# Supplementary material for: Cross-regulome profiling of RNA polymerases highlights the regulatory role of polymerase III on mRNA transcription by maintaining local chromatin architecture
Source: Genome Biol. 2022 Nov 28;23:246. doi: 10.1186/s13059-022-02812-w (PMC9703767; doi:10.1186/s13059-022-02812-w)
Supplement: Supplementary file 2 — Additional file 2: Table S1. Accession numbers of datasets used in this study. [file 13059_2022_2812_MOESM2_ESM.xlsx]

## Sheet: Table S1
Table S1. Accession numbers of datasets used in this study.
GEO sample ID	Factor	library type	treatment	cell line	publication	PubMed ID	purpuse of use	regions of feature
GSE31039	H3K27ac	ChIP-Seq	wild-type	mESC	Mouse ENCODE	-	Calculate Pearson correlation coefficient between the feature (processed data file ) and RPB binding strength	-2000 bp to 2000 bp
GSE32218	H3K4me3	ChIP-Seq	wild-type	mESC	Mouse ENCODE	-	the same as above	-2000 bp to 2000 bp
GSE34518	H3K36me3	ChIP-Seq	wild-type	mESC	Brookes et al., Cell Stem Cell, 2012	22305566	the same as above	2000 bp to gene end
GSE62380	H3K79me2	ChIP-Seq	wild-type	mESC	Ji et al., PNAS, 2015	25755260	the same as above	2000 bp to gene end
GSE62380	H3K27me3	ChIP-Seq	wild-type	mESC	Ji et al., PNAS, 2015	25755260	the same as above	2000 bp to gene end
GSE29218	Pol II_N_terminal	ChIP-Seq	wild-type	mESC	Shen et al., Nature, 2012	22763441	the same as above	-2000 bp to 2000 bp
GSE34518	Pol II_8WG16	ChIP-Seq	wild-type	mESC	Brookes et al., Cell Stem Cell, 2012	22305566	the same as above	-2000 bp to 2000 bp
GSE34518	Pol II_S2P	ChIP-Seq	wild-type	mESC	Brookes et al., Cell Stem Cell, 2012	22305566	the same as above	2000 bp to gene end
GSE34518	Pol II_S5P	ChIP-Seq	wild-type	mESC	Brookes et al., Cell Stem Cell, 2012	22305566	the same as above	-2000 bp to 2000 bp
GSE34518	Pol II_S7P	ChIP-Seq	wild-type	mESC	Brookes et al., Cell Stem Cell, 2012	22305566	the same as above	-2000 bp to 2000 bp
GSE90906		NET-Seq	wild-type, SSRP1-KD	mESC	Mylonas et al., Life Sci Alliance, 2018	30456357	metagene analysis	entire gene with ±3 kb flanking regions
