# Supplementary material for: Cross-regulome profiling of RNA polymerases highlights the regulatory role of polymerase III on mRNA transcription by maintaining local chromatin architecture
Source: Genome Biol. 2022 Nov 28;23:246. doi: 10.1186/s13059-022-02812-w (PMC9703767; doi:10.1186/s13059-022-02812-w)
Supplement: Supplementary file 3 — Additional file 3: Table S2. Pol I/Pol II/Pol III ChIP-MS. [file 13059_2022_2812_MOESM3_ESM.xlsx]

## Sheet: Table S2
Table S2. Pol I/Pol II/Pol III ChIP-MS.
proteinID	Genes	significant	Pol I_1 (log2(unique peptide))	Pol I_2 (log2(unique peptide))	Pol II_1 (log2(unique peptide))	Pol II_2 (log2(unique peptide))	Pol III_1 (log2(unique peptide))	Pol III_2 (log2(unique peptide))	Input_1 (log2(unique peptide))	Input_2 (log2(unique peptide))	WT_1 (log2(unique peptide))	WT_2 (log2(unique peptide))
Q9R269	Ppl	TRUE	18.51	20.3	20.5	19.05	20.43	18.91	15.23	14.78	11.959	11.0706
SWISS-PROT:Q9U6Y5	SWISS-PROT:Q9U6Y5	TRUE	21.68	21.47	26.11	25.93	21.25	21.31	17.12	16.88	16.09	11.3941
P43274	Hist1h1e	TRUE	19.47	19.53	19.51	19.76	19.25	19.79	24.99	25.09	12.361	11.3991
A2AS55	Ankrd16	TRUE	19.68	19.85	19.89	20.02	19.87	20.07	13.9527	14.3249	12.9134	12.917
Q9JLZ3	Auh	TRUE	18.1	18.03	17.59	17.38	17.33	17.69	18.36	18.52	11.1138	11.3305
Q9Z0S1	Bpnt1	TRUE	24.21	24.57	24.41	24.34	24.19	24.55	22.06	22.35	11.4957	23.71
O35134	Polr1a	TRUE	19.4	19.4	14.22	14.34	12.64	13.15	14.62	14.79	12.2234	13.1733
Q810U5	Ccdc50	TRUE	18.19	19.04	21.31	18.27	18.79	17.28	18.01	15.85	12.0062	12.1527
P62876	Polr2l	TRUE	17.97	18.7	20.97	21.3	17.96	17.9	17.73	17.75	11.1893	12.5506
P58501	Paxbp1	TRUE	17.81	18.11	18.63	18.6	18.31	18.29	19.59	19.52	11.5204	11.4992
Q8BZW8	Nhlrc2	TRUE	17.48	17.03	16.93	17.06	17.16	17.48	16.26	16.19	11.4002	10.2734
Q6EDY6	Carmil1	FALSE	17.96	19.39	19.82	12.79	11.22	12.8	12.62	12.77	12.072	12.514
P70700	Polr1b	TRUE	18.57	18.19	15.47	15.56	13.4397	14.29	14.08	14.47	12.5554	11.6477
Q63871	Polr2k	TRUE	19.09	18.84	21.35	21.46	18.9	19.18	17.15	17.59	12.8681	12.6068
P59114	Pcif1	TRUE	22.75	22.76	22.77	20.57	9.83754	22.94	13.7987	13.4472	21.41	11.7262
P50544	Acadvl	TRUE	19.91	19.38	18.87	19.22	19.28	19.56	19.68	19.48	12.6183	14.3004
Q8N9S3	Ahsa2	TRUE	17.89	18.21	14.18	14.8	13.1	18.44	15.11	18.2	12.6522	11.3488
Q922Q1	Mtarc2	TRUE	17.78	17.49	17.5	18.02	17.54	17.47	18.77	18.73	12.0085	11.2201
Q8R001	Mapre2	FALSE	18.15	19.28	18.88	18.87	19.26	13.3342	12.0552	13.8597	11.4172	13.9851
Q91YR9	Ptgr1	TRUE	17.98	17.89	17.32	18.35	18.12	18.18	19.38	17.84	11.78	12.3544
Q9DCN2	Cyb5r3	TRUE	17.31	17.38	17.28	17.29	16.77	16.84	18.82	19.03	11.1931	11.9242
P59048	Pdrg1	TRUE	17.42	17.94	19.6	19.35	17.61	17.9	11.7642	16.61	10.9193	12.8998
Q9Z0G0	Gipc1	TRUE	16.76	16.6	16.85	17.2	16.36	16.65	17.27	17.48	10.7884	11.2297
P43275	Hist1h1a	TRUE	18.5	18.14	18.31	18.5	18.42	18.23	22.41	22.51	11.8084	13.5048
Q9CQH7	Btf3l4	TRUE	17.84	17.98	17.67	17.77	12.334	17.6	19.62	19.54	12.0595	12.4696
Q7TMK6	Hook2	TRUE	18.51	16.01	20.5	19.05	20.44	14.88	16.38	14.78	11.5349	11.7351
Q8BYN3	Itpk1	TRUE	17.66	17.44	17.67	17.81	16.51	17.64	17.71	17.79	13.1153	10.8586
Q3TDX8	Cyb5r4	TRUE	17.33	16.99	11.531	18.23	17.12	17.43	13.1371	18.68	11.1117	12.102
Q8VDT9	Mrpl50	TRUE	16.64	16.71	16.28	16.46	16.43	16.92	17.6	17.38	12.0402	10.2338
P58468	Fam207a	TRUE	16.23	18.08	16.75	13.3942	11.9323	13.4881	16.79	16.96	10.7945	12.4683
Q78WZ7	Twistnb	TRUE	16.67	16.89	13.67	13.29	12.84	12.6718	15.09	15.21	11.3833	11.1809
P18572	Bsg	TRUE	16.85	16.53	16.69	16.63	16.82	16.8	19.56	19.59	10.2066	12.2663
P47964	Rpl36	TRUE	18.56	18.14	18.52	18.41	17.12	17.33	21.96	22.2	14.08	11.8567
Q9CPX7	Mrps16	TRUE	16.81	17.16	16.56	16.82	16.65	16.97	17.91	18.02	11.5305	11.9122
Q8K202	Polr1e	TRUE	17.4	16.99	13.3	13.4463	12.8005	12.133	14.29	14.4	11.4013	12.4782
Q76KJ5	Cd3eap	TRUE	17.47	17.54	13.66	13.1193	12.1735	12.8816	12.6804	12.3402	12.8312	11.7268
A2A5R2	Arfgef2	TRUE	22.85	22.63	22.67	22.87	15.75	22.93	13.6839	13.9226	13.6908	21.41
Q8CHT0	Aldh4a1	TRUE	17.08	16.79	16.88	16.85	17.15	16.78	16.73	16.81	10.795	12.7373
P62852	Rps25	TRUE	23.96	24.12	22.46	22.53	23.31	23.23	24.12	24.21	18.87	18.92
Q9CQ60	Pgls	TRUE	17.55	17.14	17.35	17.67	17.35	17.36	18.22	18.4	11.9911	12.4137
P83882	Rpl36a	TRUE	19.32	20.79	20.24	19.65	20.07	19.33	18.59	18.81	16.32	13.61
Q80TV8	Clasp1	TRUE	18.21	17.67	12.9704	17.91	18.5	18.72	16.15	15.92	12.7036	13.0209
Q9JK92	Hspb8	TRUE	16.71	17.16	17.22	17.42	16.46	17.04	17.67	17.87	10.619	13.1982
O88271	Cfdp1	TRUE	16.9	16.96	18.22	18.32	17.29	17.51	19.14	19.06	11.5571	12.4043
Q9EPS3	Glce	TRUE	17.4	17.03	17.84	16.12	12.9431	17.41	17.69	17.59	11.759	12.8387
Q9CQC7	Ndufb4	TRUE	16.84	17.48	17.25	17.17	17.7	17.23	17.24	17.47	11.7643	12.7637
Q9DC70	Ndufs7	TRUE	16.59	16.48	16.44	16.69	16.17	16.4	17.85	17.92	12.0672	11.2149
Q9WTI7	Myo1c	TRUE	16.28	16.38	13.3139	11.899	15.83	16.15	17.94	17.88	11.4892	11.3865
Q9DBQ7	Scyl3	TRUE	16.63	16.62	12.4234	16.72	17.06	12.7889	17.07	17.22	11.6025	11.9582
Q8CIN4	Pak2	TRUE	16.75	16.26	16.07	16.44	16.48	16.64	17.61	17.41	11.7764	11.6104
Q9DB27	Mcts1	TRUE	17.01	16.69	17.41	13.0655	16.83	17.1	17.96	17.99	10.9755	13.1338
Q7TSG2	Ctdp1	TRUE	14.6	14.92	19.71	19.67	14.95	14.69	16.31	16.39	10.4137	9.60863
P61087	Ube2k	TRUE	16.67	15.97	16.92	17.14	16.66	16.53	18.74	19	12.3361	10.8179
P15864	Hist1h1c	TRUE	17.63	18.1	18.08	18.66	17.32	18.27	22.05	22.16	13.8658	12.3974
Q6PIE5	Atp1a2	TRUE	16.57	16.74	17.17	17.03	12.897	17.28	17.41	13.9711	12.2563	11.607
Q62465	Vat1	TRUE	16.59	16.91	16.41	16.32	15.77	16.05	17.45	18.6	12.5241	11.5318
Q920B9	Supt16h	TRUE	16.03	15.98	16.95	17.1	15.98	16.35	17.22	17.28	10.9662	11.6297
Q8K003	Tma7	TRUE	16.2	17.29	18.16	12.5028	17.35	11.4773	13.66	12.8399	12.1776	11.9256
Q05816	Fabp5	TRUE	16.03	15.68	16.94	16.8	15.75	16.01	16.51	16.76	11.0225	11.4031
Q9D4V7	Rabl3	TRUE	18.81	18.39	18.8	18.75	18.68	18.75	19.15	19.34	16.23	11.6909
Q6DFV5	Helz	FALSE	17.34	16.84	18.41	16.05	17.22	15.93	11.42	12.7328	13.93	11.0067
Q08775;Q64131	Runx2;Runx3	TRUE	15.71	16.1	12.5432	15.87	15.1	15.56	19.62	19.64	11.217	11.3646
O70310	Nmt1	TRUE	16.95	16.8	16.71	16.92	16.87	16.8	19.3	19.29	11.6748	12.8702
Q8K019	Bclaf1	TRUE	15.96	16.91	18.01	17.95	16.79	16.84	17.25	17.62	11.6226	12.0671
Q9ET26	Rnf114	TRUE	15.81	16.44	17.23	17.09	16.8	16.63	15.28	15.91	10.9184	12.1808
Q3TC46	Patl1	TRUE	16.06	16.46	16.23	16.93	20.95	18.04	17.91	18.09	11.8373	11.5375
Q8C9S4	Ccdc186	TRUE	15.85	16.9	17.44	17.06	13.3925	15.99	15.17	14.42	12.1977	11.4128
Q9Z1P6	Ndufa7	TRUE	17.21	16.81	16.5	17.03	12.2787	12.2205	16.96	16.94	12.9242	12.0074
P23591	Tsta3	TRUE	16.55	16.41	15.71	15.74	16.35	16.09	16.88	16.97	12.0435	11.8727
P62862	Fau	TRUE	26.03	26.7	25.37	25.34	25.25	26.98	22.78	22.78	21.88	21.84
Q9CZ82	Med18	TRUE	16.93	15.6	16.92	17.51	15.64	15.94	16.23	15.78	11.8536	11.6905
Q99N96	Mrpl1	TRUE	16	15.7	15.28	15.81	16	16.05	16.91	16.96	12.0994	10.7091
P47915	Rpl29	TRUE	16.46	17.31	16.32	17.78	16.83	16.75	20.39	20.35	12.7235	12.1627
Q9D8N2	Fam45a	TRUE	15.69	15.16	15.58	15.64	13.4723	15.61	16.25	16.39	10.603	11.3689
Q9CWX2	Ndufaf1	TRUE	15.65	15.79	15.64	15.88	15.46	11.8486	16.21	16.01	10.858	11.7066
Q9CR62	Slc25a11	TRUE	16.38	16.6	16.65	16.43	16.18	16.42	17.45	17.69	11.8388	12.3004
Q9QZH3	Ppie	TRUE	16.27	15.6	15.38	16.12	15.94	16.11	15.12	15.21	11.826	11.2428
Q8BLY2	Tarsl2	TRUE	19.08	18.71	18.09	13.4971	18.6	18.73	18.85	18.76	12.6792	16.32
Q9Z2C5	Mtm1	TRUE	15.95	15.63	15.53	15.34	15.38	15.24	16.24	16.23	11.6236	11.1684
Q9CR80	Fam32a	TRUE	16.19	15.94	13.7563	15.58	16.05	16.24	15	14.78	10.4323	12.9326
P0C027;P0C028	Nudt10;Nudt11	TRUE	15.04	14.77	14.5	11.7971	12.3055	15.06	13.0116	11.2228	10.2366	10.8207
P52432	Polr1c	TRUE	21.42	21.28	19.11	19.18	21.27	21.46	18.57	18.58	17.32	16.64
Q64516	Gk	FALSE	16.37	16.59	13.1523	16.58	16.46	12.0714	13.1793	12.7098	12.4361	11.8263
Q9D0L7	Armc10	TRUE	15.48	16	15.96	16.27	16.25	16.07	15.1	15.34	12.1004	10.7876
O35435	Dhodh	TRUE	16.42	15.88	15.79	16.16	16.16	16.14	17.85	17.81	11.3625	12.3698
P84089	Erh	TRUE	15.16	15.96	18.41	16.18	16.17	15.03	14.86	12.97	10.3473	12.2222
Q99JR1	Sfxn1	TRUE	16.46	16.2	15.81	16.64	16.4	16.35	17.56	17.62	11.9914	12.1205
Q8JZQ2	Afg3l2	TRUE	17.11	16.6	16.79	16.81	16.49	16.93	18.04	18	13.4089	11.7657
Q8K284	Gtf3c1	TRUE	20.29	19.54	12.1485	20.14	19.92	20.01	20.35	20.37	12.1313	19.18
Q8BYB9	Poglut1	TRUE	16.95	16.56	16.4	16.59	16.57	16.72	16.9	13.295	12.404	12.5911
P00375	Dhfr	TRUE	16.02	16.49	16.77	16.46	16.15	16.31	16.63	16.83	12.1004	11.9186
Q8CJ53	Trip10	TRUE	16.76	15.94	16.59	16.89	16.27	16.38	17.79	17.99	12.3151	11.9115
Q91V64	Isoc1	TRUE	16.4	16.24	16.46	16.56	15.39	16.13	16.14	16.07	11.6784	12.4975
Q61398	Pcolce	TRUE	16.66	16.33	13.3391	15.82	16.23	16.46	17.86	17.98	11.607	12.9476
Q9Z0Y1	Dctn3	TRUE	16.67	15.92	16.3	13.2589	12.2836	12.0198	17.04	17.13	12.0565	12.1092
Q9CQ62	Decr1	TRUE	15.16	15.15	14.85	14.73	14.84	15.09	15.82	15.65	10.6406	11.2541
P97304	Polr1d	TRUE	16.34	17.84	15.63	16.12	17.3	17.72	14.7	14.43	13.82	12.0393
P61406	Smg6	TRUE	16.71	15.65	18.12	17.1	17.47	16.75	14.88	12.2172	12.4029	11.6382
Q0VG62	Rbis	TRUE	17.12	16.44	12.0212	11.8511	17.61	17.15	16.55	15.31	11.9583	13.3347
O08917	Flot1	TRUE	15.9	15.61	15.47	15.83	15.71	15.58	16.41	16.43	11.8671	11.4158
P61219	Polr2f	TRUE	18.75	18.08	20.95	21.07	18.91	18.68	18.51	18.5	15.7	12.9162
Q9CQE1	Nipsnap3b	TRUE	15.6	15.42	15.18	15.09	15.4	15.3	15.89	16.01	11.3699	11.4505
O09167	Rpl21	TRUE	16.45	18.34	17.97	17.8	16.68	17.46	20.86	20.83	14.89	11.7252
Q9EQ20	Aldh6a1	TRUE	16.89	17.06	16.79	16.87	16.73	16.65	16.69	16.76	13.2205	12.5722
Q9CR95	Necap1	TRUE	16.61	16.55	16.9	16.8	16.52	16.52	17.65	17.25	13.2668	11.7467
Q9ES00	Ube4b	TRUE	16.06	15.87	16.47	16.62	15.94	16.09	17.55	17.5	12.2646	11.5197
Q8BKG3	Ptk7	TRUE	16.08	16.08	15.95	15.77	15.62	16.11	17.09	16.93	10.4475	13.57
P02469	Lamb1	TRUE	16.18	16.65	16.58	16.6	15.87	16.72	15.63	15.56	12.4032	12.2961
P50171	Hsd17b8	TRUE	16.43	15.96	15.51	15.7	11.0269	15.81	15.83	16.06	12.9301	11.3704
Q6AXC6	Ddx11	TRUE	17.52	17.69	17.53	17.61	16.97	17.32	18.79	19.01	16.06	11.0718
Q8VE10	Naa40	TRUE	15.94	16.03	16.37	16.21	15.58	15.88	17.14	17.13	11.6862	12.2195
Q9CR26	Vta1	TRUE	15.98	16.11	16.19	15.86	15.46	15.62	16.91	16.82	11.9271	12.1053
Q9CY73	Mrpl44	TRUE	15.6	15.74	15.14	15.54	12.8632	15.2	16.2	16.32	10.3648	12.9242
P36552	Cpox	TRUE	15.64	15.97	15.54	15.35	15.35	16.19	16.95	16.97	11.7434	11.818
Q791N7	Znrd1	TRUE	16.3	16.72	13.2376	11.4744	12.1001	12.3334	12.2111	13.0782	13.6082	11.39
Q9DBL1	Acadsb	TRUE	15.72	15.61	13.3983	12.7827	11.867	13.5355	15.93	16.11	11.2548	12.0547
P68037	Ube2l3	TRUE	16.87	18.25	18.56	17.07	18.26	17	16.06	15.03	16.59	10.5388
Q62095	Ddx3y	TRUE	16.16	16.02	16.31	16.37	16.2	16.38	16.84	16.64	11.4257	12.8482
Q80Y14	Glrx5	TRUE	15.23	15.46	12.7527	14.78	13.86	14.32	16.07	16.15	10.3687	12.4256
P82343	Renbp	TRUE	15.8	15.87	15.65	15.53	15.35	15.49	17.3	17.32	12.2045	11.5717
Q3TDN2	Faf2	TRUE	15.67	15.86	16.16	15.83	15.59	15.92	17.53	17.56	11.7106	11.9759
P61804	Dad1	TRUE	16.03	16.51	16.54	16.55	15.39	15.8	17.11	17.22	11.9089	12.7897
O35386	Phyh	TRUE	16.3	16.17	12.7287	16.52	16.43	16.38	16.05	16.23	12.4237	12.2086
Q8CHP5	Pym1	TRUE	16.2	18.06	17.88	16.78	17.05	16.46	16.37	15.75	15.94	10.4858
Q6P2B1	Tnpo3	TRUE	15.71	15.64	16.08	16.14	15.18	15.64	18.04	17.88	11.5677	11.9489
Q80UV9	Taf1	TRUE	19.14	18.78	18.72	19.02	18.97	19.13	19.56	19.53	12.3724	17.73
Q9CR57	Rpl14	TRUE	21.24	20.66	20.91	21.26	20.19	19.96	23.55	23.6	17.15	16.95
Q8K0D2	Habp2	TRUE	16.45	16.01	16.18	16.62	16.44	16.61	16.19	15.86	13.0303	11.6337
Q3ULJ0	Gpd1l	TRUE	16.23	15.55	16.01	16.23	15.9	15.92	11.2695	16.44	12.507	11.5027
P12025	Mdk	TRUE	17.72	17.51	16.45	16.52	17.54	18	13.555	12.6929	14.02	13.45
Q9QYE6	Golga5	FALSE	18.58	18.43	18.58	17.81	18.61	18.69	15	15.38	16.98	12.3528
Q9CZ28	Snf8	TRUE	16.01	16.17	16.47	16.38	15.71	16.12	16.95	16.98	13.95	10.5566
Q9DC16	Ergic1	TRUE	15.41	15.14	15.16	15.3	15.14	15.26	16.14	16.14	11.1349	11.7461
Q3UHD6	Snx27	TRUE	17.47	18.22	18.43	17.73	18.88	16.9	17.83	17.86	11.4441	16.58
Q7TMB8	Cyfip1	TRUE	15.53	15.42	15.6	15.54	15.65	15.91	17.42	17.51	11.1237	12.1678
Q9CQA9	Ntpcr	TRUE	15.45	15	14.83	14.76	15.39	15.46	14.52	14.53	12.3969	10.4223
Q9D5V5	Cul5	TRUE	16.07	15.95	16.33	16.51	16.14	16.13	16.86	16.96	11.7269	12.6668
P22892	Ap1g1	TRUE	15.67	15.8	15.52	15.36	15.86	15.93	17.62	17.49	12.363	11.4811
Q8JZN5	Acad9	TRUE	16.23	15.9	15.53	15.13	15.36	15.66	17.24	17.31	12.4993	12.0155
Q6PAR5	Gapvd1	TRUE	15.9	15.17	15.53	15.22	15.19	15.71	16.97	17.19	10.571	12.8869
Q64368	Dazl	TRUE	17.4	17.04	17.76	17.96	17.62	17.92	16.97	16.75	11.2728	15.56
Q9D0S9	Hint2	TRUE	16.77	16.3	15.85	15.6	16	16.27	17.05	17.1	13.7425	11.767
Q61739	Itga6	TRUE	16.93	17.04	16.66	17.28	16.76	16.95	18.2	18.34	12.4254	14.01
Q68FH4	Galk2	TRUE	14.34	14.4	14.8	15.02	12.5217	14.15	15.4	15.46	9.58043	11.6498
Q5SW19	Cluh	TRUE	15.83	15.9	15.58	15.58	15.53	15.68	17.44	17.28	10.7489	13.5
O08749	Dld	TRUE	15.92	16.18	15.87	15.75	15.39	16.2	16.48	16.25	11.17	13.45
Q9WTZ0	Uxt	TRUE	18.44	18.35	20.15	20.24	18.48	18.55	17.04	16.95	14.69	14.64
Q9D8C8	Ppp1r35	TRUE	18.39	18.35	18.98	18.84	17.86	18.19	22.46	22.14	13.5031	15.78
Q5RJG1	Nol10	TRUE	15.68	15.45	15.3	15.83	11.5918	15.31	16.93	17.15	12.8769	10.7977
Q91YL2	Rnf126	TRUE	15.44	15.7	16.52	16.64	15.96	15.79	15.84	16.54	12.2712	11.4377
Q9CQZ5	Ndufa6	TRUE	16.05	15.79	15.5	15.55	15.54	15.86	17.48	17.5	11.0094	13.4032
Q8BP67	Rpl24	TRUE	19.06	19.02	19.17	19.38	18.19	18.77	21.65	21.64	15.31	15.4
Q61823	Pdcd4	TRUE	15.75	16.06	16.84	16.74	15.83	15.86	17.29	17.23	12.1882	12.2602
O55028	Bckdk	TRUE	16.78	16.22	16.66	16.53	16.26	16.47	16.62	16.8	13.67	11.9855
Q99N89	Mrpl43	TRUE	16.95	16.76	16.72	16.73	16.82	16.62	17.65	17.72	13.1401	13.2657
Q63844	Mapk3	TRUE	15.37	15.71	15.94	16.05	15.17	15.42	16.6	16.57	12.6085	11.1984
Q9Z179	Shcbp1	TRUE	15.38	16.05	16.33	15.11	15.49	15.8	12.7819	12.2621	12.0633	12.1035
P10493	Nid1	TRUE	15.37	15.45	16.1	15.96	14.76	15.44	15.49	15.65	12.66	10.9097
P63280	Ube2i	TRUE	17.05	17.1	17.54	17.22	16.75	17.21	19.15	19.23	15.12	11.8028
P61620	Sec61a1	TRUE	15.66	15.12	15.14	11.6917	15.93	15.86	16.38	16.47	11.2678	12.3185
Q925I1	Atad3	TRUE	15.43	15.63	15.04	15.05	15.28	15.29	17.65	17.55	11.4258	12.4977
Q922Q4	Pycr2	TRUE	15.85	15.91	15.35	15.03	14.6	15.14	16.66	16.94	10.6271	14
Q7TSV4	Pgm2	TRUE	15.45	15.6	15.61	15.81	14.95	15.82	15.97	15.98	11.8172	12.1016
P62274	Rps29	TRUE	14.89	15.59	15.6	15.43	12.58	14.01	16.91	16.8	12.1715	11.1859
Q8C4B4	Unc119b	TRUE	15.83	15.92	16.2	16.07	15.93	16.11	16.78	15.56	10.3819	14.25
Q9JMA2	Qtrt1	TRUE	15.39	15.42	15.53	15.79	15.38	15.43	16.71	16.59	12.4719	11.2388
O88574	Sap30	TRUE	19.29	19.02	19.5	19.78	19.19	19.46	19.29	19.42	18.69	12.5393
Q7TPM6	Fsd1	TRUE	15.75	15.65	15.69	16.22	12.4103	16.96	16.97	17.06	12.5523	11.7701
Q8BHN3	Ganab	TRUE	15.57	15.42	12.932	14.59	14.79	15.05	15.91	15.86	11.8728	12.0581
Q9D1M0	Sec13	TRUE	16.51	16.01	16.11	16.34	16.34	16.4	16.44	16.43	11.7549	13.7075
Q9QWZ1	Rad1	TRUE	16.83	16.16	17.13	16.94	16.43	17.16	17.5	17.64	13.0914	12.8475
Q99LM2	Cdk5rap3	TRUE	14.73	14.69	14.76	11.5354	14.71	15.1	16.04	15.76	11.2268	11.1491
Q99PU8	Dhx30	TRUE	15.93	15.94	15.88	15.85	16.12	16.16	17.48	17.54	12.634	12.2093
B2RXS4	Plxnb2	TRUE	12.87	17.55	12.0702	13.0677	17.72	11.92	12.656	16.03	11.9913	11.4064
Q9CQ80	Vps25	TRUE	15.93	16.4	16.45	16.04	15.97	16.32	17.9	17.99	14.13	11.1903
O35972	Mrpl23	TRUE	15.91	15.67	15.53	15.53	15.46	15.79	15.95	16.25	13.53	11.052
Q9ESW4	Agk	TRUE	14.99	14.91	15.19	15.14	14.59	14.71	17.06	16.94	12.19	10.7168
P61750	Arf4	TRUE	17.76	17.52	17.71	17.77	17.65	17.91	18.26	18.21	16.05	12.2441
Q80U93	Nup214	TRUE	14.22	14.02	14.77	14.81	14.82	15.13	16.86	16.77	10.9114	10.4015
Q9QZQ8	H2afy	TRUE	14.69	14.76	15.34	15.06	14.44	14.6	17.67	16.76	10.5392	11.9872
Q64442	Sord	TRUE	15.27	15.18	12.6969	15.08	12.0776	15.07	15.42	15.54	11.0652	12.4645
Q3V1H1	Ckap2	TRUE	16.41	16.11	16.56	16.35	16.21	16.41	17.5	17.5	14.03	11.5748
Q8BHN1	Txlng	TRUE	14.49	14.21	14.74	14.82	14.46	14.62	15.35	15.61	12.0439	9.76347
P47802	Mtx1	TRUE	15.56	15.47	15.29	15.33	15.58	15.53	17.11	17.34	13.5407	10.6058
Q3TLP5	Echdc2	TRUE	16.23	16.79	15.63	16.28	15.49	16.56	15.79	15.66	13.3906	12.76
Q91VJ5	Pqbp1	TRUE	16.55	16.25	17.32	17.28	16.4	16.53	18.23	18.17	10.9677	14.97
O88379	Baz1a	TRUE	18.3	18.1	18.26	18.51	18.09	12.5477	18.89	18.87	16.85	12.6918
Q922D4	Ppp6r3	TRUE	16.17	15.75	15.74	16.91	15.65	15.85	16.99	17.26	12.8117	12.2601
Q64669	Nqo1	TRUE	16.92	16.8	16.82	16.64	16.88	16.8	17.39	17.48	12.3872	14.5
Q8BHL8	Psmf1	TRUE	16.08	16.19	15.98	16.15	11.8721	15.94	17.43	17.5	12.2068	13.236
P14115	Rpl27a	TRUE	21.15	21.32	21.37	21.22	20.54	20.85	24.29	24.23	17.75	17.92
Q5HZG4	Taf3	TRUE	17.95	13.1541	18.08	18.4	17.28	11.1225	18.33	17.93	13.9504	10.3725
Q8BGR9	Ublcp1	TRUE	16.81	16.5	17.36	17.15	16.7	16.88	18.01	18.12	11.3065	15.25
O09131	Gsto1	TRUE	15.11	14.95	15.26	15.21	14.68	14.93	16.87	16.87	11.7484	11.5642
Q61189	Clns1a	TRUE	15.14	15.32	15.22	15.19	15.03	15.33	17.45	17.29	12.91	10.8065
Q62432	Smad2	TRUE	16.46	16.67	17.21	17.06	16.06	16.47	17.52	17.52	10.9927	15.4
A2A9C3	Szt2	TRUE	18.08	18.38	19.01	18.86	18.24	18.52	19.87	19.79	12.4973	17.23
P62996	Tra2b	TRUE	15.29	15.33	14.83	15	15.42	15.44	17.66	17.72	11.1254	12.767
Q9D115	Znf706	TRUE	18.93	18.76	17.38	17.66	17.9	18.08	17.49	17.82	15.55	15.44
Q9D0R2	Tars	TRUE	19.94	18.47	18.66	19.1	19.22	18.55	19.64	19.62	15.99	15.73
O08582	Gtpbp1	TRUE	15.57	15.95	15.98	15.58	14.89	15.44	17.42	17.32	13.65	11.1827
Q9D2R8	Mrps33	TRUE	15.29	15.58	11.6885	14.65	14.69	15.05	16.11	16.16	12.0816	12.1026
Q8K3A0	Hscb	TRUE	16.34	13.1343	11.6791	15.94	16.02	12.1098	13.3103	16.22	12.6299	10.1644
Q9WUJ8	Orc6	TRUE	14.8	14.93	16.27	16.39	12.5576	12.4803	16.71	16.65	11.7657	11.293
Q99ME9	Gtpbp4	FALSE	16.56	15.95	15.9	14.79	14.71	16.26	14.66	11.936	12.9333	12.9064
Q9CY27	Tecr	TRUE	15.04	15.27	15.27	15.58	15.47	15.66	17.02	16.97	12.3597	11.2822
Q3TBW2	Mrpl10	TRUE	14.39	14.4	13.99	13.76	12.5705	14.57	16.36	16.26	10.7764	11.362
O54781	Srpk2	TRUE	15.44	17.8	18.29	16.73	17.61	15.8	15.43	14.43	14.69	11.9305
D3YXK2	Safb	TRUE	14.85	16.13	16.3	16.48	14.64	15.32	17.93	18	11.6585	12.715
Q8R3B1	Plcd1	TRUE	16.09	15.62	16.26	15.98	15.53	15.78	16.82	16.73	12.7323	12.375
P61164	Actr1a	TRUE	16.9	17.28	17.23	17.12	16.82	16.99	16.97	16.92	13.85	13.74
P41105	Rpl28	TRUE	18.06	18.59	18.77	18.86	17.59	17.74	19.27	19.62	15.41	14.66
Q91YM2	Arhgap35	TRUE	15.5	15.82	12.0705	12.92	17.08	15.61	15.42	15.36	12.1422	12.6024
Q8BWU5	Osgep	TRUE	16.31	15.98	17.32	17.1	18.14	16.12	16	16.39	12.4	13.3411
Q9D0F3	Lman1	TRUE	16.67	16.66	16.65	16.6	16.45	16.73	17.69	18.17	12.8314	13.95
P62874	Gnb1	TRUE	14.47	15.22	15.17	14.84	13.88	14.03	15.47	15.19	11.55	11.6
O70126	Aurkb	TRUE	16.08	15.87	17.02	17.18	16.03	16.16	17.92	17.99	12.6855	12.7326
Q3THK3	Gtf2f1	TRUE	15.07	14.76	19.38	19.36	14.41	13.93	16.37	16.39	11.55	11.75
Q9ERE7	Mesd	TRUE	15.87	16.17	15.4	15.88	12.3835	16.02	17.28	17.27	13.6062	11.927
Q80ZK0	Mrps10	TRUE	15.06	15.39	15.33	13.7029	15.03	15.16	15.24	15.43	12.5343	11.4091
Q91V83	Tti1	TRUE	17.41	17.09	17.65	17.66	16.68	16.98	18.89	18.7	15.98	12.0337
A2ATU0	Dhtkd1	TRUE	16.32	15.33	15.85	15.72	15.74	15.78	16.45	16.53	12.9611	12.2108
Q9JHH9	Copz2	TRUE	14.57	14.64	13.54	13.88	13.04	13.79	14.62	14.72	11.6621	11.07
Q9D7S7	Rpl22l1	TRUE	16.62	16.38	16.19	16.3	16.66	16.66	18.01	18.14	14.25	12.29
Q8C878	Uba3	TRUE	15.97	16.71	16.43	13.1261	12.5	12.9639	16.1	16.55	14.68	11.5425
Q9CRD2	Emc2	TRUE	17.42	16.81	16.92	17.11	17.06	17.39	18.03	18.02	15.98	11.7933
Q7TMY8	Huwe1	TRUE	14.43	14.84	14.61	14.79	14.14	14.38	15.73	15.96	12.12	10.6986
P56135	Atp5j2	TRUE	16.9	17.34	17.47	17.38	16.52	16.71	20.21	20.15	14.12	13.67
P97789	Xrn1	FALSE	12.4589	18.11	12.5558	18.78	18.25	11.9012	11.91	12.32	13.1393	10.9893
Q5SSL4	Abr	TRUE	14.44	13.98	15.66	16.39	12.6026	14.03	14.81	14.94	11.0943	10.8943
Q9Z103	Adnp	TRUE	15.07	14.55	15.71	16	14.95	14.91	16.57	16.75	11.1617	12.0444
Q8C5N5	Pdcd2l	TRUE	15.6	15.34	15.59	15.63	15.43	15.12	15.39	15.33	12.4745	12.0579
Q9CQJ6	Denr	TRUE	16.32	15.61	16.52	16.09	16.19	16.29	16.55	16.69	14.3897	11.1328
Q62203	Sf3a2	TRUE	16.11	17.4	18.07	17.75	17.73	18.02	18.07	16.88	15.53	11.5769
Q8C0D5	Efl1	TRUE	16.82	16.18	16.12	16.7	16.77	16.66	18.26	17.94	11.4939	15.11
Q78IK4	Apool	TRUE	15.94	15.49	15.53	15.66	12.5845	15.41	18.2	18.14	13.7423	11.304
P33610	Prim2	TRUE	14.41	14.56	15.57	15.77	14.49	14.68	17.08	16.93	10.47	12.13
P62911	Rpl32	TRUE	15.31	16.99	17.42	17.16	17.17	16.53	21.65	21.69	13.3148	12.6183
Q9QZE5	Copg1	TRUE	15.3	15.46	15.8	15.4	15.43	16.08	16.85	16.85	12.6931	11.7144
Q9D8T7	Slirp	TRUE	15.94	16.22	15.97	15.3	15.96	15.92	16.96	17.11	13.2448	12.5767
Q9ER74	Sall1	TRUE	15.1	15.33	16.54	11.9354	15.83	16.05	16.95	17.25	11.4152	12.6842
O55106	Strn	TRUE	16.83	17.02	17.55	17.42	17.05	17.21	16.94	16.93	12.0873	15.44
Q8BMK1	Mettl2	TRUE	15.45	15.13	15.11	14.95	14.74	15.03	15.04	15.11	10.6177	13.65
Q8K2Z4	Ncapd2	TRUE	15.93	15.63	16.4	16.34	16.25	16.24	18.63	18.4	11.5517	13.6984
Q9R1C7	Prpf40a	TRUE	14.9	15.2	16.1	16.22	14.56	14.9	17.74	17.77	12.7936	11.0082
Q8R395	Commd5	TRUE	15.95	15.83	15.97	16.13	15.66	15.17	15.5	15.58	13.95	11.5437
Q9CQE3	Mrps17	TRUE	15.05	15.06	15.07	15.01	15.46	15.03	16.02	16.13	11.6405	12.1869
Q62188	Dpysl3	TRUE	14.61	15.07	14.94	14.48	14.8	14.98	14.98	14.96	11.8586	11.539
P51807	Dynlt1	TRUE	16.84	16.24	16.75	16.9	16.36	16.29	16.7	16.81	15	11.8071
P10126	Eef1a1	FALSE	27.52	29.13	28.16	26.51	25.75	29.33	25.83	25.95	25.75	24.64
Q5FWK3	Arhgap1	TRUE	16.65	16.93	17.02	16.82	16.54	16.91	18.62	18.61	15.18	12.1534
P13020	Gsn	TRUE	15.06	15.14	15.4	15.43	15.92	15.39	14.87	15.27	11.3172	12.6421
P62046	Lrch1	TRUE	15.07	14.87	14.83	11.6474	12.698	11.2671	15.12	15.26	11.2597	12.4585
Q9DBG5	Plin3	TRUE	14.94	14.99	14.85	14.7	14.03	14.62	17.55	17.58	11.8393	11.8765
Q99J47	Dhrs7b	TRUE	14.37	14.42	14.27	14.36	14.11	14.1	17.07	16.99	10.5977	11.982
Q3UMY5	Eml4	TRUE	15.39	15.61	15.03	15.31	12.3026	15.13	16.13	16.23	11.8574	12.9336
P19473	Trap1a	TRUE	13.6508	16.61	16.26	12.1735	11.161	16.67	15.52	15.73	12.4289	11.6263
O88455	Dhcr7	TRUE	16.06	13.0605	11.6802	12.5042	15.37	12.1949	13.9495	15.6	12.5068	10.423
P62843	Rps15	TRUE	17.67	19.19	19.07	18.7	18.8	19.25	20.51	20.45	13.82	16.86
P62717	Rpl18a	TRUE	18.65	19.08	18.44	18.55	18.18	17.43	21.03	21.34	15.76	15.79
Q9CQV1	Pam16	TRUE	15.58	15.13	15.09	15.03	15.2	15.27	17.38	17.4	11.6872	12.85
Q569Z6	Thrap3	TRUE	13.83	14.63	15.18	15.48	13.31	13.62	17.36	17.51	11.079	11.2083
P84099	Rpl19	TRUE	17.11	19.06	18.85	17.44	18.76	17.19	20.26	19.07	16.18	13.82
Q9ES89	Extl2	TRUE	15.57	16.16	16.71	16.02	12.5743	15.87	17	16.12	12.2609	13.3067
Q9D706	Rpap3	TRUE	16.43	16.19	17.71	17.69	16.38	16.27	15.55	15.55	13.1	13.3652
P70236	Map2k6	TRUE	15.2	15.19	15.57	15.7	14.75	15.23	16.02	14.0104	11.5434	12.6949
P18155	Mthfd2	TRUE	16.58	16.69	16	16.2	15.92	16.28	17.3	17.46	13.49	13.6285
P43276	Hist1h1b	TRUE	19.54	19.68	19.75	19.72	18.38	18.57	23.84	23.99	16.57	16.5
Q9D168	Ints12	TRUE	14.84	13.7	18.16	18.16	11.1407	14.64	16.55	16.66	11.1497	11.2638
Q810B6	Ankfy1	TRUE	14.69	14.82	15.06	14.83	14.69	14.86	15.65	15.52	11.5123	11.8749
P35980	Rpl18	TRUE	16.55	16.18	16.57	16.64	16.01	16.01	21.89	22.32	14.44	12.1749
O88559	Men1	TRUE	15.08	14.3	11.9967	15.29	11.3382	15	16.39	16.69	11.1745	12.0933
P62242	Rps8	TRUE	20.87	20.85	20.9	20.87	20.36	20.58	23.66	22.56	17.74	17.87
Q5BLK4	Tut7	TRUE	18.15	17.32	18.03	18.58	18.49	11.3747	16.27	16.12	17.72	11.6451
Q9CXX9	Cuedc2	TRUE	14.57	14.17	14.79	14.78	12.3147	14.66	15.27	15.3	10.9984	11.6401
Q8BSF4	Pisd	TRUE	14.09	14.05	14.54	14.48	13.71	13.81	15.58	15.61	10.8175	11.2234
O70422	Gtf2h4	TRUE	13.12	13.47	14.56	14.15	13.8	13.59	14.95	14.83	10.7557	9.74
Q9D071	Mms19	TRUE	15.17	15.91	15.85	16.03	12.9206	15.68	15.41	15.92	12.5516	12.4398
Q8R5C5	Actr1b	TRUE	14.68	16.66	16.78	16.49	16.23	16.6	15.31	14.91	12.3915	12.87
Q9D6U8	Fam162a	TRUE	12.1533	16.95	16.26	11.3822	14.35	13.4941	17.18	17.58	11.2478	11.7802
Q9D620	Rab11fip1	TRUE	13.4	13.55	13.58	13.38	13.37	13.53	14.99	15.12	9.66	11.22
Q03265	Atp5f1a	TRUE	24.07	24.33	23.88	24.07	23.78	24.04	24.06	24.11	21.17	21.16
Q9JHJ0	Tmod3	TRUE	16.27	16.31	16.45	15.59	16.01	16.19	17.7	17.78	13.8	12.7133
Q6ZPY7	Kdm3b	TRUE	16.48	16.04	17	16.6	15.99	16.24	17.02	17.11	11.3237	15.14
Q80U70	Suz12	TRUE	15.31	15.42	16.34	16.34	15.75	15.64	17.21	17.15	12.4473	12.227
Q3UPF5	Zc3hav1	TRUE	15.46	15.59	15.55	15.82	15.26	15.35	17.26	17.29	12.5327	12.4698
Q9Z2Z9	Gfpt2	TRUE	15.83	15.69	15.62	15.86	16.09	15.92	16.56	16.77	12.5197	12.9555
Q06138	Cab39	TRUE	14.33	15.08	14.45	14.17	14.41	14.55	16.43	16.3	11.8764	11.49
Q3TLD5	Uri1	TRUE	17.22	17.22	19.02	18.91	16.93	17.22	15.64	15.59	14.2	14.2
Q6PB93	Galnt2	TRUE	14.63	14.75	14.36	14.58	14.69	14.85	16.45	16.6	11.4015	11.9524
Q0VBL3	Rbm15	TRUE	15.14	14.46	15.67	15.73	14.71	14.83	16.13	16	11.4828	12.0981
Q8C0L8	Cog5	TRUE	15.53	15.13	15.61	15.61	15.47	15.53	16.99	16.88	10.9116	13.73
Q9JHI5	Ivd	TRUE	16.21	15.78	15.26	15.09	15.59	13.1545	15.98	15.94	14.37	11.607
Q9CQJ2	Pih1d1	TRUE	15.56	16	17.61	17.29	15.62	15.09	14.81	14.86	12.61	12.94
Q569Z5	Ddx46	TRUE	14.97	14.8	16	16.04	15.02	15.36	16.55	16.69	12.8798	10.8852
Q8BVY0	Rsl1d1	TRUE	15.01	14.28	14.27	14.13	14.19	14.27	16.77	16.91	12.2302	11.0558
P61255	Rpl26	TRUE	20.24	20.62	20.52	20.62	19.96	20.21	23.36	23.51	17.37	17.49
Q8R1S0	Coq6	TRUE	26.8	12.2246	23.69	23.44	22.38	22.39	28.1	29.01	12.6504	20.38
Q8BG60	Txnip	TRUE	15.56	15.93	11.4858	16.78	15.83	16.63	16.6	16.36	13.7137	11.7912
Q9DB43	Zfpl1	TRUE	15.75	14.86	15.55	14.36	13.5	10.903	17.69	17.67	13.3653	11.2778
Q9D6J5	Ndufb8	TRUE	14.38	14.57	14.29	14.39	14.51	14.54	15.82	16	11.4062	11.582
Q99LD9	Eif2b2	TRUE	14.7	15.06	14.7	14.5	14.74	14.2	16.24	16.37	11.8199	11.9821
Q9CYN9	Atp6ap2	TRUE	15.03	14.87	14.49	14.23	14.53	14.57	15.27	15.36	12.005	11.9404
Q6NVF4	Helb	TRUE	15.38	14.88	14.81	15	15	15.12	15.55	15.62	12.5406	11.7782
Q6PGC1	Dhx29	TRUE	16.57	16.75	16.33	16.63	16.3	16.44	17.53	17.54	14.79	12.5905
Q9CPR1	Rwdd4	TRUE	15.39	14.97	15.22	14.97	14.76	14.9	16.43	16.49	12.7978	11.6228
Q9QZH6	Ecsit	TRUE	14.96	14.78	14.9	15.06	15.12	14.74	15.61	15.86	11.5739	12.2282
P70404	Idh3g	TRUE	14.33	16.19	16.05	16.05	15.73	16.07	16.73	16.59	11.9436	12.6452
Q8BGF3	Wdr92	TRUE	17.56	17.65	19.28	19.64	17.58	17.85	16.9	17.01	14.7	14.58
Q9DB42	Znf593	TRUE	14.43	13.83	14.4	14.78	14.25	14.11	16.32	16.38	10.5829	11.7635
O88554	Parp2	TRUE	17.57	12.9449	12.96	14.04	12.6772	16.84	15.11	15.26	14.0993	10.5044
Q9DBL7	Coasy	TRUE	15.2	15.21	15.41	15.29	14.88	15.29	16.4	16.42	11.4333	13.0752
P62311	Lsm3	TRUE	16.69	16.65	17.59	17.57	17.23	17.57	19.96	20	11.4795	15.96
Q3U7R1	Esyt1	TRUE	15.56	15.7	15.5	15.92	15.29	15.52	16.02	15.96	12.54	12.82
iRT1;	iRT1;	TRUE	16.32	15.26	16.78	15.69	16.18	15.77	12.34	12.09	13.37	12.3139
Q80T85	Dcaf5	TRUE	13.308	17.31	17.93	17.69	13.6	13.0222	18.92	20.5	12.6008	12.1347
P59470	Polr3b	TRUE	14.98	14.12	15.19	13.52	16.66	16.96	15.01	13.72	11.24	11.9838
Q6PAV2	Herc4	TRUE	16.62	16.78	16.88	16.8	16.46	16.77	18.18	18.21	14.51	13.0138
Q9ESZ8	Gtf2i	TRUE	15.09	15.9	16.06	16.25	14.93	15.26	16.78	16.37	13.6255	11.5311
Q69ZQ2	Isy1	TRUE	15.9	11.7066	16.03	16.08	15.14	15.64	16.87	16.88	10.7	11.0764
Q9JKR6	Hyou1	TRUE	16.2	15.44	15.88	15.85	15.47	15.96	18.01	18.21	13.495	12.3154
Q78JW9	Ubfd1	TRUE	17.47	17.51	17.65	17.6	11.8261	17.66	18.17	18.43	17.17	11.9933
Q9D7H3	RtcA	TRUE	15.05	14.84	15.36	15.44	15.4	15.3	16.45	16.43	12.3021	11.7734
Q80WJ7	Mtdh	TRUE	15.86	15.59	16.11	16.01	15.3	15.84	18.75	18.79	13.8827	11.754
Q9CQ69	Uqcrq	TRUE	14.98	15.52	15.18	15.36	14.2	14.74	17.8	18.86	11.2514	13.44
O88487	Dync1i2	TRUE	18.2	18.72	18.33	18.6	18.95	18.79	17.71	18.2	16.07	15.05
Q8C3S2	Tango6	TRUE	16.73	12.9124	11.7484	17.59	11.4791	12.6282	17.64	18.01	11.1703	12.6753
P56376	Acyp1	TRUE	15.47	15.17	15.31	15.41	13.2368	14.77	17.03	17.09	11.8413	13.018
Q3UMC0	Spata5	TRUE	16.09	16.49	16.4	16.23	15.95	16.21	17.63	17.61	13.32	13.48
Q69ZS7	Hbs1l	TRUE	15.16	15.92	12.5637	15.76	12.2721	17.14	15.01	15.11	11.6176	13.69
Q9DB60	Fam213b	TRUE	15.21	15.12	15.12	15.04	11.631	15.16	14.69	14.83	12.6798	11.8975
Q9CQV5	Mrps24	TRUE	15.26	15.43	15.31	15.29	15.21	15.18	17.08	17.04	11.44	13.5
Q99N91	Mrpl34	TRUE	16.39	16.92	14.97	12.2596	15.11	15.17	15.09	15.57	12.9058	14.6544
Q8VCE2	Gpn1	TRUE	17.13	11.4743	18.25	18.15	16.85	17.45	16.11	16.11	10.7606	12.0996
Q9D061	Acbd6	TRUE	15.07	14.91	14.89	14.0851	14.89	15.09	16.4	15.84	12.4301	11.8156
Q9D1H8	Mrpl53	TRUE	16.11	16.05	16.01	15.95	14.8	15.48	16.87	17.03	14.96	11.4668
P97461	Rps5	TRUE	17.01	17.08	17.01	16.89	16.45	17.03	20.63	19.68	14.25	14.11
Q9CPS7	Pno1	TRUE	17.02	12.3922	17.24	13.1428	12.6802	16.77	17.98	18.1	11.2801	12.404
Q99JB2	Stoml2	TRUE	16.42	16.31	16.01	16.15	15.84	16.21	18.37	18.45	14.49	12.5196
Q01730	Rsu1	TRUE	15.5	15.28	15.89	15.91	15.62	15.42	17.49	17.32	12.8386	12.2233
Q3TYD6	Lmtk2	TRUE	15.04	15.5	15.33	15.36	15.36	15.3	15.51	14.91	12.127	12.6985
Q9D1B9	Mrpl28	TRUE	16.3	16.39	16.03	16.27	15.99	16.18	17.72	17.92	11.9654	15.02
Q9CQ49	Ncbp2	TRUE	15.87	15.46	16.19	16.63	15.48	15.22	17.22	17.49	11.2666	14.37
P62627	Dynlrb1	TRUE	15.55	15.87	16.33	16.19	15.61	15.85	18.29	18.48	13.14	12.59
Q05D44	Eif5b	TRUE	16.74	17.05	16.63	17.05	16.5	16.82	17.12	17.23	14.25	13.85
Q9CXU1	Med31	TRUE	13.37	13.33	14.43	14.49	12.51	12.54	12.8	12.78	10.12	10.89
P58064	Mrps6	TRUE	15.11	15.03	14.72	11.0642	14.97	14.83	15.11	15.49	12.805	11.6525
Q9CPQ1	Cox6c	TRUE	16.56	16.86	16.68	16.58	15.9	16.11	20.89	19.94	14.78	12.9578
Q9CZH3	Psmg3	TRUE	15.29	15.57	15.88	16.01	15.66	16.02	16.03	15.85	13.926	11.253
Q6ZPJ3	Ube2o	TRUE	13.76	14.26	12.7794	13.63	12.8203	13.75	15.58	16.17	10.7429	11.5984
Q8CIB5	Fermt2	TRUE	14.61	14.52	12.7656	13.589	12.7152	12.6629	15.53	15.45	10.6643	12.8198
Q8R3Q6	Ccdc58	TRUE	15.11	15.17	14.61	14.5	14.61	15.64	16.83	16.9	10.7246	13.91
Q570Y9	Deptor	TRUE	15.04	14.65	15.11	15.22	13.49	15.04	16.57	16.56	12.1921	11.8551
Q9D083	Spc24	TRUE	14.73	15.26	15.68	15.52	15.39	15.41	16.74	16.67	12.1208	12.2272
Q80UW8	Polr2e	TRUE	17.1	18.74	19.26	19.35	17.86	18.12	16.81	16.72	15.06	15.15
Q3TJD7	Pdlim7	TRUE	14.37	14.46	14.26	14.54	14.51	14.43	15.7	15.6	10.9657	12.2453
Q8CFE2	Hpf1	TRUE	14.84	14.35	15.42	15.78	15.08	15.07	16.4	16.44	11.2936	12.2847
P97770	Thumpd3	TRUE	15.25	15.72	15.34	15.98	15.29	14.83	16.16	16.54	10.6391	14.72
Q3U186	Rars2	TRUE	14.93	14.85	14.44	14.69	14.75	14.64	15.88	15.94	12.19	11.99
Q60715	P4ha1	TRUE	14.45	14.69	14.54	14.32	12.7955	14.56	15.19	15.17	12.1883	11.3523
Q91YR7	Prpf6	TRUE	16.7	16.51	17.65	17.57	16.61	16.85	18.08	18.15	14.41	13.2089
P43277	Hist1h1d	TRUE	19.33	19.57	19.38	19.43	19.12	19.39	24.65	24.78	16.55	16.76
Q921G8	Tubgcp2	TRUE	14.75	14.9	14.33	15.05	13.98	14.56	15.93	16.07	12.1924	11.8717
Q8BH60	Gopc	TRUE	15.01	15.3	15.11	15.42	15.15	15.36	14.41	14.08	12.6867	12.043
P56480	Atp5f1b	TRUE	22.93	22.74	22.78	22.68	22.69	22.87	24.15	24.26	20.16	19.93
Q9JJA4	Wdr12	TRUE	16.1	16.29	16.63	16.45	16.24	16.37	16.81	17.06	15.9	10.9104
Q8VDL4	Adpgk	TRUE	14.45	14.09	13.57	14.05	14.15	13.93	15.16	15.29	11.1393	11.8335
A2ASS6	Ttn	TRUE	12.2226	16.91	16.96	16.06	12.7084	12.9033	16.07	14.77	11.7656	11.8041
Q63829	Commd3	TRUE	14.05	14.48	14.97	14.98	14.35	14.29	15.38	15.39	11.0977	11.88
P62849	Rps24	TRUE	16.86	16.62	16.9	17	16.42	16.58	19.57	19.32	14.16	13.77
O35129	Phb2	TRUE	21.18	20.93	21.16	21.08	20.86	20.9	20.79	20.82	18.31	18.25
Q78XF5	Ostc	TRUE	15.25	15.14	15.46	15.47	11.2957	15.52	15.6	15.63	12.4777	12.3859
Q05186	Rcn1	TRUE	14.02	14.13	13.28	12.96	13.22	13.7	15.22	15.34	11.1166	11.5071
Q9CZM2	Rpl15	TRUE	18.81	19.69	19.71	19.66	19.3	18.87	21.29	22.13	17.17	15.81
Q9CY64	Blvra	TRUE	14.21	14.34	14.12	14.13	13.1835	14.35	15.16	15.23	12.438	10.5956
P62267	Rps23	TRUE	19.07	19.2	18.82	19.22	18.6	18.82	21.06	21.24	16.38	16.39
P33174	Kif4	TRUE	14.24	13.95	15.36	15.24	14	14.79	14.62	14.76	11.1179	11.5761
Q9ESU6	Brd4	TRUE	15.83	13.1486	16.44	16.57	15.06	15.29	17.81	17.75	11.8118	11.6714
P70697	Urod	TRUE	15.31	14.64	14.83	15.2	14.68	14.86	15.85	15.78	12.1779	12.2918
Q61749	Eif2b4	TRUE	16.55	16.57	16.23	16.42	16.03	16.22	18.19	18.3	13.68	13.96
Q9EPK7	Xpo7	TRUE	14.46	14.51	14.93	14.95	14.38	14.63	15.4	15.2	11.3301	12.1715
P60710;SWISS-PROT:P60712	Actb;	TRUE	25.37	25.53	25.05	25.15	24.95	25.22	25.54	25.63	22.89	22.55
Q8BXC6	Commd2	TRUE	18.1	18.98	18.8	15.45	16.18	18.4	19.79	20.12	13.0032	18.62
Q9WVK4	Ehd1	TRUE	15.59	15.73	15.6	15.33	15.41	15.79	17.97	17.92	13.27	12.6068
Q8C4Y3	Nelfb	TRUE	13.64	13.59	15.62	15.73	13.65	13.4	14.73	14.74	11.24	10.55
Q04750	Top1	TRUE	14.78	15.13	16.37	15.82	15	14.57	17.49	17.51	12.0419	12.4312
P28271	Aco1	TRUE	14.4	14.37	14.25	14.25	13.92	14.07	15.15	15.21	11.17	12.1645
Q6P1B1	Xpnpep1	TRUE	16.64	15.99	16.02	16.1	16.21	16.4	16.17	16.3	15.2	11.9957
Q8C7Q4	Rbm4	TRUE	14.74	14.44	13.2788	15.7	13.3754	14.28	15.46	15.58	11.6482	12.0976
Q8CCP0	Nemf	TRUE	15.68	15.07	14.41	15.15	14.52	15.1	15.6	15.42	13.07	12.25
Q9QY81	Nup210	TRUE	14.83	15.06	14.17	14.91	15.04	15.35	14.36	14.43	12.1372	12.3349
Q6PDI5	Ecpas	TRUE	17.46	13.17	13.65	17.92	13.3623	18.04	15.48	15.22	12.2776	12.9384
Q9DBY8	Nvl	TRUE	15.64	15.55	16.63	16.71	15.9	15.85	16.78	16.75	12.5473	13.2404
Q8BNV1	Trmt2a	TRUE	14.33	15.2	15.86	15.87	14.09	14.64	15.58	15.6	11.6372	12.4912
Q9CX30	Yif1b	TRUE	15.66	15.14	15.76	15.63	15.12	15.18	15.58	15.68	12.8029	12.6
Q9D142	Nudt14	TRUE	15.16	14.69	14.46	14.88	14.81	15.05	14.58	14.92	12.4435	12.0131
Q922V4	Plrg1	TRUE	13.5	13.4	13.85	14.48	13.73	13.93	14.9	15.13	11.52	9.99023
Q9DBB4	Naa16	TRUE	14.35	14.5	14.3	14.75	13.87	14.22	16.07	16.01	11.6139	11.8503
Q9DBH5	Lman2	TRUE	15.46	15.2	15.12	14.97	14.83	15.3	16.74	16.97	13.46	11.8209
Q80YV2	Zc3hc1	TRUE	14.47	14.59	15.15	15.39	14.15	14.83	15.72	15.97	11.0352	12.6478
Q9DCT6	Bap18	TRUE	13.91	14.02	15.09	14.96	11.2029	14.31	16.53	16.54	10.8711	11.6874
Q9Z2X8	Keap1	TRUE	16.71	16.29	16.2	16.26	16.52	16.45	16.94	17.02	13.3559	14.28
Q9Z247	Fkbp9	TRUE	14.57	14.74	14.59	13.4042	14.45	14.29	14.96	15.23	11.9132	12.0352
A2BE28	Las1l	TRUE	14.8	14.25	14.74	15.42	14.67	12.8216	16.61	16.46	12.3361	11.3755
Q9DBT9	Dmgdh	TRUE	14.59	15.34	13.7543	10.8699	10.3558	12.4961	13.76	13.24	11.5509	13.0511
Q920A7	Afg3l1	TRUE	14.65	14.91	14.73	14.6	14.36	14.44	16.08	16.04	12.1259	12.1109
Q9CY52	Thg1l	TRUE	14.81	14.57	12.8669	14.08	14.55	14.72	14.65	14.09	11.7698	12.303
Q9CR70	Lage3	TRUE	14.99	15.26	15.3	15.33	14.69	12.3937	14.71	14.56	13.54	11.4078
Q9WVM3	Anapc7	TRUE	14.51	14.64	14.89	14.93	13.83	14.76	16.4	16.51	13.0539	10.7996
Q3U3T8	Wdr62	FALSE	12.3538	18.94	19.21	18.99	11.7368	13.0966	13.3318	13.6445	13.7344	12.2666
Q9JJI8	Rpl38	TRUE	19.03	19.93	19.34	19.45	19.04	19.35	20.9	20.8	16.97	16.71
Q9D0M0	Exosc7	TRUE	16.05	16.24	16.39	16.22	15.72	16.1	17.27	17	12.3906	14.62
Q8BVF2	Pdcl3	TRUE	15.44	15.56	16.08	16.29	16.14	16.09	17.41	17.39	14.34	11.388
Q8CHH9	Septin8	TRUE	16.18	16.23	16.17	16.02	16.21	16.52	17.28	17.27	14.87	12.269
Q9JK81	Myg1	TRUE	14.39	14.39	14.79	14.88	14.25	14.42	16.09	16.01	10.8122	12.6981
O08795	Prkcsh	TRUE	14.66	13.103	13.2923	14.47	13.5276	12.127	17.57	17.62	11.0567	11.4372
P62751	Rpl23a	TRUE	20.45	20.75	20.14	20.22	20.17	20.43	23.31	23.41	18.01	17.94
SWISS-PROT:O43790;SWISS-PROT:Q14533	SWISS-PROT:O43790;SWISS-PROT:Q14533	TRUE	18.35	19.39	20.34	19.86	19.67	19.74	19.3	18.51	20.47	12.0232
Q8K297	Colgalt1	TRUE	13.72	13.67	13.74	14	13.3	13.82	15.12	15.25	11.32	10.83
Q99KH8	Stk24	TRUE	13.52	13.88	13.84	14.03	13.23	13.29	13.96	14.3	11.13	11.03
Q99LG2	Tnpo2	TRUE	14.74	14.23	14.83	14.77	14.2	14.41	16.33	16.53	11.8358	11.9036
Q99KD5	Unc45a	TRUE	14.96	14.09	14.24	14.18	13.79	13.61	15.3	15.45	11.9871	11.8419
P48962	Slc25a4	TRUE	17.6	17.84	17.91	17.78	17.62	17.85	19.04	19.23	15.05	15.17
Q9D338	Mrpl19	TRUE	16.05	15.33	15.16	15.77	15.83	15.28	16.07	16.44	11.9502	14.215
Q9JIK9	Mrps34	TRUE	14.72	14.43	14.7	14.47	14.22	14.23	16.75	16.83	11.7055	12.2335
Q8K2K6	Agfg1	TRUE	15.16	15.26	15.67	15.86	15.24	15.57	16.42	16.33	11.5696	13.64
Q9D967	Mdp1	TRUE	16.56	16.84	17.24	17	16.32	16.52	17.4	17.53	14.81	13.3829
P84091	Ap2m1	TRUE	17.06	16.99	17.14	16.95	16.84	17.05	17.95	17.97	15.45	13.408
Q02819	Nucb1	TRUE	15.41	14.94	14.69	14.42	14.7	14.94	15.97	16.16	11.7493	13.41
P24452	Capg	TRUE	14.93	15.03	14.93	15.07	14.35	14.91	15.49	15.65	11.9409	12.8315
Q9D0C4	Trmt5	TRUE	14.96	14.89	15.18	15.4	15.12	15.25	15.12	15.43	12.56	12.1078
Q8CCF0	Prpf31	TRUE	15.09	14.08	15.59	15.53	14.24	14.02	16.97	16.4	11.565	12.43
Q8K3W0	Babam2	TRUE	14.55	14.64	15.06	14.96	14.52	14.94	15.99	15.91	10.6151	13.4
Q9DCU6	Mrpl4	TRUE	14.31	15.01	14.7	14.8	14.76	14.34	15.68	15.7	12.6176	11.5291
Q8CCN5	Bcas3	TRUE	15.77	15.11	15.67	15.5	15.06	15.45	16.08	16.38	13.5738	12.1352
Q9JHW4	Eefsec	TRUE	15.61	15.42	15.64	15.48	15.13	15.46	15.53	15.64	12.92	12.94
Q923G2	Polr2h	TRUE	17.73	17.46	20.23	20.19	17.87	18.09	16.2	16.42	15.18	14.84
P17095	Hmga1	TRUE	15.23	14.67	14.32	14.89	13.5	14.81	19.5	19.8	11.685	13.0489
Q3TCH7	Cul4a	TRUE	15.17	15.12	15.41	15.4	15.14	14.92	15.97	15.98	12.1279	13
O35691	Pnn	TRUE	13.97	15.28	16.17	15.57	14.4	13.99	15.42	15.6	11.16	12.931
Q3TUH1	Tamm41	TRUE	14.67	14.25	13.83	14.25	13.0911	14.39	15.52	15.78	11.7577	12.0037
Q8BJF9	Chmp2b	TRUE	14.83	14.53	14.89	14.95	14.78	15.06	16.48	16.47	12.0311	12.1731
B2RX14	Tut4	TRUE	12.686	15.1	15.08	15.68	15.28	15.07	15.45	15.14	12.5096	10.1224
P47963	Rpl13	TRUE	19.39	19.79	20.36	20.27	19.3	19.46	22.29	23.05	17.24	16.79
Q9D1G2	Pmvk	TRUE	13.68	13.88	14.11	14.31	13.68	13.88	15.61	15.51	11.3669	11.044
P70297	Stam	TRUE	14.64	14.29	14.34	14.91	13.2178	15.2	15.64	15.94	13.1593	10.6235
Q9EPJ9	Arfgap1	TRUE	13.6	13.82	13.54	13.22	12.98	13.22	14.27	14.52	10.89	11.39
Q8VEM9	Klhdc3	TRUE	18	12.1202	17.77	18.23	17.55	18.03	21	20.85	13.1116	11.8736
Q5U458	Dnajc11	TRUE	14.78	13.25	14.48	15.27	15.27	15.06	16.61	16.68	12.83	10.0779
P48760	Fpgs	TRUE	15.73	15.51	15.79	15.55	14.82	15.69	16.67	16.6	14.0811	12.0371
Q80X95	Rraga	TRUE	14.3446	13.952	12.7182	13.13	12.663	13.94	14.46	13.66	12.0161	11.178
Q8BUI3	LRWD1	TRUE	14.98	14.96	15.75	16.04	15.13	15.48	16.69	16.65	11.5113	13.3264
P16330	Cnp	TRUE	15.05	14.82	15.62	14.9	14.94	15.42	15.52	15.35	12.2719	12.4994
Q99N94	Mrpl9	TRUE	15.15	14.63	14.2	14.28	14.82	15.08	15.75	15.84	12.2009	12.49
Q8R180	Ero1a	TRUE	14.91	14.64	14.37	14.05	14.08	14.54	14.26	14.65	11.3889	13.0861
Q8BTU1	Cfap20	TRUE	15.26	15.22	15.98	15.97	15.24	15.49	16.75	16.61	13.3568	12.05
Q9DCM0	Ethe1	TRUE	14.47	14.17	14.15	13.98	13.79	13.49	13.87	14.12	12.2989	11.2753
Q99LC8	Eif2b1	TRUE	15.83	15.59	15.36	16.56	16.63	15.76	16.43	16.33	12.0201	14.34
Q9CQ06	Mrpl24	TRUE	16.66	16.48	16.74	16.38	16.7	16.69	17.52	17.31	15.85	12.2442
Q9CR25	Dph2	TRUE	14.46	14.08	14.3	14.45	14.04	13.98	15.04	14.56	11.3881	12.1071
Q78IK2	Usmg5	TRUE	15.54	16.12	16.28	16.43	15.21	15.38	18.85	18.86	13.1	13.52
P16254	Srp14	TRUE	12.24	13.85	13.48	13.76	13.38	13.15	15.22	14.95	10.69	10.36
Q6ZQK5	Acap2	TRUE	12.4327	13.92	13.6311	14.77	14.68	14.55	15.41	15.52	11.0916	10.223
Q571C7	Bdp1	TRUE	13.5649	14.2254	12.4155	12.214	12.3318	12.1704	14.1919	10.69	11.8138	10.9397
Q9R0U0	Srsf10	TRUE	15.17	15.41	16.39	16.48	15.53	15.9	17.5	17.34	11.4375	14.11
Q8BWZ3	Naa25	TRUE	15.96	16	15.64	15.63	15.85	15.72	17.29	17.14	13.58	13.36
P49962	Srp9	TRUE	15.37	15.55	16.11	16.07	15.15	15.93	17.26	17.25	13.2234	12.6809
Q924H5	Rad51c	TRUE	15.2	14.89	16.09	16.06	15.03	15.41	15.5	15.67	13.7779	11.2973
Q8R404	Mic13	TRUE	14.99	14.81	15.09	15.07	14.7	15.07	15.6	15.77	12.6992	12.086
Q6ZPZ3	Zc3h4	TRUE	15.9	12.7359	16.63	16.58	15.54	14.96	15.54	15.42	12.4653	11.167
Q8QZV7	IntS13	TRUE	14.29	14.22	16.86	16.89	14.43	14.74	15.69	15.71	12.5111	11.0003
Q8C0I1	Agps	TRUE	16.58	16.38	16.15	16.22	16.43	16.33	16.82	16.8	15.24	12.727
P02301;P68433;P84228;P84244	H3f3c;Hist1h3a;Hist1h3b;H3f3a	TRUE	21.26	21.97	22.8	22.75	21.4	21.9	25.13	25.43	19.17	19.07
P01632;P01634;P01657	Igkv7-33;;	TRUE	17.36	16.69	18.78	18.84	17.35	17.44	19.25	19.28	12.4849	16.59
P00405	Mtco2	TRUE	21.07	21.95	21.73	21.47	22.01	21.61	19.9	19.51	19.89	18.16
P97931	Ung	TRUE	14.01	14.18	15.19	15.04	14.1	14.28	15.74	15.75	12.02	11.2076
P61358	Rpl27	TRUE	22.07	22.12	20.95	22.07	21.34	21.65	22.26	22.56	19.59	19.64
Q91WT9	Cbs	TRUE	14.08	13.77	14.02	12.844	14.21	13.012	15.3	13.2236	12.0192	10.8759
Q9CZU6	Cs	TRUE	19.12	19.07	18.85	19.01	18.43	18.76	19.51	19.63	16.63	16.61
Q8VC88	Gca	TRUE	14.21	14.38	13.84	14.58	15.57	14.5	15.14	15.37	12.5637	11.0802
P11499	Hsp90ab1	TRUE	24.86	24.6	24.75	24.94	24.33	24.72	25.43	25.49	22.42	22.1
P46735	Myo1b	TRUE	15.26	15.53	14.86	15.32	15.44	15.05	16.32	16.61	13.53	12.3285
Q9CXV9	Dcun1d5	TRUE	15.11	14.7	15.95	15.96	14.98	15.38	16.34	16.51	11.8583	13.0205
P32020	Scp2	TRUE	15.87	15.68	15.57	16.08	16.22	16.19	16.08	16.22	12.98	13.64
Q6PE15	Abhd10	TRUE	14.83	14.96	14.89	14.84	14.59	14.69	15.39	15.48	11.6311	13.23
Q8CGA0	Ppm1f	TRUE	15.22	15.2	15.17	15.31	15.11	15.18	15.49	15.56	14.34	11.1528
Q9ER88	Dap3	TRUE	14.66	14.65	14.67	14.87	15.11	14.81	16.92	16.85	11.9284	12.46
Q03963	Eif2ak2	TRUE	16.17	15.99	15.93	16.11	15.91	16.06	16.13	16.05	14.61	12.6288
Q8R4N0	Clybl	TRUE	14.31	14.34	13.85	13.9	13.33	13.76	15.03	15.16	12.2781	11.4508
Q923D5	Wbp11	TRUE	14.5	13.8726	15.24	15.25	12.4352	14.69	16.72	16.63	11.5505	11.9027
Q3TJZ6	Fam98a	TRUE	15.23	14.92	15.12	15.38	13.12	14.93	15.6	15.76	12.4995	12.74
Q9CQC9	Sar1b	TRUE	17.3	16.95	17.16	17.17	17.02	17.17	17.24	17.4	14.62	14.72
Q6ZWY3	Rps27l	TRUE	19.82	20.14	20.07	20.12	19.15	19.33	20.08	20.23	17.83	17.23
P62892	Rpl39	TRUE	22.88	23.13	21.99	22.22	22.18	22.72	21.01	21.07	20.59	20.52
Q9JHW2	Nit2	TRUE	16.39	16.04	16.02	16.1	16.24	16.02	16.37	16.55	13.78	13.75
Q9Z120	Mettl1	TRUE	16.76	12.6305	11.3238	15.41	12.096	11.9559	12.8476	19.47	12.6575	11.8339
P47962	Rpl5	TRUE	19.88	19.66	20.06	19.99	19.47	19.59	21.54	21.7	17.65	17
P62806	Hist1h4a	TRUE	22.87	23.18	23.71	23.75	22.29	22.61	29	30.07	20.55	20.61
Q9CPT0	Bcl2l14	TRUE	13.9	13.91	14.17	14.43	13.49	11.8534	15.08	13.88	11.87	11.0557
Q9CPR8	Nsmce3	TRUE	15.37	15.4	15.5	14.87	14	15.78	15.4	15.6	13.2562	12.63
P28741	Kif3a	TRUE	13.84	13.91	14.47	14.42	13.77	14.14	15.03	15.14	10.9418	11.9346
P62702	Rps4x	TRUE	21.06	20.06	21.09	20.29	20.17	20.03	22.64	22.73	18.03	18.22
A2ARV4	Lrp2	TRUE	21.38	21.48	21.29	14.67	15.42	21.05	22.79	23.04	18.97	19.03
Q99J45	Nrbp1	TRUE	16.36	16.09	15.89	15.95	16.11	16.34	16.82	16.96	12.3915	15.2
P67984	Rpl22	TRUE	21.61	20.58	21.52	21.54	21.74	21.97	22.54	23.89	18.72	18.62
Q80Y81	Elac2	TRUE	15.4	15.43	15.61	15.54	14.96	14.97	17.35	17.13	13.3854	12.5993
Q9CR59	Gadd45gip1	TRUE	14.53	14.73	14.44	12.5713	14.32	13.3674	16.44	16.42	12.096	12.323
P11276	Fn1	TRUE	17.19	17.44	17.31	17.32	16.91	17.43	15.65	15.65	14.91	14.88
Q5NC05	Ttf2	TRUE	15.02	14.9	15.18	15.52	14.73	15.15	15.52	15.52	14.07	11.0121
Q6DID3	Scaf8	TRUE	13.89	14.03	16.87	16.83	13.79	14.59	16.72	16.82	11.2943	11.7884
Q9QZQ1	Afdn	TRUE	14.81	14.79	15.34	14.93	13.84	14.56	16.87	17.01	11.6524	13.12
Q99K43	Prc1	TRUE	11.5057	15.73	17.37	16.66	12.3455	15.95	16.66	16.64	11.0696	11.3472
Q9CWU6	Uqcc1	TRUE	12.91	12.49	12.73	12.71	12.82	12.7	13.38	13.48	9.61	10.9795
P62270	Rps18	TRUE	21.37	21.17	20.83	20.99	20.82	20.94	23.3	23.19	18.88	18.85
O88967	Yme1l1	TRUE	14.66	14.69	14.81	14.61	14.73	14.8	15.99	15.91	12.27	12.27
Q3UL36	Arglu1	TRUE	14.84	14.49	15.85	16.01	15.23	15.54	18.3	18.2	12.007	12.5209
O08663	Metap2	TRUE	14.19	14.32	14.28	14.59	14.6	14.86	15.69	15.61	11.54	12.1682
P62301	Rps13	TRUE	21.66	21.85	21.82	21.95	21.27	21.48	22.51	23.79	19.27	19.44
Q9R0X0	Med20	TRUE	13.05	13.32	15.43	15.22	13.21	13.32	14.22	14.3	10.85	10.72
P70424	Erbb2	TRUE	15.02	15.37	14.91	15.2	12.9458	14.44	17.35	14.58	13.4188	12.1723
P61514	Rpl37a	TRUE	18.13	18.39	18.21	18.47	17.61	18.15	18.53	17.89	15.99	15.74
O35114	Scarb2	FALSE	12.9584	15.3	15.15	13.3963	11.0395	12.6094	12.09	13.1393	12.1562	11.3132
Q6J1H4	Utf1	TRUE	14.67	13.6066	14.87	15.03	14.43	13.82	17.59	17.52	12.3024	11.1865
Q99P21	Mutyh	TRUE	15.14	16.7	17.18	16.58	16.82	15.65	14.85	14.76	15.18	11.8735
O35643	Ap1b1	TRUE	16.44	16.54	16.44	16.49	16.34	16.64	16.44	16.5	14.16	14.04
Q9DBR3	Armc8	TRUE	15.48	15.85	16.04	16.03	15.62	15.8	17.27	17.15	14.36	12.1913
Q9JIX8	Acin1	TRUE	13.75	13.61	14.77	14.9	13.11	13.36	17.31	17.31	12.5459	10.036
Q9DAA6	Exosc1	TRUE	14.33	13.76	13.3	14.27	14.19	14.11	13.4	13.79	12.78	10.536
Q9CQ22	Lamtor1	TRUE	13.71	14.06	13.82	14.14	13.67	14	16.37	16.47	11.4607	11.5363
P60762	Morf4l1	TRUE	14.43	14.39	15.86	15.7	11.2692	14.82	16.94	17.02	11.8376	12.2116
Q9DD02	Hikeshi	TRUE	14.72	14.18	14.2	14.38	14.55	14.55	15.29	15.51	12.6219	11.5076
P27659	Rpl3	TRUE	18.83	18.88	18.83	18.8	18.29	18.44	22.51	22.52	16.34	16.6
Q8C0L6	Paox	TRUE	14.12	14.24	14.37	14.26	10.4224	14.25	15.46	15.41	12.5642	11.0287
Q5EG47	Prkaa1	TRUE	13.0008	15.47	15.86	15.2	12.6821	13.18	16.92	16.67	11.4669	12.238
Q91YM4	Tbrg4	TRUE	13.8	13.97	13.45	13.38	13.41	13.8	15.46	15.72	11.5279	11.4784
Q8R1I1	Uqcr10	TRUE	14.01	14.4	14.41	14.59	12.6707	13.61	18	17.76	12.5109	11.1356
Q3UV17	Krt76	TRUE	22.01	22.99	25.01	22.88	23.4	21.83	18.29	15.09	20.07	20.17
Q03173	Enah	TRUE	14.41	14.04	13.32	14.02	13.53	13.83	15.16	15.31	11.89	11.8
P12970	Rpl7a	TRUE	16.63	16.45	16.56	16.57	15.79	15.98	20.15	20.14	13.43	14.89
Q80VC9	Camsap3	TRUE	14.78	14.42	14.8	15.07	14.4	14.31	15.72	15.64	11.7331	12.71
P47811	Mapk14	TRUE	14.72	14.82	14.93	14.32	14.9	15.04	14.98	15.06	12.84	11.9462
Q9D8X2	Ccdc124	TRUE	14.33	14.29	14.3	14.53	14.32	14.71	17	17.02	11.7607	12.1065
O70493	Snx12	TRUE	16.32	16.01	16.24	16.05	16.13	16.87	16.68	16.47	14.59	12.9889
Q8BYL4	Yars2	TRUE	14.71	15	14.73	15.09	15.07	15.11	16.13	16.13	12.43	12.53
Q9CQV8	Ywhab	TRUE	20.49	20.84	20.91	21.07	20.83	20.99	22.45	22.57	16.66	19.92
Q8VI75	Ipo4	TRUE	14.76	14.89	15.14	15.46	14.67	14.96	17.02	17.02	12.05	12.8507
Q9D937	Q9D937	TRUE	14.59	14.73	14.18	14.75	14.81	14.77	17.27	17.17	11.2356	13.3462
Q9D1D4	Tmed10	TRUE	13.9	14.84	14.59	14.15	14.16	14.79	17.31	17.25	12.26	11.75
P62264	Rps14	TRUE	22.12	23.55	23.57	23.33	23.16	22.66	21.73	21.88	21.46	19.48
Q91WK1	Spryd4	TRUE	14.43	14.85	12.3443	13.93	12.6454	14.37	15.66	15.7	12.7008	11.8546
Q9DBH0	Wwp2	TRUE	15.37	14.94	15.18	15.28	14.37	14.92	15.06	15.32	10.7858	14.8
Q61206	Pafah1b2	TRUE	14.66	14.38	14.88	14.93	14.73	14.7	16.12	16.09	12.3149	12.0053
P24369	Ppib	TRUE	18.28	18.59	18.06	17.93	18.13	18.45	19.32	19.35	16.08	16.08
Q9Z110	Aldh18a1	TRUE	16.55	16.59	15.98	16.36	16.45	16.44	17.62	17.75	13.95	14.48
Q9D855	Uqcrb	TRUE	15.73	12.7849	14.81	13.4583	15.84	16.12	18.23	18.28	12.8141	10.9945
Q8VDM4	Psmd2	TRUE	18.49	18.09	18.23	18.25	18.16	18.3	19.32	19.37	15.83	16.05
Q9DB73	Cyb5r1	TRUE	15.48	15.94	15.49	15.21	14.99	15.31	16.82	16.87	13.7318	12.9932
Q99JP6	Homer3	TRUE	11.1867	16.88	12.2196	12.6758	16.56	12.8212	16.36	16.47	11.6637	11.7113
Q6ZPI0	Jade1	TRUE	13.78	15.12	16.33	15.85	15.15	14.89	13.62	13.56	13.59	10.62
Q5EBG8	Q5EBG8	TRUE	13.75	14.03	14.04	13.64	13.3	13.34	14.55	14.85	11.67	11.42
P52293	Kpna2	TRUE	18.42	18.15	18.7	18.8	18.3	18.36	18.83	18.84	15.99	15.89
Q91XW8	Fkbp6	TRUE	15.54	15.4	16.91	16.91	16.15	16.06	17.43	17.42	14	12.2504
Q9D892	Itpa	TRUE	13.1403	16.24	16.14	16.24	15.74	16.29	15.48	15.29	13.66	11.0339
Q91WN1	Dnajc9	TRUE	15.25	15.62	16.66	16.29	14.97	15.67	17.19	17.15	12.3345	13.85
Q5SRY7	Fbxw11	TRUE	14.95	14.01	12.2158	15.33	15.09	15.23	15.26	15.51	13.0712	11.2072
Q8BTZ7	Gmppb	TRUE	16.02	16.21	15.65	15.32	15.62	16.06	16.48	16.56	12.7989	14.75
Q9QYJ3	Dnajb1	TRUE	15.54	15.55	16.25	15.93	15.59	16.15	16.53	16.5	14.29	12.1232
Q3TSG4	Alkbh5	TRUE	15.23	15.24	16.71	16.73	11.3978	15.76	16.81	16.64	11.5938	14.2071
Q9CPW3	Mrpl54	TRUE	13.6743	15.52	14.97	13.8519	15.26	12.9066	15.55	15.69	13.026	11.5001
Q99J36	Thumpd1	TRUE	14.72	14.81	15.81	15.86	14.83	14.34	16.81	16.91	12.36	12.51
Q64105	Spr	TRUE	15.39	15.62	15.65	15.75	15.27	15.31	16.13	15.62	12.68	13.67
Q9R1P1	Psmb3	TRUE	17.56	17.52	16.7	16.68	16.25	16.72	18.19	18.24	15.1	15.32
Q8BYC6	Taok3	TRUE	15.1	14.72	15.22	15.27	15.09	11.8395	15.67	15.74	12.9672	12.1937
Q8R3L2	Tcf25	TRUE	11.842	15.62	14.07	15.42	12.0274	14.6248	14.4	14.39	10.9638	11.842
P14901	Hmox1	TRUE	15.22	14.6	15.03	15.24	14.92	15.01	16.1	16.12	12.8778	12.2926
Q8K2M0	Mrpl38	TRUE	15.62	15.47	15.07	15.26	15.23	15.55	16.68	16.73	11.8923	14.55
P24788	Cdk11b	TRUE	15.63	15.77	16.96	17.25	15.94	15.95	17.89	17.91	15.13	11.6254
Q8C1D8	Iws1	TRUE	14.25	14.56	17.33	17.18	14.23	14.53	16.82	16.87	12.3666	11.8006
Q9CQ10	Chmp3	TRUE	13.1726	15.46	16.3	15.66	11.6947	15.76	16.84	16.89	11.7724	12.2208
O89053	Coro1a	TRUE	15.21	15.1	15.02	14.59	14.78	15.03	14.59	14.61	12.56	13.1115
Q99KK7	Dpp3	TRUE	14.89	14.83	14.46	14.54	14.23	14.68	15.28	15.2	13.015	12.0715
Q9DCW4	Etfb	TRUE	19.21	18.72	18.78	18.74	18.57	18.63	19.36	19.55	16.7	16.6
Q8BG30	Nelfa	TRUE	14.66	14.77	17.03	16.86	14.81	15.51	17.12	17.12	12.9409	11.8618
Q921G7	Etfdh	TRUE	14.89	15.27	15.07	15.11	14.82	14.89	15.66	15.65	13.5475	11.987
O88983	Stx8	TRUE	14.45	14.79	14.67	14.65	12.8172	14.87	16.15	16.36	12.3878	12.2271
Q9CS74	Ecd	TRUE	12.89	12.91	10.8206	12.15	13.1524	12.1066	14.1	14.08	10.0265	11.15
B1AZI6	Thoc2	TRUE	12.72	13.13	14.14	13.94	12.67	13.08	15.5	15.61	10.5794	10.6545
Q80Y17	Llgl1	TRUE	14.32	14.86	14.54	13.1241	14.44	14.39	14.19	13.87	12.3108	12.255
P59328	Wdhd1	TRUE	15.13	14.96	16.66	16.29	14.77	14.92	17.07	16.86	13.74	11.736
Q32P12	Hrob	TRUE	13.7722	14.66	15.45	15.11	13.0906	11.2104	15.24	14.62	11.8529	11.9693
Q02614	Sap30bp	TRUE	14.58	14.42	15.98	15.82	14.79	15.17	16.52	16.57	12.7139	11.6785
E9Q5C9	Nolc1	TRUE	15.33	14.89	15.39	15.43	13.2157	14.92	17.36	17.51	13.55	12.0657
Q8CIB9	Esco2	TRUE	13.09	13.1978	14.89	14.53	13.58	13.49	14.76	14.94	11.0121	10.6715
P46638	Rab11b	TRUE	17.29	17.46	17.75	17.47	17.23	17.62	18.67	18.68	15.02	15.13
P63330	Ppp2ca	TRUE	15.98	16.02	16.29	16.28	15.07	15.58	16.03	15.11	13.63	13.78
Q8K157	Galm	TRUE	14.68	14.98	14.23	12.9083	11.4291	14.49	13.2234	15.38	12.239	12.8348
P62313	Lsm6	TRUE	15.08	12.3654	16.09	16.22	14.57	11.6153	17.2	16.07	12.0152	10.8557
Q8R1N4	Nudcd3	TRUE	15.61	15.1	15.65	15.52	14.69	15.5	17.02	17.11	13.52	12.62
Q9D023	Mpc2	TRUE	15.27	15.32	15.43	11.1551	15.19	12.7645	15.64	15.88	12.8722	13.1516
Q8BW72	Kdm4a	TRUE	14.09	13.99	15.09	15.02	11.4044	13.99	15.01	15.25	11.5033	12.0112
Q6P9R4	Arhgef18	TRUE	14.42	14.91	15.04	15.14	14.33	14.31	15.36	15.33	12.1592	12.611
Q8BW70	Usp38	TRUE	14.04	13.19	13.76	14.02	12.32	13.81	14.96	15.1	11.6207	11.0583
Q9JJV2	Pfn2	TRUE	15	12.6256	15.24	12.6091	13.98	15.04	12.4528	14.1227	10.1834	12.8915
Q9Z1J3	Nfs1	TRUE	12.1	11.49	12.1	11.98	11.73	11.56	12.91	13.1	8.93	10.11
Q923D4	Sf3b5	TRUE	14.74	14.66	15.2	15.27	13.34	14.11	16.49	16.61	11.7734	13.08
Q8BGF7	Pan2	TRUE	15.0385	13.0739	10.7595	12.6994	12.9624	11.8254	8.91	9.64	11.6258	11.9415
Q8K2D3	Edc3	TRUE	14.42	14.34	14.57	14.16	14.02	14.86	15.82	15.82	13.05	11.1663
O35857	Timm44	TRUE	16.1	16.24	16.07	16.2	15.97	16.04	16.53	17.49	13.9	13.9
Q9DBS5	Klc4	TRUE	13.6	13.9416	13.1	13.7	13.2977	11.4703	13.97	14.25	12.0135	10.989
Q9CQ37	Ube2t	TRUE	14.23	14.09	14.29	14.24	14.44	14.23	16.29	16.42	10.9738	12.8103
Q91YI0	Asl	TRUE	15.43	13.0565	14.82	14.89	14.72	15.01	16.08	16.16	11.6174	12.3339
P80313	Cct7	TRUE	20.53	20.69	20.56	20.38	20.23	20.59	20.71	20.63	18.35	18.34
Q7TSZ8	Nacc1	TRUE	13.86	13.83	15.17	15.3	14.78	14.25	16.11	16.02	11.24	11.92
B2RS91	Rrn3	TRUE	15.09	14.24	13.89	12.3106	13.1431	13.0267	15.63	15.99	12.0211	12.7839
Q99M04	Lias	TRUE	14.1	14.25	13.95	13.32	13.36	14.72	14.56	12.3195	11.3771	12.45
P03899	Mtnd3	TRUE	14.91	14.5	15.01	14.71	14.66	14.63	14.41	14.88	12.7985	12.0903
P51410	Rpl9	TRUE	20.55	20.66	20.25	20.34	20.23	20.5	22.08	22.13	18.23	18.46
Q61210	Arhgef1	TRUE	15.11	14.82	15.29	15.05	14.31	14.9	17.24	17.42	12.1733	13.24
Q02248	Ctnnb1	TRUE	14.3	14.56	14.42	14.68	14.1	14.41	16.78	16.83	12.61	11.7381
Q9D0R4	Ddx56	TRUE	13.77	13.74	13.93	13.96	13.43	13.73	15.09	15.14	11.46	11.54
Q62448	Eif4g2	TRUE	14.21	14.12	14.16	14.1	14.22	14.16	15.53	15.48	11.97	11.86
Q3U6N9	Q3U6N9	TRUE	14.59	14.1	14.19	14.34	13.59	14	15.14	15.23	13.39	10.8064
Q811U4	Mfn1	TRUE	14.75	15.01	15.61	15.46	15.37	14.68	14.96	15.02	13.07	12.1977
P35288	Rab23	TRUE	14.21	14.16	14.48	14.07	13.89	14.35	15.44	15.45	11.9425	11.9354
Q9CQP2	Trappc2	TRUE	13.65	14.09	14.88	14.76	14.22	14.82	15.34	15.08	11.6764	11.5744
Q9CRA5	Golph3	TRUE	13.79	14.16	14.42	14.29	13.84	14.15	15.29	15.45	12.9322	10.5354
Q9Z2I8	Suclg2	TRUE	16.5	16.71	16.53	16.54	16.27	16.46	16.61	16.68	14.34	14.39
Q9CYA0	Creld2	TRUE	18.58	19.02	13.0533	18.52	20.9	19.4	18.98	19.26	12.6106	20.51
Q8BIH0	Sap130	TRUE	14.07	14.39	15.35	15.49	13.3396	14.12	16.24	16.17	11.874	12.1115
P70671	Irf3	TRUE	15.39	12.5738	12.0196	11.7912	14.89	14.9	15.96	15.9	11.614	11.8785
P56390	Cks2	TRUE	14.93	14.95	15.57	15.39	13.81	14.84	16.82	17.18	12.3387	13.0705
P39054	Dnm2	TRUE	16.64	16.65	16.96	16.64	16.54	16.74	18.29	18.26	14.4	14.42
O70152	Dpm1	TRUE	14.89	15.14	15.41	15.11	15.47	15.54	16.33	16.34	12.18	13.3829
P09055	Itgb1	TRUE	14.59	14.25	13.96	14.14	13.96	14.1	17.06	17.07	12.411	11.9657
Q8BPA8	Dpcd	TRUE	14.38	13.87	15.57	15.27	13.59	14.16	14.62	14.93	11.7625	12.0273
O54784	Dapk3	TRUE	13.68	14.01	13.74	11.3994	11.0942	11.9567	15.46	15.51	12.2975	10.9323
Q922H2	Pdk3	TRUE	17.64	17.76	17.62	17.57	17.34	17.53	17.31	17.28	15.43	15.51
Q8CGK3	Lonp1	TRUE	15.91	15.89	15.84	15.82	15.08	15.65	17.85	17.64	13.68	13.66
P17156	Hspa2	TRUE	24.72	24.36	24.25	24.41	24.48	24.65	25.09	24.97	22.45	22.17
Q91WK5	Gcsh	TRUE	17.91	17.98	21.25	18	19.15	17.94	12.71	12.5716	15.87	15.58
Q9WTP6	Ak2	TRUE	17.85	17.81	17.92	17.77	17.71	17.74	18.34	18.37	15.98	15.24
Q9EQP2	Ehd4	TRUE	15.16	15.29	15.59	15.49	14.94	15.35	17.08	16.93	12.912	13.1
Q8R3B7	Brd8	TRUE	16.58	12.4852	11.4914	16.65	16.69	16.4	15.65	14.0575	12.3369	12.2928
Q7TMC8	Fuk	TRUE	17.36	17.29	17.21	17	16.98	17.31	16.27	15.83	15.07	15.15
Q9Z315	Sart1	TRUE	16.21	15.37	15.52	15.52	15.02	15.51	15.44	15.42	13.46	13.69
P16125	Ldhb	TRUE	20.2	20.37	19.92	16.54	19.74	16.74	19.88	20.08	19.42	16.73
P60898	Polr2i	TRUE	15.96	15.21	21.25	21.48	16.43	16.13	16.89	17.16	15.21	11.5495
P07901	Hsp90aa1	TRUE	23.33	23.06	23.34	23.73	23.3	23.07	24.59	24.56	21.07	20.91
Q60759	Gcdh	TRUE	17.38	17.36	17.26	17.19	17.06	17.16	17.91	17.92	15.15	15.18
Q80X85	Mrps7	TRUE	13.04	14.57	15.35	13.29	14.48	12.65	12.94	12.28	11.452	11.7489
Q6Y7W8	Gigyf2	TRUE	15.9	16.53	17.01	14.34	13.95	14.3	15.99	18.71	15.78	12.243
Q9D051	Pdhb	TRUE	20.41	19.9	19.66	19.95	19.99	20.01	20.11	20.17	17.91	18
O35465	Fkbp8	TRUE	15.68	15.86	15.84	15.64	15.32	15.55	17.3	17.34	13.64	13.5
Q07813	Bax	TRUE	15.43	15.71	15.81	15.76	15.17	15.36	18.33	18.27	13.53	13.2176
Q8K0D5	Gfm1	TRUE	18.89	19.01	18.7	18.51	18.53	18.77	18.47	18.55	16.57	16.94
Q9D1K2	Atp6v1f	TRUE	14.5	14.64	14.69	14.57	13.84	12.1115	17.17	17.18	12.6655	12.0922
Q9JLI8	Sart3	TRUE	14.81	14.97	15.94	15.93	15.28	15.29	17.01	16.94	11.4385	13.96
P20664	Prim1	TRUE	14.39	14.6	15.57	15.49	14.25	14.39	16.26	16.11	12.1295	12.48
Q9JKB3	Ybx3	TRUE	16.64	16.46	16.46	16.48	16.14	16.11	18.83	18.91	14.33	14.39
Q9R207	Nbn	TRUE	14.8	14.17	15.78	15.78	13.19	14.86	16	16.06	12.1096	12.4827
Q9CWD8	Nubpl	TRUE	14.53	15.01	14.33	14.78	13.83	14.16	15.11	15.15	13.1305	12.0342
P50580	Pa2g4	TRUE	21.41	21.02	20.77	20.84	20.91	21	22.29	22.26	19.03	19.03
O70311	Nmt2	TRUE	14.7	14.73	15.13	15.19	14.25	14.72	17.27	17.28	12.06	13.0061
TREMBL:Q3ZBS7	TREMBL:Q3ZBS7	TRUE	15.44	15.42	15.33	15.44	15.79	15.98	15.64	15.61	13.31	13.19
P13439	Umps	TRUE	17.33	17.56	17.77	17.82	17.42	17.56	18.29	18.29	15.26	15.28
Q9QX47	Son	TRUE	15.91	16.07	15.62	15.78	16.2	16.44	15.72	15.84	13.9	13.73
Q99N92	Mrpl27	TRUE	14.45	15.03	14.55	14.59	13.83	14.07	16.06	16.19	12.7462	12.3843
Q9D958	Spcs1	TRUE	13.491	13.4925	12.2597	11.5123	12.1488	13.1471	13.98	14.33	12.3226	10.3133
Q9CZA6	Nde1	TRUE	15.02	14.25	14.71	14.96	12.5929	14.62	15.14	15.16	12.8502	12.0763
P29351	Ptpn6	TRUE	15.13	15.42	15.45	15.02	14.63	15.03	16.07	16.03	13.17	13.04
Q9QZL0	Ripk3	TRUE	15.33	15.01	14.41	14.58	14.4	15.27	13.92	13.39	12.78	13.22
Q921S7	Mrpl37	TRUE	15.22	15.06	14.57	14.37	15.35	15.41	15.83	15.92	13.13	12.81
Q6PGH1	Bud31	TRUE	14.48	14.51	15.16	15.14	14.55	14.68	15.88	15.96	12.5895	12.0632
Q3UMU9	Hdgfl2	TRUE	14.67	14.69	15.42	15.34	14.84	15.21	16.61	16.54	12.57	12.4579
Q8BMF4	Dlat	TRUE	21.04	20.79	20.64	20.66	20.8	20.96	20.64	20.51	18.81	18.69
Q9DC71	Mrps15	TRUE	13.67	13.86	13.64	13.87	13.45	13.59	15.59	15.6	11.78	11.4226
Q99JW2	Acy1	TRUE	14.73	14.88	14.69	14.65	15.12	14.61	15.79	15.73	13.0613	12.222
Q8BFV2	Pcid2	TRUE	14.29	13.98	15.43	15.13	13.96	14.08	15.55	15.67	11.4931	12.4503
Q8BRF7	Scfd1	TRUE	13.92	13.35	13.08	13.14	13.21	13.14	14.26	14.37	11.43	11.516
P03930	Mtatp8	TRUE	12.4192	15.99	15.59	15.01	11.5576	13.1066	18.2	18.31	12.5535	11.5327
Q9WVM1	Racgap1	TRUE	11.9569	17.44	17.4	17.44	17.66	17.45	16.98	16.99	13.2977	11.7774
Q9D0Q7	Mrpl45	TRUE	13.91	14.19	14.15	14.19	13.56	13.89	15.45	15.41	12.82	10.9587
Q922H4	Gmppa	TRUE	16.65	16.35	15.7	15.68	15.94	16.32	15.15	14.95	14.3	14.38
Q3TCJ1	Abraxas2	TRUE	14.17	13.73	13.72	13.89	13.9	14.01	14.27	14.45	12.53	11.0544
Q99KE1	Me2	TRUE	14.45	14.54	13.97	14.1	14.14	13.89	15.49	15.7	13.4077	11.2688
SWISS-PROT:Q7Z794	SWISS-PROT:Q7Z794	TRUE	16.67	23.89	17.39	16.81	16.31	16.74	15.24	14.87	17.38	18.87
Q64324	Stxbp2	TRUE	14.8	14.51	15.5	15.26	14.38	14.36	15.26	15.38	12.32	12.68
P83940	Eloc	TRUE	15.63	15.36	16	15.97	15.49	15.8	17.56	17.54	13.06	13.62
Q8BLH7	Hirip3	TRUE	12.8198	12.7529	12.7694	15.27	13.1736	19	15.98	15.96	11.0271	10.2372
O55060	Tpmt	TRUE	14.58	14.71	14.47	14.64	14.57	14.57	14.85	14.72	12.5896	12.3946
Q91VK1	Bzw2	TRUE	16.16	16.18	16.56	16.67	16.22	16.18	18.8	18.81	14.14	13.9
Q91VR2	Atp5f1c	TRUE	20.9	20.78	20.63	21.14	20.89	21.03	21.2	21.2	18.7	18.68
P14685	Psmd3	TRUE	16.69	16.27	16.16	16.54	16.48	16.51	17.7	17.39	14.06	14.6
Q9ERA0	Tfcp2	TRUE	14.19	14.7	14.98	14.59	14.18	14.61	14.8	15.48	13.11	11.4812
A2AHC3	Camsap1	TRUE	13.4472	14.71	13.5546	12.4161	12.9349	14.69	14.54	14.76	12.6414	11.2216
Q02053	Uba1	TRUE	19.11	18.81	18.8	18.83	18.74	18.84	19.68	19.62	16.83	16.8
P19783	Cox4i1	TRUE	18.56	18.74	18.33	18.4	18.18	18.58	20.76	20.97	16.52	16.49
P24668	M6pr	TRUE	15.37	12.2039	15.31	11.897	11.8635	15.28	18.42	17.54	11.8666	11.4174
Q6PIP5	Nudcd1	TRUE	15.42	15.47	15.14	15.56	11.3498	15.55	15.39	15.59	15.5	11.1043
Q61493	Rev3l	TRUE	14.3	13.2927	17.87	18.46	16.21	16.96	18.09	18.4	10.9942	12.3206
Q06185	Atp5me	TRUE	12.1885	16.08	16.85	16.62	16.07	10.9677	20.19	20.42	12.0329	11.9577
O88448	Klc2	TRUE	15.68	15.08	15.48	15.53	11.7849	15.73	15.95	15.53	13.58	12.9048
Q9CY94	Gins3	TRUE	13.37	13.37	13.82	14.27	13.27	13.34	15.02	15.01	12.1764	10.29
Q80ZV0	Rnaseh2b	TRUE	15.65	15.22	15.97	16.44	15.47	15.18	16.74	16.97	14.26	12.3385
P70268	Pkn1	TRUE	13.07	13.18	13.2	13.39	12.74	12.87	13.61	13.59	11.4588	10.5206
Q99KV1	Dnajb11	TRUE	17.3	17.4	17.22	17.44	17.32	17.66	17.93	18.04	15.12	15.31
Q8C5L3	Cnot2	TRUE	15.45	15.86	15.72	15.51	15.15	15.5	16.83	16.89	13.49	13.56
Q505D1	Ankrd28	TRUE	13.69	13.99	14.33	14.25	14.15	14.06	15.53	15.57	12.28	11.1401
Q8R087	B4galt7	TRUE	13.4639	12.4135	12.4426	13.8089	11.7172	12.2961	11.83	11.84	10.8913	10.7317
P29758	Oat	TRUE	16.08	16.05	16.05	16.09	15.56	16.09	17.31	17.29	13.94	13.94
Q9DCZ4	Apoo	TRUE	13.24	13.72	13.06	13.15	13.25	11.361	16.52	16.59	11.2375	11.4727
O08600	Endog	TRUE	14.97	12.5501	15.19	15.27	15.28	12.5449	14.98	13.4479	11.3721	11.9021
Q9WVA4	Tagln2	TRUE	17.8	18.22	17.93	18.08	17.57	17.64	18.52	18.65	15.97	15.81
Q91WD5	Ndufs2	TRUE	17.9	18.06	17.74	17.81	16.09	17.96	18.84	18.91	15.94	15.78
Q9ERB0	Snap29	TRUE	14.39	14.21	14.84	14.75	14.65	14.33	16.18	16.31	12.71	11.6506
Q04207	Rela	TRUE	14.85	14.42	14.62	14.06	14.86	15.06	15.12	15.36	12.4309	12.6
O88738	Birc6	TRUE	14.14	14.27	13.23	14.19	13.54	14.27	14.04	14.11	12.4843	11.69
O70551	Srpk1	TRUE	16.01	15.59	15.8	15.99	15.52	15.51	17.25	17.36	13.79	13.58
P25444	Rps2	TRUE	19.43	19.11	19.46	19.69	19.39	19.16	22.91	22.98	17.09	17.22
O08740	Polr2j	TRUE	14.01	14.16	19.76	19.7	11.1039	14.43	14.12	14.14	10.7397	13.2091
P53395	Dbt	TRUE	16.15	16.8	16.73	17.1	16.36	16.59	15.51	15.75	15.69	13.04
Q9D820	Prorsd1	TRUE	14.59	14.76	15.28	15.48	14.21	14.62	18.93	18.97	12.7567	12.3783
Q5SSK3	Tefm	TRUE	13.89	13.97	13.67	13.52	12.77	13.64	15.41	15.55	11.1578	12.4872
Q80WQ2	Vac14	TRUE	14.24	14.16	13.77	14	13.49	13.7	16.22	16.26	12.3625	11.8234
O35887	Calu	TRUE	18.06	18.13	17.85	17.68	17.82	18.06	18.56	18.52	15.94	16.04
Q9D5T0	Atad1	TRUE	15.33	15.1	15.62	15.61	14.99	14.97	15.89	15.87	12.5665	13.6583
Q8R0W0	Eppk1	TRUE	13.87	14.12	14.49	14.64	13.92	12.4384	15.21	15.15	11.1345	12.6521
P80314	Cct2	TRUE	22.1	22.1	21.89	21.85	21.8	22.03	22.72	21.67	20.03	19.97
Q64478;Q6ZWY9	Hist1h2bh;Hist1h2bc	TRUE	21.58	21.91	22.73	22.41	21.44	21.52	25.94	26.19	19.65	19.64
Q9CR46	Ska2	TRUE	14.61	14.7	15.11	15.16	14.85	15	16.17	16.13	12.4969	12.6131
Q8BIJ6	Iars2	TRUE	15.06	15.5	14.92	15.05	15.16	15.29	14.89	15.05	12.94	13.43
Q6ZWV7	Rpl35	TRUE	18.37	18.25	17.9	18.21	18.59	18.61	23.29	23.38	16.26	16.17
Q9D8N0	Eef1g	TRUE	21.79	22.47	22.55	21.73	21.6	21.79	22.93	23.03	20.1	19.97
P48379	Rfx2	TRUE	14.17	13.91	15.09	15.33	12.09	14.34	15.84	15.73	12.3302	11.5696
Q810A7	Ddx42	TRUE	15.32	15.89	16.69	16.41	15.86	15.95	16.87	16.88	13.31	13.72
P26041	Msn	TRUE	15.71	16	15.5	15.38	16.04	15.98	17.88	17.82	13.63	13.9
Q8K3A9	Mepce	TRUE	15.73	14.68	15.87	15.93	14.1473	11.9866	16.22	16.32	13.6331	12.5998
Q8BU30	Iars	TRUE	18.85	19.3	19.18	19.14	18.78	19.15	20.42	20.39	16.92	17.06
P67778	Phb	TRUE	20.6	20.77	20.56	20.89	20.8	20.9	22.08	22.12	18.62	18.58
Q9CZR8	Tsfm	TRUE	14.81	15.93	15.82	14.72	15.37	15.08	15.34	15.34	13.29	13.28
Q8VCW8	Acsf2	TRUE	18.65	19.11	18.73	18.57	18.34	18.61	18.8	18.83	16.83	16.76
Q8R146	Apeh	TRUE	16.52	15.57	15.13	15.66	12.7404	12.2076	16.52	16.65	15.03	12.8924
Q8BHL4	Gprc5a	TRUE	13.6523	12.6129	13.1207	11.5022	13.02	12.741	14.44	14.34	10.5275	11.5745
O08756	Hsd17b10	TRUE	18.83	19.33	18.96	18.87	18.78	19.03	19.49	19.55	16.99	17.01
P63325	Rps10	TRUE	20.47	20.54	20.67	20.57	19.79	20.1	20.89	22.23	18.43	18.42
P08030	Aprt	TRUE	17.12	17.26	17.05	17.2	16.99	17.08	18.48	18.46	15.19	15.04
P55302	Lrpap1	TRUE	15.94	16.21	15.86	15.59	15.48	15.96	17.1	17.21	13.94	14.06
Q8R2Q4	Gfm2	TRUE	14.15	14.71	13.93	14.57	14.72	14.84	15.43	14.38	12.46	12.25
Q3V1V3	Esf1	TRUE	12.5469	15.46	17.26	13.7003	16.01	14.85	13.2384	13.9036	11.9115	11.9515
Q7TNV0	Dek	TRUE	15.21	15.52	16.75	16.73	15.22	15.51	18.98	18.99	14.67	11.9167
Q07231	Zscan21	TRUE	16.78	16.39	17.48	17.56	15.99	16.11	16.64	16.67	16.06	12.969
P52480	Pkm	TRUE	23.56	23.78	23.19	23.22	23.35	23.58	24.25	24.39	21.67	21.53
Q6PB66	Lrpprc	TRUE	17.22	17.49	17.62	17.42	17.28	17.64	18.27	18.29	15.26	15.31
Q9WTU6	Mapk9	TRUE	12.6941	14.13	14.78	14.24	12.1968	11.6141	15.17	14.68	11.2256	11.4626
O35218	Cpsf2	TRUE	15.11	13.97	16.71	16.76	15.23	14.94	16.89	16.91	12.7793	12.1665
P09103	P4hb	TRUE	17.46	17.3	16.93	16.94	17.21	17.35	17.9	17.87	15.23	15.4
Q9WVP1	Ap1m2	TRUE	17.96	18.13	17.81	17.85	11.6616	18.03	18.9	18.96	16.05	15.92
P31938	Map2k1	TRUE	17.91	17.74	17.86	17.79	17.9	18.07	18.06	18.14	15.78	15.75
Q8BFQ8	Gatd1	TRUE	14.35	14.32	14.07	14.15	14.16	14.09	14.18	13.82	12.875	11.6754
Q6ZPE2	Sbf1	TRUE	15.11	13.2601	11.9053	13.81	12.9065	11.7747	13.62	13.88	12.3751	11.8754
Q9CPX6	Atg3	TRUE	13.15	13.1531	13.86	13.7	13.1	11.5777	15.05	15.19	11.2961	10.8881
Q02395	Mtf2	TRUE	15.73	15.56	16.63	16.61	15.7	16.12	17.19	17.15	14.54	12.6341
Q9DBT5	Ampd2	TRUE	15.49	15.87	15.62	16.04	16.87	16.73	15.62	15.59	11.8242	15.42
Q99LZ3	Gins4	TRUE	15.99	15.34	16.39	15.53	15.79	16.43	16.99	17.31	15.13	12.0856
Q8CDG3	Vcpip1	TRUE	14.13	13.75	14.13	14.3	13.53	13.87	14.66	14.61	12.08	11.69
Q9R059	Fhl3	TRUE	16.21	15.68	16.34	16.2	15.72	15.98	16.26	16.24	12.0106	15.77
O70503	Hsd17b12	TRUE	14.21	14.42	14.74	14.66	14.12	14.59	17.45	16.46	12.7659	11.7566
Q9CRA8	Exosc5	TRUE	14.57	14.68	14.7	14.65	14.41	14.61	15.44	15.39	12.88	12.2682
P47911	Rpl6	TRUE	19.1	19.27	19.28	19.48	18.63	18.88	23.78	23.67	17.01	17.26
Q9CQ40	Mrpl49	TRUE	14.72	14.78	14.56	14.55	14.4	14.38	15.79	15.94	12.98	12.42
Q9Z2H5	Epb41l1	TRUE	13.9373	13.8	13.64	12.63	13.48	11.59	13.9272	13.2584	11.44	12.205
Q9ESW8	Pgpep1	TRUE	13.39	13.73	14.55	14.23	13.15	13.31	15	15.12	12.2209	10.8191
P54731	Faf1	TRUE	16.53	16.75	16.77	16.7	16.58	16.78	17.43	17.42	14.53	14.67
O55143	Atp2a2	TRUE	15.87	15.95	16.23	15.67	16.12	16.31	17.46	17.52	13.85	13.89
Q62425	Ndufa4	TRUE	18.23	18.57	19.24	19.25	17.63	18.32	20.99	21.09	16.38	16.34
Q8K2Y9	Ccm2	TRUE	16.31	11.4487	16.25	16.47	12.2717	11.8349	17.49	17.67	11.6114	12.0726
Q61316	Hspa4	TRUE	20.55	20.68	20.72	20.75	20.76	20.82	21	21.04	18.44	18.72
Q8BYA0	Tbcd	TRUE	15.41	14.7	14.31	15.08	14.95	15.15	16.59	16.52	12.79	13.25
O35704	Sptlc1	TRUE	14.44	14.58	14.36	14.67	14.32	14.99	16.08	16.06	13.4	11.557
Q9D4H8	Cul2	TRUE	17.59	17.16	17.46	17.67	17.34	17.41	17.92	17.88	15.35	15.34
Q921I2	Klhdc4	TRUE	14.55	14.34	13.7	13.91	13.87	14.47	16.58	16.66	13.11	11.7251
Q9CQ92	Fis1	TRUE	14.29	14.1	12.1596	13.85	11.4888	13.77	16.27	16.21	12.2395	12.0997
P05132	Prkaca	TRUE	15.83	15.82	15.81	15.9	15.87	16.23	16.71	16.67	13.68	13.92
Q6P5E4	Uggt1	TRUE	16.3	16.5	15.98	15.99	16	16.24	17.19	17.17	14.2	14.55
Q9DBG6	Rpn2	TRUE	17.65	17.62	17.15	17.26	17.95	18.06	17.63	17.62	15.59	15.63
P36916	Gnl1	TRUE	14.32	14.68	14.6	14.57	14.71	14.82	16.12	16.31	13.43	11.5213
Q9CQG2	Mettl16	TRUE	13.39	14.14	14.56	14.11	13.83	14.09	15.13	15.33	12.0496	11.4332
C0HKD8;C0HKD9	Mfap1a;Mfap1b	TRUE	14.07	13.53	15.21	15.26	12.79	13.66	16.16	16.41	12.5481	11.0048
P16332	Mut	TRUE	15.31	15.24	14.93	15.09	15.05	15.3	14.94	15.06	13.36	13.15
Q6NV83	U2surp	TRUE	17.14	17.45	18.53	18.3	16.98	17.74	16.9	17.63	15.67	14.88
Q9CQI6	Cotl1	TRUE	15.6	15.68	15.87	15.9	15.63	15.83	16.5	16.66	13.86	13.38
Q9R0X4	Acot9	TRUE	18.09	18.29	17.77	17.83	17.48	18.12	18.81	18.86	16.18	16.16
P62918	Rpl8	TRUE	20.31	20.1	20.39	20.48	19.58	19.86	22.48	22.6	18.11	18.26
Q80TM9	Nisch	TRUE	15.21	15.36	15.21	15.43	15.24	15.62	15.96	15.91	12.7443	13.79
Q9ER81	Tor1aip2	TRUE	14.27	14.52	15.2	15.19	14.22	14.36	15.65	15.86	13.21	11.5487
Q9D0F6	Rfc5	TRUE	15.02	15.55	16.13	15.39	15.16	14.93	15.15	14.81	13.32	13.22
Q91WM2	Hdhd5	TRUE	13.57	13.6	13.69	13.94	13.1	12.25	14.81	14.91	11.5876	11.5543
P22682	Cbl	TRUE	14.35	14.31	14.78	14.54	13.89	13.95	16.29	16.52	13.78	10.8569
O55022	Pgrmc1	TRUE	13.84	13.6	14.72	14.54	14.37	14.23	17.04	16.99	11.1968	12.2201
Q3UBZ5	Mif4gd	TRUE	13.58	13.71	14.05	14.16	13.59	12.3899	14.88	15.16	11.9607	11.3063
Q8C7R4	Uba6	TRUE	14.62	15.01	15.14	15.21	14.56	14.93	15.65	15.85	12.4792	13.13
Q9Z1Q9	Vars	TRUE	19.23	18.78	19	19.08	18.82	19.01	19.98	20.06	17.04	16.95
Q9JLR9	Higd1a	TRUE	14.4	14.38	14.43	14.6	14.21	14.19	14.82	14.78	12.62	12.14
Q9EQI8	Mrpl46	TRUE	15.5	15.61	15.17	14.92	15.37	15.31	16.64	16.76	13.4256	13.67
Q8CI61	Bag4	TRUE	13.92	13.71	15.24	15.03	14.14	14.81	15.31	15.6	11.9117	11.7042
Q9DCD2	Xab2	TRUE	14.5	14.8	16.34	16	14.83	15.3	15.55	15.97	13.3913	11.8955
Q3UIA2	Arhgap17	TRUE	14.07	14.36	14.9	14.88	14.34	14.18	16.24	16.1	11.0886	13.3313
P58252	Eef2	TRUE	22.57	22.7	22.39	22.48	22.34	22.62	23.42	23.54	20.67	20.59
Q8BY87	Usp47	TRUE	14.67	14.21	13.91	14.23	14.2	14.42	14.41	14.54	12.651	12.2205
P32067	Ssb	TRUE	16.04	15.97	16.77	17.16	16.21	16.5	17.92	18.03	14.01	14
P19253	Rpl13a	TRUE	15.79	15.85	15.96	15.79	15.37	15.28	20.31	20.41	13.68	13.96
P52825	Cpt2	TRUE	14.32	14.67	13.97	14.21	14.62	14.37	16.21	16.18	11.91	13.0809
Q9Z321	Top3b	TRUE	13.26	13.84	13.87	14	13.44	13.39	15.7	15.78	12.9044	10.2
Q6P2L7	Casc4	TRUE	18.45	15.37	12.6687	15.01	15.59	19.05	13.61	13.5882	17.38	12.4471
Q8R0X7	Sgpl1	TRUE	13.89	13.85	13.65	13.46	13.89	14.1	15.12	15.8	12.14	11.6097
O35345	Kpna6	TRUE	14.08	14.44	14.75	14.3	13.53	14.29	15.47	14.96	12.35	12.18
P08113	Hsp90b1	TRUE	19.53	19.86	19.88	19.89	19.76	20.05	21.33	21.37	17.61	17.79
Q8R035	Mrpl58	TRUE	17.16	17.05	16.85	16.8	16.8	16.86	17.21	17.25	15.16	15.06
O54804	Chka	TRUE	14.8	14.76	14.68	14.88	15.21	15.12	15.08	15.09	13.2077	12.3656
Q8BQ33	Ticrr	TRUE	11.8674	13.5341	13.92	11.9305	12.4474	12.2207	14.51	14.49	11.1437	10.2741
P26645	Marcks	TRUE	13.43	13.35	13.1	12.95	13.6213	11.7207	14.7	14.68	11.4251	11.3733
Q8BVE3	Atp6v1h	TRUE	16.72	16.86	16.75	16.64	16.67	16.86	17.69	17.51	14.81	14.79
P05784;SWISS-PROT:P05784	Krt18;	TRUE	16.06	15.4	16.64	16.11	16.52	16.74	16.43	16.26	11.4931	15.99
Q9WVA2	Timm8a1	TRUE	15.26	15.26	15.2	15	15.2	15.46	16.95	18.07	13.3068	13.2364
Q9CWN7	Cnot11	FALSE	13.45	14.87	15.59	13.53	14.33	13.2	11.76	13.9731	12.0404	12.3059
Q9Z2C9	Mtmr7	TRUE	14.92	14.56	14.5	14.48	14.6	14.58	15	15.14	12.85	12.66
P35979	Rpl12	TRUE	20.63	20.07	19.8	20.44	20.42	20.42	20.83	20.95	18.36	18.37
Q78PY7	Snd1	TRUE	18.43	18.26	18.22	18.23	17.78	18.17	19.06	19.16	16.36	16.36
O35841	Api5	TRUE	16.58	16.68	16.73	17.55	16.47	16.24	18.34	18.36	14.68	14.61
Q6P542	Abcf1	TRUE	17.98	17.78	17.77	17.91	17.64	17.93	19.02	19.11	16.38	15.42
P51949	Mnat1	TRUE	12.74	12.82	14.69	14.87	12.52	13.19	14.52	14.61	11.06	10.54
Q6ZWN5	Rps9	TRUE	20.23	20.31	20.52	20.49	20.23	20.12	22.86	22.97	18.26	18.32
Q9D1R9	Rpl34	TRUE	18.63	18.72	18.61	18.64	17.48	17.59	20.53	20.62	16.52	16.87
Q60575	Kif1b	TRUE	15.33	15.6	15.86	15.67	15.88	15.79	16.44	16.39	12.3324	14.64
P80318	Cct3	TRUE	21.57	21.8	21.75	21.6	21.41	21.9	23.08	23.01	19.7	19.72
Q14C51	Ptcd3	TRUE	15.74	15.71	15.41	15.59	15.63	15.6	17.67	17.6	13.77	13.73
Q922Q8	Lrrc59	TRUE	16.58	16.7	16.8	16.84	16.35	16.77	20.37	20.34	14.75	14.58
P10852	Slc3a2	TRUE	17.28	17.69	17.85	17.73	17.22	17.39	19.83	19.89	15.49	15.53
P62317	Snrpd2	TRUE	19.52	19.17	19.84	20.02	19.28	19.41	20.41	20.51	17.39	17.35
Q9D902	Gtf2e2	TRUE	13.5	13.74	15.63	15.88	13.83	14.15	15.46	15.39	11.5929	11.7048
Q9JME7	Trappc2l	TRUE	13.64	13.71	13.86	13.68	12.97	13.62	13.59	14.05	12.2672	11.1408
Q9JIY5	Htra2	TRUE	16.46	16.72	16.26	16.47	16.21	16.47	16.49	16.67	14.56	14.68
Q91VH2	Snx9	TRUE	13.76	14.58	14.46	14.2	13.74	14.33	14.3	14	11.5537	12.8511
Q8BGR6	Arl15	TRUE	13.41	13.5	12.012	12.2957	12.37	13.21	14.45	14.41	12.0779	10.8979
P99026	Psmb4	TRUE	19.61	19.2	19.34	19.47	19.4	19.47	20.24	20.46	17.27	17.61
P17710	Hk1	TRUE	16.73	16.75	16.4	16.72	16.6	16.66	18.54	18.42	14.75	14.8
P97351	Rps3a	TRUE	20.21	21.18	20.35	21.32	21.01	21.17	22.42	21.28	18.73	18.73
Q8CI94	Pygb	TRUE	15.87	15.95	15.87	15.92	15.62	16.09	17.77	17.74	14.09	13.8
O54786	Dffa	TRUE	17.14	11.9681	12.2311	12.5494	12.4365	10.97	14.9	15.73	13.8303	11.3544
Q9DC28	Csnk1d	TRUE	12.5545	14.6	15.89	13.0343	15.15	11.2509	16.44	16.63	12.4976	10.7343
Q8BGQ7	Aars	TRUE	21.37	21.38	20.92	20.96	20.92	21.14	21.6	21.67	19.42	19.41
Q8BP27	Sfr1	TRUE	15.19	13.42	16.24	16.26	13.66	14.14	16.46	16.43	12.88	11.81
Q08509	Eps8	TRUE	14.02	13.4309	12.7434	11.9262	13.69	13.75	14.5	14.9	10.8838	12.6482
P31362	Pou2f3	TRUE	15.06	14.56	15.78	13.8198	11.5091	11.8467	15.35	15.56	12.9565	12.747
P53026	Rpl10a	TRUE	21.17	20.96	20.86	20.97	20.63	20.82	22.26	22.23	19.06	19.16
P60843	Eif4a1	TRUE	22.65	22.35	22.3	22.4	22.46	21.95	23.4	23.3	20.61	20.48
O55234	Psmb5	TRUE	19.43	19.1	19.4	19.48	19.25	19.1	20.25	20.48	17.25	17.37
P83741	Wnk1	TRUE	13.42	13.03	13.37	13.5	13.01	12.98	14.09	14.29	11.41	11.13
Q8BKZ9	Pdhx	TRUE	16.83	16.99	16.54	16.49	16.28	16.78	16.51	16.69	14.6	15.31
Q9D3N8	Grtp1	TRUE	14.44	14.6	14.34	14.17	14	12.94	16.05	16.08	13.4041	11.7272
Q6PA06	Atl2	TRUE	13.77	14.04	13.56	13.75	13.48	13.95	15.33	15.42	11.498	12.4057
Q99J99	Mpst	TRUE	13.87	14.13	14.29	14.19	13.35	13.82	14.65	14.72	12.5586	11.5407
Q9JMH6	Txnrd1	TRUE	19.45	19.11	18.93	18.89	19.14	19.29	19.41	19.34	17.97	16.69
P62960	Ybx1	TRUE	19.7	19.35	18.4	19.86	19.41	19.44	20.87	20.83	17.51	17.64
P85094	Isoc2a	FALSE	15	12.5008	13.7034	12.3596	12.2459	13.3618	12.6866	12.4763	11.2126	12.3915
Q99LG4	Ttc5	TRUE	15.18	15.06	15.03	15.19	14.64	14.96	15.54	15.75	13.26	13.0863
P24472	Gsta4	TRUE	16.59	16.91	16.76	16.27	17.28	16.77	19.13	19.11	14.62	14.99
Q3UA06	Trip13	TRUE	16.1	16.32	16.37	16.35	16.11	16.14	17.27	17.14	14.28	14.25
Q91XU3	Pip4k2c	TRUE	11.73	12.32	12.32	12.23	12.25	12.17	13.53	13.94	10.27	9.89
Q9D8E6	Rpl4	TRUE	19.56	19.55	19.46	19.5	19.05	19.22	23.11	23.4	17.51	17.71
Q8BP47	Nars	TRUE	18.88	19.08	18.64	18.55	18.39	18.79	19.84	20	17.02	17.05
Q9CQI3	Gmfb	TRUE	14.81	15	15.48	15.42	14.61	15.35	16.81	16.87	12.4389	13.49
Q8VEJ9	Vps4a	TRUE	15.39	11.4889	12.1842	12.4651	14.74	11.8978	12.527	16.36	11.8559	11.143
P80315	Cct4	TRUE	20.27	20.04	19.46	19.87	20.09	20.35	20.97	20.96	18.29	18.14
Q61425	Hadh	TRUE	16.99	16.94	16.86	17.26	16.97	16.9	18.19	17.99	14.97	15.08
Q3U2P1	Sec24a	TRUE	15.01	15.1	15.27	15.03	14.84	15.19	15.86	15.78	13.3349	12.9
P19324	Serpinh1	TRUE	15.85	15.77	15.68	15.89	15.83	15.88	16.95	16.93	13.91	13.84
Q59J78	Ndufaf2	TRUE	14.36	14.4	13.15	13.6669	12.4991	14.24	16.27	16.12	13.2675	11.6315
O08599	Stxbp1	TRUE	13.94	14.27	15.23	14.62	13.54	13.63	13.82	13.74	12.4939	11.8608
Q8R323	Rfc3	TRUE	16.24	16.46	18.01	17.57	16.77	16.73	18.03	17.35	14.44	14.41
Q8BPB0;Q921Y0	Mob1b;Mob1a	TRUE	15.39	15.51	16	16.09	15.2	15.56	17.08	17.01	13.49	13.56
Q8CD92	Ttc27	TRUE	14.84	13.67	12.72	15.31	15.25	14.2	13.0091	15.29	11.5138	13.1465
P97807	Fh	TRUE	18.54	18.71	18.35	18.58	18.01	18.18	18.94	18.96	16.65	16.76
O35685	Nudc	TRUE	20.32	19.75	19.9	20.12	20.12	20.24	21.16	21.1	18.11	18.12
O55126	Nipsnap2	TRUE	17.54	17.51	16.98	17.14	17.2	17.39	18.34	18.47	15.46	15.75
Q93092	Taldo1	TRUE	18.28	17.88	18.22	18.31	17.8	18.05	19.32	19.13	16.15	16.17
P09405	Ncl	TRUE	18.37	18.49	19.25	19.22	18.63	18.8	21.18	21.14	16.51	16.51
Q61183	Papola	TRUE	14.82	14.84	15.5	15.56	14.96	15.25	16.07	16.21	13.1216	12.704
Q99JT2	Stk26	TRUE	13.11	12.96	13.29	13.18	13.57	13.24	14.68	14.16	11.0392	11.2
Q9CYZ2	Tpd52l2	TRUE	14.75	14.64	14.62	14.82	14.77	14.54	17.38	17.41	12.83	12.73
Q9CQ18	Rnaseh2c	TRUE	16.8	15.2	15.61	15.33	15.03	15.25	17.53	17.23	14.23	13.94
P34152	Ptk2	TRUE	14.11	14.26	14.27	14.57	14.17	14.5	15.37	15.25	12.4	12.14
Q91ZF0	Dnajc24	TRUE	16.61	16.11	17.18	17.19	16.62	16.84	17.13	16.94	13.7986	15.1
P32233	Drg1	TRUE	17.36	17.62	17.69	17.54	17.24	17.55	19.21	19.19	15.54	15.62
Q9Z2Q5	Mrpl40	TRUE	14.72	14.96	14.49	14.58	14.77	15.03	16.2	16.3	12.82	13.04
P62855	Rps26	TRUE	20.78	20.54	20.69	21.06	19.88	20.16	22.77	22.92	19.12	18.38
Q91Z53	Grhpr	TRUE	18.92	18.77	19.23	19.23	18.74	19.03	19.59	19.77	17.01	16.86
P62488	Polr2g	TRUE	14.12	14.23	19.93	20.13	14.32	14.37	16.16	16.13	12.3504	12.18
Q8BH48	Ubap1	TRUE	14.88	15.1	15.37	14.84	12.7923	14.59	15.88	15.98	13.83	12.332
P97821	Ctsc	TRUE	13.76	13.37	13.124	12.88	13.19	13.07	13.5	13.7	11.4942	11.8202
Q8BHX1	Haus1	TRUE	14.34	14.61	14.56	14.54	14.44	14.4	15.82	15.91	11.3866	13.75
Q8BHC4	Dcakd	TRUE	14.6	14.73	15.14	14.95	14.81	14.8	16.02	16.98	12.8552	12.6623
Q8BFZ9	Erlin2	TRUE	16.87	16.53	16.68	16.51	16.47	16.54	17.61	17.72	14.75	14.84
Q9D6R2	Idh3a	TRUE	19.47	19.13	19.03	18.93	18.76	19.02	20.12	20.2	17.45	17.34
Q91W67	Ubl7	TRUE	14.69	14.77	14.96	14.73	14.29	14.68	17.07	17.32	13.9	11.7508
Q8R317	Ubqln1	TRUE	15.2	12.9113	15.34	14.8	14.65	12.6534	18.03	18.24	12.7468	11.5598
Q9QYF1	Rdh11	TRUE	13.65	14.69	11.8216	12.1102	13.5757	12.9292	15.16	15.26	12.5744	11.964
Q31125	Slc39a7	TRUE	13.63	13.12	11.85	11.98	12.71	13.78	15.27	15.46	12.2889	10.66
Q64010	Crk	TRUE	15.36	13.93	14.79	14.86	14.64	14.97	16.28	16.41	12.9232	12.5742
Q91ZW3	Smarca5	TRUE	18.64	18.62	19.2	19.42	18.86	18.79	19.4	19.5	16.79	16.68
Q9CYL5	Glipr2	TRUE	17.7	17.51	17.36	17.46	17.21	17.18	17.78	17.84	15.79	15.63
Q9CWR2	Smyd3	TRUE	14.13	14.01	14.38	14.3	14.24	14.05	16.23	16.18	12.27	12.08
Q99MB2	Mtfr1	TRUE	13.61	13.71	14.63	15.25	13.72	13.78	15.14	15.05	12.21	11.32
Q8CG47	Smc4	TRUE	15.04	15.18	15.55	15.52	15	15.22	16.34	16.43	12.92	13.51
Q9CZD3	Gars	TRUE	19.77	19.49	19.22	19.23	19.62	19.7	19.72	19.8	17.78	17.69
Q8CIG3	Kdm1b	TRUE	13.2949	13.2677	12.7615	14.3	13.4266	12.6529	14.58	14.62	11.9635	10.8093
P08556	Nras	TRUE	11.2905	17.96	18	17.88	17.71	17.91	19.03	19.22	13.4659	11.9959
Q7TPV4	Mybbp1a	TRUE	14.05	13.48	14.29	14.41	13.98	14.12	17.44	17.6	11.3502	12.3992
Q9CZU4	Eral1	TRUE	14.53	14.51	14.59	14.58	14.06	14.66	15.48	15.65	12.47	12.79
Q9D1P0	Mrpl13	TRUE	15.28	15.52	13.98	15.16	14.93	15.29	16.39	16.43	13.18	13.84
Q5F285	Tmem256	TRUE	13.9	14.67	14.84	13.1509	13.48	11.622	15.83	15.5	12.3135	12.4768
Q91YJ3	Thyn1	TRUE	12.2639	13.4772	12.5728	10.85	13.5101	13.1495	14.03	14.01	10.7792	11.1846
O70589	Cask	TRUE	13.75	13.48	15.17	15.12	14.03	14.03	15.92	16.04	11.1228	12.33
Q3UPL0	Sec31a	TRUE	18.69	18.88	18.61	18.55	18.34	18.79	18.86	18.92	16.91	16.89
O70333	Cript	TRUE	13.1259	13.3343	10.9	11.9897	12.1823	12.8085	13.3226	13.3065	10.4412	12.25
Q4FZF3	Ddx49	TRUE	12.86	13.51	13.83	13.68	12.7441	13.41	15.06	15.31	12.2729	10.3287
Q9QZE7	Tsnax	TRUE	14.45	15.68	11.8798	15.5	15.47	15.62	16.65	16.65	12.2634	14.1
P97494	Gclc	TRUE	13.87	14.09	13.93	14.12	14.54	13.81	14.37	14.26	12.164	12.0297
A2A6Q5	Cdc27	TRUE	14.17	13.87	14.27	13.71	11.4262	14.05	14.84	15.01	12.6594	11.6145
Q9R0I7	Ylpm1	TRUE	13.75	13.4	13.56	13.91	13.31	12.8531	14.58	14.53	11.81	11.5765
Q9CZX8	Rps19	TRUE	19.7	19.44	19.08	19.45	19.19	19.2	21.85	21.8	17.73	17.65
Q9JIK5	Ddx21	TRUE	14.42	13.97	14.81	15.13	14.21	14.69	17.14	17.25	11.6271	13.0074
Q8CIE2	Zmiz2	TRUE	13.64	13.27	14.91	14.73	14.01	13.73	14.69	14.61	9.93	13.2268
Q9Z1T1	Ap3b1	TRUE	14.72	14.83	14.6	14.53	14.27	14.68	16.8	16.76	11.7184	14.08
E9Q3S4	Map3k19	TRUE	23.51	23.72	23.05	23.05	22.68	22.65	23.1	23.21	21.84	21.64
P48758	Cbr1	TRUE	15.08	14.72	15.57	15.3	14.92	14.75	15.41	15.37	13.35	12.7
Q8CFQ3	Aqr	TRUE	15.8	15.96	16.73	16.96	15.96	16.07	17.23	17.29	14.65	13.3614
Q8CDM8	Fam160b1	TRUE	13.28	13.55	13.47	12.1647	12.2749	12.871	14.68	14.68	11.4687	11.6137
Q9CR02	Tma16	TRUE	13.111	12.8634	11.95	13.8374	12.8954	11.56	14.42	14.45	10.6166	11.6151
Q8VCN9	Tbcc	TRUE	14.09	13.89	12.2861	14	13.65	14.07	15.17	14.92	11.9396	12.3
Q9CX56	Psmd8	TRUE	16.19	16.37	16.82	16.58	16.88	16.26	17.64	18.58	14.37	14.45
Q8QZY1	Eif3l	FALSE	18.83	19.81	18.74	19.42	19.81	19.24	18.09	17.35	18.49	16.41
P60122	Ruvbl1	TRUE	20.03	20.07	21.76	21.76	19.73	19.94	20.01	20.1	18.12	18.24
P83887	Tubg1	TRUE	16.98	17.13	17.41	17.19	17.1	17.21	17.86	17.79	15.22	15.15
SWISS-PROT:P06868	SWISS-PROT:P06868	TRUE	22.13	21.84	21.59	21.85	22.88	22.99	19.5	19.52	20.18	20.05
Q9JKC8	Ap3m1	TRUE	14.29	14.39	14.22	14.59	14.07	14.28	15.95	16.05	12.55	12.396
Q80TE4	Sipa1l2	TRUE	13.53	13.24	13.7	13.42	13.12	13.29	13.74	13.84	11.7462	11.29
Q8VDP4	Ccar2	TRUE	15.64	15.41	16.39	16.34	15.69	15.91	16.31	16.39	14.11	13.2093
P05202	Got2	TRUE	19.97	19.62	19.65	19.63	19.24	19.44	20.02	20.04	17.83	18.03
Q9D2G2	Dlst	TRUE	18.48	18.75	18.45	18.3	18.84	18.63	19.62	19.56	16.58	16.92
Q3UM18	Lsg1	TRUE	16.6	16.63	16.92	16.62	16.68	16.73	17.84	17.79	15.04	14.46
Q3UHU5	Mtcl1	TRUE	13.84	14.32	14.85	14.49	14.08	14.35	15.12	15.21	12.34	12.09
Q91Z31	Ptbp2	TRUE	15.6	16.23	16.81	16.62	15.82	15.77	17.43	17.42	14.09	14.01
Q8VDW0	Ddx39a	TRUE	19.58	19.61	20.16	20.12	19.74	19.98	21.99	22.11	17.73	17.73
Q8BHJ9	Slu7	TRUE	13.35	13.46	14.53	14.66	13.18	13.46	14.98	15.09	11.7	11.3833
Q61543	Glg1	TRUE	14.37	15.36	15.31	15.14	15.39	15.15	14.92	15.45	13.79	12.2157
Q9DAK9	Phpt1	TRUE	15.36	13.0115	15.3	15.36	14.127	15.92	15.18	15.38	12.7179	11.9318
Q9CZS1	Aldh1b1	TRUE	16.44	16.48	15.98	15.94	15.65	16.25	16.43	16.68	14.33	14.87
Q8BVI4	Qdpr	TRUE	16.9	17.05	16.78	17.01	16.97	16.81	18.35	18.3	14.93	15.3
P50543	S100a11	TRUE	13.05	13.15	13.35	13.36	12.75	12.89	15.39	15.56	11.13	11.35
Q7TMQ7	Wdr91	TRUE	14.16	14.01	14.03	13.96	13.52	13.99	14.11	13.9	12.07	12.38
Q6ZWV3	Rpl10	TRUE	16.45	17.24	17.58	17.21	16.01	17.1	20.2	20.16	14.65	15.32
A6PWY4	Wdr76	TRUE	14.06	13.74	15.12	14.89	13.2593	13.84	15.76	15.92	12.0527	12.0277
Q78JE5	Fbxo22	TRUE	15.51	15.59	15.07	14.92	16.14	15.43	14.62	15.68	15.24	12.1437
Q60960	Kpna1	TRUE	15.14	14.88	15.14	15.14	14.66	15.17	16.89	17.05	12.59	13.7172
Q9ERG2	Strn3	TRUE	15.88	15.96	16.34	16.14	15.94	16.28	16.95	16.85	14.03	14.1
Q99K85	Psat1	TRUE	18.98	18.77	18.75	18.81	18.36	18.5	20.09	20.2	16.96	17.08
Q3UM45	Ppp1r7	TRUE	15.88	16.08	16.4	16.4	15.77	16.07	17.62	17.62	14.04	14.21
Q9CPY7	Lap3	TRUE	20.78	21.19	20.7	21.15	20.39	20.54	21.47	21.65	19.09	19.17
Q9DBJ1	Pgam1	TRUE	17.24	17.13	17.14	17.08	16.69	16.91	19.05	18.94	15.3	15.36
Q61235	Sntb2	TRUE	13.3	13.6	13.6	13.77	13.8	13.62	14.26	14.21	11.29	11.9038
Q9D8C6	Med11	TRUE	12.3812	16.6	17.36	17.31	16.46	17.49	15.78	15.72	12.8162	12.462
Q9CQN1	Trap1	TRUE	19.4	19.14	18.97	19.01	18.99	19.18	19.52	19.43	17.54	17.3
Q9JII6	Akr1a1	TRUE	15.79	16.16	15.73	15.48	15.31	15.38	17.28	17.36	13.82	14.43
Q8BYU6	Tor1aip2	TRUE	15.37	15.33	14.87	14.94	14.3106	14.85	15.51	15.64	14.3784	12.6273
Q99KK2	Cmas	TRUE	12.81	12.89	13.1	13.5	12.91	12.74	14.57	14.6	10.9773	11.0358
Q9ESX5	Dkc1	TRUE	12.7334	14.3746	16.28	15.97	15.76	15.75	17.01	17.04	11.4815	11.9409
Q8R4U7	Luzp1	TRUE	14.3	13.77	14.06	14.15	12.0382	14.34	14.86	15.31	12.77	11.617
Q6ZWQ7	Spcs3	TRUE	18.43	18.13	18.01	18.13	18.34	18.32	18.23	18.27	16.48	16.4
P97372	Psme2	TRUE	16.86	17.29	17.75	16.75	16.93	17.14	17.76	17.78	15.19	15.28
Q9CZN7	Shmt2	TRUE	20.98	19.71	20.23	20.15	20.13	20.36	20.59	20.45	18.47	18.54
SWISS-PROT:P15497	SWISS-PROT:P15497	TRUE	12.87	12.97	12.18	12.18	12.52	13.35	14.57	14.8	11.2992	10.8661
Q9CQU5	Zwint	TRUE	14.08	13.87	14.51	14.71	13.63	13.88	15.64	15.92	12.7688	11.5097
O88952	Lin7c	TRUE	14.59	13.97	14.36	14.62	14.55	14.53	16.33	16.64	13.17	11.7187
Q9ERS5	Plekha2	TRUE	13.75	13.5	13.86	14	12.8734	11.1761	14.88	14.91	12.289	11.2903
ENSEMBL:ENSBTAP00000007350	ENSEMBL:ENSBTAP00000007350	TRUE	15.93	15.56	15.29	15.53	15.98	16.11	15.54	15.41	13.7894	14.03
Q922W5	Pycr1	TRUE	18.88	19.05	18.38	18.55	18.02	18.3	19.73	19.79	17.11	17.15
Q9QZ88	Vps29	TRUE	16.92	16.69	17.11	17.17	16.78	16.96	17.59	17.51	14.92	15.02
P16858	Gapdh	TRUE	26.52	24.86	25.8	28.08	25.57	25.42	25.73	25.55	24.1	23.61
Q8C570	Rae1	TRUE	16.24	16.5	16.69	16.5	16.11	15.28	17.47	16.55	14.53	14.54
Q91XD6	Vps36	TRUE	13.94	14.29	14.14	14.12	14.3	14.24	14.46	14.67	11.4521	13.11
Q80XK6	Atg2b	TRUE	13.3784	14.07	13.94	14.11	14.47	12.6439	13.91	13.9	12.2608	11.521
O54988	Slk	TRUE	13.53	13.95	13.79	13.74	13.44	13.67	15.03	15.15	12.3	11.5157
Q5XJE5	Leo1	TRUE	12.1079	14.04	16.4	16.47	11.5724	14.87	16.33	16.33	10.2439	12.2413
Q8BGT5	Gpt2	TRUE	17.71	17.8	17.25	17.11	17.05	16.99	17.72	18.01	16.04	15.81
P0C0S6;Q3THW5	H2afz;H2afv	TRUE	17.52	17.46	18.16	18.35	17.52	17.68	22.62	22.62	15.74	15.58
P24527	Lta4h	TRUE	15.1	15.33	15.88	15.95	15.73	15.88	16.93	16.7	13.55	13.22
Q61496	Ddx4	TRUE	14.39	14.53	14.86	14.71	14.72	14.95	15.2	15.13	12.3516	12.91
Q8R0K9	E2f4	TRUE	15.18	12.4809	15.46	15.63	14.89	15.25	16.13	16.09	12.3352	11.6699
P11983	Tcp1	TRUE	21.81	22	21.85	21.8	21.79	22.07	22.22	22.29	20.09	20.07
Q3V1L4	Nt5c2	TRUE	15.62	15.43	15.57	15.85	16.21	16.39	15.19	15.84	14.07	13.33
Q80TE0	Rpap1	TRUE	15.95	16.07	16	15.99	15.24	15.61	16.74	15.32	14.38	13.99
Q8K1R3	Pnpt1	TRUE	14.65	14.81	14.25	14.37	14.09	14.4	14.45	14.3	13.24	12.5719
Q9Z0H0	Cdc7	TRUE	11.5814	15.61	16.62	12.6207	12.9891	12.3563	20.68	20.5	11.9053	11.6418
P06151	Ldha	TRUE	24.25	23.94	23.35	23.52	23.62	23.64	23.38	23.35	22.4	22.15
Q9Z0V8	Timm17a	TRUE	13.92	14.19	14.13	14.32	13.76	14.34	15.55	15.46	12.29	12.18
P26638	Sars	TRUE	15.05	14.94	14.98	15.06	15.27	15.21	17.34	17.29	13.28	13.07
Q60932	Vdac1	TRUE	19.24	19.12	19.21	19.2	19.09	19.18	22.09	22.37	17.41	17.31
Q61205	Pafah1b3	TRUE	15.84	15.63	15.97	16.03	15.77	15.86	17.11	17.13	14	13.83
O55142	Rpl35a	TRUE	19.98	19.99	19.94	19.97	19.48	19.66	20.36	20.26	18.19	18.14
P26443	Glud1	TRUE	18.94	18.74	18.47	18.28	18.59	18.55	19.35	19.51	17.03	17.01
Q9CSU0	Rprd1b	TRUE	14.47	14.34	18.74	18.71	14.84	14.89	17.1	16.81	13.24	11.9308
Q8K4R9	Dlgap5	TRUE	13.48	13.97	14.01	14.05	13.43	13.75	14.2	14.3	11.86	11.96
Q6NZJ6	Eif4g1	TRUE	18.66	18.6	18.59	18.67	18.48	18.82	20.03	20.13	16.78	16.85
O54833	Csnk2a2	TRUE	15.27	15.53	15.93	15.87	15.31	15.44	16.31	16.32	13.49	13.68
A2AN08	Ubr4	TRUE	13.62	13.7	13.45	13.37	13.56	13.56	13.56	13.63	11.8389	11.8558
TREMBL:Q3SX09	TREMBL:Q3SX09	TRUE	12.92	12.79	13.22	13.53	13.47	13.19	14.3	14.16	12.7189	9.37
Q99KI0	Aco2	TRUE	19.03	19.31	18.93	19.05	18.64	18.87	19.54	19.62	17.39	17.33
Q9Z0N1	Eif2s3x	TRUE	18.73	18.48	18.65	18.76	18.54	18.63	18.91	19.32	16.84	16.75
O70194	Eif3d	TRUE	18.29	18	18.47	18.47	18.36	18.52	19.74	19.86	15.22	17.45
Q63943	Mef2d	TRUE	13.94	13.92	15.15	15.08	13.0425	14.29	14.67	14.81	12.9114	11.3292
O55003	Bnip3	TRUE	14.67	12.1765	12.1502	13.27	12.7057	13.81	13.94	13.93	11.9619	11.2738
P62897	Cycs	TRUE	14.69	14.25	15.18	14.73	14.82	14.49	17.27	17.1	11.88	13.45
Q8QZT1	Acat1	TRUE	15.44	15.81	15.83	15.66	15.77	15.67	16.05	16.07	13.58	14.06
P54823	Ddx6	TRUE	17.14	17.36	17.2	17.11	16.91	17.15	18.27	18.35	15.5	15.39
Q60872	Eif1a	TRUE	16.27	15.63	15.96	16.15	16.11	16.21	18.12	18.36	14.24	14.05
P53612	Rabggtb	TRUE	15.76	15.32	15.31	13.3058	15.3	15.47	14.0644	16.16	14.3	13.1712
Q9DD18	Dtd1	TRUE	13.61	13.69	14.1	13.11	12.93	13.41	14.13	14.24	12.1848	11.51
Q8R3F9	Tut1	TRUE	12.52	12.8851	13.31	12.91	11.77	13.02	14.88	14.9	10.9132	10.8906
Q921N8	Gps2	TRUE	11.8798	13.1267	13.87	12.3141	12.7007	10.9207	13.55	13.73	10.9101	10.4961
Q2HXL6	Edem3	TRUE	13.41	13.67	13.36	13.51	11.9099	11.8909	14.08	13.94	11.7105	11.7692
Q9D880	Timm50	TRUE	18.36	18.19	18.31	18.56	18.22	18.19	18.84	18.88	16.4	16.55
Q8BJ71	Nup93	TRUE	17.65	17.36	17.72	17.86	17.74	17.89	18.86	18.9	15.71	15.7
O08807	Prdx4	TRUE	20.28	19.84	19.86	19.91	19.9	20.13	17.86	17.88	18.2	18.33
Q9Z0N2	Eif2s3y	TRUE	19.1	18.9	18.97	19.15	18.77	19.13	20.21	20.29	17.16	17.25
Q9Z1N5	Ddx39b	TRUE	16.82	16.89	17.44	17.24	16.88	16.85	19.32	19.34	15.07	15.05
P99029	Prdx5	TRUE	13.07	13.08	12.99	12.66	13.02	12.92	13.73	13.68	11.4	11.16
Q9CYI4	Luc7l	TRUE	16.07	15.76	16.82	17.14	15.95	16.22	18.02	18	14.14	14.1
Q9WUR9	Ak4	TRUE	17.49	17.27	17.17	17.62	17.43	17.09	17.8	17.89	15.71	15.46
Q8BMQ2	Gtf3c4	TRUE	14.76	13.2448	13.7949	15.9	12.2232	12.2813	15.39	15.6	12.9247	11.4944
P68372	Tubb4b	TRUE	22.6	22.93	22.92	22.55	22.98	23.25	24.63	24.75	21.02	20.93
E9PVX6	Mki67	TRUE	13.15	13.84	14.98	14.55	13.99	14.03	13.81	14.14	12.67	10.7409
Q8VC31	Ccdc9	TRUE	14.05	12.1734	12.4984	12.3728	13.1755	13.66	15.49	15.73	10.547	12.0983
P56391	Cox6b1	TRUE	14.84	13.8	12.5474	14.03	12.7074	13.53	19.15	19.49	12.5078	12.5602
A2AQ19	Rtf1	TRUE	13.21	14.19	16.13	16.37	14.8	14.32	15.47	15.6	11.7118	12.1169
P70349	Hint1	TRUE	20.61	20.56	21.03	20.98	20.61	20.8	21.13	21.22	18.79	18.81
P58044	Idi1	TRUE	15.43	15.17	15.51	15.39	14.96	15.17	16.39	16.57	13.51	13.52
P63017	Hspa8	TRUE	23.09	22.78	23.3	23.41	23.21	23.35	24.55	24.59	21.23	21.07
Q9CQX2	Cyb5b	TRUE	16.86	16.87	16.88	17.1	17.03	16.31	19.77	20.06	15.1	15.06
Q9CWY8	Rnaseh2a	TRUE	15.47	15.57	16.01	16.13	15.4	15.78	16.33	16.52	13.86	13.61
Q9CZG3	Commd8	TRUE	15.07	14.44	14.61	15.13	14.62	14.84	14.14	14.42	14.0018	11.9395
Q62018	Ctr9	TRUE	12.85	14.09	17.48	17.32	13.56	13.9	16.14	16.15	11.7133	11.6582
Q3UUJ4	Strada	TRUE	14.6	13.92	12.82	14.28	12.6957	14.17	14.82	14.97	12.3264	12.6251
P51174	Acadl	TRUE	14.83	15.03	14.14	14.21	14.58	14.07	15.32	15.23	13.2724	13.0244
Q6PAC3	Dcaf13	TRUE	12.5206	16.2	12.8473	17.02	12.9649	12.3908	14.6743	14.257	12.1796	12.9804
P62900	Rpl31	TRUE	21.02	20.8	20.43	20.57	21.66	20.87	22.84	22.99	19.02	19.24
Q8K2I1	Fntb	TRUE	13.52	13.76	13.38	13.45	13.07	13.12	13.63	13.96	11.6506	12.07
Q9Z2Z6	Slc25a20	TRUE	19.36	18.85	19.28	19.16	19.46	19.51	19.77	19.83	17.31	17.35
TREMBL:Q2KIG3	TREMBL:Q2KIG3	TRUE	19.04	19.47	19.66	19.77	19.08	19.37	20.34	20.37	17.45	17.51
Q9D7N3	Mrps9	TRUE	15.2	15.27	15.17	15.42	15.03	15.3	16.94	16.98	13.35	13.57
Q8CBY8	Dctn4	TRUE	14.67	14.97	14.81	12.0032	13.91	14.51	15.25	15.26	13.0489	13.0421
Q80U72	Scrib	TRUE	13.51	13.82	13.96	13.87	13.67	13.77	14.47	14.45	11.98	11.8059
Q8K1M6	Dnm1l	TRUE	17.17	17.1	17.29	17.61	17.13	17.5	19.34	19.45	15.36	15.37
Q9CQT1	Mri1	TRUE	17.38	17.19	17.11	16.74	16.9	17.39	17.33	17.58	15.5	15.53
Q8VHX6	Flnc	TRUE	18.74	18.81	18.97	18.93	18.5	18.92	18.38	18.42	16.99	17.02
Q6ZWU9	Rps27	TRUE	19.86	19.93	19.94	20.17	19.44	19.6	20.7	20.7	18.02	18.23
Q08943	Ssrp1	TRUE	16.99	16.94	18.4	18.3	17.29	17.57	19.42	19.42	15.13	15.26
Q9D1N9	Mrpl21	TRUE	16.42	15.86	15.98	16.01	15.96	16.05	16.91	16.95	15.11	13.633
Q8CCJ3	Ufl1	TRUE	13.21	13.31	13.28	13.37	12.67	13.72	16.05	16.07	11.2916	11.6924
Q06180	Ptpn2	TRUE	14.88	15.11	15.93	16.08	14.88	15.17	16	16.22	12.1967	14.26
Q99JI4	Psmd6	TRUE	15.77	15.69	15.68	15.88	15.73	15.93	17.55	17.69	14.51	13.42
Q6PDJ6	Fbxo42	TRUE	14.73	12.8568	14.11	12.8352	14.59	15.15	14.98	15.19	10.8598	13.21
Q9JKP7	Pole3	TRUE	13.9076	11.5234	12.0266	14.37	11.8743	12.0334	16.49	16.41	10.4426	11.4724
Q6P5E6	Gga2	TRUE	13.96	13.83	14.05	14.55	14.1	14.49	15.53	15.47	11.7392	12.5401
P63038	Hspd1	TRUE	20.45	20.61	20.16	20.46	19.75	20.28	22.05	22.24	18.76	18.79
P11404	Fabp3	TRUE	13.49	14.04	14.04	14.14	13.02	13.87	16.06	16.3	12.0022	12.0196
Q62165	Dag1	TRUE	14.85	13.1031	12.4532	13.4001	11.5979	12.9572	17.11	13.8105	11.5476	12.9025
P19426	Nelfe	TRUE	13.27	13.14	15.58	15.56	12.4455	13.63	14.77	14.89	11.5825	11.3289
Q6WKZ8	Ubr2	TRUE	14.28	12.138	11.9606	12.1378	11.9848	14.3	16.39	16.4	11.5181	11.4034
Q8BQM4	Heatr3	TRUE	13.88	14.15	15.77	15.55	14.44	14.7	17.14	17.3	12.2791	12.258
Q9EQF6	Dpysl5	TRUE	14.24	12.5098	12.4962	14.79	15.12	14.43	13.5333	13.5881	11.0288	12.2285
P12367	Prkar2a	TRUE	14.66	15.04	15.09	14.89	15.65	15.5	15.56	15.49	12.7428	13.4656
Q8BVH9	Mettl6	TRUE	14.49	14.4	11.3651	12.6931	14.11	14.58	14.43	14.69	12.1717	13.23
Q9CQN7	Mrpl41	TRUE	12.49	14.12	14.16	14	13.92	14.5	15.66	15.29	11.6026	11.5194
P97386	Lig3	TRUE	14.48	14.92	15.74	15.71	14.47	14.94	16.14	16.37	12.4727	13.4439
P46460	Nsf	TRUE	18.18	18.44	18.46	18.19	18.75	18.7	20.08	20.03	16.56	16.58
Q9CPP6	Ndufa5	TRUE	13.79	13.98	14.03	14.53	14.07	14.4	15.71	15.69	12.17	12.12
Q9CYR6	Pgm3	TRUE	13.33	13.53	13.29	13.48	13.46	13.46	13.59	13.56	11.65	11.73
Q9CQ36	Pole4	TRUE	13.192	12.6275	11.9194	11.5337	11.0595	12.0445	15.12	15.08	11.0935	11.2461
Q6PIU9	Q6PIU9	TRUE	14.94	14.59	14.59	14.91	14.76	15.03	15.48	15.45	13.7327	12.3195
Q8R1F9	Rpp40	TRUE	12.0026	13.9263	12.8283	13.5106	13.54	14	15.32	15.32	11.9186	10.5363
P35585	Ap1m1	TRUE	16.59	16.89	15.67	15.69	16.51	16.76	15.19	14.14	14.98	15.03
P63087	Ppp1cc	TRUE	19.15	18.87	19.75	20	19.22	19.36	19.77	19.9	17.32	17.23
Q8BSN5	Phf23	TRUE	14.25	13.84	15.58	15.45	13.95	14.49	15.57	15.29	12.8768	11.7437
P97820	Map4k4	TRUE	13.9	14.06	14.32	10.5355	14.27	14.07	15.16	15.06	12.8229	11.6677
Q99M08	Q99M08	TRUE	13.1284	12.6824	13.8	13.2454	11.96	13.4785	16.35	16.36	10.9313	11.4166
P62484	Abi2	TRUE	14.59	14.27	14.28	14.82	11.5427	13.9	15.86	15.8	12.8769	12.5224
Q05920	Pc	TRUE	14.78	14.65	14.68	14.93	15.88	15.02	14.54	14.67	12.62	13.35
Q8CFI7	Polr2b	TRUE	16.09	16.36	22.17	22.28	16.14	16.36	17.54	17.67	14.34	14.65
P97429	Anxa4	TRUE	13.81	13.21	14.35	14.18	13.43	13.4	15.08	15.24	12.18	11.38
Q8BGH2	Samm50	TRUE	17.57	17.85	17.7	17.84	17.61	17.79	19.1	19.25	15.96	16
E9Q4F7	Ankrd11	TRUE	16.85	18.23	18.11	17.68	16.85	12.3231	18.25	17.64	16.86	14.76
Q8VE70	Pdcd10	TRUE	16.52	16.24	16.29	16.18	16.32	16.45	18.38	18.36	14.43	14.87
Q9CQQ7	Atp5f1	TRUE	20	20.16	20.12	19.91	19.7	19.87	21.22	21.44	18.39	18.31
Q9JLJ2	Aldh9a1	TRUE	17.49	17.78	17.43	17.63	17.53	17.56	18.22	18.37	15.81	16
Q99MK8	Grk2	TRUE	14.04	14.1	14.62	14.57	14.86	14.58	15.36	15.26	12.0714	12.61
Q91WK2	Eif3h	TRUE	19.11	19.17	19.24	19.33	19.19	19.36	20.27	20.3	17.59	17.24
P51881	Slc25a5	TRUE	20.25	20.39	19.92	20.49	20.46	20.85	21.48	21.66	18.54	18.65
Q8BG32	Psmd11	TRUE	17.98	18.14	18.32	18.22	17.75	18.02	19.41	19.35	16.32	16.35
P26043	Rdx	TRUE	19.26	19.55	19.83	19.7	19.41	19.57	21.54	21.6	17.64	17.72
P62908	Rps3	TRUE	21.95	21.97	21.81	22.03	21.71	22.04	23.59	23.5	20.19	20.28
Q8CG46	Smc5	TRUE	13.99	13.71	14.8	14.13	13.53	13.98	14.64	15	12.8583	11.3949
Q91WS0	Cisd1	TRUE	14.86	15.36	15.09	14.91	15.29	14.92	16.67	16.8	12.4232	14.35
Q8VCT3	Rnpep	TRUE	14.04	14.26	13.36	14.12	13.89	14.43	14.63	14.49	12.2636	12.5962
P50516	Atp6v1a	TRUE	18.8	18.51	18.52	18.53	18.37	18.67	18.95	19.04	16.95	16.92
Q62431	Arid3a	TRUE	14.81	14.8	15.38	15.47	14.83	15.16	15.13	15.05	13.21	12.96
Q07417	Acads	TRUE	18.22	17.68	17.97	17.85	17.61	17.85	18.3	18.39	16.29	16.17
P37913	Lig1	TRUE	17.16	16.72	17.37	17.27	16.98	17.15	18.27	18.21	14.71	15.73
Q9QWF0	Chaf1a	TRUE	14.82	14.37	15.66	16.1	15.06	15.45	16.09	16.01	11.9214	13.83
P62281	Rps11	TRUE	21.05	20.76	20.83	20.94	20.6	20.64	21.48	21.59	19.58	18.8
Q6P5F9	Xpo1	TRUE	15.03	15.15	15.82	15.68	15.04	15.31	17.34	17.39	13.41	13.34
Q6P6I6	Polr2m	TRUE	12.6874	14.06	18.37	17.99	13.05	14.13	14.1762	12.96	13.16	10.16
Q9CZ57	Nsun4	TRUE	13.96	13.81	13.5422	11.5824	13.4447	13.59	13.46	14	11.6748	12.669
Q9QWV9	Ccnt1	TRUE	13.45	12.96	14.42	14.45	13.09	13.11	14	13.98	11.1328	11.8524
Q00899	Yy1	TRUE	14.69	14.24	15.63	15.74	14.64	14.69	15.94	16.01	13.58	11.9284
P56394	Cox17	TRUE	15.92	15.72	15.96	16.4	12.6993	16.14	17.69	17.85	15.37	12.8489
Q80TA6	Mtmr12	TRUE	15	14.63	14.73	14.52	14.8	14.54	15.52	15.61	13.25	12.96
P05201	Got1	TRUE	15.76	16.05	15.78	15.85	15.53	15.76	17.72	17.66	13.89	14.5
Q9CX34	Sugt1	TRUE	20.01	19.54	20.17	20.27	19.67	19.94	20.23	20.49	17.9	18.23
Q9QYI4	Dnajb12	TRUE	13.2426	12.96	12.1192	13.61	13.43	13.74	14.27	14.39	11.1713	11.6211
Q8VCG3	Wdr74	TRUE	12.09	12.6057	12.56	12.63	12.502	13.3918	13.42	13.59	11.7454	9.54
Q9QZD9	Eif3i	FALSE	19.08	19.98	19.98	19.57	20.03	19.6	18.29	18.78	18.73	16.92
Q9WTM5	Ruvbl2	TRUE	20.84	20.44	22.06	22.3	20.7	20.75	20.67	20.62	18.96	18.91
O88986	Gcat	TRUE	16.22	15.79	15.21	15.59	15.25	15.46	16.23	16.18	14.3	14.3
Q91WA1	Tipin	TRUE	12.296	12.4437	13.17	11.3219	12.0754	12.58	15.18	15.02	10.64	10.69
Q8K4K6;Q8R2W9	Pank1;Pank3	TRUE	14.29	12.7355	12.0848	15.07	12.928	12.4404	14.88	15.24	11.6867	11.9342
Q8K268	Abcf3	TRUE	16.41	15.41	15.34	15.05	15.14	15.28	15.76	15.8	13.6197	14.8
P46471	Psmc2	TRUE	19.76	19.61	19.46	19.52	19.47	19.85	19.9	19.59	17.94	18.03
Q8QZY9	Sf3b4	TRUE	17.14	16.79	17.69	17.45	16.96	17.24	18.05	17.95	15.26	15.27
Q9Z1R2	Bag6	TRUE	16.68	17.18	17.04	16.92	16.89	17.06	19.09	19.04	15.2	15.26
P18653	Rps6ka1	TRUE	17.27	17	17.23	17.25	16.75	17.22	17.79	17.77	15.45	15.42
Q9WUA3	Pfkp	TRUE	17.52	17.25	17.22	17.32	17.07	17.24	17.4	17.32	15.6	15.77
Q9CQW9	Ifitm3	TRUE	13.0994	12.7812	11.9399	11.7637	12.5984	12.7995	15.06	15.14	11.2834	11.1999
Q3TIX9	Usp39	TRUE	13.66	13.74	14.77	14.74	13.75	13.91	16.2	15.3	12.5506	11.4572
Q8R1B4	Eif3c	TRUE	19.81	19.55	19.79	19.69	19.6	19.7	20.95	20.94	18.07	17.9
Q8BGZ4	Cdc23	TRUE	14.42	14.33	15.02	15.18	14.63	14.81	16.78	16.62	12.81	12.55
Q8VHK9	Dhx36	TRUE	13.13	14.09	13.36	14.67	13.6	13.86	15.34	15.16	11.5865	12.25
Q9CS42	Prps2	TRUE	19.35	19.41	19.23	19.18	19.28	19.48	19.11	18.98	17.62	17.76
P42932	Cct8	TRUE	21.75	21.92	21.66	21.9	21.68	22.05	23.03	23.2	20.16	20.13
Q91VD9	Ndufs1	TRUE	18.22	18.55	18.33	18.09	17.84	18.17	19.06	19.16	16.58	16.81
Q8VEM8	Slc25a3	TRUE	19.86	19.58	19.67	19.73	19.57	19.63	20.56	20.66	18.02	18.04
O35280	Chek1	TRUE	15.1	15.03	15.95	15.91	15.15	15.65	16.18	16.23	12.1814	14.57
Q9QXT0	Cnpy2	TRUE	14.05	14.47	14.49	13.49	14.08	14.17	16.64	16.71	12.3542	12.7941
Q2TBE6	Pi4k2a	TRUE	15.28	15.18	15.22	14.76	15.03	14.65	15.53	16.27	14.1	12.9892
O88746	Tom1	TRUE	13.7341	14.61	14.99	13.55	13.97	14.69	15.62	15.62	11.6137	13.3601
Q9QYB5	Add3	TRUE	12.79	14.56	14.4	13.71	14.12	14.62	14.57	14.44	11.97	12.01
Q9CZX0	Elp3	TRUE	16.56	16.51	16.34	16.28	16.54	16.61	17.56	17.58	14.9	14.8
O35864	Cops5	TRUE	16.5	16.53	16.91	16.8	16.18	16.56	17.54	17.61	14.78	14.88
P56379	Mp68	TRUE	10.79	15.2	15.09	14.85	12.83	12.8376	17.46	17.51	10.6687	11.9535
Q62311	Taf6	TRUE	12.8986	13.84	15.42	15.07	13.99	13.33	12.76	12.65	11.86	11.5134
Q68FF6	Git1	TRUE	13.7121	14.42	15.05	14.61	14.48	14.95	16.54	16.05	12.7336	12.0342
Q8JZN7	Rhot2	TRUE	14.75	14.24	14.38	14.08	14.51	15.47	17.03	16.77	13.6199	12.0098
P57759	Erp29	TRUE	15.7	15.84	15.6	15.55	15.73	15.96	17.43	17.36	13.96	14.22
Q8BU11	Tox4	TRUE	13.69	13.34	15.48	15.51	13.79	13.94	15.19	15.12	12.75	10.9209
Q8VE99	Ccdc115	TRUE	12.739	12.62	12.9257	13.4548	12.6592	12.13	14.49	14.69	11.2985	10.7022
Q9Z2A0	Pdpk1	TRUE	14.01	14.33	14.43	14.36	13.84	14.1	15.81	15.79	12.31	12.673
Q920I9	Wdr7	FALSE	14.1171	12.7454	12.2464	12.4202	13.0204	12.6343	11.17	11.64	11.3363	12.1713
P29391	Ftl1	TRUE	18.72	18.06	18.92	18.98	19.16	19.15	20.19	20.24	16.75	16.68
P46467	Vps4b	TRUE	16.52	16.42	17.16	17.1	16.53	16.82	18.14	18.15	14.86	14.73
Q920E5	Fdps	TRUE	16.68	16.64	17.55	17.36	16.27	16.07	18.42	18.5	14.99	14.98
P63276	Rps17	TRUE	18.08	17.77	18.08	18.28	17.96	18.02	20.11	20.23	16.01	16.49
Q9R0A0	Pex14	TRUE	14.35	13.69	13.99	13.73	13.48	13.74	17.52	17.64	12.0551	12.6406
Q60855	Ripk1	TRUE	12.5683	12.9151	13.49	11.6678	12.697	11.8855	13.58	13.59	11.688	10.4538
O54931	Akap2	TRUE	15.25	15.5	15.59	15.76	15.57	15.53	16.38	15.97	12.3492	15.06
P11103	Parp1	TRUE	19.26	19.48	20.68	19.51	19.42	18.73	19.87	19.9	17.74	17.66
Q62376	Snrnp70	TRUE	18.22	18.07	18.95	19.25	18.4	18.61	19.49	19.48	16.46	16.49
Q8BWY3	Etf1	TRUE	18.38	18.76	18.83	18.66	18.64	18.78	19.94	19.98	16.94	16.86
Q9D0I8	Mrto4	TRUE	13.42	11.1266	14.65	13.207	12.334	13.95	16.94	16.93	9.34159	11.872
Q9WUP7	Uchl5	TRUE	18.13	18.21	18.57	18.59	18.06	18.42	18.95	19.02	16.45	16.56
O88396	Grpel2	TRUE	14.37	14.48	14.41	14.56	14.19	14.21	15.09	15.1	12.78	12.74
P27773	Pdia3	TRUE	21.68	21.37	21.25	21.24	21.35	21.53	21.21	21.22	19.88	19.84
Q9JMH9	Myo18a	TRUE	14.1	14.05	14.16	14.16	14.32	14.12	15.83	15.69	12.5922	12.2279
Q9JI44	Dmap1	TRUE	14.78	14.1858	16.18	16.21	14.37	15.12	16.24	16.41	11.5498	14.0871
Q80W00	Ppp1r10	TRUE	14.17	13.62	16.2	16.25	13.62	14.27	14.99	14.57	11.595	12.87
Q61066	Nr0b1	TRUE	12.7846	12.7788	11.5	10.37	12.7652	12.2651	13.36	13.42	9.37	12.8706
O88543	Cops3	TRUE	17.63	17.35	17.77	17.66	17.3	17.58	18.44	18.26	15.79	15.87
Q99KR3	Lactb2	TRUE	16.09	16.05	16.16	16.39	16	16.13	17.34	17.43	14.49	14.33
Q91YJ5	Mtif2	TRUE	16.84	16.6	16.49	16.41	16.38	16.77	17.15	16.11	15.07	15.05
Q8BMK4	Ckap4	TRUE	15.07	14.94	14.79	14.63	14.51	14.75	16.99	16.8	13.23	13.46
Q8BJH1	Zc2hc1a	TRUE	15.1	15.91	12.8745	14.64	15.21	15.42	15.91	14.95	15.06	12.6314
Q8K1A0	Mettl5	TRUE	11.6764	13.5402	12.5667	10.483	11.3043	13.09	14.36	14.04	10.2074	11.6939
Q9CXC3	Mgme1	TRUE	12.79	13.43	12.9079	13.9527	11.98	12.16	13.73	13.93	11.8946	11.0133
Q8VBT0	Tmx1	TRUE	15.19	15.34	15.33	15.55	15.39	15.61	16.69	16.86	14.64	12.5795
P35282	Rab21	TRUE	15.56	16.12	16.17	16.14	16.31	16.06	15.31	15.88	14.95	13.42
Q68FL4	Ahcyl2	TRUE	16.18	16.01	16.24	16.31	16.06	16.32	15.48	15.67	14.42	14.46
Q9Z1B5	Mad2l1	TRUE	17.89	17.88	18.21	18.3	17.66	17.84	18.5	18.61	16.14	16.32
Q8K3H0	Appl1	TRUE	14.82	14.38	14.72	14.67	14.08	14.35	15.76	15.92	14.02	11.8761
Q7TMF3	Ndufa12	TRUE	16.44	16.68	16.49	16.57	16.85	16.8	16.47	16.83	15.27	14.55
P61967	Ap1s1	TRUE	14.49	14.63	14.62	14.59	14.58	14.74	15.27	15.47	13.05	12.77
Q9CZ30	Ola1	TRUE	18.23	18.41	18.49	18.42	18.15	18.48	19.52	19.5	16.63	16.71
Q9QUR6	Prep	TRUE	16.22	16.36	16.52	16.31	15.96	15.4	16.03	16.98	14.66	14.62
O70318	Epb41l2	TRUE	15.96	15.9	15.93	16.04	15.8	15.87	17.26	16.48	14.32	14.24
P14824	Anxa6	TRUE	18.31	17.81	17.74	17.72	17.94	18.07	19.3	19.31	16.43	16.39
Q9EP71	Rai14	TRUE	13.7	13.74	14.01	14.63	11.9047	13.89	15.72	15.6	12.1181	12.0221
P46656	Fdx1	TRUE	16.4	11.3906	14.8	15.77	16.45	12.8547	16.3	16.51	12.3666	12.1243
Q9EPV8	Ubl5	TRUE	14.43	15.1	11.6726	16.18	15.48	15.31	16.81	16.82	12.844	13.3907
Q8CIB6	Tmem230	TRUE	13.0495	14.83	12.0511	11.2506	11.4145	12.2744	16.06	16.23	11.7449	12.8423
Q80YD1	Supv3l1	TRUE	14.2	14.36	13.87	14.14	13.51	14.31	15.65	15.75	12.0575	13.2106
Q8CIM8	Ints4	TRUE	13.25	14.59	17.56	17.07	14.9	14.35	13.43	13.49	12.44	12.1095
P51863	Atp6v0d1	TRUE	16.21	16.19	16.17	16.06	16	16.2	18.19	18.16	14.46	14.65
Q7TT37	Elp1	TRUE	17.27	16.87	16.16	16.53	16.77	16.87	16.46	16.71	15.52	15.33
O88958	Gnpda1	TRUE	17.97	17.82	17.67	17.47	17.69	17.79	18.03	18.16	16.25	16.25
O55125	Nipsnap1	TRUE	19.46	19.32	19.19	19.29	19.34	19.39	19.85	20.02	17.96	17.53
Q9CWZ7	Napg	TRUE	14.68	14.9	15.67	15.56	15.65	15.09	16.8	16.88	13.27	13.02
P47226	Tes	TRUE	15.14	12.8524	12.3627	15.58	11.8817	15.54	15.12	15.19	12.1509	12.5526
Q80TY0	Fnbp1	TRUE	14.1	13.4287	13.85	12.9439	11.9344	11.4226	14.58	14.01	12.6972	11.5471
Q64133	Maoa	TRUE	13.87	14.02	13.72	13.36	13.57	13.82	15.27	15.3	12.1701	12.4359
Q3URK3	Tet1	TRUE	11.4681	15.78	13.3017	13.1622	12.7678	15.78	16.41	16.34	11.8405	12.1251
Q99JF5	Mvd	TRUE	14.2	14.18	12.597	12.0363	12.5828	13.89	14.56	14.79	12.7914	12.3085
Q64433	Hspe1	TRUE	19.6	19.64	19.42	19.32	19.04	19.16	22.88	23.08	17.81	18.15
Q7TNP2	Ppp2r1b	TRUE	15.41	15.31	15.74	15.92	15.25	15.74	17.28	17.39	12.8725	14.57
Q9CPR5	Mrpl15	TRUE	13.75	13.91	13.86	13.92	13.32	13.5	15.65	15.71	11.6403	12.7478
O08585	Clta	TRUE	17.42	17.59	17.45	17.48	17.36	17.76	19.08	19.27	15.92	15.82
Q8CCI5	Rybp	TRUE	13.52	13.84	14.84	14.74	13.17	13.85	14.46	14.67	12.16	11.93
O09172	Gclm	TRUE	15.83	16	16.51	16.44	15.63	16.06	16.29	16.33	14.3	14.26
Q8CF89	Tab1	TRUE	13.15	13.12	13.44	13.7	12.68	12.9	13.98	13.92	12.2903	10.71
P09925	Surf1	TRUE	13.3807	14.56	16.32	12.8143	12.0861	12.6953	13.1957	13.877	11.8798	12.7931
Q07113	Igf2r	TRUE	13.45	13.54	12.96	13.28	12.95	13.3	13.86	13.97	12.3109	11.413
Q9CQQ8	Lsm7	TRUE	11.8981	15.47	16.2	17.32	16.69	16.28	18.56	18.68	11.0787	13.0291
P0DP26;P0DP27;P0DP28	Calm1;Calm2;Calm3	TRUE	17.37	17.28	18.2	17.7	17.42	17.58	20.19	19.23	15.63	15.76
P70398	Usp9x	TRUE	17.9	17.55	17.89	17.9	17.45	17.82	18.46	18.49	16.1	16.09
P60670	Nploc4	TRUE	15.13	15.09	15.78	15.82	14.95	15.16	15.98	15.81	13.29	13.67
Q9JHU4	Dync1h1	TRUE	17.09	16.7	16.9	16.92	16.89	17.01	18.59	18.58	15.16	15.37
E9Q8D0	Dnajc21	TRUE	16.76	16.56	16.56	16.87	16.19	16.4	17.17	17.2	15.04	15.03
O35682	Myadm	TRUE	14.84	14.43	13.75	13.84	13.4	14.25	14.92	15.01	12.95	13.07
P70168	Kpnb1	TRUE	20.14	19.89	19.96	19.94	19.77	20.05	21.33	21.15	18.36	18.42
Q61391	Mme	TRUE	13.2164	13.4376	13.3134	13.1007	11.9908	12.3441	15.83	15.86	11.517	11.8881
Q8R2R3	Aagab	TRUE	14.07	13.5483	13.21	14.21	14.08	14.32	13.7	14.2	11.4881	12.8874
P21550	Eno3	FALSE	12.0674	15.51	16.1	14.03	16.13	13.7	13.262	12.7974	12.55	11.7859
Q91VC3	Eif4a3	TRUE	18.78	18.92	19.33	19.43	18.69	18.92	20.17	20.22	17.22	17.24
P08003	Pdia4	TRUE	18.14	18.03	17.84	17.82	18.02	18.34	17.7	17.22	16.58	16.35
Q69ZN7	Myof	TRUE	16.27	16.15	16.02	15.74	15.58	15.75	16.34	16.35	14.55	14.63
Q9JIF7	Copb1	TRUE	15.9	15.38	14.05	14.87	15.35	15.1	16.59	16.66	13.92	14.12
Q62446	Fkbp3	TRUE	19.14	19.54	19.15	19.34	18.49	19.06	21.67	21.85	17.75	17.69
Q9ERD7	Tubb3	TRUE	17.45	17.59	16.92	17.04	17.34	16.74	17.35	17.4	15.92	15.88
Q9JMK2	Csnk1e	TRUE	15.49	15.05	15.37	15.73	15.41	15.5	16.14	16.09	15.03	12.2703
P40630	Tfam	TRUE	12.0579	16.25	15.89	16.09	15.68	16.25	16.06	16.18	12.3996	12.6746
P18242	Ctsd	TRUE	14.45	12.0506	13.16	11.17	12.1908	13.0628	16.57	16.52	10.6681	12.6009
Q922J9	Far1	TRUE	15.05	13.52	13.95	14.99	15.08	15.12	15.87	15.96	12.7	12.64
Q9JJC6	Rilpl1	TRUE	13.62	15.44	13.27	13.88	11.9939	13.85	15.3	15.33	12.2742	13.5562
Q99LG0	Usp16	TRUE	14.66	12.9663	14.01	13.71	11.9936	13.85	15.33	15.86	12.3624	12.0423
P23116	Eif3a	TRUE	19.29	18.96	19.2	19.28	18.91	19.12	20.68	20.72	17.51	17.52
Q99K01	Pdxdc1	TRUE	16.29	15.89	16.39	16.33	16.03	16.05	17.84	18	14.57	14.39
Q9Z1M8	Ik	TRUE	14.31	14.47	15.69	15.94	14.71	14.87	16.97	16.91	12.63	12.93
P11679	Krt8	TRUE	15.75	15.58	15.92	15.68	16.09	15.71	16.35	16.2	13.98	14.13
P52734	Fgd1	FALSE	14.51	15.51	15.4	15.06	15.32	15.34	13.86	14.14	15.43	11.3767
P05214	Tuba3a	TRUE	15.8	16.12	17.32	17.21	16.55	16.58	17.99	18.18	14.3	14.41
Q6ZQ38	Cand1	TRUE	17.84	17.66	18.47	18.49	17.74	17.9	19.95	20.04	16.14	16.15
Q9CQW2	Arl8b	TRUE	14.32	14.64	14.83	14.64	14.85	15.11	15.32	14.32	12.81	12.94
P61327	Magoh	TRUE	17.52	17.25	18.3	18.16	17.43	17.65	19.22	19.33	16.02	15.54
Q3U9G9	Lbr	FALSE	14.79	14.93	14.81	15.05	14.23	14.83	13.4	12.98	14.52	11.9909
Q6ZQE4	Nemp1	TRUE	12.0362	13.31	12.239	12.1073	10.8263	11.8448	14.8	14.71	11.4319	10.7098
Q8BK72	Mrps27	TRUE	14.3	14.46	14.33	14.7	14.44	14.35	15.08	15.22	12.84	12.72
P54227	Stmn1	TRUE	16.91	16.9	16.45	17.05	17.11	17.48	19.01	19.03	15.13	15.48
Q62074	Prkci	TRUE	15.15	15.42	15.8	15.57	15.23	15.54	15.81	15.95	11.842	15.53
Q8BWF0	Aldh5a1	TRUE	13.67	13.87	11.6281	13.84	13.7	13.0988	14.39	14.42	12.5075	11.8383
Q9JHC9	Elf2	TRUE	12.6863	13.27	14.48	14.76	13.4	10.5161	14.76	14.75	10.7326	12.0299
Q99M31	Hspa14	TRUE	19.22	18.76	19.02	19.1	18.69	19	19.33	19.41	17.16	17.63
Q9CRB2	Nhp2	TRUE	14.22	13.97	14.01	14.01	13.67	14.1	14.05	14.17	12.55	12.45
Q01853	Vcp	TRUE	20.57	20.96	20.81	21.01	20.29	20.58	21.71	21.91	19.16	19.18
P61027	Rab10	TRUE	15.09	15.07	15.24	15.18	15.57	15.81	15.98	16.5	13.86	13.11
Q6PDL0	Dync1li2	TRUE	12.6306	14.96	15.24	15.18	15	15.59	15.95	16.04	12.1685	12.2358
Q8K368	Fanci	TRUE	13.1567	13.0778	12.5316	13.61	12.4778	12.1933	13.1489	15.61	12.088	10.961
Q91W53	Golga7	TRUE	15.09	13.5144	15.03	14.95	14.73	15.01	15.85	16.02	13.3819	12.0377
Q80X82	Sympk	TRUE	14.81	12.2404	16.59	16.88	14.86	15.28	17.42	17.43	12.056	11.8143
Q80ZS3	Mrps26	TRUE	15.75	15.49	15.55	15.96	15.24	15.47	16.54	16.66	14.04	14.02
P11157	Rrm2	TRUE	18.51	19.29	18.74	19.02	18.87	19.3	18.6	18.8	17.29	17.33
P23475	Xrcc6	TRUE	15.87	16.18	16.92	17.03	16.18	16.31	17.15	16.24	14.51	14.36
Q9Z1Z0	Uso1	TRUE	15.7	15.78	15.71	15.8	15.6	15.93	17.83	17.74	14.01	14.29
Q11011	Npepps	TRUE	17.29	17.06	17.12	17.07	16.93	17.42	17.48	17.63	15.4	15.77
P52431	Pold1	TRUE	15.65	15.57	17.13	17.12	15.82	15.83	17.97	17.93	14.24	13.8
Q99LB0	Dnttip1	TRUE	13.2704	12.9947	11.5667	11.5348	12.3055	11.1228	13.33	13.51	12.3925	10.6929
TREMBL:Q1RMN8	TREMBL:Q1RMN8	TRUE	13.73	13.75	14.11	14.27	14.3	14.74	12.36	13.6131	12.1644	12.139
Q3UMB9	Washc4	TRUE	14.04	13.61	13.89	13.55	13.95	13.1073	15.9	15.17	11.4988	12.98
P07607	Tyms	TRUE	15.2	16.69	16.27	16.06	16.38	16.7	16.13	17.05	14.27	14.45
P57776	Eef1d	TRUE	21.33	21.47	21.49	21.37	21.12	21.51	22.73	22.83	19.79	19.84
Q64701	Rbl1	TRUE	14.81	14.16	12.308	11.4864	15.09	15.56	15.02	14.84	12.9009	12.8994
Q9Z2G6	Sel1l	TRUE	12.1203	14.89	14.89	15.37	13.0009	12.4055	15.05	15.1	11.9189	11.9225
Q60692	Psmb6	TRUE	20.38	20.13	20.28	20.53	20.15	20.24	21.48	21.79	18.7	18.65
O09061	Psmb1	TRUE	18.79	19.06	19.22	19.18	18.93	18.84	20.79	20.87	17.28	17.41
Q80XN0	Bdh1	TRUE	15.81	15.67	15.81	15.81	15.52	15.5	16.13	16.03	14.31	14.02
P50247	Ahcy	TRUE	21.43	21.21	22.03	21.85	21.22	21.74	21.96	22.09	19.75	19.74
Q6ZQ88	Kdm1a	TRUE	15.31	15.29	16.27	16.28	15.5	15.78	17.19	17.21	13.46	13.99
Q9WVJ2	Psmd13	TRUE	19.38	18.87	18.88	19.01	19.2	19.35	20.19	19.96	17.51	17.59
Q61879	Myh10	TRUE	17.23	16.68	16.99	17.34	17.25	17.35	18.63	18.78	15.23	15.53
Q9CZU3	Mtrex	TRUE	17.09	16.79	17.6	17.59	16.88	17.07	18.54	18.63	15.42	15.31
Q8VDQ8	Sirt2	TRUE	12.62	13.48	13.38	12.3102	13.0833	12.69	13.89	13.88	11.8308	11.1244
Q9DC40	Telo2	TRUE	15.34	11.8398	13.86	14.68	11.1082	15.29	14.29	14.37	12.2601	11.7761
Q5U4D9	Thoc6	TRUE	16.2	15.67	17.11	17.2	16.42	16.54	16.97	17.07	12.8972	15.83
Q3UHX2	Pdap1	TRUE	16.8	17.01	17.02	17.25	16.71	16.91	19.25	19.08	15.25	15.42
Q9R0Q4	Morf4l2	TRUE	15.39	15.54	16.34	16.26	15.55	15.67	16.68	16.75	13.86	13.93
Q9D600	Gins2	TRUE	14.69	14.99	15.68	15.58	14.74	15.13	16.8	16.82	13.27	13.27
Q8CHY6	Gatad2a	TRUE	16.13	15.83	17.35	17.34	16.21	16.24	17.88	17.94	14.49	14.33
Q68FL6	Mars	TRUE	18.87	18.68	18.88	18.87	18.53	18.68	19.71	19.71	17.25	17.16
P62075	Timm13	TRUE	11.8254	15.19	14.74	13.91	14.2	14.65	16.24	16.57	12.3312	11.5452
Q8BP00	Iqcb1	TRUE	13.3781	15.92	16.42	16.17	13.0786	16.08	12.6772	17.24	15.186	10.9781
Q9CWW6	Pin4	TRUE	11.8942	15.58	15.4	15.38	14.71	15.52	16.46	16.38	12.1509	12.1908
Q6ZQL4	Wdr43	TRUE	14.44	14.23	11.7343	12.8472	13.86	11.7003	14.96	15.04	12.4582	13.0815
Q8BU88	Mrpl22	TRUE	18.25	17.71	18.07	18.11	17.86	18.03	18.75	18.77	16.43	16.4
Q8CIH5	Plcg2	TRUE	14.66	14.59	14.75	14.92	14.56	14.67	15.06	14.94	13.25	12.87
Q9D0G0	Mrps30	TRUE	16.81	16.73	16.18	16.54	16.57	16.88	17.39	17.38	15.09	15.32
P35922	Fmr1	TRUE	14.49	14.19	14.39	14.2	14.26	14.78	15.45	15.86	12.97	12.58
G5E870	Trip12	TRUE	16.33	16.11	16.45	16.31	16.05	16.49	17.66	17.55	14.66	14.65
P17182	Eno1	TRUE	23.02	22.86	22.6	22.78	22.71	22.83	22.19	22.26	21.37	21.38
P32921	Wars	TRUE	18.58	18.52	18.23	18.19	18.04	18.49	18.89	18.98	16.99	16.98
P11688	Itga5	TRUE	13.4295	12.9738	12.2786	14.98	15	14.88	16.46	16.15	12.0052	11.2706
Q8BP78	Fra10ac1	TRUE	13.4908	12.7479	12.56	12.63	11.9673	11.8889	13.84	13.85	11.1649	11.9466
Q9DC48	Cdc40	TRUE	13.03	13.49	14.03	13.92	13.62	13.67	15.2	15.39	12.1979	11.1981
P28660	Nckap1	TRUE	12.86	13.65	12.78	12.76	13.39	13.32	14.95	14.97	12.6884	10.7
Q8BH04	Pck2	TRUE	16.31	17.39	16.39	15.73	15.31	15.42	18.47	18.42	15.22	15.36
P62305	Snrpe	TRUE	17.77	18.71	19.16	19.33	18.24	18.52	20.12	20.02	16.74	16.62
Q8JZV7	Amdhd2	TRUE	16.77	17.26	16.49	16.3	16.44	16.34	16.12	16.22	15.39	15.52
Q5SUF2	Luc7l3	TRUE	15.77	15.15	16.39	16.54	15.6	15.63	16.96	17.04	13.91	13.89
P97473	Tarbp2	TRUE	14.07	13.93	14.04	13.92	13.77	14.09	13.5	13.43	12.48	12.4
Q6A0A9	FAM120A	TRUE	15.8	15.74	15.64	15.56	15.4	15.86	15.45	15.42	14.21	14.21
Q8BJW6	Eif2a	TRUE	19.57	19.2	19.02	19.14	19.25	19.34	20.09	19.14	17.84	17.81
Q8K1J6	Trnt1	TRUE	15.09	14.77	14.54	14.66	14.85	14.33	15.54	15.46	13.296	13.4447
A6H611	Mipep	TRUE	12.99	13.62	13.32	13.2	12.94	13.47	14.23	14.43	11.48	12.011
Q8R1F1	Fam129b	TRUE	14.38	14.37	14.68	14.92	14.55	14.94	16.66	16.63	11.5029	14.13
Q91ZR1	Rab4b	TRUE	12.1071	15.73	15.75	15.91	15.86	14.0875	16.89	17.06	11.64	13.08
Q6PEE3	Rrm2b	TRUE	12.1634	13.2641	13.35	10.36	12.4094	10.778	13.3356	12.9973	11.1045	11.2113
Q9D1Q6	Erp44	TRUE	21.54	21.92	21.53	21.36	21.67	21.93	17.14	16.9	20.15	20.2
Q8BQX5	Tmco6	TRUE	14.1657	11.9159	12.0029	10.9238	12.6655	12.5119	15.38	15.16	12.3822	10.5905
Q9CXL3	Q9CXL3	TRUE	13.35	13.36	14.09	14.03	13.1	13.26	15.2	14.94	12.1105	11.4947
Q8VBZ3	Clptm1	TRUE	12.89	12.1157	11.88	12.0271	12.53	13.19	12.2818	12.8699	10.43	11.4722
Q6PD26	Pigs	TRUE	15.21	15.64	14.38	14.38	14.71	15.64	16.78	16.94	14.12	13.6272
Q9R061	Nubp2	TRUE	15.3	15.56	15.89	15.7	15.08	15.52	16.17	16.37	13.61	14.15
P54071	Idh2	TRUE	18.73	19.04	18.73	18.79	18.51	18.89	18.71	19.14	17.4	17.27
O08738	Casp6	TRUE	12.13	12.47	12.51	12.74	12.22	12.75	12.76	12.96	10.73	10.78
P58710	Gulo	TRUE	22.41	22.59	21.83	22.21	22.19	22.44	21.75	21.77	20.99	20.92
P42125	Eci1	TRUE	16.95	17.16	17	16.94	16.77	16.96	17.97	18.01	15.49	15.53
Q8R0J7	Vps37b	TRUE	19.17	18.94	18.62	18.7	12.7104	18.83	12.39	13.0267	17.67	17.35
Q9CPR4	Rpl17	TRUE	20.34	20.02	20.19	20.47	19.75	19.93	21.83	22.02	18.67	18.6
Q5RJH6	Smg7	TRUE	14.49	14.2	14.17	14.58	14.12	14.17	15.61	15.49	12.7241	12.88
Q05512	Mark2	TRUE	15.12	15.38	15.38	15.23	15.29	15.46	15.42	16	14.12	13.3
P60521	Gabarapl2	TRUE	18.1	18.08	18.43	18.48	18.82	18.93	19.4	19.52	16.6	16.5
Q60864	Stip1	TRUE	21.18	20.9	21.51	21.39	20.86	21.2	22.39	22.49	19.64	19.36
Q9JHI4	Slc13a1	TRUE	16.25	16.4	14.45	16.53	16.36	16.52	18.52	18.37	14.81	14.76
Q80YR5	Safb2	TRUE	14.99	14.63	15.54	15.56	14.57	14.86	15.92	15.69	11.6111	14.93
Q60875	Arhgef2	TRUE	13.74	14.12	14.19	14	13.46	13.69	16.26	16.14	12.6269	12.162
O88685	Psmc3	TRUE	18.78	18.86	19.13	19.03	18.68	18.94	20.76	20.72	17.33	17.24
Q61001	Lama5	TRUE	14.09	13.76	13.84	13.76	13.76	14.16	13.26	13.13	12.4	12.38
Q6PDQ2	Chd4	TRUE	15.38	15.7	16.45	16.17	15.45	15.88	17.51	17.53	13.94	14.07
Q8R332	Nup58	TRUE	13.08	12.62	13.15	12.64	12.25	12.8	15.93	15.75	11.3	11.33
Q91WB4	Plekhf2	TRUE	12.9671	14.0714	12.4808	15.99	14.82	16.61	17.01	16.98	11.9055	12.0641
Q8VDS8	Stx18	TRUE	12.6219	13.8378	13.5295	12.3019	13.7912	12.123	14.92	15.29	11.4093	11.9864
Q8BX70	Vps13c	FALSE	12.493	15.1	12.6252	12.4606	12.5331	12.2816	11.4459	12.935	11.674	12.8565
Q791V5	Mtch2	TRUE	16.66	16.71	16.41	16.59	16.62	16.64	18.68	18.73	15.17	15.14
P70335	Rock1	TRUE	14.07	14.02	14.11	14.08	13.87	14.26	13.82	13.87	12.71	12.32
P18654	Rps6ka3	TRUE	16.68	17.11	17.37	16.99	16.72	17.17	17.97	18.02	15.24	15.49
Q924T2	Mrps2	TRUE	14.17	14.32	13.9	14.27	13.79	14.05	14.08	14.1	13.3817	12.05
Q9ERV1	Mkrn2	TRUE	14.28	14.19	14.56	14.57	14.19	14.54	15.42	15.26	12.83	12.5825
Q8JZU2	Slc25a1	TRUE	15.36	12.25	12.28	12.32	12.67	11.2217	16.28	14.47	12.3965	12.1564
Q7TT45;Q99K70	Rragd;Rragc	TRUE	13.2325	13.41	13.23	13.23	13.39	13.64	14.14	14.5	11.9665	11.6213
Q6A4J8	Usp7	TRUE	19.21	19.02	19.39	18.91	18.93	19.27	19.52	19.35	17.7	17.48
P50518	Atp6v1e1	TRUE	18.96	18.8	18.75	18.78	18.42	18.93	19.58	19.43	17.3	17.41
P54276	Msh6	TRUE	19.29	18.94	20.09	20.03	19.14	19.43	20.28	20.3	17.66	17.52
Q8BFY9	Tnpo1	TRUE	16.82	16.24	17.2	17.1	16.45	16.56	19.25	19.31	15.12	14.89
Q6PGB8	Smarca1	TRUE	18.31	18.16	19.03	18.94	18.62	18.83	19.29	19.46	16.77	16.65
Q922B2	Dars	TRUE	20.18	20.2	19.91	19.84	20.12	20.27	19.7	19.75	18.76	18.57
Q99L04	Dhrs1	TRUE	16.13	11.1198	15.81	12.5384	15.7	15.74	16.88	16.84	11.9823	12.2214
Q8VCD5	Med17	TRUE	14.6	14.12	16.34	16.5	14.84	14.83	15.21	15.69	12.801	12.875
Q2KN98	Specc1l	TRUE	14.34	12.6187	14.32	14.22	14.26	10.7911	13.02	13.18	12.515	11.4014
Q69Z66	Mysm1	TRUE	11.7014	13.6929	12.5397	12.083	11.8548	12.2502	13.04	12.92	11.7818	10.5702
Q9D6L8	Ppil3	TRUE	13.77	13.61	13.62	14.78	13.36	13.95	15.17	15.54	12.49	11.8493
P48024	Eif1	TRUE	16.01	16.05	16.41	16.51	16.16	16.34	17.97	18.02	14.48	14.54
P21619	Lmnb2	TRUE	14.32	14.49	14.58	14.91	14.53	15.19	16.51	16.69	12.3771	13.4
Q8BKF1	Polrmt	TRUE	14.54	12.7162	12.6212	13.5058	12.4349	12.5184	16.05	15.99	12.8144	11.4091
O88844	Idh1	TRUE	18.44	18.8	18.5	18.36	18.46	18.58	19.78	19.79	16.99	17.22
P58404	Strn4	TRUE	14.48	14.68	15.06	14.84	12.9184	14.47	16.25	16.35	13.49	12.64
Q3TXS7	Psmd1	TRUE	18.06	17.98	18.09	18.21	18.07	18.25	19.54	19.61	16.51	16.5
P42227	Stat3	TRUE	14.85	14.86	15.22	15.28	15.13	14.86	15.18	15.41	13.2407	13.44
Q8BUK6	Hook3	TRUE	13.4	13.2	9.76486	12.1799	12.49	12.92	14.44	14.56	11.9239	11.6523
Q99MN1	Kars	TRUE	19.5	19.23	19.19	19.18	19.23	19.46	19.86	19.9	17.93	17.78
Q9CWJ9	Atic	TRUE	17.67	16.85	16.31	17.27	17.18	16.74	17.81	17.89	15.75	15.75
O09012	Pex5	TRUE	13.69	13.59	13.84	13.91	13.01	13.82	14.84	15	12.24	12.02
Q8K1A6	Cc2d1a	TRUE	15.74	15.34	15.4	15.57	15.3	15.55	15.89	15.82	14.05	14.01
Q78PG9	Ccdc25	TRUE	13.95	13.292	14.1	11.9411	14.5	12.5323	14.7	14.95	11.5721	12.6504
Q99MI1	Erc1	TRUE	14.71	14.53	14.65	14.57	13.92	14.7	15.99	16.11	12.84	13.3851
P38647	Hspa9	TRUE	21.74	21.76	21.58	21.48	21.58	21.76	22.24	22.37	20.26	20.23
Q8BH15	Cnot10	TRUE	13.55	13.72	13.36	13.38	13.15	14.2	16.26	15.94	12.0397	12.2221
Q91YH5	Atl3	TRUE	12.58	12.3	12.26	12.18	12.93	12.75	14.05	14.04	11.8649	10.01
Q6ZQI3	Mlec	TRUE	15.69	15.9	15.88	16.15	15.93	15.92	17.09	17.16	14.4	14.19
O54962	Banf1	TRUE	13.23	13.81	14.42	14.53	13.19	13.83	17.46	17.38	11.844	12.1974
Q9CQH3	Ndufb5	TRUE	14.62	14.65	14.89	14.75	14.9	14.99	17.61	17.71	12.8231	13.45
P46664	Adss	TRUE	19.5	19.62	20.04	19.66	19.17	19.52	19.75	19.88	18.07	18.06
Q91YE5	Baz2a	TRUE	16.16	15.93	16.87	17.11	16.11	16.14	17.45	17.51	14.58	14.52
Q8C7X2	Emc1	TRUE	12.9	12.91	12.35	12.81	13.16	13.18	13.6	13.66	11.47	11.35
P26369	U2af2	TRUE	18.13	18.19	19.21	19.18	18.4	18.57	20.19	20.14	16.62	16.71
Q9JIZ9	Plscr3	TRUE	14.98	11.5814	12.7289	12.5978	15.87	16.07	13.0946	17.79	11.1963	12.3797
O08856	Ell	TRUE	13.36	13.5	15.73	15.46	13.33	13.62	13.9	13.96	11.3341	12.5441
P30416	Fkbp4	TRUE	20.81	20.42	20.96	20.88	20.4	20.45	21.94	21.93	19.2	19.05
Q9WU56	Pus1	TRUE	15.31	15.33	16.55	16.55	15.45	15.73	17.17	17.15	13.83	13.83
Q8CA72	Gan	TRUE	15.25	15.17	14.83	14.82	14.94	15.27	14.91	14.81	13.64	13.8
P10630	Eif4a2	TRUE	15.36	15.79	15	14.87	15.58	15.31	15.76	15.74	14.02	14.15
Q3U3W5	Prmt9	TRUE	15.46	15.16	15.35	15.27	15.39	15.49	16.06	16.02	13.97	13.67
P35486	Pdha1	TRUE	20.32	20.45	20.3	20.49	20.39	20.63	21	20.94	18.87	18.92
P98192	Gnpat	TRUE	14.73	12.0954	11.124	14.79	14.97	14.83	16.03	16.03	10.3855	13.4646
Q3U0V2	Tradd	TRUE	13.1	13.59	13.65	13.75	13.1	12.7	14.25	14.33	10.6848	13.0309
Q7JJ13	Brd2	TRUE	14.81	12.6298	16.3	16.2	14.83	15.31	16.89	16.81	12.0048	12.4631
P05064	Aldoa	TRUE	23.01	22.67	23.17	23.19	22.7	22.76	23.86	24.02	21.45	21.26
Q6GQT9	Nomo1	TRUE	17.1	16.99	16.9	16.93	17.05	16.95	16.68	16.78	15.55	15.57
C0HKE1;C0HKE2;C0HKE3;C0HKE4;C0HKE5;C0HKE6;C0HKE7;C0HKE8;C0HKE9;Q8BFU2;Q8CGP5;Q8CGP6;Q8CGP7;Q8R1M2	Hist1h2ab;Hist1h2ac;Hist1h2ad;Hist1h2ae;Hist1h2ag;Hist1h2ai;Hist1h2an;Hist1h2ao;Hist1h2ap;Hist3h2a;Hist1h2af;Hist1h2ah;Hist1h2ak;H2afj	TRUE	22.54	22.52	23.41	23.66	22.39	22.58	27	28.12	21.43	20.66
Q9D1P4	Chordc1	TRUE	14.87	15.1	15.21	15.14	14.65	15	14.36	15.45	13.57	13.43
P59235	Nup43	TRUE	16.89	17.02	17.34	17.31	17.06	17.18	17.97	17.91	15.45	15.49
Q7TSJ2	Map6	TRUE	14.8	14.53	14.56	14.47	14.54	14.74	14.76	14.9	13.13	13.23
Q6DID5	Mum1	TRUE	14.47	12.3334	15.56	15.76	11.1216	13.81	15.86	12.5427	12.0248	11.8095
Q8K0Z7	Taco1	FALSE	13.3934	14.43	14.14	12.288	11.7913	13.98	13.18	13.58	11.8463	13.0098
Q8CHG3	Gcc2	TRUE	13.99	13.49	13.81	13.78	13.71	13.87	15.15	15.16	12.71	11.8044
Q9DCC4	Pycr3	TRUE	16.5	16.31	15.96	15.93	15.99	16.17	15.87	16.22	14.68	15.17
Q8BG51	Rhot1	TRUE	14.85	14.97	15.4	15.33	15.06	15.2	15.89	15.64	13.43	13.43
Q3TKY6	Cwc27	TRUE	14.83	14.45	15.63	15.76	14.49	14.5	16.04	16.21	13.13	13.19
Q7TSI3	Ppp6r1	TRUE	14.02	13.53	11.6076	13.59	13.0096	12.7125	14.9	15.09	12.0936	12.497
O35683	Ndufa1	TRUE	13.12	14.3	13.82	14.91	12.5024	14.06	15.79	17.2	11.8117	12.6506
Q5ND52	Mrm3	TRUE	15.36	12.0176	11.5833	12.814	12.6857	12.3075	15.09	14.94	12.9622	11.4586
Q9CQF9	Pcyox1	TRUE	14.1348	12.913	12.7642	17.44	12.3057	11.7501	14.89	15.28	12.4431	11.6522
P61924	Copz1	TRUE	17.53	17.17	17.7	17.54	17.43	17.56	18.26	18.41	15.9	15.85
Q9Z0X1	Aifm1	TRUE	17.58	17.26	17.69	17.66	17.36	17.26	18.86	19	15.97	15.92
Q60931	Vdac3	TRUE	19.79	19.8	19.6	19.71	19.86	20.16	20.8	20.93	18.29	18.35
P17742	Ppia	TRUE	21.86	21.95	22.31	22.31	22.13	22.36	23.68	23.78	20.49	20.37
Q63850	Nup62	TRUE	14.53	14.37	14.62	14.84	14.02	14.34	15.91	16.13	12.95	13
Q8CGZ0	Cherp	TRUE	14.46	14.49	15.79	15.39	14.39	15.03	17.32	17.37	13.1	12.9004
Q6A065	Cep170	TRUE	12.4598	13.0704	13.4517	12.42	12.7372	11.2387	12.93	13.23	11.289	11.2969
Q9R0E1	Plod3	TRUE	13.59	14.65	14.35	14.26	14.71	14.93	15.14	15.15	14.1	11.1982
Q01147	Creb1	TRUE	15.43	16.2	16.76	12.3799	15.84	16.12	16.88	15.93	16.1	12.5886
Q9JKY0	Cnot9	TRUE	13.04	13.57	13.51	12.8	12.42	13.09	16.32	16.25	11.2836	12.3851
P40124	Cap1	TRUE	16.91	16.68	16	16.22	16.78	17.02	16.26	16.4	15.4	15.25
Q8BJY1	Psmd5	TRUE	17.78	17.81	18.25	18.2	17.77	18.11	19.33	19.28	16.26	16.39
Q99J09	Wdr77	TRUE	19.77	19.64	19.58	19.44	19.52	19.62	18.8	18.88	18.32	18.15
Q3USH5	Sfswap	TRUE	12.4662	12.8046	14.89	14.23	13.9745	12.6373	14.91	14.91	11.1123	11.2188
Q9JL62	Gltp	TRUE	13.47	13.71	14.05	14.23	13.71	13.56	15.27	15.28	11.4746	12.77
Q9CR64	Tmem167a	TRUE	13.0086	13.5053	12.619	11.8518	15.09	16.12	16.42	16.57	11.7645	11.8163
A2ASQ1	Agrn	TRUE	12.7694	14.97	14.58	14.55	14.42	14.62	13.1096	14.48	13.2419	11.5672
P47758	Srprb	TRUE	16.3	15.9	16.25	16.18	16.02	16.31	16.38	16.41	14.65	14.62
Q60902	Eps15l1	TRUE	15.63	16.02	15.9	15.89	15.76	15.72	17.58	17.6	14.4	14.32
O35927	Ctnnd2	TRUE	21.27	20.86	21.12	20.99	21.05	21.25	22.22	22.39	19.64	19.56
Q9D385	Arl2bp	TRUE	12.87	13.34	11.4956	11.3733	12.6602	12.32	15.72	15.67	11.3453	11.9385
Q62523	Zyx	TRUE	13.46	13.18	13.65	13.57	13.19	12.8	14.03	13.75	11.8306	11.8852
Q9QYB1	Clic4	TRUE	17.55	18.01	17.63	18.32	18.14	17.89	17.66	17.21	16.8	15.84
Q99LF4	Rtcb	TRUE	18.91	18.95	19.4	19.48	18.83	19.28	18.88	18.89	18.11	16.83
Q64727	Vcl	TRUE	18.05	17.72	17.62	17.73	17.78	17.94	18.98	18.95	16.36	16.49
Q61655	Ddx19a	TRUE	16.75	17.16	16.36	16.72	16.79	17.14	17.61	17.74	15.48	15.51
Q9DBX3	Susd2	TRUE	14.12	14.04	11.1003	12.826	13.24	13.6515	15.26	15.37	12.5729	12.6678
Q7TQK0	Ccnt2	TRUE	13.5155	12.77	13.76	13.57	11.1641	11.79	12.7237	12.75	13.1503	10.2187
B8ZXI1	Qtrt2	TRUE	14.62	13.9	13.4629	13.84	14.29	14.4	14.15	14.36	13.61	11.9937
E9PV87	Talpid3	TRUE	13.22	13.39	13.58	13.6	12.83	13.27	12.71	13.06	12.3245	11.3701
P62827	Ran	TRUE	21.77	21.34	21.66	21.93	21.84	21.69	21.89	22.09	20.12	20.08
Q8BKC5	Ipo5	TRUE	16.88	17.96	17.52	17.26	16.82	17.11	18.86	18.86	15.92	16.01
P62192	Psmc1	TRUE	19.15	19.49	19.59	19.66	19.56	19.39	20.81	20.91	17.88	17.85
P58389	Ptpa	TRUE	15.19	15.49	15.61	15.57	15.22	15.23	17.46	17.43	13.93	13.84
Q9QXA5	Lsm4	TRUE	14.55	16.06	16.85	16.36	15.76	16.18	18.08	17.96	13.77	13.93
Q9D8B3	Chmp4b	TRUE	14.88	14.74	15.12	14.99	14.81	14.86	16.54	16.12	13.25	13.47
Q61166	Mapre1	TRUE	17.81	17.8	17.85	17.81	17.61	17.94	19.54	19.66	16.48	16.23
Q7TT50	Cdc42bpb	TRUE	13.07	12.97	12.91	12.3858	11.4085	12.57	13.09	13.22	10.8492	12.2926
P00520	Abl1	FALSE	12.8164	13.2009	11.79	12.6449	13.049	10.83	10.64	11.24	11.5346	11.5898
P51865	Tdgf1	TRUE	13.3	13.89	13.7704	13.648	12.95	13.7857	15.45	15.51	12.1076	12.1917
O08788	Dctn1	TRUE	15.88	15.99	15.96	15.64	15.54	15.9	16.78	16.63	14.49	14.49
Q9R0P6	Sec11a	TRUE	17.45	17.44	17.65	17.72	17.4	17.71	18.58	18.57	15.98	16.02
Q9EQH3	Vps35	TRUE	17.4	17.43	17.53	17.74	17.56	17.63	19.18	19.1	15.94	16
P28740	Kif2a	TRUE	15.64	15.68	16.23	16.12	15.56	15.75	17.38	17.22	14.3	14.13
Q9D0M1	Prpsap1	TRUE	18.32	18.04	17.87	18.07	17.9	17.35	17.92	17.9	16.71	16.76
Q9CR29	Ccdc43	TRUE	16.23	16.18	16.25	15.95	15.73	16.05	18.27	18.4	14.7	14.82
Q3U487	Hectd3	TRUE	12.0123	12.7196	11.2226	13.4154	11.9778	13.9953	12.85	12.91	11.2787	10.5707
O54734	Ddost	TRUE	18.98	19.09	19.15	19.13	19.11	19.32	19.49	19.61	17.47	17.72
Q8BWT1	Acaa2	TRUE	18.13	17.93	18.02	18.29	18.58	18.6	18.51	18.61	16.55	16.63
Q9R1P4	Psma1	TRUE	18.88	18.43	19.11	19.05	18.49	18.7	20.58	20.71	17.29	17.14
Q8BK64	Ahsa1	TRUE	19.35	19.58	19.6	19.65	19.57	19.79	18.96	19	18.55	17.5
P26883	Fkbp1a	TRUE	18.82	18.54	18.95	19.13	18.67	18.72	20.35	20.44	17.26	17.22
P62320	Snrpd3	TRUE	20.48	20.93	21.36	21.57	20.52	20.78	21.62	20.79	19.27	19.26
P48377	Rfx1	TRUE	10.8642	16.47	16.02	11.5858	11.84	11.5844	15.61	15.8	12.5798	11.8752
Q8VC65	Nrm	TRUE	13.76	11.6708	12.0386	11.6664	12.7807	14.01	16.94	17.27	11.0149	11.5391
Q9ERS2	Ndufa13	TRUE	13.1905	13.59	14.76	14.55	13.76	14.54	16.77	17.42	11.9276	11.977
Q3TQB2	Foxred1	TRUE	13.71	13.23	12.82	13.14	12.1952	12.4142	14	14.63	12.6447	11.4199
A2AWA9	Rabgap1	TRUE	13.18	13.35	13.04	13.33	13.07	13.36	13.41	13.55	12.0288	11.6286
Q8CEE6	Pask	TRUE	13.14	13.44	13.05	12.67	12.56	13.59	13.69	13.61	12.3491	11.3586
Q9JK83	Pard6b	TRUE	15.62	14.41	15.77	15.78	15.37	15.65	15.83	16.16	12.598	14.56
Q9EPU0	Upf1	TRUE	20.24	20.15	20.2	20.06	19.86	20.08	19.83	19.78	18.78	18.74
O08810	Eftud2	TRUE	22.28	21.93	21.96	22.04	22.07	22.31	22.53	22.29	20.72	20.62
Q8BIP0	Dars2	TRUE	15.51	15.72	15.49	15.35	15.53	15.65	16	15.94	14.04	14.32
P09671	Sod2	TRUE	17.35	17.83	17.26	17.38	16.61	16.95	19.01	19.15	16.03	16.28
O88653	Lamtor3	TRUE	12.98	13.03	12.78	12.47	12.63	11.2787	14.53	14.36	11.8727	11.2696
Q8K114	Ints9	TRUE	13.95	13.53	16.23	16.05	14	14.3	14.62	14.53	12.0061	12.61
O35490	Bhmt	TRUE	17.78	17.6	17.43	17.12	17.57	17.41	16.79	16.7	16.06	16.46
Q9JLM4	Zmym3	TRUE	14.22	14.26	14.51	14.85	14.61	14.71	16.62	16.59	12.85	12.77
P26516	Psmd7	TRUE	16.59	16.7	16.89	17.22	16.63	17.13	19.15	19.18	15.41	15.02
Q8BN21	Vrk2	TRUE	13.3712	13.2001	11.47	11.83	12.9222	11.9301	13.48	13.28	10.8878	12.8298
Q61550	Rad21	TRUE	14.21	14.14	15.54	15.4	14.16	14.68	17.72	17.75	12.8617	12.635
Q8BNU0	Armc6	TRUE	12.2901	15.51	16.32	15.91	14.76	15.25	16.52	16.66	12.424	12.523
P97742	Cpt1a	FALSE	13.81	14.03	14.13	14.1	13.162	14.38	12.2203	14.03	12.1688	12.8183
Q61510	Trim25	TRUE	16.7	16.35	16.67	16.68	16.25	16.65	17.17	17.26	15.12	15.08
Q9R0M6	Rab9a	TRUE	15.79	15.98	16.33	16.12	15.79	16.02	17.06	17.1	14.47	14.45
Q7TNC4	Luc7l2	TRUE	15.43	14.91	16.19	16.35	15.59	15.4	18.02	18.07	13.76	13.73
Q6P8I4	Pcnp	TRUE	15.45	14.67	16.29	16.48	15.86	16	16.97	16.69	14.1	13.17
Q8R3V5	Sh3glb2	TRUE	15	11.9887	14.98	15.08	14.61	12.6614	15.19	16.39	11.5396	12.6047
Q9JL70	Fanca	FALSE	14.6107	12.6778	12.51	12.5631	12.5641	11.9434	11.6	11.2	12.4965	11.9483
Q8CI66	Stoml1	FALSE	13.49	14.43	14.49	11.3011	14.1	12.0721	12.1087	12.1886	12.6621	12.4151
Q9R1T2	Sae1	TRUE	17.85	18.03	18.6	18.84	17.77	18.22	18.79	19.01	16.52	16.52
P84084	Arf5	TRUE	14.92	14.81	15.12	15.55	14.58	15.17	16.55	16.78	13.2	13.69
Q9Z1P7	Kank3	TRUE	14.05	13.61	14.27	14.3	14.05	14.4	14.69	14.52	12.1	12.72
Q3TPE9	Ankmy2	TRUE	13.25	13.53	13.3	12.9232	12.778	13.31	15.01	15.22	11.5194	12.4221
Q9D1L9	Lamtor5	TRUE	13.4	14.06	14.16	14.11	14.16	14.16	16.48	16.43	11.3307	13.2949
Q9DBE8	Alg2	TRUE	12.5795	13.8973	12.8322	11.815	12.7593	11.3449	13.77	13.75	11.7193	11.9269
P20029	Hspa5	TRUE	19.41	19.07	19.32	19.29	18.99	19.4	20.62	20.83	17.91	17.74
Q8BFP9	Pdk1	TRUE	15.22	15.42	15.21	15.08	14.61	15.18	15.96	15.95	13.98	13.83
Q9WUL7	Arl3	TRUE	15.28	14.53	15.15	15.18	14.91	15.62	17.03	17.06	13.56	13.42
Q7TS74	Ckap2l	TRUE	12.2463	12.9684	13.2091	12.0318	12.2863	13.314	14.82	14.79	11.402	10.9829
Q9CPR7	Sike1	TRUE	13.6762	11.48	11.7369	12.29	13.1015	11.9279	12.9285	13.8697	11.2156	11.1139
Q9Z266	Snapin	TRUE	13.79	13.3	14.41	14.1	13.3	13.43	15.19	15.38	12.48	11.79
Q9Z0U1	Tjp2	TRUE	16.85	16.94	17.01	16.94	16.65	17.1	18.35	18.4	15.4	15.57
Q91YT7	Ythdf2	TRUE	18.03	18.07	18.25	18.14	18.11	17.86	19	19.16	16.65	16.63
Q6P6J0	Adat2	TRUE	14.84	15.12	15.35	16.05	15.04	15.17	15.75	15.93	13.39	13.75
Q6ZWM4	Lsm8	TRUE	13.85	14.11	14.98	15.15	14.38	14.6	16.58	16.68	12.66	12.48
Q9CRT8	Xpot	TRUE	15.54	15.47	16.09	16.32	15.51	15.48	16.72	16.69	13.97	14.22
Q3UYV9	Ncbp1	TRUE	14.36	14.2	15.47	15.56	14.06	14.13	16.34	16.52	12.3136	13.4271
Q99LH1	Gnl2	TRUE	12.6966	14.83	15.23	13.42	15.05	14.6	14	13.92	11.6856	13.0295
Q921T2	Tor1aip1	TRUE	13.7357	13.0223	12.1674	13.9166	13.98	13.68	15.67	15.57	12.7097	11.2372
Q9DAW6	Prpf4	TRUE	14.71	14.07	15.26	15.33	14.06	14.99	15.63	15.71	12.72	13.25
P12787	Cox5a	TRUE	18.37	18.36	19.01	18.82	18.88	19.02	21.55	21.76	17.01	16.91
P62331	Arf6	TRUE	16.82	16.72	16.92	17.06	16.65	17.22	17.81	17.64	15.23	15.5
P70296	Pebp1	TRUE	19.15	19.18	19.75	19.64	19.38	19.67	20.6	20.59	17.64	17.88
Q9EPL8	Ipo7	TRUE	17.8	17.59	18.23	18.22	17.62	18.03	19.95	20.04	16.3	16.28
P28658	Atxn10	TRUE	18.22	18.58	18.82	18.87	18.32	18.64	20.05	20.19	17.03	16.96
P63034	Cyth2	TRUE	13.46	13.56	14.16	13.5	12.99	13.34	15.35	15.01	11.5067	12.7041
Q9WU40	Lemd3	FALSE	12.2258	13.1115	16.88	16.03	12.8702	16.28	11.6617	12.6329	12.0206	10.5091
Q7TMX5	Shq1	TRUE	12.3	12.2	12.31	12.29	11.8	12.38	12.33	12.3	11.6045	10.09
Q91YQ5	Rpn1	TRUE	18.07	18.35	18.18	18.39	18.33	18.43	18.83	18.98	16.83	16.79
Q9CW46	Raver1	TRUE	14.16	14.48	15.6	15.58	14.34	14.83	16.23	16.16	12.85	12.99
Q99020	Hnrnpab	TRUE	21.44	21.87	22.9	22.97	21.92	22.12	23.74	23.62	20.3	20.21
Q9ERG0	Lima1	TRUE	18.33	18.13	18.31	18.5	18.11	18.29	18.9	18.81	16.58	17.08
Q2YDW2	Msto1	TRUE	16.62	16.9	17.18	16.95	16.68	16.98	18.11	18.1	15.34	15.38
P52479	Usp10	TRUE	17.68	17.95	18.04	18	17.6	17.83	19.44	19.49	16.39	16.44
P0C7N9	Psmg4	TRUE	14.64	13.96	14.57	14.5	14.53	14.43	15.3	15.3	12.6854	13.1161
P35550	Fbl	TRUE	13.79	13.64	13.56	14.2	13.59	13.92	16.09	16.09	12.093	12.5395
Q9JM96	Cdc42ep4	TRUE	12.41	12.6	12.5816	12.07	13.3041	12.24	12.86	12.92	11.7526	10.46
Q6P1H6	Ankle2	TRUE	14.75	14.23	14.38	14.45	14.73	14.88	15.39	15.64	12.2987	13.89
Q99PV0	Prpf8	TRUE	16.43	16.46	16.86	17.05	16.56	16.76	18.32	18.36	14.94	15.16
O08997	Atox1	TRUE	14.17	14.32	14.74	14.93	13	13.84	15.46	15.33	12.99	12.71
Q9CY58	Serbp1	TRUE	20.3	19.91	19.84	19.97	19.81	20.2	20.9	20.88	18.6	18.82
O35344	Kpna3	TRUE	16.83	16.88	17.24	17.41	16.96	17.12	18.34	18.2	15.51	15.41
Q9D0J8	Ptms	TRUE	13.3178	13.1843	12.5978	13.8739	12.7007	12.05	16.26	16.21	12.0322	11.68
Q921H9	Coa7	TRUE	15.09	15.39	14.89	14.97	15.68	15.46	16.88	16.88	12.6166	15.08
Q8R3W5	Tsen15	FALSE	14.16	14.36	13.0998	14.28	10.6552	13.74	12.63	12.86	13.59	12.1491
Q9D8P4	Mrpl17	TRUE	16.92	16.62	16.62	16.52	16.57	16.9	17.65	17.66	15.34	15.42
Q8CIG8	Prmt5	TRUE	20.52	20.34	20.25	20.21	20.18	20.32	19.55	19.59	19.06	19.02
Q8BH58	Tiprl	TRUE	15.94	15.91	16.18	16.07	15.84	16.04	15.78	15.59	14.57	14.5
Q921W4	Cryzl1	TRUE	16.94	17.3	16.93	16.77	16.18	16.51	17.09	17.21	15.66	15.8
Q9ER72	Cars	TRUE	19.38	18.9	19.12	19.02	18.75	19.09	20.31	20.46	17.78	17.72
P14733	Lmnb1	TRUE	19.76	19.43	19.84	19.95	19.8	20	21.88	21.89	18.17	18.24
Q9DCT2	Ndufs3	TRUE	17.39	18.38	18.58	11.76	17.29	16.91	18.06	18.08	16.42	16.57
Q9DB20	Atp5o	TRUE	19.55	19.61	19.38	19.11	19.27	19.47	20.53	20.72	18.19	18.19
Q99JX3	Gorasp2	TRUE	13.59	12.88	12.77	13.15	12.72	13.04	14.27	14.46	12.3726	11.3185
Q8VCX6	Kptn	TRUE	13.4897	12.37	12.61	10.7473	11.47	10.7963	13.02	13.41	12.7485	10.3353
Q9Z0V7	Timm17b	TRUE	13.55	13.79	14.15	14.15	13.44	14	15.36	15.57	12.87	11.698
Q8BJZ4	Mrps35	TRUE	15.33	14.88	15.08	15	14.72	15.01	14.76	14.86	13.7	13.74
Q9R0E2	Plod1	TRUE	14.6	14.67	15.1	14.95	14.6	14.48	15.22	15.24	12.98	13.52
P97377	Cdk2	TRUE	17.89	17.5	18.24	18.2	17.77	18.09	18.41	18.48	16.39	16.23
Q9JKV1	Adrm1	TRUE	18.57	18.83	18.85	18.7	18.2	18.57	19.4	19.5	17.36	17.27
P14094	Atp1b1	TRUE	17.97	18.15	18.54	18.23	17.8	18.28	18.95	18.92	16.63	16.72
Q99J93	Ifitm2	TRUE	13.1032	13.66	13.93	13.68	11.6895	13.43	15.65	15.76	12.9703	11.0246
Q99N85	Mrps18a	TRUE	12.6349	14.29	11.3915	13.0937	11.4568	14.17	15.4	15.32	12.6251	11.5317
Q8C7V3	Utp15	TRUE	13.45	12.28	12.5	13.27	13.17	12.5448	15.03	14.42	10.6897	12.2747
P63254	Crip1	TRUE	13.84	12.0328	13.5	13.38	13.24	13.22	12.75	13.58	11.1121	11.9983
Q8BMZ5	Tsen34	TRUE	14.02	14.23	14.84	14.79	13.82	13.71	15.33	15.37	12.84	12.65
Q8R0Y6	Aldh1l1	TRUE	15.37	15.22	15.02	14.9	15.59	15.36	15.59	15.68	13.76	14.07
Q99NH0	Ankrd17	TRUE	14.53	14.67	14.82	14.96	14.65	15.06	16.34	16.42	13.08	13.36
P62754	Rps6	TRUE	18.41	19.17	18.36	18.39	19.16	19.31	21.55	21.56	17.35	17.47
O88445	Aurkc	TRUE	13.89	14.04	15	14.87	14.36	14.36	15.23	15.24	12.9482	12.2224
Q99L85	Elp5	TRUE	14.69	11.5557	14.35	14.03	14.08	14.37	13.77	14.03	11.6575	11.8313
Q8BX80	Engase	TRUE	13.12	13.519	13.2609	12.26	11.46	14.0077	13.09	13.2	13.0997	10.7843
O88569	Hnrnpa2b1	TRUE	23.07	22.87	23.73	23.69	23.27	23.46	23.95	24.05	21.73	21.46
Q8BHA3	Dtd2	TRUE	13.13	13.27	12.71	12.98	12.53	12.55	15.64	15.77	11.007	12.6478
O54956	Pole2	FALSE	12.1172	16.02	13.1093	15.67	16.74	11.1805	12.5903	12.86	11.3803	14.0125
O35445	Rnf5	TRUE	13.74	12.94	13.33	12.7313	13.82	12.87	14.11	14.33	11.5373	12.3983
B1ARD6	Slfn9	TRUE	12.0473	12.9718	14.81	13.64	14.42	12.9258	11.684	14.4071	11.2624	11.0138
Q99PT1	Arhgdia	TRUE	17.9	17.64	17.65	18.02	18.34	18.37	19.22	19.34	16.42	16.38
Q9D787	Ppil2	TRUE	14.14	14.19	15.37	15.32	13.9	14.5	14.61	14.37	12.1062	13.49
Q9CPT5	Nop16	TRUE	13.97	14.57	14.89	15.56	14.62	14.4	16.79	16.8	13.2085	12.598
Q9DB77	Uqcrc2	TRUE	20.22	19.73	19.41	19.71	20.01	19.97	19.98	20.12	18.61	18.61
Q9CXW3	Cacybp	TRUE	18.71	18.39	18.97	18.91	18.43	18.94	19.51	19.73	17.24	17.13
Q9CZ04	Cops7a	TRUE	16.29	16.38	16.74	16.72	16.2	16.53	18.27	18.38	14.85	15.09
Q3UGR5	Hdhd2	TRUE	13.7457	12.86	13.8151	11.0089	13.7159	11.37	13.2625	13.49	12.8166	11.0616
Q6IRU5	Cltb	TRUE	12.8703	12.8546	12.7442	12.2812	13.6362	13.9102	14.96	15.08	11.0081	11.9917
Q9D3E6	Stag1	TRUE	12.224	13.2373	14.52	11.8834	12.7957	12.3266	16.31	16.41	10.6661	12.0747
P55258	Rab8a	TRUE	15.12	15.23	14.75	15	14.97	15.12	15.94	14.8	13.77	13.86
P35278	Rab5c	TRUE	19.25	18.95	19.23	19	19.13	19.25	19.42	19.38	17.8	17.68
Q8BX10	Pgam5	TRUE	16.54	16.27	16.32	16.66	16.47	16.48	17.81	17.78	15.14	14.95
Q8K411	Pitrm1	TRUE	16.14	15.86	15.7	15.87	15.45	15.62	15.36	15.35	14.61	14.67
Q9ERF3	Wdr61	TRUE	13.66	14.05	14.84	14.98	13.51	13.63	14.59	14.62	13.16	11.83
Q8BHK9	Ercc6l	TRUE	15.23	15.04	14.9	14.88	14.81	15.23	15.5	15.31	13.76	13.79
P97379	G3bp2	TRUE	18.73	18.84	18.71	18.68	18.41	18.82	19.52	19.33	17.48	17.37
Q9WU28	Pfdn5	TRUE	17.24	17.55	16.86	17.02	16.52	16.77	18.05	18.2	15.67	16.4
O54950	Prkag1	TRUE	15.31	11.7663	15.05	12.4454	14.73	12.0795	13.4272	16.24	11.6197	12.7374
P54729	Nub1	TRUE	14.03	13.94	14.39	14.47	13.88	14.09	14.87	14.87	11.693	13.56
P14602	Hspb1	TRUE	21.94	21.57	21.9	22.09	21.78	22.01	22.74	22.68	20.41	20.39
B2RQC6	Cad	TRUE	19.66	20.16	20.29	20.11	19.86	20.19	18.18	18.37	18.91	18.2
P62983	Rps27a	TRUE	22.47	22.25	22.59	23.02	22.53	22.59	24.41	24.3	21.04	20.97
Q99N84	Mrps18b	TRUE	16.04	15.72	14.76	15.99	15.87	16.23	15.77	15.8	14.52	14.53
Q9D2M8	Ube2v2	TRUE	19.38	18.97	19.26	19.31	19.22	19.25	20.41	20.52	17.83	17.81
Q8CI11	Gnl3	TRUE	13.29	12.94	14.36	13.96	13.2665	13.17	16.24	16.41	11.6846	11.8356
B1AY13	Usp24	TRUE	13.8571	12.5695	13.3861	12.487	13.5164	12.7006	13.68	14.08	11.6554	12.0665
Q91WV0	Dr1	TRUE	14.72	14.16	15.75	15.85	13.0114	11.4379	17.94	17.96	12.4222	13.7552
Q9JKB1	Uchl3	TRUE	13.82	15.62	15.79	15.5	15.65	16.03	16.01	15.96	13.6	13.1382
P53811	Pitpnb	TRUE	14	14.28	14.62	14.54	13.86	14.3	15.17	15.25	12.4892	13.09
Q9CPV5	Pmf1	TRUE	12.919	12.33	13.65	13.69	12.4865	12.62	14.21	14.27	11.1242	11.4247
Q8CEC0	Nup88	TRUE	15.8	15.26	16.06	15.88	15.73	16.07	17.25	17.27	14.15	14.21
Q9JJY4	Ddx20	TRUE	15.16	15.37	15.21	15.14	15.33	15.75	16.78	16.26	13.8	14.03
Q8BMS1	Hadha	TRUE	17.87	17.66	17.65	17.52	17.63	17.83	18.17	18.28	16.48	16.35
Q8VC85	Lsm1	TRUE	13.17	13.26	13.4	13.66	13.79	13.74	15.74	15.61	12.02	11.71
Q8CHW4	Eif2b5	TRUE	18.01	17.68	17.86	17.79	17.93	18.07	18.94	19.03	16.6	16.39
P14148	Rpl7	TRUE	16.61	16.63	16.56	16.44	16.05	16.44	22.55	22.57	15.21	15.33
P52483	Ube2e3	TRUE	14.14	12.0744	14.97	15.03	10.3097	14.32	15.33	15.19	11.2561	12.2585
Q9JM13	Rabgef1	TRUE	13.4012	11.7791	15.35	15.15	14.84	15.47	15.32	15.45	10.4453	12.0367
Q8C0M0	Wdr59	TRUE	12.46	14.4377	13.5111	12.0212	11.7784	12.526	13.73	13.95	12.5484	11.6513
Q689Z5	Sbno1	TRUE	13.85	13.28	15.05	14.51	13.68	13.66	13.75	13.86	13.6226	10.81
Q99LI5	Znf281	TRUE	13.65	13.19	14.3	14.52	13.75	13.73	14.36	14.41	12.35	11.7937
Q99L00	Haus8	TRUE	10.8244	15.25	15.13	15.53	14.85	15.06	16.3	16.49	11.5199	11.8604
Q9CVD2	Atxn3	TRUE	14.12	13.58	14.6	14.27	13.93	14.31	15.05	15.02	12.77	12.2367
Q8CE50	Snx30	TRUE	13.68	12.4411	13.0701	12.792	13.31	13.57	15.22	15.15	11.2066	12.2217
Q99J62	Rfc4	TRUE	16.27	16.45	17.17	17.35	16.5	16.61	17.83	17.87	14.94	15.09
Q61733	Mrps31	TRUE	16.25	15.8	15.74	15.62	15.82	15.83	16.96	17.08	14.7	14.66
Q80Y98	Ddhd2	TRUE	13.2	13.33	13.22	13.71	13.3	13.54	14.46	14.49	11.398	12.443
Q99K30	Eps8l2	TRUE	12.69	12.61	13.42	12.94	12.5772	12.37	14.13	13.94	11.7533	10.86
Q9R0A5	Nek3	TRUE	12.52	12.98	13.57	13.57	12.68	12.3293	12.7004	14.7	11.8454	10.9742
Q64378	Fkbp5	TRUE	18.35	18.1	19.25	19	18.03	18.45	19	19.09	16.87	16.9
Q08297	Rad51	TRUE	15.37	15.72	16.4	16.43	15.21	15.64	16.22	16.17	14.1	14.31
P14576	Srp54	TRUE	15.43	15.56	15.72	15.53	15.4	15.61	17.49	17.3	14.03	14.28
Q9EST5	Anp32b	TRUE	17.46	17.18	19.22	19.09	17.64	17.99	19.85	19.97	16.17	15.79
Q91WQ3	Yars	TRUE	18.99	18.81	18.69	18.97	18.64	18.86	19.52	19.51	17.5	17.62
P61971	Nutf2	TRUE	17.78	17.74	16.98	17.89	17.5	17.58	18.58	18.71	16.35	16.49
Q9Z0W3	Nup160	TRUE	14.41	12.7523	14.19	15.03	14.69	15.22	15.05	15.3	12.2357	12.2472
Q5SV80	Myo19	FALSE	13.7067	13.0031	12.9819	13.4417	13.6794	12.6411	11.7474	12.62	11.9846	12.0536
O08848	Trove2	TRUE	14.47	14.65	14.58	14.26	14.25	14.62	14.94	14.91	13.2	13.25
Q9R1P3	Psmb2	TRUE	17.59	17.69	18.02	18.09	17.95	17.87	20.14	20.11	16.25	16.36
Q91W43	Gldc	TRUE	18.91	18.67	18.5	18.78	18.59	18.97	17.94	17.61	17.47	17.44
Q6PB44	Ptpn23	TRUE	14.03	13.45	13.87	13.63	13.1	13.3	15.57	15.65	12.47	12.34
Q811S7	Ubp1	TRUE	14.2	14.2	14.83	14.71	14.42	14.74	15.73	15.71	12.7527	12.9809
P06745	Gpi	TRUE	19.04	18.62	18.58	18.62	18.46	18.55	20.17	20.25	17.55	17.45
Q8BH24	Tm9sf4	TRUE	12.2787	14.39	11.9487	13.2023	12.5304	11.136	15.7	13.4986	12.1175	11.8917
Q8CI95	Osbpl11	TRUE	12.4077	13.64	13.65	13.56	13.11	13.61	14.21	14.05	11.6694	11.7249
Q9R0P3	Esd	TRUE	18.44	18.29	19.02	18.98	18.34	18.55	18.76	18.9	17.06	17.02
Q9CW03	Smc3	TRUE	16.66	16.32	17.25	17.37	16.58	16.59	17.86	17.92	15.2	15.13
P54775	Psmc4	TRUE	19.19	19.24	19.39	19.38	19.48	19.64	20.06	20.28	17.97	17.81
Q8K2T8	Paf1	TRUE	15.5	15.42	18.66	18.24	15.58	15.89	16.21	16.51	14.3	13.97
Q922R1	Q922R1	TRUE	12.76	13.5	12.231	13.75	13.36	13.57	13.84	13.84	11.68	11.9327
Q8K248	Hpdl	TRUE	14.24	14.35	13.96	13.92	14.03	13.94	14.01	14.08	13.2531	12.69
Q80SY5	Prpf38b	TRUE	11.9274	13.0493	12.53	11.89	13.4753	11.2323	14.19	14.15	11.274	11.0584
Q3UQ84	Tars2	TRUE	12.57	12.36	12.13	12.66	11.61	11.96	12.92	12.82	11.7294	10.56
Q9CR00	Psmd9	TRUE	16.67	16.51	16.37	16.45	16.41	16.5	16.9	16.9	15.42	15.12
Q61598	Gdi2	TRUE	20.83	20.46	20.5	20.55	20.73	20.72	19.92	19.9	19.32	19.33
Q8BK08	Tmem11	TRUE	14.47	14.15	11.6803	14.55	12.2121	14.24	15.46	15.69	13.14	12.84
Q8R2U6	Nudt4	TRUE	15.14	15.43	15.61	15.02	14.63	14.98	15.01	15.8	13.99	13.94
Q9QYH6	Maged1	TRUE	15.32	15.27	15.24	15.2	14.91	15.3	15.84	15.48	13.96	13.99
Q9DAZ9	Zfyve19	TRUE	11.6944	12.0636	13.2178	14.22	11.5924	10.7793	14.58	14.69	10.4752	10.6435
Q9D824	Fip1l1	TRUE	14.62	12.1728	15.9	16.19	12.2859	15.85	17.01	16.87	12.0561	12.1014
P62340	Tbpl1	TRUE	12.77	12.33	13.09	12.95	12.48	12.96	13.05	13.12	11.4751	10.9898
Q9CRB9	Chchd3	TRUE	16.73	16.61	16.48	16.52	16.89	16.98	18.53	18.48	15.35	15.36
P37040	Por	TRUE	15.27	15.38	15.19	15.37	15.53	15.57	15.87	15.83	13.98	14.04
Q6P5D8	Smchd1	TRUE	14	14.08	15.13	15.31	14.62	14.94	15.27	15.27	12.76	12.69
Q01320	Top2a	TRUE	17.74	17.66	18.79	19.05	18.23	18.3	20.02	19.96	16.37	16.4
Q9JLV5	Cul3	TRUE	16.81	16.45	17.31	17.18	16.66	17.06	17.85	17.89	15.41	15.22
O70252	Hmox2	TRUE	11.3609	14.22	14.21	14.39	13.96	14.26	15.01	15.15	11.5084	11.4455
Q8VDI7	Ubac1	TRUE	12.52	12.5823	13.04	12.85	12.52	12.81	14.21	14.15	12.1594	10.3172
Q9WUD8	Faim	TRUE	12.697	14.78	14.98	13.6089	12.7724	11.8526	16.01	15.97	12.4214	12.4314
Q91V81	Rbm42	TRUE	13.76	14.25	14.3	13.84	14.07	14.27	15.6	15.56	12.6445	12.744
P41241	Csk	TRUE	15.74	15.49	15.64	16.17	14.97	15.67	15.86	16.04	14.25	14.36
Q9Z1Q5	Clic1	TRUE	16.34	16.15	16.46	16.63	16.29	16.23	17.9	17.89	15	14.87
Q9Z2I0	Letm1	TRUE	12.6688	14.2666	10.9459	12.2002	12.2702	12.5638	14.56	14.36	11.3092	13.0099
P0C0A3	Chmp6	TRUE	13.76	11.52	12.27	12.4545	12.4122	11.82	15.03	15.05	12.1251	10.5396
Q3U3E2	Fam117b	TRUE	12.93	12.59	13.19	13.22	12.81	12.79	13.58	13.79	11.68	11.23
Q9D8Z1	Ascc1	TRUE	13.07	13.09	13.13	12.79	12.18	13.19	14.02	14.25	11.55	12
Q9CQL5	Mrpl18	TRUE	11.94	13.77	14.94	14.68	11.5752	14.52	14.79	14.82	11.3844	11.7191
Q9D0B5	Tstd3	TRUE	13.66	13.81	12.5986	13.82	13.95	13.61	14.9	15.05	12.567	12.299
O08688	Capn5	TRUE	11.7379	14.08	13.77	14.64	13.86	12.4349	13.72	14.4	11.2215	11.9925
P99024	Tubb5	TRUE	22.76	22.58	22.96	22.94	22.77	22.91	24.36	24.44	21.5	21.24
Q99JR8	Smarcd2	TRUE	13.96	14.07	14.81	13.84	13.73	14.24	13.8	13.41	12.66	12.77
Q9Z2I9	Sucla2	TRUE	18.55	18.37	18.28	18.27	18.35	18.44	18.78	18.84	17.17	17.15
Q8BIG4	Fbxo28	TRUE	12.0749	13.8707	14.64	14.01	11.7114	12.9848	14.99	15.15	11.3757	11.9725
Q5SWD9	Tsr1	TRUE	11.91	12.56	12.96	13.03	11.75	12.15	14.72	14.91	10.7073	11.1656
Q60838	Dvl2	TRUE	15.25	14.76	15.61	15.5	14.77	15.23	16.04	15.92	13.7333	13.68
P41216	Acsl1	TRUE	13.72	13.82	13.34	12.44	13.49	13.91	14.95	14.87	12.927	12.0197
O55029	Copb2	TRUE	17.12	17.11	16.4	17.29	17.95	17.53	17.98	17.73	15.73	15.91
Q60649	Clpb	TRUE	17.73	17.34	17.39	17.4	17.56	17.85	17.85	17.82	16.23	16.25
Q9DBC3	Cmtr1	TRUE	12.994	14.18	15.7	15.61	12.9146	14.36	15.8	15.71	12.6413	11.9495
Q3U2S4	Otud5	TRUE	13.6	13.6318	13.87	13.69	13.14	13.66	13.42	13.53	12.25	12.4
SWISS-PROT:P00711	SWISS-PROT:P00711	FALSE	14.0625	13.72	13.73	13.43	13.59	13.2737	11.5576	12.1755	11.5092	13.6927
Q62441	Tle4	TRUE	16.25	16.34	17.69	17.65	16.11	16.71	17.55	17.71	14.65	15.36
Q60930	Vdac2	TRUE	19.91	20.06	19.97	19.91	19.66	20.13	20.98	21.21	18.71	18.68
O54984	Asna1	TRUE	19.21	19.48	19.37	19.52	19.15	19.39	20.67	20.59	17.98	18.13
Q9CWL8	Ctnnbl1	TRUE	12.43	10.43	13.4	13.21	13.18	12.68	14.09	14.2	9.89	10.39
Q76LS9	Mindy1	TRUE	13.12	12.5172	12.18	12.18	12.52	12.89	13.44	13.63	11.1523	11.9054
Q8C166	Cpne1	TRUE	16.22	16.45	16.82	16.79	16.56	16.73	17.41	17.36	14.96	15.14
Q9CQR6	Ppp6c	TRUE	15.6	15.59	15.27	15.5	15.46	15.7	16.63	16.56	14.24	14.38
Q99LL5	Pwp1	TRUE	16.03	15.95	16.22	16.26	15.95	16.33	16.33	16.11	14.78	14.64
Q9JKX6	Nudt5	TRUE	18.76	19.13	19.17	19.15	19.01	19.25	19.19	19.25	17.56	17.77
Q8CII2	Cdc123	TRUE	14.55	14.08	14.18	14.52	14.66	14.36	14.68	14.88	13.14	12.93
P51432	Plcb3	TRUE	16.81	16.97	17.07	17.18	16.69	16.58	17.7	17.72	15.6	15.62
Q99L13	Hibadh	TRUE	17.26	16.96	17.08	17.42	17.37	17.36	16.93	16.89	15.91	15.75
E9Q634	Myo1e	TRUE	16.89	16.68	16.51	16.83	16.68	16.9	16.98	16.84	15.56	15.45
O35658	C1qbp	TRUE	17.9	18.17	18.01	18.1	17.56	18.03	19.93	20.07	16.82	16.69
P61022	Chp1	TRUE	13.97	14.19	14.37	14.3	14.16	14.32	17	17.12	12.1963	13.4055
O88874	Ccnk	TRUE	13.87	13.8	15.49	15.36	14.16	14.25	16.1	16.08	12.3825	12.7293
Q8QZS1	Hibch	TRUE	14.17	14.17	14.06	13.93	13.96	13.97	14.71	14.71	12.3403	13.4439
P09803	Cdh1	TRUE	16.1	16.08	16.17	16.09	16.19	16.29	17.62	17.63	14.76	14.87
Q6P5G6	Ubxn7	TRUE	14.12	14.34	15.54	15.49	13.96	14.27	15.91	15.84	12.76	13.15
P70441	Slc9a3r1	TRUE	15.65	15.57	15.39	15.26	15.21	15.49	16.93	16.97	14.29	14.38
Q80YQ8	Rmnd5a	TRUE	12.3542	13.78	14.55	14.49	14.08	14.15	14.68	15	11.3694	12.2178
Q7TPE5	Slc7a6os	TRUE	14.08	14.2	14.87	14.76	14.65	14.36	14.71	14.81	12.4342	13.3
Q811J3	Ireb2	FALSE	13.43	13.36	13.01	12.91	12.88	13.19	12.84	12.55	12.91	11.3377
Q8R010	Aimp2	TRUE	17.08	17.54	17.52	17.47	17.2	17.25	18.11	18.27	16.07	16.01
Q99LC3	Ndufa10	TRUE	17.12	17.25	16.86	17.04	17.22	17.3	17.79	18	15.83	16.01
Q9JHR7	Ide	TRUE	18.45	18.25	17.33	18.22	18.26	18.35	19.21	19.21	17.04	17.13
Q64737	Gart	TRUE	21.69	21.45	21.26	21.49	21.62	21.82	21.24	21.04	20.36	20.25
P62141	Ppp1cb	TRUE	17.53	17.15	17.31	17.32	17.06	17.4	17.77	17.84	16.11	16.04
Q64674	Srm	TRUE	18.64	18.82	19.17	19.16	18.8	19.14	19.43	19.47	17.32	17.61
Q9Z1F9	Uba2	TRUE	18.21	18.43	19.19	19.18	17.9	18.44	19.01	19.2	17.05	17.06
Q9CWU5	Khdc3	TRUE	16.77	16.48	16.72	16.81	16.64	16.45	17.47	17.57	15.39	15.33
Q8VDD5	Myh9	TRUE	18.33	18.36	18.48	18.51	18.43	18.67	19.96	19.84	16.91	17.25
Q9D711	Pir	TRUE	13.54	14.08	14.18	14.24	14.05	13.94	15.8	15.8	12.0613	13.0292
Q99NH2	Pard3	TRUE	12.3002	12.664	10.6897	11.7261	11.5041	11.6497	14.81	14.56	10.9454	11.496
P46737	Brcc3	TRUE	13.76	11.9476	12.1629	11.9439	13.44	13.73	13.47	13.44	11.2382	11.9471
Q9QUM9	Psma6	TRUE	19.9	19.52	20.03	19.9	19.49	19.8	21.09	21.25	18.34	18.56
Q9JK38	Gnpnat1	TRUE	14.31	14.11	14.23	14.53	14.3	14.14	15.76	15.83	13.05	12.85
Q9CSH3	Dis3	TRUE	16.73	16.51	17.81	17.81	16.74	16.93	17.86	17.92	15.31	15.41
P08249	Mdh2	TRUE	18.13	19.45	19.14	18.62	18.89	19.23	20.46	20.25	17.34	17.72
Q91YP3	Dera	TRUE	18.02	18.11	18.03	17.85	18	18.25	17.78	17.84	16.72	16.89
Q8CG76	Akr7a2	TRUE	18.6	18.09	18.16	18.17	18.42	18.39	18.2	18.16	17.05	17.12
Q60770	Stxbp3	TRUE	13.91	14.03	14.2	12.9589	12.5289	13.3722	15.06	15.19	12.551	12.8724
Q9WV03	Fam50a	TRUE	12.96	13.92	14.37	14.55	13.54	13.54	15.01	15.31	11.4672	12.898
Q64127	Trim24	TRUE	13.48	13.62	15.47	15.35	13.35	13.66	16.3	16.29	12.006	12.5796
O55201	Supt5h	TRUE	16.98	17.12	19.76	19.58	17.12	17.42	17.86	17.9	15.76	15.83
O35459	Ech1	TRUE	17.23	17.44	17.25	17.25	17.1	17.2	17.55	17.56	16.06	16.1
P27601	Gna13	TRUE	14.17	14.05	14.42	14.53	14.11	14.37	16	16.09	12.72	12.99
Q8VBW6	Nae1	TRUE	14.26	13.78	14.42	14.8	13.7	14.3	15.33	15.09	12.82	12.7159
Q8BZM0	Klhl12	TRUE	13.72	13.84	14.1	14.22	13.59	14.29	13.86	13.76	13.3183	11.7391
Q9D7F7	Chmp4c	TRUE	15.76	15.69	15.85	15.93	15.51	15.91	16.67	16.53	14.37	14.58
Q3TKT4	Smarca4	TRUE	13.96	13.44	14.83	15.02	14.09	14.17	15.5	15.54	12.39	12.51
Q6PEV3	Wipf2	TRUE	12.0707	13.43	13.1	12.28	11.59	12.95	14.73	14.95	11.2358	11.7657
Q8R311;Q91ZV0	Ctage5;Mia2	TRUE	13.7715	11.8459	17.68	17.22	17.3	17.01	17.63	17.58	11.9952	11.131
Q14CH7	Aars2	TRUE	14.87	14.32	13.89	14.16	14.46	14.32	14.65	14.73	12.98	13.72
P30999	Ctnnd1	TRUE	17.38	17.5	17.68	17.6	17.35	17.49	18.82	18.83	16.18	16.21
P48754	Brca1	TRUE	12.2653	13.3635	14.79	15.34	14.52	15.03	15.17	14.93	11.2735	11.8663
Q8BSY0	Asph	FALSE	12.93	13.58	13.18	12.91	13.02	13.28	12.7	12.89	12.5396	11.4822
Q8BKT3	Gcfc2	TRUE	12.336	12.8401	12.4034	11.5335	13.2174	11.4506	13.71	13.87	11.4221	11.2674
Q3U284	Tmem231	FALSE	12.69	13.75	14.97	12.6055	13.751	11.4849	12.9749	12.1122	11.1694	12.7846
Q9R099	Tbl2	TRUE	14.39	14.06	14.57	14.11	13.93	13.98	15.69	15.82	12.9161	13.0485
Q9CXG3	Ppil4	TRUE	13.98	14.45	15.04	15.43	12.1362	14.65	15.77	15.65	12.7754	13.1696
Q3UNZ8	Cryzl2	FALSE	12.83	13.05	12.52	13.8533	12.65	13.17	12.49	12.68	11.4391	11.958
Q9ERK4	Cse1l	TRUE	17.09	16.5	16.84	17.11	16.99	17.06	18.76	18.15	15.51	15.6
A2A8Z1	Osbpl9	TRUE	15.16	15.12	15.2	15.35	15.06	15.21	15.82	15.81	13.93	13.87
Q62348	Tsn	TRUE	17.24	17.46	17.49	17.21	17.41	17.51	17.85	18.3	16.37	15.85
Q68FD5	Cltc	TRUE	18.01	18.37	18.45	18.51	18.31	18.58	19.89	19.98	16.89	17.01
Q5DW34	Ehmt1	TRUE	13.36	13.3	14.14	14.15	13.71	13.43	14.73	14.7	11.86	12.3235
Q6PB51	Ccdc117	FALSE	12.67	14.0849	12.97	12.4015	13.5383	12.0581	13.1831	12.02	11.91	12.37
Q9QXS1	Plec	TRUE	15.19	15.16	15.57	15.48	14.68	15.3	16.08	16.12	13.82	14.06
E9PVA8	Gcn1	TRUE	15.1	15.51	15.74	15.13	15.09	15.06	17.91	17.82	14.11	14.03
P10649	Gstm1	TRUE	17.68	17.47	17.34	17.64	17.56	17.61	18.62	18.58	16.11	16.57
P70195	Psmb7	TRUE	18.85	18.62	18.99	18.92	18.78	18.9	20.01	20.07	17.43	17.57
Q8R0A0	Gtf2f2	TRUE	15.9	16.14	21.19	21.09	16.43	16.59	17.29	17.37	14.68	14.89
P25425	Pou2f1	TRUE	14.42	14.59	15.65	15.34	14.1	14.55	15.78	15.98	13.45	13.09
Q3TIV5	Zc3h15	TRUE	16.37	16.74	16.81	16.76	16.21	16.56	18.58	18.92	15.35	15.29
Q60953	Pml	TRUE	15.49	15.2	16.81	16.92	15.55	15.6	17.1	17.24	14.16	14.06
Q9QZB7	Actr10	TRUE	13.8973	14.5778	9.77	12.6468	12.6989	10.59	11.87	11.49	13.7221	12.2843
E9Q6W4	Znf296	TRUE	13.8216	12.7411	12.9601	14.28	13.1464	13.71	14.32	14.52	12.2383	11.8577
O35250	Exoc7	TRUE	11.34	13.1627	12.06	12.1509	12.1235	11.31	14.15	14.72	11.3123	10.7237
Q9QXN3	Trip4	TRUE	13.2506	13.0729	15.5	12.4227	15.33	11.6537	16.31	15.74	12.6812	11.1807
Q9D172	Gatd3a	TRUE	13.57	13.83	13.43	13.33	13.58	13.96	13.21	13.84	12.0588	12.88
P97801	Smn1	TRUE	13.23	13.77	14.38	11.5037	12.1835	11.7112	15.46	15.26	13.4881	11.0512
Q8R149	Bud13	TRUE	11.5694	12.9572	12.74	12.39	11.1315	12.2329	14.38	14.6	10.5118	11.5546
Q5F2E7	Nufip2	TRUE	17.72	17.45	17.27	17.61	17.53	17.67	17.71	17.79	16.38	16.33
Q9DBG3	Ap2b1	TRUE	15.63	16.74	16.81	16.51	16.39	16.9	16.97	17.02	14.77	15.14
Q8BML9	Qars	TRUE	20.15	19.73	19.74	19.87	19.93	20.1	20.32	20.23	18.73	18.69
Q9EQ28	Pold3	TRUE	14.34	14.03	15.53	15.39	14.28	14.75	16.2	16.29	12.3032	13.6086
P16546	Sptan1	TRUE	17.77	17.44	17.62	17.62	17.53	17.68	19.05	19.04	16.47	16.29
Q6A068	Cdc5l	TRUE	14.9	15.16	16.16	16.13	15.17	15.45	15.78	15.87	13.98	13.63
Q8R1Q8	Dync1li1	TRUE	17.44	17.2	17.07	17.28	16.93	17.44	17.41	17.29	16.12	16.07
Q3UNW5	Tfcp2l1	TRUE	14.53	14.4	15.28	15.46	14.68	14.63	14.65	14.68	13.4	13.08
Q99LB2	Dhrs4	TRUE	15.28	14.8	14.28	14.22	14.23	15.08	15.3	15.6	14.28	13.35
Q60597	Ogdh	TRUE	17.85	18.01	18	18.08	17.98	18.13	18.8	18.67	16.71	16.7
Q9Z2U1	Psma5	TRUE	19.97	19.58	19.62	19.77	19.75	19.91	20.63	20.56	18.58	18.52
P70279	Surf6	TRUE	18.14	17.69	17.66	17.84	18	18.2	18.8	18.68	16.75	16.63
P14211	Calr	TRUE	17.6	17.72	17.53	17.64	17.81	17.95	19.96	20.02	16.41	16.46
Q62384	Zpr1	TRUE	16.23	15.99	16.29	16.44	16.33	16.31	16.67	16.63	14.99	14.78
Q60809	Cnot7	TRUE	13.9	13.9	14.06	14.02	14.11	14.34	14.93	14.81	12.2897	13.0667
P49312	Hnrnpa1	TRUE	22.09	21.77	22.47	22.45	22.03	22.29	22.59	22.87	20.83	20.59
Q9CYR0	Ssbp1	TRUE	14.82	15.27	15.73	15.28	14.98	15.42	16.54	16.58	14.28	13.37
P61957;Q9Z172	Sumo2;Sumo3	TRUE	19.26	19.02	20.57	20.37	19.27	19.54	21	21.04	17.83	18.01
Q8C052	Map1s	TRUE	16.82	17.15	17.03	16.99	16.75	17.04	18.43	18.44	15.72	15.81
P26450	Pik3r1	TRUE	11.71	12.17	12.15	12.5	11.9404	12.08	13.49	13.46	10.7717	10.6684
Q9JLV2	Trpc4ap	FALSE	13.1821	12.3165	12.3026	11.103	12.8195	11.9909	12.57	12.47	11.6318	11.4326
Q8R418	Dicer1	TRUE	13.48	12.85	13.34	13.46	13.27	12.72	13.83	14.3	11.84	12.0574
Q505D7	Opa3	TRUE	13.42	13.82	13.38	13.68	13.01	13.96	14.97	14.78	11.522	13.2855
Q922X9	Prmt7	TRUE	16.87	16.39	16.82	16.15	16.68	16.92	16.99	17.21	15.42	15.41
Q9Z0P5	Twf2	TRUE	15.01	15.23	15.15	15.26	15.18	15.46	16.45	15.4	13.7	14.11
Q9WUK4	Rfc2	TRUE	16.25	16.09	17.19	17.22	16.36	15.93	17.65	17.13	14.77	15.14
Q91VU7	Pus7	TRUE	16.67	16.58	17.49	17.65	16.61	16.93	17.55	17.64	15.59	15.23
Q8CHP8	Pgp	TRUE	16.03	16.16	16.29	16.4	16.04	15.97	15.92	16	14.79	14.97
Q3TWW8	Srsf6	TRUE	17.33	17.27	18.3	18.29	17.64	17.76	20.3	20.35	16.11	16.06
Q9CQW1	Ykt6	TRUE	16.84	17.17	17.09	17.35	17.28	17.16	16.78	16.72	15.56	16.03
P08228	Sod1	TRUE	17.57	18.03	18.22	17.97	17.79	18.07	19.6	19.94	16.72	16.46
Q9D1L0	Chchd2	TRUE	18.75	18.5	18.54	18.94	18.64	18.7	20.98	21.09	17.61	17.22
Q5XG69	Fam169a	TRUE	15.78	15.24	15.66	15.65	15.5	15.62	16.05	15.84	14.23	14.37
P10833	Rras	TRUE	15.67	15.95	16.13	15.84	15.87	16.06	16.84	16.75	14.68	14.52
Q1HFZ0	Nsun2	TRUE	16.49	16.5	17.37	17.45	16.49	16.86	18.29	18.27	15.23	15.34
Q9WV98	Timm9	TRUE	11.8245	13.5966	12.6844	11.5006	12.8956	11.7647	15.96	15.29	11.8171	11.1871
Q8BJ37	Tdp1	TRUE	14.56	14.59	15.41	15.13	13.08	12.4451	15.2	15.26	14.11	12.6286
Q8C7K6	Pcyox1l	TRUE	13.1339	12.6379	13.2204	12.1328	12.7812	11.1507	13.67	13.81	12.2452	11.1159
Q571I9	Aldh16a1	TRUE	17.77	17.32	17.55	17.39	17.32	17.44	17.1	17.14	16.37	16.31
Q3U1V6	Uevld	TRUE	16.19	15.91	16.25	16.15	15.93	16.08	15.88	15.83	14.85	14.84
Q9ER69	Wtap	TRUE	14.52	14.62	15.98	15.91	14.17	14.75	16.29	16.42	13.39	13.34
Q62241	Snrpc	TRUE	15.78	15.67	16.01	16.63	16.29	16.42	17.56	17.68	14.62	14.42
Q8BMA6	Srp68	TRUE	17.61	17.3	17.6	17.46	17.32	17.72	18.79	18.93	16.3	16.2
Q9D1J3	Sarnp	TRUE	17.12	16.82	17.73	18.07	17.09	17.22	19.53	19.49	15.68	15.86
Q8C0C7	Farsa	TRUE	20.05	19.22	19.79	19.98	19.64	19.54	19.16	20.17	18.43	18.44
P26040	Ezr	TRUE	18.56	18.54	18.54	18.61	18.66	18.76	19.65	19.76	17.49	17.21
Q922E6	Fastkd2	TRUE	13.22	13.48	11.697	13.17	11.5353	11.9549	14.8	14.64	12.7589	11.5484
Q80WC7	Agfg2	FALSE	13.83	12.2607	11.1571	13.37	12.2732	12.93	12.846	12.2278	11.981	11.7183
O55100	Syngr1	TRUE	13.19	13.47	13.7	13.4372	14.5976	12.537	16.33	16.09	12.3402	11.9289
Q9QY06	Myo9b	TRUE	13.6029	12.5709	12.9857	14.34	11.7674	12.281	15.27	15.21	12.4511	11.3325
Q3UJB9	Edc4	TRUE	17.52	17.1	16.89	17.43	16.94	17.13	17.49	17.45	16.33	15.9
O88322	Nid2	TRUE	15.38	15.62	16.13	16.34	15.04	15.97	15.48	15.55	14.33	14.28
P63260	Actg1	TRUE	16.5	16.67	17.16	17.32	17.19	16.88	17.32	18.13	15.43	15.35
D3Z7P3	Gls	TRUE	15.28	14.85	14.42	14.71	14.81	14.81	15.08	14.86	13.91	13.83
Q3UGC7	Eif3j1	TRUE	16.14	16.18	15.7	16.19	16.05	16.31	17.57	17.72	14.81	15.12
Q61024	Asns	TRUE	20.98	20.71	21.22	21.14	20.87	21	21.52	21.57	19.76	19.54
P97310	Mcm2	TRUE	19.74	19.52	20.84	20.8	19.94	20.09	20.8	20.84	18.42	18.45
Q99L45	Eif2s2	TRUE	18.51	18.68	19.24	19.12	19.1	19.01	20.98	21.01	17.36	17.44
P97427	Crmp1	TRUE	15.79	16.06	16.07	15.58	15.86	15.96	16.01	16.14	14.83	14.63
Q61990	Pcbp2	TRUE	22.32	21.56	21.87	22.13	22.09	22.07	22.05	22.04	20.78	20.71
P02340	Tp53	TRUE	14.59	12.2831	16.41	16.27	15.12	15.59	16.21	16.14	12.0077	12.4757
P60330	Espl1	TRUE	13.3193	15.32	15.42	15.52	15.24	11.5626	16.17	16.34	13.48	12.7698
O35343	Kpna4	TRUE	14.53	13.18	14.23	13.9	13.56	12.36	14.73	14.79	11.8367	13.49
Q8C2A2	Tsen54	FALSE	14.13	14.72	15.31	14.87	14.65	14.29	12.4931	12.79	14.12	12.35
P17918	Pcna	TRUE	18.33	20.73	21.26	20.82	21.11	20.47	19.3	19.74	19.41	17.27
P60229	Eif3e	TRUE	20.35	20.25	20.37	20.29	20.16	19.46	20.75	20.56	19.08	19.14
Q8K183	Pdxk	TRUE	15.37	15.6	15.01	15.45	15.07	15.27	14.39	14.45	14.53	14.06
P63166	Sumo1	TRUE	18.07	18.08	19.12	18.94	18.23	18.43	19.9	19.94	16.85	16.92
Q80UU1	Ankzf1	TRUE	12.56	13.1905	13.91	13.0676	12.401	11.9733	14.07	14.51	10.9395	12.4373
Q9D3W4	Gpn3	TRUE	12.3646	13.84	15.67	14.9	12.9753	15.11	13.62	13.7	11.6646	12.1682
Q8CE90	Map2k7	TRUE	13.35	11.7035	13.22	12.84	13.068	13.13	14.1	14.15	11.1635	11.52
Q9DC61	Pmpca	TRUE	18.02	18.1	17.89	17.96	18.01	18.15	18.61	18.69	16.86	16.89
Q8BZA9	Tigar	TRUE	17.29	17.74	18.13	17.74	17.5	17.49	17.87	17.79	16.36	16.3
O35326	Srsf5	TRUE	15.41	14.23	15.49	15.61	15.38	15.87	17.6	17.59	13.67	13.6
Q9WVE8	Pacsin2	TRUE	16.89	16.68	16.5	16.36	17	17.02	17.79	17.77	15.92	15.28
Q99MZ7	Pecr	TRUE	17.84	17.96	18.2	18.19	17.98	18.06	18.12	18.11	16.68	16.75
P63001	Rac1	TRUE	18.86	18.74	17.88	18.77	18.57	18.73	19.15	19.25	17.59	17.64
Q80UM3	Naa15	TRUE	17.91	17.61	17.51	17.77	17.45	17.69	18.88	18.76	16.67	16.48
Q9EP97	Senp3	TRUE	12.7702	13.1375	13.62	13.75	12.86	13.27	14.71	14.6	11.3911	12.15
Q91YY4	Atpaf2	TRUE	13.28	13.45	13	13.23	12.8597	13.3	13.4	13.96	12.4939	11.8716
Q9R0Z9	Dlc1	TRUE	12.7812	12.983	12.748	12.5491	12.0267	13.8861	12.93	13.4122	11.3854	12.0173
Q8VE97	Srsf4	TRUE	20.35	20.24	20.37	20.29	20.15	20.44	20.73	20.56	19.08	19.15
Q3UDE2	Ttll12	TRUE	17.36	17.23	17.4	17.48	17.55	17.69	18.35	18.33	16.24	15.99
O70591	Pfdn2	TRUE	18.76	19	19.74	20.08	18.85	18.99	19.39	19.56	17.69	17.71
Q8BX17	Gemin5	TRUE	13.93	14.97	15.14	15.05	14.71	15.04	16.3	15.27	12.92	13.62
Q3TC72	Fahd2	TRUE	14.2	14.09	13.51	13.47	13.67	13.76	13.7297	13.51	12.504	13.43
Q68FH0	Pkp4	TRUE	12.9143	12.6806	12.2701	12.391	12.6465	13.26	14.89	14.99	12.4964	10.7474
Q80UM7	Mogs	TRUE	14.41	13.2203	15.02	14.96	14.18	12.763	16.41	16.3	13.3509	11.929
O35593	Psmd14	TRUE	19.58	19.48	19.62	19.48	19.24	19.49	20.13	20.2	19.06	17.65
Q922R8	Pdia6	TRUE	21.82	21.53	21.63	21.64	21.74	22.1	19.68	19.38	20.58	20.42
P35700	Prdx1	FALSE	25.82	26.09	25.96	25.61	25.01	26	24.91	24.87	25.07	24.49
P62880	Gnb2	FALSE	18.56	19.38	19.32	19.22	19.54	19.15	18.12	18.69	18.66	16.93
Q61216	Mre11	TRUE	15.02	15.28	16.18	16.03	15.19	15.62	16.56	16.75	13.86	14.09
Q80X50	Ubap2l	TRUE	17.17	17.41	17.77	17.63	17.2	17.51	18.91	18.91	16.03	16.2
Q91YJ2	Snx4	TRUE	12.94	12.4	13.06	13.35	12.92	13.05	14.46	14.46	11.2787	11.7135
Q9JJA2	Cog8	TRUE	13.6733	12.6284	11.2708	11.9175	13.3638	12.3035	15.57	15.72	12.2525	11.7042
Q99PM9	Uck2	TRUE	16.92	17.08	17.63	17.5	17.08	17.4	17.78	17.87	15.83	15.83
Q9DBP5	Cmpk1	TRUE	15.8	15.99	16.43	16.38	16.15	16.13	17.28	17.37	14.83	14.62
Q6P9Q6	Fkbp15	TRUE	13.03	13.22	13.07	13.17	12.98	13.39	13.56	13.66	10.811	13.1
Q3V1T4	P3h1	FALSE	11.2557	15.08	14.41	13.74	14.62	12.8927	12.54	12.26	12.6213	11.377
O08912	Galnt1	TRUE	13.71	13.05	12.6406	12.5068	12.9179	12.2561	14.71	12.793	11.6697	12.754
O88491	Nsd1	TRUE	13.4399	13.0231	13.4773	11.65	11.9703	12.6699	13.4	13.71	12.3597	11.7679
Q8K2Y7	Mrpl47	TRUE	13.2468	12.6548	13.61	13.35	13.93	13.2	15.8	15.79	12.2282	11.3387
P57746	Atp6v1d	TRUE	13.48	14.03	14.1	13.95	13.27	13.47	16.6	16.69	12.8573	12.3183
Q8CEC6	Ppwd1	TRUE	13.3011	12.5282	13.98	14.41	14.34	14.49	13.39	13.21	12.0406	11.455
Q61553	Fscn1	TRUE	19.97	19.92	19.81	19.72	20.01	19.97	20.3	20.5	18.81	18.75
Q8BWY9	Cip2a	TRUE	14.81	14.72	15.03	15.18	14.71	14.85	17.31	17.33	12.84	14.36
Q8BHG1	Nrdc	TRUE	12.86	12.95	13.16	13.17	13.18	13.43	14.4	14.47	11.62	11.86
O55131	Septin7	TRUE	19.25	19.3	19.21	19.11	18.91	19.28	19.67	19.8	18.14	18.08
Q8CAQ8	Immt	TRUE	17.33	17.39	17.36	17.59	17.2	17.52	19.49	19.62	16.19	16.2
Q5SVQ0	Kat7	TRUE	14.86	14.8	16.48	16.76	15.23	15.53	17.12	17.13	13.62	13.71
Q99KQ4	Nampt	TRUE	16.9	17.06	16.03	17.1	16.33	16.93	17.37	16.45	15.9	15.73
P62315	Snrpd1	TRUE	17.73	18.04	18.2	18.28	17.15	17.65	19.12	19.28	16.64	16.8
Q6A026	Pds5a	TRUE	12.98	12.82	14.22	14.26	12.94	13.09	16.33	16.29	11.9029	11.5688
Q8R570	Snap47	TRUE	13.24	13.26	14.04	13.9	13.81	13.78	14.67	14.48	11.74	12.4326
Q8K3J1	Ndufs8	TRUE	13.9	14.18	14.34	14.33	14.27	14.66	15.8	15.61	12.348	13.41
P68369	Tuba1a	TRUE	22.67	22.82	23.08	22.95	22.91	23.1	24.45	24.49	21.59	21.58
O88477	Igf2bp1	TRUE	21.34	21.3	21.33	21.27	21.05	21.38	21.66	21.72	20.13	20.19
Q80U78	Pum1	TRUE	15.77	15.22	15.51	15.73	15.4	15.52	16.42	16.58	14.49	14.18
O89086	Rbm3	TRUE	18.1	17.83	17.45	17.59	17.9	17.98	19.41	19.47	17	16.61
Q3TYX3	Smyd5	TRUE	15.05	15.18	15.84	15.97	15.69	15.45	17.24	17.14	13.97	13.94
P97384	Anxa11	TRUE	17.49	17.13	17.53	17.51	17.15	17.3	17.74	17.81	16.25	16.05
Q6PE01	Snrnp40	TRUE	16.7	16.29	17.47	17.6	16.51	16.81	18.05	18.34	15.45	15.22
Q03141	Mark3	TRUE	12.062	15.3	15.56	11.8855	11.3388	11.0788	16.86	16.9	12.4671	12.5752
O55229	Chkb	FALSE	12.9289	12.9137	13.3147	12.1067	10.9276	11.661	11.5	12.02	11.698	11.8261
Q9D7M8	Polr2d	TRUE	12.9723	13.3625	20.49	21.53	12.1663	12.6463	13.2238	17.54	12.4123	11.6063
Q9CR08	Pop4	TRUE	12.5	11.9672	12.41	13.05	11.4372	12.5841	13.7	13.78	12.3259	9.82544
Q8BWW9	Pkn2	TRUE	14.11	13.58	13.79	13.99	13.76	13.74	14.3	14.51	13.05	12.3277
Q9CR16	Ppid	TRUE	20.04	19.94	20.87	20.92	20.19	20.4	21.08	21.22	18.88	18.79
P62137	Ppp1ca	TRUE	18.46	17.93	19.18	19.2	18.16	18.33	18.82	18.98	16.99	17.09
P35123	Usp4	TRUE	14.46	14.3	15.13	15.14	14.9	14.81	15.6	15.52	13.21	13.24
P61979	Hnrnpk	TRUE	22.81	22.41	22.93	23.09	22.75	22.82	23.19	23.15	21.54	21.37
P70460	Vasp	TRUE	15.18	16.09	15.7	16.39	15.35	15.01	16.8	17.07	14.57	14.39
Q921M7	Fam49b	TRUE	15.99	16.3	16.61	16.62	15.92	16.38	17.67	17.62	15.03	14.95
P70261	Pald1	TRUE	16.45	16.2	16.57	16.83	16.11	16.43	17.32	17.35	15.15	15.2
Q9D2V7	Coro7	TRUE	14.81	14.38	15.17	14.89	14.5	14.53	15.73	15.74	13.56	13.33
P27641	Xrcc5	TRUE	17.95	17.94	18.91	18.81	17.74	17.98	19.28	19.39	16.8	16.79
Q9DCG9	Trmt112	TRUE	17.12	17.35	17.73	17.5	17.11	17.39	19.13	18.19	16.06	16.11
Q8C8U0	Ppfibp1	TRUE	15.46	10.9913	15.31	12.844	13.7975	12.4189	15.94	16.08	11.8853	12.2723
Q8K2T1	Nmral1	TRUE	17.26	17.22	17.64	17.83	17.17	17.22	18.1	18.16	16.09	16.1
Q8CDI6	Ccdc158	TRUE	16.8	16.34	11.6483	16.45	12.5646	16.67	17.2	17.27	15.68	15.17
Q5SFM8	Rbm27	TRUE	15.06	15.15	16.23	16.14	15.38	15.4	17.12	17.27	13.95	13.97
Q8BI72	Cdkn2aip	TRUE	14.48	14.42	15.49	15.5	14.61	14.83	15.08	14.8	13.34	13.27
Q7TQC7	Gpatch2	TRUE	12.26	12.6998	12.71	13.3948	12.31	11.95	13.82	13.89	10.991	11.6802
Q9R078	Prkab1	TRUE	12.78	12.97	13.53	13.95	13.15	12.89	14.22	13.5166	11.5886	11.8731
Q03249	Galt	TRUE	13.67	13.59	14.21	14.29	13.88	14.15	15.05	15	11.3703	13.6023
P70206	Plxna1	FALSE	13.65	13.33	13.33	13.65	13.19	13.98	12.98	12.7	12.9492	11.7434
Q6P5H2	Nes	TRUE	12.4394	13.1222	11.1483	12.0613	12.7421	11.611	13.35	13.33	11.7796	11.4986
Q9CQ28	Dph6	TRUE	13.66	13.31	12.0583	13.8	13.43	13.4528	13.75	13.87	11.898	12.7892
Q3URS9	Ccdc51	TRUE	11.97	13.65	13.29	13.08	13.22	13.22	13.14	13.3	11.35	11.9874
Q9QZN0	Fbxo15	TRUE	17.03	16.48	16.9	16.99	17.11	17.34	17.69	17.96	15.54	15.69
Q8BHJ5	Tbl1xr1	TRUE	14.39	14.11	15.58	15.61	14.56	14.57	15.05	15	13.16	13.06
Q91VN4	Chchd6	TRUE	14.6	13.98	14.69	14.62	14.49	14.72	16.14	16.23	13.28	13.02
Q8CC86	Naprt	FALSE	12.0548	15.93	16.76	11.7581	15.68	11.9397	13.3927	12.4271	12.8421	12.8638
Q62417	Sorbs1	FALSE	12.81	13.3763	11.7183	12.1678	12.6537	11.8442	12.7696	12.8	11.4502	12.4606
Q61211	Eif2d	TRUE	14.05	13.97	14.61	14.77	13.7	14.05	15.52	15.25	13.44	12.3049
Q6PG16	Hjurp	TRUE	12.82	12.49	14.5	14.38	12.6	12.98	13.99	14.22	11.7992	11.24
P62889	Rpl30	FALSE	22.06	22.26	22.1	22.15	21.86	22.09	22.19	21.25	21.06	20.99
Q8R3H9	Ttc4	TRUE	17.06	16.92	16.66	16.91	16.4	16.74	17.68	17.68	15.81	15.9
P50431	Shmt1	TRUE	20.09	19.82	19.51	19.61	19.82	19.91	20.09	20.09	18.88	18.76
P97823	Lypla1	TRUE	19.22	18.79	18.97	19.06	19.12	18.73	19.48	19.6	17.92	17.82
Q8BH43	Wasf2	TRUE	14.27	14.16	14.73	14.6	14.49	14.48	15.92	15.88	14.22	11.9454
Q4VGL6	Rc3h1	TRUE	12.97	12.8	13.51	13.41	12.2302	13.66	14.33	14.23	10.9177	12.59
P62915	Gtf2b	TRUE	13.83	14.06	19.27	19.21	14.25	14.25	15.12	15.34	13.58	12.0481
O55098	Stk10	TRUE	13.0715	12.8197	12.55	12.52	14.62	11.2119	13.4	12.2712	11.9129	11.7173
Q8C1Y8	Ccz1	TRUE	12.99	13.85	13.77	13.37	13.16	13.37	14.43	14.28	12.23	12.3491
Q924H2	Med15	TRUE	13.0464	12.313	14.32	15.34	12.286	12.9	13.95	14.61	11.9589	11.1402
Q922D8	Mthfd1	TRUE	20.68	20.38	20.99	20.82	20.57	20.86	21.29	21.4	19.49	19.31
Q9CR86	Carhsp1	TRUE	15.12	14.92	15.68	15.7	15.01	15.54	14.84	14.95	13.94	13.84
Q6ZWX6	Eif2s1	TRUE	20.59	20.2	20.24	20.42	20.76	20.81	21.21	21.24	19.31	19.22
P17427	Ap2a2	TRUE	17.17	17.29	17.3	17.2	17.03	17.39	18.05	18.1	15.96	16.24
Q99L47	St13	TRUE	18.68	18.26	18.95	18.88	18.61	18.62	20.65	20.83	17.4	17.28
Q8VE18	Smg8	TRUE	13.97	13.98	12.9539	13.95	12.7158	14.2	14.28	13.69	13.9946	11.6984
Q91W50	Csde1	TRUE	19.54	19.27	19.49	19.55	19.42	19.59	19.57	19.61	18.33	18.23
Q9R1P0	Psma4	TRUE	20.03	19.78	20.47	20.54	20.22	20.25	21.29	21.3	18.74	18.82
P36993	Ppm1b	TRUE	16.1	15.66	15.72	16.57	14.9	14.92	15.12	14.84	14.8	14.71
O88447	Klc1	TRUE	14.12	14.15	14.5	14.48	13.82	14.42	15.45	15.55	12.99	13.03
P14152	Mdh1	TRUE	18.4	18.23	18.67	18.49	18.08	18.33	19.65	19.75	17.04	17.34
Q9WUR2	Eci2	TRUE	13.78	13.65	13.5	13.51	13.37	13.71	14.51	14.74	12.6927	12.4905
Q8R3J4	Mterf3	TRUE	12.9234	11.5828	13.2216	12.0461	13.2386	13.08	13.86	14.35	11.6109	10.6513
Q9Z1K5	Arih1	TRUE	14.47	14.4	14.98	15.04	14.19	14.65	15.09	15.3	14.85	11.7783
P57780	Actn4	TRUE	18.49	18.93	18.49	18.44	18.58	18.75	19.48	19.6	17.57	17.61
P45376	Akr1b1	TRUE	20.2	20.27	20.89	20.97	20.55	20.75	20.34	20.29	19.2	19.03
P62334	Psmc6	TRUE	17.53	18.55	17.78	18.61	18.06	18.4	18.71	18.82	16.95	16.89
Q3URS2	Zscan4f	TRUE	13.92	13.38	15.04	15.04	15.89	15.73	16.03	16.17	12.5971	12.469
Q8C547	Heatr5b	TRUE	13.7662	12.387	12.8435	13.7924	12.5438	11.0862	13.87	13.89	12.7336	11.1889
Q8CH77	Nav1	TRUE	12.46	12.51	12.82	13.0339	12.2731	12.9643	13.01	13.45	10.9526	11.7872
Q8R4X3	Rbm12	TRUE	16.95	16.46	17.55	17.73	16.72	16.95	17.21	17.21	15.58	15.6
Q80X90	Flnb	TRUE	20.51	19.21	20.55	19.35	20.33	20.62	19.65	19.57	18.71	18.78
Q62186	Ssr4	TRUE	16.46	16.87	16.8	16.75	16.91	16.98	17.7	17.78	15.42	15.68
Q8BIW9	Chtf18	TRUE	12.77	12.87	14.16	14.05	12.7	13.19	14.8	14.76	10.8115	12.5994
Q7TME2	Spag5	TRUE	13.73	13.98	13.53	12.6679	12.5812	14.07	13.83	13.67	12.92	12.5669
Q7TMV3	Fastkd5	TRUE	12.3753	12.75	12.7535	12.1451	12.6122	12.71	14.03	13.89	10.7633	12.1405
Q80UY1	Carnmt1	TRUE	18.71	18.49	18.86	18.88	18.37	18.71	18.47	18.24	17.5	17.48
P97376	Frg1	TRUE	16.21	16.43	17.17	17.03	16.4	16.87	17.37	17.52	15.01	15.41
O09174	Amacr	TRUE	15.01	14.8	14.76	14.85	14.62	11.3616	15.47	15.48	13.6	13.99
P97329	Kif20a	TRUE	13.92	14.53	15.22	15.4	14.28	14.22	15.12	15.24	12.21	14.02
Q01768	Nme2	TRUE	21.85	21.58	22.02	21.94	21.73	21.92	23.26	23.4	20.7	20.51
Q99M51	Nck1	TRUE	13.86	13.69	13.77	13.91	13.56	13.86	14.93	14.86	12.71	12.62
Q6PCM2	Ints6	TRUE	12.63	12.51	16.58	16.69	12.53	13.03	14.97	14.86	11.444	11.477
Q9EQK5	Mvp	TRUE	12.79	12.63	13.04	13.11	12.96	13.3	15.8	15.84	12.9039	10.3
Q921C5	Bicd2	TRUE	13.8136	12.49	11.4459	11.21	13.5197	12.9383	12.4797	14.1206	11.4084	12.6797
Q91YP2	Nln	TRUE	14.02	14.09	14.04	12.7089	13.87	14.05	15.48	15.41	12.5203	13.3759
Q9EPE9	Atp13a1	TRUE	12.6592	13.7575	12.3651	11.8591	13.42	12.271	12.99	12.3888	12.3563	11.8493
Q8CI12	Smtnl2	TRUE	17.27	16.93	17.07	17.22	16.62	16.77	18.21	18.21	16.07	15.92
Q6Q899	Ddx58	TRUE	17.19	24.48	24.65	11.9123	18.83	24.41	15.55	18.26	19.73	19.73
Q61753	Phgdh	TRUE	19.51	19.74	19.95	20.03	19.7	19.82	20.77	20.69	18.49	18.55
O70435	Psma3	TRUE	19.15	18.74	19.02	19.34	19.24	19.28	20.38	20.36	17.75	17.93
Q9D7G0	Prps1	TRUE	19.57	18.76	18.63	18.89	19.4	19.62	18.24	18.1	18.05	18.07
Q60676	Ppp5c	TRUE	15.94	15.61	15.77	15.72	15.74	15.73	16.73	16.84	14	15.34
Q6NXY9	Polr3g	TRUE	12.5105	12.3031	12.9747	13.51	18.14	18.42	15.23	15.11	10.9939	11.6114
Q8VDK1	Nit1	TRUE	12.2738	14.52	14.71	14.15	13.96	14.66	14.59	14.3	13.13	11.4571
P35821	Ptpn1	TRUE	12.96	12.9	13.25	13.23	13.21	13.46	14.47	14.48	11.6658	11.99
Q8BGV0	Nars2	FALSE	13.5266	15.1848	13.44	13.65	15.11	12.8335	15.11	12.8875	13.6	12.9072
Q3UH60	Dip2b	TRUE	14.47	10.7328	14.272	12.92	12.1	14.45	12.61	15.85	12.094	10.9063
A2A432	Cul4b	TRUE	17.09	16.98	17.83	17.84	16.79	17.18	18.42	18.53	15.9	15.97
Q6ZQ08	Cnot1	TRUE	15.36	15.54	15.42	15.41	15.44	15.46	17.49	17.55	14.26	14.44
A2AWL7	Mga	TRUE	12.3645	12.6185	13.63	12.4	11.8682	13.2177	14.36	14.61	11.7698	11.0157
Q8VEK0	Tmem30a	TRUE	12.85	12.15	11.76	11.85	12.08	12.62	13.54	13.33	11.6634	11.1463
Q9WVF7	Pole	TRUE	12.0601	13.2967	11.8583	11.8955	15.88	15.54	17.33	17.34	12.167	10.9998
[truncated: 2,447 more rows]
