# Supplementary material for: Cross-regulome profiling of RNA polymerases highlights the regulatory role of polymerase III on mRNA transcription by maintaining local chromatin architecture
Source: Genome Biol. 2022 Nov 28;23:246. doi: 10.1186/s13059-022-02812-w (PMC9703767; doi:10.1186/s13059-022-02812-w)
Supplement: Supplementary file 4 — Additional file 4: Table S3. Next-generation sequencing mapping statistics. [file 13059_2022_2812_MOESM4_ESM.xlsx]

## Sheet: Table S3
Table S3. Next-generation sequencing mapping statistics.
PRO-Seq
Samples (Paired-end)	total_readpairs	cutadapt	mapping reads	rm duplicate	unique mapping	concordant pairs	mm10 pairs(final unique)	dm6 pairs (final unique)
Pol I_Untreated_rep1	72822739	70535764	58884652	20142838	17455482	13140774	13056697	83761
	1	0.968595	0.404301	0.1383	0.119849	0.0902244	0.0896471	0.000575102
Pol I_Untreated_rep2	72775557	70661134	37591357	15633986	13796984	9942906	9887238	55408
	1	0.970946	0.258269	0.107412	0.0947913	0.0683121	0.0679297	0.000380677
Pol I_IAA_rep1	50888509	49037893	33549244	14855407	13090066	9852227	9794302	57751
	1	0.963634	0.329635	0.14596	0.128615	0.0968021	0.0962329	0.000567427
Pol I_IAA_rep2	61547633	58973961	43153664	19726544	17328411	13274515	13183218	91016
	1	0.958184	0.350571	0.160254	0.140772	0.107839	0.107098	0.000739395
Pol II_Untreated_rep1	58228802	56935620	76006618	25694120	21833995	19147917	19068057	79554
	1	0.977791	0.652655	0.220631	0.187484	0.16442	0.163734	0.000683116
Pol II_Untreated_rep2	61560997	59644857	81436252	27373388	23569640	20908660	20838422	69985
	1	0.968874	0.661427	0.222327	0.191433	0.169821	0.16925	0.00056842
Pol II_IAA_rep1	60315040	59008796	79825002	28429861	24374245	21207346	21106994	100045
	1	0.978343	0.661734	0.235678	0.202058	0.175805	0.174973	0.000829354
Pol II_IAA_rep2	57277698	55790296	78608291	25461437	22045798	19322925	19248499	74146
	1	0.974032	0.686203	0.222263	0.192447	0.168678	0.168028	0.00064725
Pol II_NTD_Untreated_rep1	26323537	26127934	16554329	7517656	6795246	3257440	3215552	41789
	1	0.992569	0.31444	0.142793	0.129072	0.0618731	0.0610775	0.000793757
Pol II_NTD_Untreated_rep2	25724445	25497881	15626159	7191039	6490846	3055975	3015533	40333
	1	0.991193	0.303722	0.139771	0.126161	0.0593983	0.0586122	0.000783943
Pol II_NTD_IAA_rep1	24466094	23925645	13085152	5183868	4532680	2386886	2335579	51203
	1	0.97791	0.267414	0.10594	0.0926319	0.0487795	0.0477309	0.00104641
Pol II_NTD_IAA_rep2	25020916	24410493	13336067	5256565	4610783	2376684	2326110	50472
	1	0.975603	0.266498	0.105043	0.0921386	0.0474939	0.0464833	0.0010086
Pol III_Untreated_rep1	46646996	46176004	57092390	18586603	15981955	12477594	12428491	48830
	1	0.989903	0.611962	0.199226	0.171307	0.133745	0.133219	0.000523399
Pol III_Untreated_rep2	53915340	53107600	64936772	24463094	21593503	16918705	16858022	60415
	1	0.985018	0.602211	0.226866	0.200254	0.156901	0.156338	0.000560277
Pol III_IAA_rep1	35509475	35194315	46101613	23497363	20657803	16545190	16464729	80216
	1	0.991125	0.649145	0.33086	0.290877	0.232969	0.231836	0.0011295
Pol III_IAA_rep2	47410410	46905183	62483689	24846788	22159946	18007020	17938308	68480
	1	0.989344	0.658966	0.262039	0.233703	0.189906	0.189181	0.000722204
EU-Seq
Samples (Paired-end)	total_readpairs	cutadapt	mapping reads	rm duplicate	unique read pairs	mm10 pairs(final unique)	dm6 pairs (final unique)
RPC1_Untreated_rep1	72034727	64996620	104522718	15103130	3596029	3511703	83587
	1	0.902296	0.725502	0.104832	0.0249604	0.0243751	0.000580185
RPC1_Untreated_rep2	46278374	41427957	66124149	11316268	2676821	2623297	53031
	1	0.89519	0.714417	0.122263	0.0289209	0.0283426	0.000572957
RPC1_IAA_rep1	46140432	39841566	63686417	10678570	2250161	2205835	44035
	1	0.863485	0.690137	0.115718	0.0243838	0.0239035	0.000477185
RPC1_IAA_rep2	48521134	35554655	50887103	11260935	1865354	1832995	32084
	1	0.732766	0.524381	0.116042	0.0192221	0.0188886	0.000330619
RPAC1_Untreated_rep1	39423277	39423277	50165353	8860391	3407140	3392257	14883
	1	1	0.63624	0.112375	0.0432123	0.0430235	0.000188759
RPAC1_Untreated_rep2	41739312	41739312	53285074	9203798	3573942	3557632	16310
	1	1	0.638308	0.110253	0.0428127	0.0426173	0.000195379
RPAC1_IAA_rep1	41470231	41470231	51795849	9305449	3767170	3754175	12995
	1	1	0.624494	0.112194	0.0454202	0.0452635	0.000156679
RPAC1_IAA_rep2	51572151	51572151	64541647	10637475	4381015	4364880	16135
	1	1	0.625741	0.103132	0.0424746	0.0423182	0.000156431
Chromatin-associated RNA-Seq
Samples (Paired-end)	total_readpairs	cutadapt	mapping reads	rm duplicate	unique mapping	concordant pairs	mm10 pairs(final unique)	dm6 pairs (final unique)
Pol III_Untreated_rep1	41898081	41897110	74956221	54278981	46629906	42702119	41119503	1580358
	1	0.999977	0.894507	0.64775	0.556468	0.509595	0.490709	0.0188596
Pol III_Untreated_rep2	34726987	34726082	62055654	44093878	37779744	34511430	33241482	1268247
	1	0.999974	0.893479	0.634865	0.543954	0.496896	0.478612	0.0182603
Pol III_IAA_rep1	43876981	43876049	76802802	53192415	45684453	41488456	40065497	1420798
	1	0.999979	0.875206	0.606154	0.520597	0.472782	0.456566	0.0161907
Pol III_IAA_rep2	47901430	47900124	84599183	58529890	50263935	45998131	44441391	1554634
	1	0.999973	0.883055	0.610941	0.52466	0.480133	0.463884	0.0162274
ChIP-Seq
Samples (Paired-end)	total_readpairs	cutadapt	mapping reads	rm duplicates	unique mapping	concordant pairs
Pol I_Untreated_input	40190303	39967749	65177621	56908327	49159010	37228223
	1	0.994462	0.810863	0.707986	0.611578	0.463149
Pol I_Untreated_anti Pol II_rep1	34789455	34514163	59972975	51144154	44807926	31731368
	1	0.992087	0.861942	0.735053	0.643987	0.456049
Pol I_Untreated_anti Pol II_rep2	36764730	36435758	55652780	48569945	42578311	30772404
	1	0.991052	0.756877	0.660551	0.579065	0.418504
Pol I_IAA_anti Pol II_rep1	28285547	28100388	42778383	37344897	32680381	23155968
	1	0.993454	0.756188	0.660141	0.577687	0.409325
Pol I_IAA_anti Pol II_rep2	34789455	34514163	52211496	45436189	39722013	27938408
	1	0.992087	0.750393	0.653017	0.570892	0.401536
Pol I_Untreated_anti Pol III_rep1	25602282	25522677	43574245	37607089	31460320	25891383
	1	0.996891	0.850984	0.734448	0.614405	0.505646
Pol I_Untreated_anti Pol III_rep2	28426178	28275628	48946812	41252082	34282784	28792026
	1	0.994704	0.860946	0.7256	0.603014	0.506435
Pol I_IAA_anti Pol III_rep1	25349652	25209247	42799479	36376020	30112334	24821856
	1	0.994461	0.844183	0.717486	0.59394	0.48959
Pol I_IAA_anti Pol III_rep2	27875029	27734257	46084352	39625545	32917512	26578815
	1	0.99495	0.826624	0.710771	0.590448	0.47675
Pol II_Untreated_input	20100186	16995405	19572859	18036027	15924431	10534406
	1	0.845535	0.486883	0.448653	0.396126	0.262047
Pol II_Untreated_anti Pol I_rep1	22421807	18534455	20563932	17841976	15661137	9053439
	1	0.826626	0.45857	0.397871	0.349239	0.201889
Pol II_Untreated_anti Pol I_rep2	23796250	20422208	22979427	19788747	17392781	10119418
	1	0.858211	0.482837	0.415795	0.365452	0.212626
Pol II_IAA_anti Pol I_rep1	21073067	17498696	18537073	16487500	14621577	8140271
	1	0.830382	0.439829	0.391198	0.346926	0.193144
Pol II_IAA_anti Pol I_rep2	22370430	18507835	19312257	17066537	15210505	8346136
	1	0.827335	0.431647	0.381453	0.339969	0.186544
Pol II_Untreated_anti Pol III_rep1	16013707	13160147	13602036	12250101	10673520	5341891
	1	0.821805	0.4247	0.382488	0.333262	0.166791
Pol II_Untreated_anti Pol III_rep2	21714713	17953923	18996549	16899438	14752615	7407429
	1	0.826809	0.437412	0.389124	0.339692	0.170562
Pol II_IAA_anti Pol III_rep1	18208991	14781499	15642408	14114886	12310650	6306110
	1	0.811769	0.429524	0.38758	0.338038	0.173159
Pol II_IAA_anti Pol III_rep2	19637612	16479169	17429257	15725954	13744119	6865647
	1	0.839164	0.443772	0.400404	0.349944	0.174809
Pol III_Untreated_input	48952027	48593617	86489017	70139915	61184536	52533721
	1	0.992678	0.883406	0.716415	0.624944	0.536584
Pol III_Untreated_anti Pol I_rep1	37241820	36999632	67669169	56695163	48817953	43122758
	1	0.993497	0.90851	0.761176	0.655418	0.578956
Pol III_Untreated_anti Pol I_rep2	41812218	41481408	75630313	63018942	54271387	47751019
	1	0.992088	0.904404	0.753595	0.64899	0.571018
Pol III_IAA_anti Pol I_rep1	39132400	38855943	69235100	58173181	50312358	43453701
	1	0.992935	0.884626	0.743287	0.642848	0.555214
Pol III_IAA_anti Pol I_rep2	41997152	41729710	73107280	61708631	54619430	45893981
	1	0.993632	0.870384	0.734676	0.650275	0.546394
Pol III_Untreated_anti Pol II_rep1	36258679	35998320	60433599	51698743	45401524	37286197
	1	0.992819	0.833367	0.712915	0.626078	0.514169
Pol III_Untreated_anti Pol II_rep2	51549073	51187529	88709016	74419298	65078052	54791134
	1	0.992986	0.860433	0.72183	0.631224	0.531446
Pol III_IAA_anti Pol II_rep1	36410333	36196825	63374272	53791147	47418487	40163504
	1	0.994136	0.870279	0.73868	0.651168	0.55154
Pol III_IAA_anti Pol II_rep2	42578322	42319107	73107280	61708631	54619430	45893981
	1	0.993912	0.858504	0.724648	0.6414	0.538936
RPAC1_Input	5484997	4850544	6330416	4338720	3620017	1799631
	1	0.884329	0.577066	0.395508	0.329993	0.16405
RPAC1_Untreated_anti Pol II_rep1	36776341	35362280	67517474	49893861	42253022	37411153
	1	0.96155	0.917947	0.678342	0.574459	0.508631
RPAC1_Untreated_anti Pol II_rep2	38305299	37059769	70458831	50615571	42962156	37890471
	1	0.967484	0.919701	0.660686	0.560786	0.494585
RPAC1_IAA_anti Pol II_rep1	42039857	41055562	78927576	60261292	51257325	44307913
	1	0.976587	0.938723	0.716716	0.609628	0.526975
RPAC1_IAA_anti Pol II_rep2	44068140	42951543	82385863	61687708	52454646	45386198
	1	0.974662	0.934755	0.699913	0.595154	0.514955
Pol III_Untreated_anti TBP_rep1	26531334	26292025	51079551	42481278	43675994	31494652
	1	0.99098	0.962627	0.800587	0.823102	0.593537
Pol III_Untreated_anti TBP_rep2	31092216	30823113	59982219	48387757	51193217	36506053
	1	0.991345	0.964586	0.778133	0.823248	0.587061
Pol III_IAA_anti TBP_rep1	33047926	32861293	63994838	51294944	54156438	38566360
	1	0.994353	0.968213	0.776069	0.819362	0.583491
Pol III_IAA_anti TBP_rep2	32108883	31799486	61827217	49997476	52341145	37751621
	1	0.990364	0.962774	0.778561	0.815057	0.587869
Pol III_Untreated_anti INTS3_rep1	26872848	26372014	50937281	43041816	42169701	29285584
	1	0.981363	0.947746	0.800842	0.784615	0.544892
Pol III_Untreated_anti INTS3_rep2	30474572	29857982	57685125	47829855	47825386	32587503
	1	0.979767	0.946447	0.78475	0.784677	0.534667
Pol III_IAA_anti INTS3_rep1	27393663	26917096	51951788	43246983	42837599	29713191
	1	0.982603	0.948245	0.789361	0.781889	0.542337
Pol III_IAA_anti INTS3_rep2	28734522	28306742	54742398	44795867	45189432	30976565
	1	0.985113	0.952555	0.779478	0.786326	0.539013
Pol III_Untreated_anti SSRP1_rep1	32477792	30092580	52972931	42663496	44692075	30346698
	1	0.926559	0.815525	0.65681	0.688041	0.467192
Pol III_Untreated_anti SSRP1_rep2	29239336	27299678	45688728	35469952	38233098	24438509
	1	0.933663	0.781289	0.606545	0.653796	0.417905
Pol III_IAA_anti SSRP1_rep1	30236949	29163185	53126085	44280638	45963006	32241584
	1	0.964488	0.878496	0.732227	0.760047	0.533149
Pol III_IAA_anti SSRP1_rep2	31946652	30228179	54942285	45971628	47579276	33585959
	1	0.946208	0.859907	0.719506	0.744668	0.525657
Pol_II_CTD_Input	4207209	4059050	7048824	5918743	5685110	4212703
	1	0.964784	0.837708	0.703405	0.675639	0.500653
Pol_II_CTD_Untreated_anti NTD_rep1	16836773	16084744	30061349	25496246	26111159	18350972
	1	0.955334	0.892729	0.75716	0.775421	0.544967
Pol_II_CTD_Untreated_ant NTD_rep2	15617317	15156490	28388037	23612115	24740152	17370331
	1	0.970493	0.908864	0.755959	0.792074	0.556124
Pol_II_CTD_IAA_anti NTD_rep1	24491279	23658669	44886269	38866989	39258586	27527134
	1	0.966004	0.916372	0.793486	0.801481	0.561978
Pol_II_CTD_IAA_anti NTD_rep2	20122546	19652724	37421437	31949550	32796673	23354189
	1	0.976652	0.929839	0.793874	0.814924	0.580299
Pol III_Untreated_anti H3K36me3_rep1	16623204	16522189	29234775	23489821	25392884	16358219
	1	0.993923	0.879336	0.706537	0.763778	0.49203
Pol III_Untreated_anti H3K36me3_rep2	13319757	13267929	23356574	18319760	20342125	13067582
	1	0.996109	0.876764	0.687691	0.763607	0.490534
Pol III_IAA_anti H3K36me3_rep1	16097995	15954904	29651368	23983279	26006407	17471804
	1	0.991111	0.920965	0.744915	0.807753	0.54267
Pol III_IAA_anti H3K36me3_rep1	20268063	20187283	37655591	30432661	33191143	22881428
	1	0.996014	0.928939	0.750754	0.818804	0.56447
Pol III_Untreated_anti S2P_rep1	22388330	22343514	42816530	34170874	38204753	26858317
	1	0.997998	0.956224	0.76314	0.853229	0.599829
Pol III_Untreated_anti S2P_rep2	19682855	19635508	37661691	30278890	33610506	24471391
	1	0.997595	0.956713	0.769169	0.853802	0.621642
Pol III_IAA_anti S2P_rep1	19906725	19866055	38455688	31357452	34405385	24980566
	1	0.997957	0.965897	0.78761	0.864165	0.62744
Pol III_IAA_anti S2P_rep1	19412260	19373863	37591330	30428602	33648176	24368444
	1	0.998022	0.968237	0.783747	0.866673	0.627656
ATAC-Seq
Samples (Paired-end)	total_readpairs	cutadapt	mapping reads	rm duplicates	unique mapping	concordant pairs
Pol I_Untreated_rep1	23410200	23361950	28659154	22265428	24138752	17900501
	1	0.997939	0.612108	0.47555	0.515561	0.382323
Pol I_Untreated_rep2	20769811	20734120	25542915	20108720	21448370	16141988
	1	0.998282	0.614905	0.484085	0.516335	0.388593
Pol I_IAA_rep1	18068074	18002602	34419229	27491653	29401242	22385314
	1	0.996376	0.952487	0.76078	0.813624	0.619472
Pol I_IAA_rep2	16749920	16690460	31826691	25350035	27229654	20669079
	1	0.99645	0.950055	0.756721	0.812829	0.61699
Pol II_Untreated_rep1	26065300	26027838	22107069	19080946	19060132	15560710
	1	0.998563	0.424071	0.366022	0.365623	0.298495
Pol II_Untreated_rep2	24971646	24924697	21409440	18479452	18497560	15114306
	1	0.99812	0.428675	0.370009	0.370371	0.302629
Pol II_IAA_rep1	19452808	19393915	36151897	30958694	31209009	25431592
	1	0.996973	0.929221	0.795738	0.802172	0.653674
Pol II_IAA_rep2	20097574	20038980	37355096	31924367	32262951	26232505
	1	0.997085	0.929343	0.794234	0.802658	0.652629
Pol III_Untreated_rep1	27773974	27711612	17683165	14013844	14996548	11287953
	1	0.997755	0.318341	0.252284	0.269975	0.203211
Pol III_Untreated_rep2	24160908	24101523	15810975	12823752	13444109	10354446
	1	0.997542	0.327202	0.265382	0.27822	0.214281
Pol III_IAA_rep1	19520782	19361135	36497251	29020787	31030125	23474314
	1	0.991822	0.934831	0.743331	0.794797	0.601265
Pol III_IAA_rep2	16524848	16445522	31246184	25777307	26432410	20871455
	1	0.9952	0.94543	0.779956	0.799778	0.631517
RNA-seq
Samples (Paired-end)	total_reads	cutadapt	mapping reads	rm duplicate	mm10 pairs(final unique)	dm6 pairs (final unique)
Pol III_0h_rep1	24908652	24907967	46500157	34279505	33100932	1157207
	1	0.999972	0.933414	0.688104	0.664446	0.023229
Pol III_0h_rep2	27617034	27616430	51975404	37476820	36207587	1245919
	1	0.999978	0.941003	0.678509	0.65553	0.0225571
Pol III_24h_rep1	28824518	28823818	54126405	38840119	37363984	1451475
	1	0.999976	0.938895	0.673734	0.648129	0.0251778
Pol III_24h_rep2	28209060	28208392	52921592	38870641	37377522	1468196
	1	0.999976	0.938025	0.688974	0.662509	0.0260235
Pol III_48h_rep1	28703009	28702325	52575056	38867615	36997303	1847184
	1	0.999976	0.915846	0.677065	0.644485	0.0321775
Pol III_48h_rep2	26924587	26923899	49696230	37041199	35257789	1761611
	1	0.999974	0.922878	0.687869	0.654751	0.0327138
Pol III_96h_rep1	22882109	22881579	42701193	31119061	29893188	1210195
	1	0.999977	0.933069	0.679987	0.6532	0.0264441
Pol III_96h_rep2	29164038	29163403	54465291	38341891	36910252	1408489
	1	0.999978	0.933775	0.657349	0.632804	0.0241477
