# Supplementary material for: Cross-regulome profiling of RNA polymerases highlights the regulatory role of polymerase III on mRNA transcription by maintaining local chromatin architecture
Source: Genome Biol. 2022 Nov 28;23:246. doi: 10.1186/s13059-022-02812-w (PMC9703767; doi:10.1186/s13059-022-02812-w)
Supplement: Supplementary file 5 — Additional file 5: Table S4. ChIP-Seq analysis of differential Pol II peaks after depletion of Pol III. [file 13059_2022_2812_MOESM5_ESM.xlsx]

## Sheet: Table S4
Table S4. ChIP-Seq analysis of differential Pol II peaks after depletion of Pol III.
chr	start	end	width	log2(FC)	pvalue	FDR	Ensembl ID	external_gene_name	gene_biotype	Feature
chr1	7398205	7398598	394	-1.14	0.000477	0.00123	ENSMUSG00000097797	Gm26901	lincRNA	upstream
chr1	9848231	9848710	480	-1.18	2.73e-09	2.53e-08	ENSMUSG00000025915	Sgk3	protein_coding	inside
chr1	10232521	10233434	914	-1.56	0.0118	0.0209	ENSMUSG00000067851	Arfgef1	protein_coding	overlapStart
chr1	10993457	10994096	640	-1.3	0.000252	0.000702	ENSMUSG00000048960	Prex2	protein_coding	overlapStart
chr1	13372629	13373251	623	-1.07	1.93e-07	1.2e-06	ENSMUSG00000005886	Ncoa2	protein_coding	inside
chr1	16519760	16520170	411	-1.78	0.00114	0.00265	ENSMUSG00000025920	Stau2	protein_coding	overlapStart
chr1	21079459	21079826	368	-1.4	8.84e-06	3.6e-05	ENSMUSG00000041779	Tram2	protein_coding	upstream
chr1	21961051	21961477	427	-1.84	0.0197	0.0333	ENSMUSG00000028033	Kcnq5	protein_coding	inside
chr1	32172722	32173103	382	-1.56	1.27e-13	2.93e-12	ENSMUSG00000026058	Khdrbs2	protein_coding	inside
chr1	34810133	34810620	488	-1.95	6.17e-05	0.000203	ENSMUSG00000104002	Gm38336	antisense	inside
chr1	36094962	36095259	298	-3.75	3.03e-06	1.39e-05	ENSMUSG00000045216	Hs6st1	protein_coding	inside
chr1	36243902	36244267	366	-1	0.000855	0.00205	ENSMUSG00000037470	Uggt1	protein_coding	inside
chr1	36368584	36369432	849	-1.05	0.000138	0.000411	ENSMUSG00000010453	Kansl3	protein_coding	overlapStart
chr1	36546863	36547238	376	-1	6.11e-08	4.23e-07	ENSMUSG00000079610	Ankrd39	protein_coding	inside
chr1	36789693	36790040	348	-1.04	0.0241	0.0399	ENSMUSG00000026116	Tmem131	protein_coding	downstream
chr1	37299846	37300314	469	-1.07	0.000771	0.00187	ENSMUSG00000026113	Inpp4a	protein_coding	overlapStart
chr1	37429669	37430871	1203	-1.07	7.71e-12	1.26e-10	ENSMUSG00000026112	Coa5	protein_coding	overlapStart
chr1	37540367	37541544	1178	-1.23	5.03e-19	3.08e-17	ENSMUSG00000026110	Mgat4a	protein_coding	overlapStart
chr1	37864439	37864866	428	-1.2	1.22e-18	6.88e-17	ENSMUSG00000060771	Tsga10	protein_coding	inside
chr1	38897722	38898220	499	-1.35	0.000181	0.000522	ENSMUSG00000026080	Chst10	protein_coding	overlapStart
chr1	38987766	38988104	339	-1.05	0.000362	0.000964	ENSMUSG00000026078	Pdcl3	protein_coding	inside
chr1	39478123	39479084	962	-1.16	1.09e-08	8.91e-08	ENSMUSG00000003134	Tbc1d8	protein_coding	overlapStart
chr1	39535765	39536313	549	-1.13	0.00227	0.00486	ENSMUSG00000003135	Cnot11	protein_coding	inside
chr1	39720726	39721163	438	-1.04	0.0042	0.00838	ENSMUSG00000057173	Rfx8	protein_coding	overlapStart
chr1	40266487	40266933	447	-1.37	2.57e-09	2.4e-08	ENSMUSG00000026072	Il1r1	protein_coding	inside
chr1	50926868	50927897	1030	-1.47	4.05e-20	2.9e-18	ENSMUSG00000026109	Tmeff2	protein_coding	inside
chr1	52817265	52817837	573	-1.31	6.9e-05	0.000224	ENSMUSG00000026102	Inpp1	protein_coding	overlapStart
chr1	53352335	53352854	520	-1.26	1.61e-08	1.27e-07	ENSMUSG00000026095	Asnsd1	protein_coding	overlapStart
chr1	55052790	55053376	587	-1.08	1.37e-05	5.3e-05	ENSMUSG00000025981	Coq10b	protein_coding	inside
chr1	55362826	55363308	483	-3.69	0.00146	0.00328	ENSMUSG00000025977	Boll	protein_coding	inside
chr1	56971977	56973417	1441	-1.08	2.15e-10	2.52e-09	ENSMUSG00000038331	Satb2	protein_coding	inside
chr1	57406035	57407291	1257	-1.01	1.55e-11	2.38e-10	ENSMUSG00000048495	Tyw5	protein_coding	overlapStart
chr1	57774511	57775616	1106	-1.3	0.000657	0.00162	ENSMUSG00000038305	Spats2l	protein_coding	inside
chr1	58795429	58795960	532	-1	1.14e-05	4.54e-05	ENSMUSG00000026029	Casp8	protein_coding	inside
chr1	58972976	58974207	1232	-1.01	1.17e-23	1.33e-21	ENSMUSG00000026028	Trak2	protein_coding	overlapStart
chr1	59482095	59483003	909	-1.23	2.08e-08	1.59e-07	ENSMUSG00000041075	Fzd7	protein_coding	overlapStart
chr1	60042561	60043051	491	-1.35	0.006	0.0115	ENSMUSG00000026018	Ica1l	protein_coding	inside
chr1	62702706	62703576	871	-2.63	5.3e-11	7.33e-10	ENSMUSG00000025969	Nrp2	protein_coding	overlapStart
chr1	64532044	64533273	1230	-1.07	1.63e-13	3.7e-12	ENSMUSG00000025958	Creb1	protein_coding	overlapStart
chr1	64956373	64956803	431	-1.11	5.08e-07	2.84e-06	ENSMUSG00000051344	Plekhm3	protein_coding	inside
chr1	66174896	66175511	616	-1.44	0.000268	0.00074	ENSMUSG00000015222	Map2	protein_coding	overlapStart
chr1	66862814	66863469	656	-1.73	7.1e-05	0.00023	ENSMUSG00000026003	Acadl	protein_coding	overlapStart
chr1	67038539	67038861	323	-1.35	2.88e-07	1.72e-06	ENSMUSG00000026000	Lancl1	protein_coding	inside
chr1	69826900	69827618	719	-1.2	1.17e-10	1.49e-09	ENSMUSG00000053153	Spag16	protein_coding	overlapStart
chr1	71599220	71599645	426	-1.53	0.0149	0.0259	ENSMUSG00000026193	Fn1	protein_coding	inside
chr1	72805338	72806183	846	-1.2	1.23e-12	2.38e-11	ENSMUSG00000039323	Igfbp2	protein_coding	upstream
chr1	74284374	74284691	318	-1.07	0.000156	0.00046	ENSMUSG00000006299	Aamp	protein_coding	inside
chr1	74587523	74588120	598	-1.09	1.17e-05	4.64e-05	ENSMUSG00000026135	Zfp142	protein_coding	inside
chr1	74661724	74662156	433	-1.47	6.05e-09	5.25e-08	ENSMUSG00000033257	Ttll4	protein_coding	overlapStart
chr1	74803223	74803687	465	-1.48	3.62e-06	1.63e-05	ENSMUSG00000026167	Wnt10a	protein_coding	inside
chr1	75180105	75180376	272	-1.06	7.08e-06	2.95e-05	ENSMUSG00000099519	Gm29253	processed_transcript	inside
chr1	75436039	75436251	213	-1.16	5.35e-07	2.97e-06	ENSMUSG00000033021	Gmppa	protein_coding	inside
chr1	79858035	79858724	690	-1.12	0.000192	0.000551	ENSMUSG00000026249	Serpine2	protein_coding	inside
chr1	86308045	86308426	382	-1.22	0.000209	0.000596	ENSMUSG00000079445	B3gnt7	protein_coding	downstream
chr1	86582307	86582511	205	-1.43	2.65e-09	2.47e-08	ENSMUSG00000026239	Pde6d	protein_coding	inside
chr1	86669710	86670836	1127	-1.15	1.93e-11	2.92e-10	ENSMUSG00000026241	Nppc	protein_coding	overlapStart
chr1	88205333	88205766	434	-1.31	1.71e-05	6.48e-05	ENSMUSG00000054545	Ugt1a6a	protein_coding	inside
chr1	88701311	88702734	1424	-1.18	2.29e-08	1.74e-07	ENSMUSG00000049866	Arl4c	protein_coding	overlapStart
chr1	89070383	89071263	881	-1.24	0.000165	0.000481	ENSMUSG00000036206	Sh3bp4	protein_coding	overlapStart
chr1	89930092	89931233	1142	-1.55	2.2e-12	4.07e-11	ENSMUSG00000034486	Gbx2	protein_coding	overlapStart
chr1	91298363	91298657	295	-1.53	0.000128	0.000385	ENSMUSG00000026307	Scly	protein_coding	inside
chr1	91366187	91366962	776	-1.07	0.00128	0.00292	ENSMUSG00000047443	Erfe	protein_coding	overlapStart
chr1	91369929	91370741	813	-1.28	0.00335	0.00685	ENSMUSG00000047443	Erfe	protein_coding	inside
chr1	91494373	91495062	690	-1.16	0.000813	0.00196	ENSMUSG00000034292	Traf3ip1	protein_coding	overlapStart
chr1	92906989	92907721	733	-1.08	5.45e-18	2.77e-16	ENSMUSG00000047067	Dusp28	protein_coding	inside
chr1	92934073	92934277	205	-1.04	0.00226	0.00483	ENSMUSG00000100632	9430060I03Rik	antisense	inside
chr1	93343641	93344052	412	-1.05	5.69e-07	3.13e-06	ENSMUSG00000026275	Ppp1r7	protein_coding	inside
chr1	93444976	93445872	897	-1.07	7.9e-05	0.000252	ENSMUSG00000034088	Hdlbp	protein_coding	inside
chr1	93635084	93635708	625	-1.46	6.2e-09	5.36e-08	ENSMUSG00000026277	Stk25	protein_coding	inside
chr1	93685435	93686940	1506	-1.07	8.13e-14	1.96e-12	ENSMUSG00000026278	Bok	protein_coding	overlapStart
chr1	93786241	93786685	445	-2.69	0.0117	0.0209	ENSMUSG00000026280	Atg4b	protein_coding	inside
chr1	105356269	105356924	656	-1.47	1.23e-06	6.19e-06	ENSMUSG00000047496	Rnf152	protein_coding	overlapStart
chr1	105989834	105990874	1041	-1.17	4.1e-13	8.71e-12	ENSMUSG00000099843	Gm7160	lincRNA	overlapStart
chr1	111864278	111864930	653	-1.05	1.08e-06	5.52e-06	ENSMUSG00000038702	Dsel	protein_coding	overlapStart
chr1	120120356	120121500	1145	-1.02	2.05e-16	7.83e-15	ENSMUSG00000026388	3110009E18Rik	protein_coding	overlapStart
chr1	120264988	120265545	558	-1.17	2.96e-09	2.73e-08	ENSMUSG00000026389	Steap3	protein_coding	inside
chr1	125560257	125560458	202	-1.31	2.3e-05	8.43e-05	ENSMUSG00000026342	Slc35f5	protein_coding	upstream
chr1	127774102	127774811	710	-1.05	1.88e-10	2.25e-09	ENSMUSG00000026349	Ccnt2	protein_coding	overlapStart
chr1	130462229	130463032	804	-1.01	2.44e-12	4.48e-11	ENSMUSG00000026399	Cd55	protein_coding	overlapStart
chr1	131244812	131245708	897	-2	3.23e-16	1.18e-14	ENSMUSG00000026430	Rassf5	protein_coding	overlapStart
chr1	132316084	132316441	358	-1.47	3.35e-07	1.97e-06	ENSMUSG00000009772	Nuak2	protein_coding	overlapStart
chr1	132741574	132741850	277	-1.24	0.00205	0.00443	ENSMUSG00000026442	Nfasc	protein_coding	overlapStart
chr1	133492880	133493503	624	-1.09	5.93e-13	1.22e-11	ENSMUSG00000101004	Gm8596	processed_pseudogene	upstream
chr1	134494562	134495176	615	-1.05	4.52e-15	1.37e-13	ENSMUSG00000042229	Rabif	protein_coding	overlapStart
chr1	134637915	134638583	669	-1.18	0.000209	0.000595	ENSMUSG00000042207	Kdm5b	protein_coding	downstream
chr1	134646251	134647134	884	-1.48	0.000716	0.00175	ENSMUSG00000026452	Syt2	protein_coding	overlapStart
chr1	134955429	134955965	537	-1.01	1.29e-09	1.29e-08	ENSMUSG00000073557	Ppp1r12b	protein_coding	overlapStart
chr1	135429800	135430869	1070	-1.04	1.31e-08	1.05e-07	ENSMUSG00000041879	Ipo9	protein_coding	overlapStart
chr1	135729159	135729534	376	-1.12	4.39e-09	3.92e-08	ENSMUSG00000026421	Csrp1	protein_coding	inside
chr1	136018091	136018659	569	-1	0.00236	0.00502	ENSMUSG00000026411	Tmem9	protein_coding	inside
chr1	136345752	136346383	632	-1.4	9.8e-07	5.07e-06	ENSMUSG00000041570	Camsap2	protein_coding	overlapStart
chr1	136625197	136625560	364	-1.47	0.0283	0.046	ENSMUSG00000041483	Zfp281	protein_coding	inside
chr1	143776707	143777058	352	-1.08	8.23e-05	0.000262	ENSMUSG00000018199	Ro60	protein_coding	inside
chr1	143777197	143778033	837	-1.01	2.97e-07	1.76e-06	ENSMUSG00000100455	Gm29170	sense_intronic	overlapStart
chr1	153332242	153333005	764	-1.13	2.12e-05	7.85e-05	ENSMUSG00000026478	Lamc1	protein_coding	overlapStart
chr1	153407534	153407815	282	-1.38	3.61e-08	2.62e-07	ENSMUSG00000073538	E330020D12Rik	processed_transcript	inside
chr1	153740115	153740617	503	-1.13	3.01e-09	2.78e-08	ENSMUSG00000026475	Rgs16	protein_coding	overlapStart
chr1	155244124	155245046	923	-1	0.00818	0.0152	ENSMUSG00000033722	BC034090	protein_coding	overlapStart
chr1	155742385	155743036	652	-1.41	6.66e-13	1.36e-11	ENSMUSG00000026468	Lhx4	protein_coding	inside
chr1	155812436	155813388	953	-1	1.04e-11	1.66e-10	ENSMUSG00000033684	Qsox1	protein_coding	overlapStart
chr1	156303209	156303722	514	-4.32	0.00279	0.00582	ENSMUSG00000060985	Tdrd5	protein_coding	overlapStart
chr1	156473921	156474319	399	-1.13	1.05e-05	4.21e-05	ENSMUSG00000026600	Soat1	protein_coding	inside
chr1	161070995	161071222	228	-1.02	0.00172	0.00379	ENSMUSG00000026708	Cenpl	protein_coding	inside
chr1	161130973	161131496	524	-1	3.92e-07	2.26e-06	ENSMUSG00000026705	Klhl20	protein_coding	inside
chr1	162548180	162548505	326	-1.11	0.000168	0.000488	ENSMUSG00000026694	Eef1aknmt	protein_coding	inside
chr1	163403258	163403632	375	-1.67	2.33e-09	2.19e-08	ENSMUSG00000040124	Gorab	protein_coding	inside
chr1	163929812	163930623	812	-1.21	0.000808	0.00195	ENSMUSG00000026584	Scyl3	protein_coding	inside
chr1	164444411	164444794	384	-1.36	0.00227	0.00484	ENSMUSG00000026576	Atp1b1	protein_coding	inside
chr1	165281825	165282790	966	-2.22	0.000117	0.000355	ENSMUSG00000040836	Gpr161	protein_coding	upstream
chr1	165461199	165461629	431	-1.01	6.87e-18	3.4e-16	ENSMUSG00000026568	Mpc2	protein_coding	inside
chr1	165763733	165764288	556	-1.36	6.08e-17	2.53e-15	ENSMUSG00000040713	Creg1	protein_coding	overlapStart
chr1	166237982	166238756	775	-1.4	3.94e-05	0.000137	ENSMUSG00000040629	Mael	protein_coding	overlapStart
chr1	167349939	167350736	798	-1.03	3.06e-12	5.47e-11	ENSMUSG00000026687	Aldh9a1	protein_coding	overlapStart
chr1	171195933	171196255	323	-1.63	5e-08	3.52e-07	ENSMUSG00000038370	Pcp4l1	protein_coding	inside
chr1	172053818	172054295	478	-1.55	0.000121	0.000366	ENSMUSG00000051251	Nhlh1	protein_coding	inside
chr1	172376554	172376916	363	-1.03	0.000515	0.00131	ENSMUSG00000050229	Pigm	protein_coding	inside
chr1	172632650	172632988	339	-1.12	0.000455	0.00118	ENSMUSG00000026544	Dusp23	protein_coding	overlapStart
chr1	174501759	174502862	1104	-1.11	2.47e-12	4.51e-11	ENSMUSG00000028354	Fmn2	protein_coding	overlapStart
chr1	175624974	175625621	648	-1.14	6.61e-08	4.54e-07	ENSMUSG00000026526	Fh1	protein_coding	inside
chr1	178528087	178529216	1130	-1.75	3.34e-08	2.44e-07	ENSMUSG00000026494	Kif26b	protein_coding	overlapStart
chr1	179546432	179546908	477	-1.13	3.39e-08	2.47e-07	ENSMUSG00000038949	Cnst	protein_coding	inside
chr1	180195715	180195992	278	-1.03	7.03e-08	4.8e-07	ENSMUSG00000026489	Coq8a	protein_coding	inside
chr1	180196222	180196448	227	-1.36	0.000296	0.000809	ENSMUSG00000026489	Coq8a	protein_coding	inside
chr1	180255842	180256277	436	-1.01	0.00112	0.0026	ENSMUSG00000010609	Psen2	protein_coding	inside
chr1	180568916	180569325	410	-1.13	1.22e-07	7.9e-07	ENSMUSG00000026496	Parp1	protein_coding	overlapStart
chr1	180696560	180697337	778	-1.74	2.59e-08	1.95e-07	ENSMUSG00000026497	Mixl1	protein_coding	overlapStart
chr1	181211581	181212492	912	-1.12	0.00398	0.00799	ENSMUSG00000038733	Wdr26	protein_coding	overlapStart
chr1	182408391	182409744	1354	-1.05	3.11e-11	4.48e-10	ENSMUSG00000026510	Trp53bp2	protein_coding	overlapStart
chr1	183297412	183297954	543	-1.1	0.00825	0.0153	ENSMUSG00000042901	Aida	protein_coding	inside
chr1	183368917	183369835	919	-1.03	0.000102	0.000317	ENSMUSG00000056050	Mia3	protein_coding	overlapStart
chr1	185454703	185455609	907	-1.11	7.94e-08	5.36e-07	ENSMUSG00000026614	Slc30a10	protein_coding	overlapStart
chr1	186116879	186117350	472	-1.07	9.75e-08	6.45e-07	ENSMUSG00000039246	Lyplal1	protein_coding	overlapStart
chr1	186967450	186968212	763	-1.38	1.52e-14	4.16e-13	ENSMUSG00000039224	D1Pas1	protein_coding	inside
chr1	191325881	191326479	599	-1.21	8.06e-13	1.62e-11	ENSMUSG00000026627	Pacc1	protein_coding	overlapStart
chr1	191717665	191719238	1574	-1.02	0.000305	0.00083	ENSMUSG00000026623	Lpgat1	protein_coding	overlapStart
chr1	192092209	192092572	364	-1.4	1.32e-08	1.06e-07	ENSMUSG00000026637	Traf5	protein_coding	overlapStart
chr1	192137619	192138708	1090	-1.05	9.97e-06	4.01e-05	ENSMUSG00000037395	Rcor3	protein_coding	overlapStart
chr1	193153115	193153565	451	-1.56	9.69e-17	3.93e-15	ENSMUSG00000026638	Irf6	protein_coding	inside
chr1	194619807	194620139	333	-1.14	7.28e-08	4.96e-07	ENSMUSG00000026640	Plxna2	protein_coding	inside
chr1	194976316	194977050	735	-1.31	5.95e-05	0.000197	ENSMUSG00000097325	Gm16897	antisense	overlapStart
chr10	5194513	5194999	487	-1.11	6.94e-06	2.9e-05	ENSMUSG00000096054	Syne1	protein_coding	inside
chr10	5550409	5550756	348	-1.11	8.02e-07	4.24e-06	ENSMUSG00000096054	Syne1	protein_coding	inside
chr10	5922415	5922683	269	-1.42	5.99e-08	4.16e-07	ENSMUSG00000019775	Rgs17	protein_coding	upstream
chr10	8518165	8518891	727	-1.11	0.000388	0.00102	ENSMUSG00000047712	Ust	protein_coding	overlapStart
chr10	9900839	9901465	627	-1.46	0.00259	0.00544	ENSMUSG00000112146	Gm46210	lincRNA	overlapStart
chr10	11149356	11149902	547	-1.04	1.7e-06	8.24e-06	ENSMUSG00000090112	Shprh	protein_coding	overlapStart
chr10	12963931	12964682	752	-1.46	4.91e-12	8.34e-11	ENSMUSG00000039232	Stx11	protein_coding	overlapStart
chr10	13008457	13009020	564	-1.06	5.2e-08	3.65e-07	ENSMUSG00000078348	Sf3b5	protein_coding	inside
chr10	13090404	13091271	868	-1.19	9.76e-12	1.56e-10	ENSMUSG00000019817	Plagl1	protein_coding	inside
chr10	14705238	14705530	293	-1.03	0.0005	0.00128	ENSMUSG00000019868	Vta1	protein_coding	inside
chr10	17947165	17947498	334	-3.58	0.0272	0.0443	ENSMUSG00000039879	Heca	protein_coding	inside
chr10	18844873	18845459	587	-1.73	1.37e-07	8.75e-07	ENSMUSG00000019851	Perp	protein_coding	overlapStart
chr10	19014835	19015481	647	-1.15	3.02e-06	1.39e-05	ENSMUSG00000019850	Tnfaip3	protein_coding	inside
chr10	19591973	19592361	389	-1.28	6.83e-11	9.19e-10	ENSMUSG00000020009	Ifngr1	protein_coding	inside
chr10	19933634	19935030	1397	-1.07	5.14e-05	0.000173	ENSMUSG00000071369	Map3k5	protein_coding	overlapStart
chr10	20148549	20149621	1073	-4.9	1.12e-05	4.45e-05	ENSMUSG00000019996	Map7	protein_coding	inside
chr10	21161107	21161420	314	-1.46	0.0124	0.022	ENSMUSG00000019982	Myb	protein_coding	upstream
chr10	22730720	22732119	1400	-1.01	3.74e-14	9.51e-13	ENSMUSG00000071359	Tbpl1	protein_coding	overlapStart
chr10	24711618	24712205	588	-1.91	1e-08	8.26e-08	ENSMUSG00000037370	Enpp1	protein_coding	overlapStart
chr10	30200107	30200599	493	-1	9.18e-09	7.63e-08	ENSMUSG00000075266	Cenpw	protein_coding	overlapStart
chr10	32889794	32890395	602	-1.07	0.00958	0.0174	ENSMUSG00000069670	Nkain2	protein_coding	inside
chr10	33624225	33624689	465	-1.37	1.18e-06	5.96e-06	ENSMUSG00000090087	Gm15939	antisense	overlapStart
chr10	39369201	39370627	1427	-1.02	1.25e-10	1.57e-09	ENSMUSG00000019843	Fyn	protein_coding	inside
chr10	40141345	40142348	1004	-1.21	4.42e-19	2.71e-17	ENSMUSG00000019838	Slc16a10	protein_coding	overlapStart
chr10	40281980	40282653	674	-1.03	0.018	0.0306	ENSMUSG00000111213	Gm47867	processed_pseudogene	overlapStart
chr10	40683111	40683731	621	-1.1	1.52e-06	7.5e-06	ENSMUSG00000045555	Mettl24	protein_coding	overlapStart
chr10	40883590	40884673	1084	-1.06	0.000668	0.00165	ENSMUSG00000019831	Wasf1	protein_coding	inside
chr10	45066813	45067838	1026	-1.67	2.79e-05	0.0001	ENSMUSG00000019849	Prep	protein_coding	overlapStart
chr10	45289317	45289794	478	-1.45	2.47e-05	9.01e-05	ENSMUSG00000019848	Popdc3	protein_coding	inside
chr10	45485527	45486972	1446	-1.49	1.76e-05	6.63e-05	ENSMUSG00000063804	Lin28b	protein_coding	overlapStart
chr10	56378520	56379217	698	-1.2	0.0128	0.0226	ENSMUSG00000050953	Gja1	protein_coding	inside
chr10	57532057	57532548	492	-1.18	4.55e-11	6.38e-10	ENSMUSG00000019877	Serinc1	protein_coding	overlapStart
chr10	58446577	58447515	939	-1.17	4.17e-07	2.38e-06	ENSMUSG00000003226	Ranbp2	protein_coding	overlapStart
chr10	59323106	59324253	1148	-1.31	2.52e-30	7.41e-28	ENSMUSG00000019916	P4ha1	protein_coding	overlapStart
chr10	59950256	59951973	1718	-1.02	5.08e-26	8.46e-24	ENSMUSG00000020108	Ddit4	protein_coding	overlapStart
chr10	60106265	60107746	1482	-1.38	1.04e-07	6.84e-07	ENSMUSG00000058297	Spock2	protein_coding	inside
chr10	60346857	60347253	397	-1.56	2.13e-12	3.96e-11	ENSMUSG00000020101	Vsir	protein_coding	inside
chr10	61272901	61273726	826	-1.18	3.31e-05	0.000117	ENSMUSG00000059901	Adamts14	protein_coding	overlapStart
chr10	61475806	61476227	422	-1.06	4.94e-10	5.39e-09	ENSMUSG00000037151	Lrrc20	protein_coding	inside
chr10	62946635	62947447	813	-1.02	2.24e-07	1.37e-06	ENSMUSG00000036875	Dna2	protein_coding	overlapStart
chr10	68028755	68029031	277	-1.09	7.44e-05	0.000239	ENSMUSG00000037846	Rtkn2	protein_coding	inside
chr10	69212829	69213793	965	-1.71	2.03e-07	1.26e-06	ENSMUSG00000019944	Rhobtb1	protein_coding	inside
chr10	70599741	70600241	501	-1.31	1.19e-05	4.71e-05	ENSMUSG00000037747	Phyhipl	protein_coding	inside
chr10	71284634	71285461	828	-1.07	1.51e-05	5.78e-05	ENSMUSG00000019927	Ube2d1	protein_coding	overlapStart
chr10	75060360	75060907	548	-2.14	5.83e-05	0.000193	ENSMUSG00000009681	Bcr	protein_coding	overlapStart
chr10	75212046	75212641	596	-1.04	0.00103	0.00241	ENSMUSG00000033444	Specc1l	protein_coding	overlapStart
chr10	75316717	75317623	907	-1.45	7.46e-09	6.34e-08	ENSMUSG00000020178	Adora2a	protein_coding	overlapStart
chr10	77033255	77033651	397	-1.1	1.39e-09	1.37e-08	ENSMUSG00000001436	Slc19a1	protein_coding	inside
chr10	77166134	77166680	547	-1.12	4.14e-08	2.97e-07	ENSMUSG00000001435	Col18a1	protein_coding	overlapStart
chr10	77982717	77984808	2092	-1.4	5.46e-09	4.8e-08	ENSMUSG00000020284	Cfap410	protein_coding	inside
chr10	78352406	78353014	609	-1.31	0.00779	0.0145	ENSMUSG00000001211	Agpat3	protein_coding	overlapStart
chr10	78398906	78399390	485	-1.65	0.00583	0.0112	ENSMUSG00000061032	Rrp1	protein_coding	downstream
chr10	79097173	79097593	421	-1.17	4.71e-05	0.00016	ENSMUSG00000060301	2610008E11Rik	protein_coding	inside
chr10	79671845	79672192	348	-1.34	2.59e-05	9.4e-05	ENSMUSG00000020308	Tpgs1	protein_coding	inside
chr10	79704404	79704948	545	-1.01	7.6e-13	1.53e-11	ENSMUSG00000023175	Bsg	protein_coding	overlapStart
chr10	79960159	79960560	402	-1.15	3.1e-05	0.00011	ENSMUSG00000035754	Wdr18	protein_coding	inside
chr10	79966356	79967276	921	-1.17	0.0137	0.024	ENSMUSG00000035754	Wdr18	protein_coding	inside
chr10	80136598	80137582	985	-1.3	0.00276	0.00578	ENSMUSG00000035640	Cbarp	protein_coding	inside
chr10	80138666	80139437	772	-1.35	2.96e-05	0.000106	ENSMUSG00000035640	Cbarp	protein_coding	inside
chr10	80277432	80278565	1134	-1.23	0.00206	0.00445	ENSMUSG00000069565	Dazap1	protein_coding	inside
chr10	80381321	80382427	1107	-1.41	0.000776	0.00188	ENSMUSG00000048696	Mex3d	protein_coding	inside
chr10	80395169	80395383	215	-1.48	6.14e-07	3.34e-06	ENSMUSG00000035478	Mbd3	protein_coding	inside
chr10	80538906	80539147	242	-1.12	3.75e-08	2.71e-07	ENSMUSG00000003341	Atp8b3	protein_coding	overlapStart
chr10	80674118	80674761	644	-1.22	9.03e-05	0.000284	ENSMUSG00000020190	Mknk2	protein_coding	inside
chr10	80855340	80855659	320	-2.2	0.00163	0.00363	ENSMUSG00000035206	Sppl2b	protein_coding	inside
chr10	81025092	81025419	328	-2.46	4.44e-05	0.000152	ENSMUSG00000087114	Gm16099	antisense	inside
chr10	81070026	81070352	327	-1.13	1.91e-09	1.83e-08	ENSMUSG00000004929	Thop1	protein_coding	overlapStart
chr10	81327981	81328457	477	-1.31	0.00589	0.0113	ENSMUSG00000034881	Tbxa2r	protein_coding	upstream
chr10	83360236	83360928	693	-1.14	2.02e-08	1.55e-07	ENSMUSG00000020255	D10Wsu102e	protein_coding	inside
chr10	83722942	83723540	599	-1	0.00152	0.00339	ENSMUSG00000087651	1500009L16Rik	protein_coding	inside
chr10	84917601	84917900	300	-1.1	0.00503	0.00984	ENSMUSG00000035620	Ric8b	protein_coding	overlapStart
chr10	85102695	85103346	652	-1.18	0.00604	0.0115	ENSMUSG00000060935	Tmem263	protein_coding	inside
chr10	85928398	85929027	630	-1.06	4.82e-05	0.000163	ENSMUSG00000085111	Ascl4	protein_coding	inside
chr10	86021621	86022426	806	-1.14	2.06e-10	2.43e-09	ENSMUSG00000001786	Fbxo7	protein_coding	overlapStart
chr10	86300476	86301086	611	-1.9	7.92e-11	1.04e-09	ENSMUSG00000020044	Timp3	protein_coding	inside
chr10	86498461	86498944	484	-1.31	1.84e-11	2.8e-10	ENSMUSG00000059602	Syn3	protein_coding	overlapStart
chr10	88459630	88460286	657	-1	2.62e-06	1.22e-05	ENSMUSG00000060002	Chpt1	protein_coding	inside
chr10	89744888	89745739	852	-1	0.000112	0.000341	ENSMUSG00000019951	Uhrf1bp1l	protein_coding	overlapStart
chr10	91123258	91124097	840	-1.04	1.06e-16	4.28e-15	ENSMUSG00000061904	Slc25a3	protein_coding	overlapStart
chr10	93453420	93453985	566	-1.1	2.43e-06	1.14e-05	ENSMUSG00000015889	Lta4h	protein_coding	inside
chr10	93833800	93834411	612	-1.39	8.23e-08	5.53e-07	ENSMUSG00000020020	Usp44	protein_coding	inside
chr10	94036017	94036493	477	-1.33	0.000147	0.000437	ENSMUSG00000020021	Fgd6	protein_coding	inside
chr10	94514725	94515662	938	-1.3	0.000508	0.0013	ENSMUSG00000020023	Tmcc3	protein_coding	inside
chr10	98913754	98915849	2096	-1.02	1.23e-06	6.21e-06	ENSMUSG00000019943	Atp2b1	protein_coding	overlapStart
chr10	100015516	100016254	739	-1.28	1.83e-12	3.46e-11	ENSMUSG00000019966	Kitl	protein_coding	overlapStart
chr10	103367437	103368069	633	-1.33	7.62e-07	4.05e-06	ENSMUSG00000019894	Slc6a15	protein_coding	overlapStart
chr10	110744880	110745259	380	-1.53	0.00503	0.00983	ENSMUSG00000020185	E2f7	protein_coding	upstream
chr10	110745444	110746097	654	-1.2	8.47e-10	8.78e-09	ENSMUSG00000020185	E2f7	protein_coding	inside
chr10	116472986	116474454	1469	-1.23	3.3e-05	0.000117	ENSMUSG00000085837	Kcnmb4os2	antisense	overlapStart
chr10	117629149	117630044	896	-1.02	3.78e-16	1.37e-14	ENSMUSG00000020183	Cpm	protein_coding	overlapStart
chr10	119197794	119198156	363	-1.23	0.0204	0.0343	ENSMUSG00000020114	Cand1	protein_coding	downstream
chr10	121364831	121365363	533	-1.2	0.00137	0.0031	ENSMUSG00000034707	Gns	protein_coding	overlapStart
chr10	121641637	121642061	425	-1.34	2.99e-05	0.000107	ENSMUSG00000047642	D930020B18Rik	protein_coding	inside
chr10	127048948	127049506	559	-1.17	0.000378	0.001	ENSMUSG00000006724	Cyp27b1	protein_coding	inside
chr10	127188511	127189086	576	-1.15	0.00417	0.00833	ENSMUSG00000019467	Arhgef25	protein_coding	inside
chr10	127266372	127267119	748	-1.2	8.96e-06	3.65e-05	ENSMUSG00000025410	Dctn2	protein_coding	inside
chr10	127277814	127278784	971	-1.12	0.000714	0.00175	ENSMUSG00000025410	Dctn2	protein_coding	inside
chr10	128411235	128411468	234	-1.08	6.85e-05	0.000222	ENSMUSG00000025374	Nabp2	protein_coding	inside
chr10	128487209	128487640	432	-4.46	0.00124	0.00284	ENSMUSG00000025369	Smarcc2	protein_coding	inside
chr10	128525110	128525918	809	-1	2.05e-07	1.26e-06	ENSMUSG00000100548	Gm29585	antisense	inside
chr10	128544360	128544710	351	-2.47	0.0167	0.0287	ENSMUSG00000100548	Gm29585	antisense	inside
chr11	3290342	3291087	746	-1.03	2.79e-06	1.29e-05	ENSMUSG00000020453	Patz1	protein_coding	inside
chr11	3451694	3452282	589	-1.19	4.38e-07	2.48e-06	ENSMUSG00000020448	Rnf185	protein_coding	inside
chr11	3502168	3502519	352	-1.96	0.000111	0.000341	ENSMUSG00000034570	Inpp5j	protein_coding	inside
chr11	3535574	3536283	710	-1	3.62e-10	4.06e-09	ENSMUSG00000087291	Gm11946	processed_transcript	inside
chr11	4218243	4218616	374	-1.16	1.41e-08	1.12e-07	ENSMUSG00000020424	Castor1	protein_coding	inside
chr11	4637684	4637978	295	-1.11	9.84e-07	5.08e-06	ENSMUSG00000020412	Ascc2	protein_coding	overlapStart
chr11	4946921	4948332	1412	-1.78	5.46e-06	2.35e-05	ENSMUSG00000020396	Nefh	protein_coding	overlapStart
chr11	5062209	5062570	362	-1.14	0.0252	0.0414	ENSMUSG00000034201	Gas2l1	protein_coding	inside
chr11	5151882	5152303	422	-1.77	0.00205	0.00443	ENSMUSG00000034164	Emid1	protein_coding	overlapStart
chr11	6244667	6244998	332	-1.13	0.0092	0.0168	ENSMUSG00000081153	Gm11401	processed_pseudogene	downstream
chr11	7213325	7214248	924	-1.32	0.000294	0.000804	ENSMUSG00000020427	Igfbp3	protein_coding	overlapStart
chr11	11684962	11685551	590	-1.72	8.09e-08	5.45e-07	ENSMUSG00000085652	Gm11999	processed_transcript	overlapStart
chr11	16752236	16753040	805	-1.18	1.42e-07	9.05e-07	ENSMUSG00000020122	Egfr	protein_coding	inside
chr11	17211098	17211554	457	-1.01	6.2e-05	0.000204	ENSMUSG00000020116	Pno1	protein_coding	inside
chr11	20201391	20202132	742	-1.2	1.54e-09	1.51e-08	ENSMUSG00000020149	Rab1a	protein_coding	overlapStart
chr11	22286358	22287004	647	-1.51	6.22e-06	2.64e-05	ENSMUSG00000042302	Ehbp1	protein_coding	inside
chr11	30267547	30268846	1300	-1.16	3.15e-05	0.000112	ENSMUSG00000020315	Sptbn1	protein_coding	overlapStart
chr11	30953901	30954835	935	-1.05	2.04e-09	1.95e-08	ENSMUSG00000020311	Erlec1	protein_coding	overlapStart
chr11	30985970	30986366	397	-1.11	4.56e-09	4.07e-08	ENSMUSG00000020309	Chac2	protein_coding	overlapStart
chr11	31368756	31370087	1332	-1.51	1.45e-09	1.43e-08	ENSMUSG00000020303	Stc2	protein_coding	overlapStart
chr11	31371356	31371968	613	-1.12	0.00292	0.00608	ENSMUSG00000020303	Stc2	protein_coding	upstream
chr11	31870923	31871683	761	-1.37	2.06e-09	1.96e-08	ENSMUSG00000020300	Cpeb4	protein_coding	upstream
chr11	32347397	32348289	893	-1.96	4.19e-06	1.86e-05	ENSMUSG00000040711	Sh3pxd2b	protein_coding	overlapStart
chr11	33202169	33202811	643	-1.4	0.00203	0.00438	ENSMUSG00000040610	Tlx3	protein_coding	inside
chr11	33526459	33526834	376	-1.05	0.0147	0.0256	ENSMUSG00000040594	Ranbp17	protein_coding	upstream
chr11	35121056	35121749	694	-2.69	3.47e-25	5.21e-23	ENSMUSG00000056427	Slit3	protein_coding	overlapStart
chr11	35769532	35770207	676	-1.12	4.04e-06	1.8e-05	ENSMUSG00000018846	Pank3	protein_coding	inside
chr11	35834099	35834523	425	-1.24	1.1e-06	5.63e-06	ENSMUSG00000018848	Rars	protein_coding	overlapStart
chr11	43528372	43529433	1062	-1.06	1.03e-08	8.49e-08	ENSMUSG00000044707	Ccnjl	protein_coding	overlapStart
chr11	44616864	44617135	272	-1.03	0.000114	0.000348	ENSMUSG00000102563	Gm37695	TEC	overlapStart
chr11	45980472	45981233	762	-1.08	6.31e-05	0.000207	ENSMUSG00000040489	Sox30	protein_coding	inside
chr11	45991804	45991999	196	-1.08	4.55e-10	5e-09	ENSMUSG00000040489	Sox30	protein_coding	inside
chr11	46055782	46056415	634	-1.05	4.73e-18	2.42e-16	ENSMUSG00000011256	Adam19	protein_coding	overlapStart
chr11	46436947	46437483	537	-1.27	4.56e-12	7.82e-11	ENSMUSG00000020397	Med7	protein_coding	inside
chr11	47988426	47989407	982	-1.74	0.000155	0.000457	ENSMUSG00000020354	Sgcd	protein_coding	overlapStart
chr11	48837217	48838228	1012	-1.02	2.06e-07	1.27e-06	ENSMUSG00000040350	Trim7	protein_coding	inside
chr11	49793952	49794995	1044	-1.03	1.22e-19	8.27e-18	ENSMUSG00000020363	Gfpt2	protein_coding	overlapStart
chr11	50024944	50025260	317	-1.56	0.000114	0.000348	ENSMUSG00000020376	Rnf130	protein_coding	upstream
chr11	50224574	50225865	1292	-1.06	1.99e-06	9.51e-06	ENSMUSG00000036620	Mgat4b	protein_coding	inside
chr11	51289704	51289919	216	-1.07	1.03e-05	4.13e-05	ENSMUSG00000063564	Col23a1	protein_coding	upstream
chr11	52255053	52255517	465	-1.64	0.00353	0.00717	ENSMUSG00000000782	Tcf7	protein_coding	inside
chr11	54100558	54101380	823	-1.25	1.62e-06	7.92e-06	ENSMUSG00000018906	P4ha2	protein_coding	inside
chr11	54303840	54304526	687	-1.32	0.000691	0.0017	ENSMUSG00000020333	Acsl6	protein_coding	inside
chr11	54955827	54956546	720	-1.09	3.26e-18	1.71e-16	ENSMUSG00000020400	Tnip1	protein_coding	inside
chr11	55098028	55098590	563	-1.06	1.39e-17	6.51e-16	ENSMUSG00000000594	Gm2a	protein_coding	overlapStart
chr11	55204387	55204728	342	-1.35	0.000299	0.000816	ENSMUSG00000020261	Slc36a1	protein_coding	inside
chr11	55314153	55314717	565	-1.18	5.95e-06	2.53e-05	ENSMUSG00000055333	Fat2	protein_coding	inside
chr11	55387990	55388171	182	-1.08	0.00136	0.00309	ENSMUSG00000018593	Sparc	protein_coding	downstream
chr11	55505148	55508188	3041	-1.08	1.97e-12	3.68e-11	ENSMUSG00000018583	G3bp1	protein_coding	downstream
chr11	57644685	57645974	1290	-1.24	4.67e-22	4.36e-20	ENSMUSG00000085719	4933424L21Rik	antisense	inside
chr11	58199314	58199527	214	-1.02	0.00186	0.00406	ENSMUSG00000078853	Igtp	protein_coding	upstream
chr11	58307136	58307868	733	-1.01	9.7e-07	5.02e-06	ENSMUSG00000037243	Zfp692	protein_coding	inside
chr11	58903670	58904277	608	-1.11	2.6e-21	2.15e-19	ENSMUSG00000037001	Zfp39	protein_coding	overlapStart
chr11	59375344	59375667	324	-1.08	2.51e-06	1.17e-05	ENSMUSG00000086910	Gm15755	antisense	overlapStart
chr11	59787121	59787727	607	-1.13	1.96e-14	5.27e-13	ENSMUSG00000043648	Pld6	protein_coding	overlapStart
chr11	60104883	60105274	392	-4.19	0.00396	0.00795	ENSMUSG00000062115	Rai1	protein_coding	overlapStart
chr11	60197928	60198831	904	-1	1.2e-05	4.74e-05	ENSMUSG00000062115	Rai1	protein_coding	inside
chr11	60220183	60220611	429	-1.06	2.07e-12	3.87e-11	ENSMUSG00000020538	Srebf1	protein_coding	inside
chr11	60352640	60352881	242	-1.54	3.72e-09	3.37e-08	ENSMUSG00000000538	Tom1l2	protein_coding	inside
chr11	60416687	60417075	389	-1	9.74e-07	5.04e-06	ENSMUSG00000042709	Atpaf2	protein_coding	inside
chr11	60728418	60728828	411	-1.1	1.64e-09	1.6e-08	ENSMUSG00000018599	Mief2	protein_coding	inside
chr11	61022126	61022838	713	-1.23	4.09e-06	1.82e-05	ENSMUSG00000042529	Kcnj12	protein_coding	overlapStart
chr11	61493549	61494269	721	-1.05	6.95e-07	3.74e-06	ENSMUSG00000001034	Mapk7	protein_coding	inside
chr11	61671724	61671968	245	-1.32	0.00017	0.000494	ENSMUSG00000004837	Grap	protein_coding	inside
chr11	61854091	61855538	1448	-1.03	9.08e-05	0.000285	ENSMUSG00000004798	Ulk2	protein_coding	overlapStart
chr11	62731410	62731900	491	-1.08	1.03e-05	4.13e-05	ENSMUSG00000005267	Zfp287	protein_coding	inside
chr11	63921672	63922330	659	-1.24	8.43e-08	5.66e-07	ENSMUSG00000070407	Hs3st3b1	protein_coding	overlapStart
chr11	65162450	65162977	528	-1.17	0.000291	0.000796	ENSMUSG00000118601	AL663045.1	antisense	inside
chr11	65807215	65807634	420	-1.17	0.000737	0.0018	ENSMUSG00000018347	Zkscan6	protein_coding	inside
chr11	67921546	67922213	668	-2.4	0.0159	0.0274	ENSMUSG00000055134	9130017K11Rik	processed_transcript	inside
chr11	68432145	68432386	242	-1.33	9.28e-10	9.53e-09	ENSMUSG00000020901	Pik3r5	protein_coding	inside
chr11	68691194	68691788	595	-1.23	3.57e-18	1.87e-16	ENSMUSG00000020900	Myh10	protein_coding	overlapStart
chr11	69045648	69046018	371	-1.02	1.18e-07	7.64e-07	ENSMUSG00000020897	Aurkb	protein_coding	inside
chr11	69059745	69060108	364	-1.16	0.000387	0.00102	ENSMUSG00000072809	9330160F10Rik	antisense	inside
chr11	69559749	69560419	671	-1.35	0.00314	0.00647	ENSMUSG00000003934	Efnb3	protein_coding	overlapStart
chr11	69586271	69586507	237	-1.62	0.0184	0.0313	ENSMUSG00000059552	Trp53	protein_coding	inside
chr11	69652384	69653144	761	-1.31	0.00619	0.0118	ENSMUSG00000018765	Fxr2	protein_coding	inside
chr11	69855078	69855461	384	-1.06	0.00115	0.00265	ENSMUSG00000001583	Tnk1	protein_coding	inside
chr11	69858508	69858755	248	-1.05	9.05e-07	4.72e-06	ENSMUSG00000001583	Tnk1	protein_coding	overlapStart
chr11	70432450	70432906	457	-1.15	0.000558	0.00141	ENSMUSG00000060216	Arrb2	protein_coding	overlapStart
chr11	70539771	70540553	783	-1	2.4e-07	1.46e-06	ENSMUSG00000020828	Pld2	protein_coding	overlapStart
chr11	70687358	70688175	818	-1.2	4.55e-06	1.99e-05	ENSMUSG00000040712	Camta2	protein_coding	overlapStart
chr11	71003787	71004490	704	-1.34	1.43e-05	5.54e-05	ENSMUSG00000040620	Dhx33	protein_coding	overlapStart
chr11	71032438	71033538	1101	-1	2.27e-08	1.73e-07	ENSMUSG00000018451	6330403K07Rik	protein_coding	overlapStart
chr11	71750716	71751540	825	-1.75	0.000556	0.0014	ENSMUSG00000020811	Wscd1	protein_coding	inside
chr11	73019004	73019730	727	-1.01	9.12e-05	0.000286	ENSMUSG00000020785	Camkk1	protein_coding	overlapStart
chr11	73137737	73138567	831	-1.11	2.21e-08	1.69e-07	ENSMUSG00000050107	Haspin	protein_coding	overlapStart
chr11	73176490	73177904	1415	-1.18	1.41e-17	6.58e-16	ENSMUSG00000047260	Emc6	protein_coding	overlapStart
chr11	74649463	74649986	524	-1.23	0.00179	0.00394	ENSMUSG00000020741	Cluh	protein_coding	overlapStart
chr11	75168877	75169205	329	-1.79	1.08e-05	4.31e-05	ENSMUSG00000043099	Hic1	protein_coding	inside
chr11	75178062	75178833	772	-1.32	2.4e-11	3.56e-10	ENSMUSG00000078789	Dph1	protein_coding	inside
chr11	75531737	75532021	285	-1.03	6.46e-09	5.56e-08	ENSMUSG00000109715	Gm45606	antisense	inside
chr11	75651450	75652103	654	-1.02	2.1e-05	7.76e-05	ENSMUSG00000017774	Myo1c	protein_coding	inside
chr11	75966405	75967108	704	-1.2	6.36e-06	2.69e-05	ENSMUSG00000020847	Rph3al	protein_coding	upstream
chr11	76201698	76201922	225	-1.04	1.93e-07	1.2e-06	ENSMUSG00000069808	Fam57a	protein_coding	inside
chr11	76202047	76202496	450	-1.2	5.34e-05	0.000179	ENSMUSG00000069808	Fam57a	protein_coding	inside
chr11	76623483	76623848	366	-1.38	0.00743	0.0139	ENSMUSG00000017631	Abr	protein_coding	overlapStart
chr11	77347961	77348845	885	-1.02	2.24e-05	8.22e-05	ENSMUSG00000037926	Ssh2	protein_coding	inside
chr11	77462311	77462816	506	-1.01	0.0106	0.0192	ENSMUSG00000020836	Coro6	protein_coding	overlapStart
chr11	77492851	77493164	314	-1.16	1.34e-06	6.68e-06	ENSMUSG00000011877	Git1	protein_coding	upstream
chr11	78323142	78323371	230	-1.33	7.66e-07	4.07e-06	ENSMUSG00000017390	Aldoc	protein_coding	inside
chr11	78697042	78697460	419	-1.04	8.18e-05	0.000261	ENSMUSG00000017376	Nlk	protein_coding	overlapStart
chr11	80300875	80301602	728	-1.98	0.0207	0.0347	ENSMUSG00000017692	Rhbdl3	protein_coding	overlapStart
chr11	80476430	80477519	1090	-2.5	0.00812	0.0151	ENSMUSG00000048895	Cdk5r1	protein_coding	overlapStart
chr11	83753460	83754128	669	-1.12	1.73e-10	2.09e-09	ENSMUSG00000000976	Heatr6	protein_coding	overlapStart
chr11	83942130	83942526	397	-1	1.4e-06	6.99e-06	ENSMUSG00000020677	Ddx52	protein_coding	inside
chr11	84179187	84179617	431	-1.05	2.07e-08	1.59e-07	ENSMUSG00000020532	Acaca	protein_coding	inside
chr11	84915985	84916335	351	-1.07	4.44e-06	1.95e-05	ENSMUSG00000020526	Znhit3	protein_coding	inside
chr11	85352795	85352979	185	-1.25	8.3e-09	6.99e-08	ENSMUSG00000059439	Bcas3	protein_coding	upstream
chr11	85844075	85844317	243	-1.35	0.000299	0.000815	ENSMUSG00000000093	Tbx2	protein_coding	downstream
chr11	87595427	87596049	623	-1.25	1.73e-06	8.39e-06	ENSMUSG00000018401	Mtmr4	protein_coding	inside
chr11	87616913	87617956	1044	-1.98	0.0185	0.0314	ENSMUSG00000070345	Hsf5	protein_coding	overlapStart
chr11	87639109	87639438	330	-1.01	1.05e-08	8.62e-08	ENSMUSG00000070345	Hsf5	protein_coding	inside
chr11	88067652	88068721	1070	-1.17	1.15e-05	4.56e-05	ENSMUSG00000018377	Vezf1	protein_coding	overlapStart
chr11	88098965	88099277	313	-1.86	0.00124	0.00283	ENSMUSG00000018378	Cuedc1	protein_coding	inside
chr11	88863998	88864657	660	-1.33	0.000361	0.000962	ENSMUSG00000018428	Akap1	protein_coding	overlapStart
chr11	88999094	89000240	1147	-1.01	3.25e-15	1.01e-13	ENSMUSG00000000275	Trim25	protein_coding	overlapStart
chr11	90002529	90002880	352	-1.22	6.69e-07	3.62e-06	ENSMUSG00000020553	Pctp	protein_coding	inside
chr11	90249438	90249962	525	-1.39	6.65e-05	0.000217	ENSMUSG00000003948	Mmd	protein_coding	overlapStart
chr11	90637841	90638946	1106	-1.06	2.06e-18	1.13e-16	ENSMUSG00000020546	Stxbp4	protein_coding	overlapStart
chr11	94491170	94491684	515	-1.16	1.96e-05	7.31e-05	ENSMUSG00000010080	Epn3	protein_coding	inside
chr11	95076171	95076828	658	-1.1	1.74e-09	1.68e-08	ENSMUSG00000001507	Itga3	protein_coding	overlapStart
chr11	95076984	95077181	198	-1.02	1.12e-06	5.7e-06	ENSMUSG00000001507	Itga3	protein_coding	upstream
chr11	95105363	95105542	180	-1.24	0.000789	0.00191	ENSMUSG00000001510	Dlx3	protein_coding	upstream
chr11	95120055	95120388	334	-1.82	1.52e-14	4.16e-13	ENSMUSG00000001510	Dlx3	protein_coding	overlapStart
chr11	95587398	95587768	371	-1.35	5.5e-11	7.6e-10	ENSMUSG00000000120	Ngfr	protein_coding	overlapStart
chr11	97114778	97115388	611	-1.48	6.96e-09	5.95e-08	ENSMUSG00000001444	Tbx21	protein_coding	overlapStart
chr11	97415573	97416261	689	-1.56	9.54e-06	3.86e-05	ENSMUSG00000049807	Arhgap23	protein_coding	inside
chr11	97628200	97629739	1540	-1.5	3.39e-07	1.99e-06	ENSMUSG00000043439	Epop	protein_coding	overlapStart
chr11	97678094	97679052	959	-1	0.00273	0.00572	ENSMUSG00000038437	Mllt6	protein_coding	inside
chr11	98358356	98358874	519	-1	4.81e-05	0.000163	ENSMUSG00000018167	Stard3	protein_coding	overlapStart
chr11	98794600	98796519	1920	-1.04	8.32e-05	0.000265	ENSMUSG00000052915	Msl1	protein_coding	overlapStart
chr11	100471879	100472879	1001	-1.13	4.6e-20	3.28e-18	ENSMUSG00000048732	Klhl11	protein_coding	overlapStart
chr11	101070156	101070499	344	-1.88	3.37e-07	1.98e-06	ENSMUSG00000001751	Naglu	protein_coding	inside
chr11	101082619	101083316	698	-1.22	1.06e-09	1.08e-08	ENSMUSG00000001755	Coasy	protein_coding	inside
chr11	102229743	102230170	428	-1.18	0.00907	0.0166	ENSMUSG00000008855	Hdac5	protein_coding	overlapStart
chr11	102604348	102605314	967	-1.72	0.0161	0.0277	ENSMUSG00000050288	Fzd2	protein_coding	overlapStart
chr11	103360193	103360915	723	-1.49	9.9e-05	0.000307	ENSMUSG00000085360	Arhgap27os2	antisense	inside
chr11	104157824	104158080	257	-1.23	7.72e-08	5.23e-07	ENSMUSG00000018634	Crhr1	protein_coding	inside
chr11	105292114	105292913	800	-1.36	0.0052	0.0101	ENSMUSG00000020695	Mrc2	protein_coding	overlapStart
chr11	106020168	106020716	549	-1.02	1.13e-09	1.14e-08	ENSMUSG00000001901	Kcnh6	protein_coding	inside
chr11	106084595	106085426	832	-1.06	0.000248	0.000693	ENSMUSG00000020700	Map3k3	protein_coding	overlapStart
chr11	106612586	106613018	433	-2.28	0.00425	0.00847	ENSMUSG00000040548	Tex2	protein_coding	inside
chr11	108343429	108344522	1094	-1.35	1.26e-05	4.96e-05	ENSMUSG00000050965	Prkca	protein_coding	overlapStart
chr11	113201293	113201912	620	-1.03	1.47e-16	5.81e-15	ENSMUSG00000087259	2610035D17Rik	lincRNA	overlapStart
chr11	115187494	115187851	358	-1.23	0.000187	0.000537	ENSMUSG00000045980	Tmem104	protein_coding	inside
chr11	115367266	115367744	479	-1.32	1.83e-05	6.86e-05	ENSMUSG00000034586	Hid1	protein_coding	inside
chr11	115403517	115403984	468	-1.15	1.7e-07	1.07e-06	ENSMUSG00000018858	Mrpl58	protein_coding	overlapStart
chr11	115491506	115492108	603	-1.17	2.28e-06	1.08e-05	ENSMUSG00000020736	Nt5c	protein_coding	overlapStart
chr11	115535065	115535765	701	-1.19	0.00982	0.0178	ENSMUSG00000020738	Sumo2	protein_coding	inside
chr11	115564453	115564710	258	-1.1	3.82e-06	1.71e-05	ENSMUSG00000020739	Nup85	protein_coding	inside
chr11	115577613	115578823	1211	-1.01	0.000296	0.000809	ENSMUSG00000020739	Nup85	protein_coding	inside
chr11	115823998	115824645	648	-1.14	4.53e-06	1.99e-05	ENSMUSG00000020782	Llgl2	protein_coding	overlapStart
chr11	115885216	115885954	739	-1.07	3.44e-07	2.02e-06	ENSMUSG00000034427	Myo15b	protein_coding	inside
chr11	115933686	115934020	335	-1.43	2.1e-05	7.77e-05	ENSMUSG00000020755	Sap30bp	protein_coding	inside
chr11	116130457	116131119	663	-1.1	1.27e-05	4.97e-05	ENSMUSG00000054517	Trim65	protein_coding	inside
chr11	116138430	116138884	455	-1.01	3.24e-05	0.000115	ENSMUSG00000020775	Mrpl38	protein_coding	overlapStart
chr11	116535763	116536455	693	-1.49	2.68e-06	1.24e-05	ENSMUSG00000061878	Sphk1	protein_coding	inside
chr11	116623903	116624266	364	-1.52	4.86e-09	4.29e-08	ENSMUSG00000020806	Rhbdf2	protein_coding	inside
chr11	116694229	116694880	652	-1.24	0.00103	0.00241	ENSMUSG00000057286	St6galnac2	protein_coding	overlapStart
chr11	116827637	116828052	416	-2.58	0.0134	0.0237	ENSMUSG00000020814	Mxra7	protein_coding	overlapStart
chr11	116842716	116844054	1339	-1.05	7.28e-14	1.77e-12	ENSMUSG00000090266	Mettl23	protein_coding	overlapStart
chr11	117966152	117966770	619	-1.13	3.97e-07	2.28e-06	ENSMUSG00000053113	Socs3	protein_coding	inside
chr11	117967682	117969602	1921	-1.21	3.37e-32	1.33e-29	ENSMUSG00000053113	Socs3	protein_coding	inside
chr11	118354877	118355663	787	-1.01	0.00119	0.00274	ENSMUSG00000017466	Timp2	protein_coding	inside
chr11	118476920	118477309	390	-1.14	2.49e-06	1.16e-05	ENSMUSG00000033857	Engase	protein_coding	inside
chr11	118490720	118490945	226	-2.34	2.79e-06	1.29e-05	ENSMUSG00000025576	Rbfox3	protein_coding	inside
chr11	119022708	119023620	913	-1.25	1.41e-09	1.39e-08	ENSMUSG00000025577	Cbx2	protein_coding	overlapStart
chr11	119491003	119492013	1011	-1.1	2.08e-15	6.69e-14	ENSMUSG00000109408	A930037H05Rik	processed_transcript	overlapStart
chr11	119942516	119942812	297	-1.23	0.00184	0.00404	ENSMUSG00000025372	Baiap2	protein_coding	overlapStart
chr11	120437139	120437792	654	-1.3	0.000675	0.00166	ENSMUSG00000039703	Nploc4	protein_coding	overlapStart
chr11	120467089	120467434	346	-1.33	1.23e-09	1.23e-08	ENSMUSG00000057594	Arl16	protein_coding	inside
chr11	120659856	120661518	1663	-1.03	0.000171	0.000497	ENSMUSG00000053613	Notumos	antisense	inside
chr11	120713206	120713696	491	-1	3.74e-05	0.00013	ENSMUSG00000025144	Cenpx	protein_coding	inside
chr11	120785878	120786337	460	-1.62	0.00105	0.00246	ENSMUSG00000025156	Gps1	protein_coding	inside
chr11	120948667	120949622	956	-1.53	9.13e-11	1.18e-09	ENSMUSG00000025161	Slc16a3	protein_coding	inside
chr11	120956552	120957362	811	-1.59	5.1e-05	0.000172	ENSMUSG00000025161	Slc16a3	protein_coding	inside
chr11	121236716	121236972	257	-1.04	6.72e-10	7.08e-09	ENSMUSG00000000056	Narf	protein_coding	upstream
chr11	121237215	121237541	327	-1.28	2.76e-14	7.16e-13	ENSMUSG00000000056	Narf	protein_coding	overlapStart
chr11	121451984	121452377	394	-1.35	2.17e-07	1.34e-06	ENSMUSG00000039230	Tbcd	protein_coding	inside
chr12	3309356	3309973	618	-1.45	6.31e-07	3.43e-06	ENSMUSG00000020671	Rab10	protein_coding	overlapStart
chr12	3959712	3960356	645	-1.04	3.77e-13	8.07e-12	ENSMUSG00000020660	Pomc	protein_coding	inside
chr12	4476835	4477196	362	-2.12	0.000168	0.00049	ENSMUSG00000020647	Ncoa1	protein_coding	overlapStart
chr12	4733787	4734975	1189	-1.17	3.42e-06	1.55e-05	ENSMUSG00000079177	Fam228a	protein_coding	inside
chr12	8313378	8313621	244	-1.37	0.000616	0.00153	ENSMUSG00000020605	Hs1bp3	protein_coding	overlapStart
chr12	8498260	8501109	2850	-1.1	1.28e-33	5.71e-31	ENSMUSG00000054364	Rhob	protein_coding	overlapStart
chr12	9029921	9030668	748	-1.14	2.26e-19	1.47e-17	ENSMUSG00000066637	Ttc32	protein_coding	overlapStart
chr12	10390719	10391518	800	-1.2	3.11e-18	1.65e-16	ENSMUSG00000020621	Rdh14	protein_coding	overlapStart
chr12	11150176	11150628	453	-2.25	0.00444	0.00881	ENSMUSG00000043673	Kcns3	protein_coding	inside
chr12	11455935	11456415	481	-1.83	6.38e-19	3.85e-17	ENSMUSG00000086022	Rad51ap2	protein_coding	overlapStart
chr12	12262093	12262558	466	-1.18	0.000217	0.000615	ENSMUSG00000020589	Fam49a	protein_coding	overlapStart
chr12	12937072	12938019	948	-1.09	0.000215	0.00061	ENSMUSG00000037169	Mycn	protein_coding	inside
chr12	13268987	13269493	507	-1.1	0.000145	0.00043	ENSMUSG00000020576	Nbas	protein_coding	overlapStart
chr12	14151719	14152109	391	-1.75	2.25e-10	2.63e-09	ENSMUSG00000020607	Lratd1	protein_coding	overlapStart
chr12	16894148	16895743	1596	-1	9.52e-06	3.85e-05	ENSMUSG00000020580	Rock2	protein_coding	overlapStart
chr12	17266505	17267003	499	-1.66	9.7e-09	8.02e-08	ENSMUSG00000020571	Pdia6	protein_coding	overlapStart
chr12	17324388	17324732	345	-1.08	2.28e-05	8.35e-05	ENSMUSG00000020566	Atp6v1c2	protein_coding	inside
chr12	17690808	17691068	261	-1.49	3.63e-07	2.11e-06	ENSMUSG00000071379	Hpcal1	protein_coding	overlapStart
chr12	20815427	20815693	267	-1.74	0.000181	0.000522	ENSMUSG00000091071	1700030C10Rik	transcribed_unprocessed_pseudogene	inside
chr12	21111404	21112054	651	-1.18	0.00919	0.0168	ENSMUSG00000052632	Asap2	protein_coding	inside
chr12	21316122	21316791	670	-1.2	1.43e-12	2.75e-11	ENSMUSG00000062054	Iah1	protein_coding	overlapStart
chr12	21417043	21418138	1096	-1.01	7.31e-20	5.05e-18	ENSMUSG00000076432	Ywhaq	protein_coding	overlapStart
chr12	25095560	25096830	1271	-1.13	7.98e-22	7.11e-20	ENSMUSG00000020644	Id2	protein_coding	inside
chr12	25098267	25098902	636	-1.24	0.000556	0.0014	ENSMUSG00000020644	Id2	protein_coding	upstream
chr12	26469201	26470098	898	-1.62	2.78e-17	1.23e-15	ENSMUSG00000020638	Cmpk2	protein_coding	overlapStart
chr12	27342884	27343401	518	-1.4	0.000843	0.00202	ENSMUSG00000063632	Sox11	protein_coding	upstream
chr12	28750066	28750396	331	-1	0.000304	0.000827	ENSMUSG00000020628	Trappc12	protein_coding	inside
chr12	28751831	28752199	369	-1.24	0.0213	0.0357	ENSMUSG00000036613	Eipr1	protein_coding	inside
chr12	29937730	29938739	1010	-1.22	0.000409	0.00107	ENSMUSG00000020674	Pxdn	protein_coding	inside
chr12	30372622	30373415	794	-1.37	9.51e-08	6.31e-07	ENSMUSG00000020672	Sntg2	protein_coding	overlapStart
chr12	30911242	30912322	1081	-1.19	5.52e-17	2.32e-15	ENSMUSG00000020669	Sh3yl1	protein_coding	overlapStart
chr12	32060650	32061635	986	-1.32	1.1e-07	7.18e-07	ENSMUSG00000002997	Prkar2b	protein_coding	overlapStart
chr12	35046650	35047837	1188	-1.14	7.19e-07	3.86e-06	ENSMUSG00000020590	Snx13	protein_coding	overlapStart
chr12	36156267	36156821	555	-1.08	5.04e-10	5.5e-09	ENSMUSG00000020547	Bzw2	protein_coding	inside
chr12	36381469	36382253	785	-1.19	5.77e-08	4.02e-07	ENSMUSG00000091007	D630036H23Rik	lincRNA	overlapStart
chr12	38778800	38779427	628	-1.25	3.07e-08	2.26e-07	ENSMUSG00000004151	Etv1	protein_coding	overlapStart
chr12	40037017	40037953	937	-1.01	3.78e-10	4.22e-09	ENSMUSG00000047446	Arl4a	protein_coding	inside
chr12	40445317	40445759	443	-1.25	8.69e-06	3.56e-05	ENSMUSG00000055917	Zfp277	protein_coding	inside
chr12	40446009	40446584	576	-1.27	1.33e-06	6.67e-06	ENSMUSG00000035954	Dock4	protein_coding	inside
chr12	45073722	45074789	1068	-1.39	6.7e-10	7.06e-09	ENSMUSG00000046314	Stxbp6	protein_coding	overlapStart
chr12	45195470	45196027	558	-1.11	0.017	0.0291	ENSMUSG00000112112	Gm48508	lincRNA	downstream
chr12	46818392	46819203	812	-1.92	5.73e-06	2.45e-05	ENSMUSG00000021047	Nova1	protein_coding	overlapStart
chr12	54203090	54203902	813	-1.36	1.08e-22	1.11e-20	ENSMUSG00000035105	Egln3	protein_coding	overlapStart
chr12	54985589	54986334	746	-1.32	0.000485	0.00125	ENSMUSG00000035021	Baz1a	protein_coding	inside
chr12	55836319	55837135	817	-1	3.2e-12	5.67e-11	ENSMUSG00000012076	Brms1l	protein_coding	overlapStart
chr12	64965710	64966917	1208	-1.05	3.08e-17	1.34e-15	ENSMUSG00000035614	Togaram1	protein_coding	overlapStart
chr12	69168823	69169045	223	-1.52	1.65e-10	2.01e-09	ENSMUSG00000034883	Lrr1	protein_coding	inside
chr12	69892454	69893461	1008	-1.14	5.75e-06	2.45e-05	ENSMUSG00000021066	Atl1	protein_coding	overlapStart
chr12	70111091	70112014	924	-1.37	3.99e-07	2.29e-06	ENSMUSG00000021068	Nin	protein_coding	inside
chr12	71016031	71016604	574	-1.35	1.5e-12	2.87e-11	ENSMUSG00000048118	Arid4a	protein_coding	inside
chr12	71111315	71111826	512	-1.54	8.18e-06	3.36e-05	ENSMUSG00000021078	Tomm20l	protein_coding	overlapStart
chr12	71831147	71831562	416	-1.09	2.77e-05	9.96e-05	ENSMUSG00000034574	Daam1	protein_coding	inside
chr12	72069679	72071256	1578	-1.01	1.07e-11	1.7e-10	ENSMUSG00000043398	Gpr135	protein_coding	overlapStart
chr12	72917074	72918193	1120	-1.18	7.54e-17	3.1e-15	ENSMUSG00000021098	4930447C04Rik	protein_coding	inside
chr12	73584293	73585346	1054	-1.26	1.13e-06	5.76e-06	ENSMUSG00000021108	Prkch	protein_coding	overlapStart
chr12	73907839	73908803	965	-1	5.54e-07	3.06e-06	ENSMUSG00000021109	Hif1a	protein_coding	inside
chr12	73949577	73950095	519	-1.61	5.34e-05	0.000179	ENSMUSG00000114046	Snapc1l	protein_coding	inside
chr12	73964522	73964839	318	-1.11	1.64e-07	1.03e-06	ENSMUSG00000021113	Snapc1	protein_coding	inside
chr12	75596391	75596884	494	-1.02	7.46e-09	6.34e-08	ENSMUSG00000021051	Ppp2r5e	protein_coding	upstream
chr12	75669027	75669548	522	-1	9.49e-12	1.52e-10	ENSMUSG00000045690	Wdr89	protein_coding	overlapStart
chr12	77238076	77239685	1610	-1.14	1.76e-10	2.12e-09	ENSMUSG00000021065	Fut8	protein_coding	overlapStart
chr12	78861838	78862546	709	-1.03	2.33e-10	2.71e-09	ENSMUSG00000021116	Eif2s1	protein_coding	inside
chr12	78906751	78906999	249	-2	3.81e-07	2.2e-06	ENSMUSG00000021118	Plek2	protein_coding	overlapStart
chr12	79172083	79172703	621	-1.19	3.18e-11	4.58e-10	ENSMUSG00000021124	Vti1b	protein_coding	overlapStart
chr12	79295996	79296291	296	-1.04	6.1e-09	5.28e-08	ENSMUSG00000066440	Zfyve26	protein_coding	inside
chr12	80757329	80759245	1917	-1.99	4.04e-11	5.71e-10	ENSMUSG00000062961	Ccdc177	protein_coding	inside
chr12	80790479	80791202	724	-1.18	0.00774	0.0144	ENSMUSG00000021133	Susd6	protein_coding	overlapStart
chr12	81532335	81532866	532	-1	1.56e-07	9.88e-07	ENSMUSG00000090935	Synj2bp	protein_coding	inside
chr12	81631197	81631796	600	-1.39	0.000776	0.00188	ENSMUSG00000042734	Ttc9	protein_coding	overlapStart
chr12	83921106	83921896	791	-1.02	4.43e-05	0.000152	ENSMUSG00000021224	Numb	protein_coding	inside
chr12	83950677	83951492	816	-1.24	0.00571	0.011	ENSMUSG00000046791	Riox1	protein_coding	inside
chr12	84152353	84152664	312	-1.15	0.00727	0.0136	ENSMUSG00000042507	Elmsan1	protein_coding	inside
chr12	84316586	84317679	1094	-1.03	3.4e-12	5.98e-11	ENSMUSG00000042472	Zfp410	protein_coding	overlapStart
chr12	84362013	84362401	389	-1.44	1.53e-11	2.35e-10	ENSMUSG00000021235	Coq6	protein_coding	inside
chr12	84408598	84409007	410	-1.23	0.000813	0.00196	ENSMUSG00000021236	Entpd5	protein_coding	inside
chr12	84450651	84450995	345	-1.14	4.78e-08	3.38e-07	ENSMUSG00000021238	Aldh6a1	protein_coding	inside
chr12	85135881	85136687	807	-1.06	0.000549	0.00139	ENSMUSG00000019235	Rps6kl1	protein_coding	inside
chr12	86678683	86679460	778	-1.52	0.00145	0.00327	ENSMUSG00000021256	Vash1	protein_coding	overlapStart
chr12	86725878	86726530	653	-1.04	1.11e-14	3.11e-13	ENSMUSG00000021257	Angel1	protein_coding	overlapStart
chr12	87199829	87200296	468	-2.23	0.00717	0.0135	ENSMUSG00000090812	Samd15	protein_coding	inside
chr12	88360556	88361001	446	-1.02	1.17e-06	5.92e-06	ENSMUSG00000021044	Adck1	protein_coding	inside
chr12	91778670	91779487	818	-1.08	1.52e-08	1.21e-07	ENSMUSG00000020961	Ston2	protein_coding	inside
chr12	91848743	91849218	476	-1.3	2.83e-12	5.11e-11	ENSMUSG00000020964	Sel1l	protein_coding	overlapStart
chr12	99883201	99883442	242	-1.08	8.09e-08	5.45e-07	ENSMUSG00000021176	Efcab11	protein_coding	inside
chr12	100198935	100201148	2214	-1.04	4.83e-34	2.47e-31	ENSMUSG00000001175	Calm1	protein_coding	overlapStart
chr12	100520928	100521153	226	-2.27	0.000106	0.000325	ENSMUSG00000033530	Ttc7b	protein_coding	upstream
chr12	100724498	100725137	640	-1.26	1.49e-10	1.84e-09	ENSMUSG00000021180	Rps6ka5	protein_coding	inside
chr12	101028441	101029582	1142	-1.05	1.56e-09	1.52e-08	ENSMUSG00000021182	Ccdc88c	protein_coding	overlapStart
chr12	101718031	101718585	555	-1.4	8.13e-10	8.46e-09	ENSMUSG00000021187	Tc2n	protein_coding	overlapStart
chr12	102469141	102469589	449	-1.59	0.0118	0.021	ENSMUSG00000021192	Golga5	protein_coding	inside
chr12	102554881	102555222	342	-1.3	6.33e-10	6.71e-09	ENSMUSG00000021194	Chga	protein_coding	overlapStart
chr12	102877926	102878481	556	-3.84	0.0129	0.0229	ENSMUSG00000041702	Btbd7	protein_coding	overlapStart
chr12	103241808	103242758	951	-1.45	9.46e-15	2.7e-13	ENSMUSG00000041669	Prima1	protein_coding	overlapStart
chr12	103388711	103389167	457	-1.89	0.00176	0.00388	ENSMUSG00000021203	Otub2	protein_coding	inside
chr12	108178481	108179303	823	-1.65	0.012	0.0213	ENSMUSG00000056770	Setd3	protein_coding	inside
chr12	108792258	108792799	542	-1.32	0.000571	0.00144	ENSMUSG00000114045	Gm34220	TEC	overlapStart
chr12	108792937	108794695	1759	-1.29	0.000124	0.000375	ENSMUSG00000021264	Yy1	protein_coding	overlapStart
chr12	108836039	108836671	633	-1.3	5.72e-09	5e-08	ENSMUSG00000048856	Slc25a47	protein_coding	overlapStart
chr12	108918937	108919658	722	-1.09	0.000181	0.000522	ENSMUSG00000040877	Wdr25	protein_coding	inside
chr12	109067381	109067972	592	-1.79	0.000147	0.000437	ENSMUSG00000040867	Begain	protein_coding	inside
chr12	109546003	109546365	363	-1.05	0.02	0.0336	ENSMUSG00000021268	Meg3	lincRNA	inside
chr12	109548740	109549142	403	-1.3	0.0189	0.0321	ENSMUSG00000021268	Meg3	lincRNA	inside
chr12	110278553	110280090	1538	-1.74	6e-31	2.13e-28	ENSMUSG00000075707	Dio3	protein_coding	overlapStart
chr12	110889219	110889633	415	-1.37	9.69e-07	5.02e-06	ENSMUSG00000021275	Tecpr2	protein_coding	overlapStart
chr12	110978541	110979038	498	-1.48	0.00624	0.0119	ENSMUSG00000037904	Ankrd9	protein_coding	inside
chr12	111376812	111377638	827	-1.84	0.000473	0.00122	ENSMUSG00000021279	Cdc42bpb	protein_coding	inside
chr12	111758566	111759244	679	-1.63	7.97e-07	4.22e-06	ENSMUSG00000021288	Klc1	protein_coding	overlapStart
chr12	111808258	111808633	376	-1.27	0.0293	0.0474	ENSMUSG00000021287	Xrcc3	protein_coding	inside
chr12	111813328	111813865	538	-1.25	2.21e-07	1.36e-06	ENSMUSG00000021287	Xrcc3	protein_coding	inside
chr12	112146058	112147041	984	-1.2	1.19e-10	1.51e-09	ENSMUSG00000021294	Kif26a	protein_coding	overlapStart
chr12	113151999	113152488	490	-1.02	9.93e-08	6.55e-07	ENSMUSG00000006360	Crip1	protein_coding	inside
chr12	117533473	117534679	1207	-1.14	2.11e-07	1.3e-06	ENSMUSG00000041992	Rapgef5	protein_coding	inside
chr12	117843347	117844231	885	-1.15	4.12e-09	3.71e-08	ENSMUSG00000021175	Cdca7l	protein_coding	inside
chr12	118301001	118301993	993	-1.01	3.9e-11	5.55e-10	ENSMUSG00000025323	Sp4	protein_coding	overlapStart
chr12	118836483	118837221	739	-1.54	1.9e-11	2.88e-10	ENSMUSG00000048562	Sp8	protein_coding	upstream
chr13	3537346	3537879	534	-1.1	1.74e-08	1.36e-07	ENSMUSG00000021218	Gdi2	protein_coding	upstream
chr13	3610198	3611189	992	-1.16	1.08e-08	8.83e-08	ENSMUSG00000033799	Tasor2	protein_coding	overlapStart
chr13	3634021	3634685	665	-1.17	2.6e-11	3.82e-10	ENSMUSG00000033781	Asb13	protein_coding	overlapStart
chr13	6648125	6649220	1096	-1.08	6.79e-13	1.38e-11	ENSMUSG00000021196	Pfkp	protein_coding	overlapStart
chr13	9763592	9765357	1766	-1.03	1.98e-06	9.5e-06	ENSMUSG00000021156	Zmynd11	protein_coding	overlapStart
chr13	12340211	12340814	604	-1.25	5.54e-17	2.32e-15	ENSMUSG00000052374	Actn2	protein_coding	overlapStart
chr13	12565844	12566332	489	-1.01	4.1e-07	2.34e-06	ENSMUSG00000057069	Ero1lb	protein_coding	overlapStart
chr13	20090395	20091657	1263	-1.16	3.35e-10	3.79e-09	ENSMUSG00000041112	Elmo1	protein_coding	overlapStart
chr13	24801091	24801910	820	-1.13	4.28e-17	1.83e-15	ENSMUSG00000019132	BC005537	protein_coding	overlapStart
chr13	28952848	28953809	962	-1.02	1.6e-06	7.86e-06	ENSMUSG00000076431	Sox4	protein_coding	overlapStart
chr13	30136243	30136816	574	-1.38	5.58e-08	3.9e-07	ENSMUSG00000038732	Mboat1	protein_coding	overlapStart
chr13	30336356	30336893	538	-1.58	6.98e-13	1.41e-11	ENSMUSG00000049115	Agtr1a	protein_coding	overlapStart
chr13	30659642	30660552	911	-1.11	9.88e-05	0.000307	ENSMUSG00000069255	Dusp22	protein_coding	overlapStart
chr13	32802027	32803077	1051	-1.23	4.72e-07	2.66e-06	ENSMUSG00000021400	Wrnip1	protein_coding	overlapStart
chr13	35967859	35969413	1555	-2	2.75e-14	7.15e-13	ENSMUSG00000050423	Ppp1r3g	protein_coding	inside
chr13	36117301	36118209	909	-1.12	1.74e-10	2.11e-09	ENSMUSG00000046573	Lyrm4	protein_coding	overlapStart
chr13	36578645	36579195	551	-1.02	0.000159	0.000466	ENSMUSG00000021420	Fars2	protein_coding	inside
chr13	37993582	37994618	1037	-1	9.43e-06	3.82e-05	ENSMUSG00000021427	Ssr1	protein_coding	overlapStart
chr13	38037279	38037639	361	-1.05	0.0044	0.00874	ENSMUSG00000021428	Riok1	protein_coding	inside
chr13	38204860	38205363	504	-1.26	4.07e-11	5.76e-10	ENSMUSG00000021431	Snrnp48	protein_coding	overlapStart
chr13	38345088	38345683	596	-1.59	5.61e-08	3.91e-07	ENSMUSG00000039004	Bmp6	protein_coding	overlapStart
chr13	38527841	38528499	659	-4.88	0.000804	0.00194	ENSMUSG00000038991	Txndc5	protein_coding	inside
chr13	38960135	38960843	709	-1.1	3.25e-06	1.48e-05	ENSMUSG00000021432	Slc35b3	protein_coding	inside
chr13	41249822	41250207	386	-1.22	0.000241	0.000676	ENSMUSG00000091264	Smim13	protein_coding	overlapStart
chr13	41358692	41359061	370	-1.28	1.72e-16	6.71e-15	ENSMUSG00000021365	Nedd9	protein_coding	inside
chr13	42183802	42184311	510	-1.32	0.000233	0.000655	ENSMUSG00000021366	Hivep1	protein_coding	inside
chr13	45001655	45002393	739	-1.06	0.00123	0.00281	ENSMUSG00000057531	Dtnbp1	protein_coding	overlapStart
chr13	45389635	45390690	1056	-1.12	1.02e-28	2.47e-26	ENSMUSG00000038175	Mylip	protein_coding	overlapStart
chr13	47014364	47014864	501	-1.42	0.027	0.044	ENSMUSG00000044231	Nhlrc1	protein_coding	overlapStart
chr13	48261048	48262341	1294	-1.07	9.11e-07	4.75e-06	ENSMUSG00000021379	Id4	protein_coding	overlapStart
chr13	48967015	48967784	770	-1.25	0.00106	0.00248	ENSMUSG00000038014	Fam120a	protein_coding	inside
chr13	48968161	48969010	850	-1.12	7.61e-07	4.05e-06	ENSMUSG00000038014	Fam120a	protein_coding	upstream
chr13	49652500	49652831	332	-1.23	5.43e-09	4.77e-08	ENSMUSG00000021391	Cenpp	protein_coding	overlapStart
chr13	50417855	50418206	352	-1.35	8.39e-08	5.64e-07	ENSMUSG00000037816	Fbxw17	protein_coding	overlapStart
chr13	51594956	51595251	296	-1.15	0.00301	0.00624	ENSMUSG00000021448	Shc3	protein_coding	upstream
chr13	52582962	52583771	810	-1.12	3.46e-07	2.02e-06	ENSMUSG00000021457	Syk	protein_coding	overlapStart
chr13	52929273	52929719	447	-1.11	0.000438	0.00114	ENSMUSG00000021460	Auh	protein_coding	overlapStart
chr13	53285473	53286321	849	-1.31	5.98e-05	0.000197	ENSMUSG00000021464	Ror2	protein_coding	overlapStart
chr13	55152748	55153372	625	-1.01	0.0008	0.00193	ENSMUSG00000005320	Fgfr4	protein_coding	inside
chr13	55326744	55327823	1080	-1	4.22e-06	1.87e-05	ENSMUSG00000021485	Mxd3	protein_coding	inside
chr13	55512469	55513691	1223	-1.22	9.05e-31	3.13e-28	ENSMUSG00000021493	Pdlim7	protein_coding	overlapStart
chr13	56221589	56221859	271	-1.18	0.00229	0.00489	ENSMUSG00000097361	4930550C17Rik	lincRNA	downstream
chr13	56252004	56252329	326	-1.46	0.000308	0.000837	ENSMUSG00000048904	Neurog1	protein_coding	overlapStart
chr13	67060686	67061101	416	-1.03	3.14e-06	1.44e-05	ENSMUSG00000114516	Gm46440	antisense	inside
chr13	69611992	69612715	724	-1.16	0.00687	0.013	ENSMUSG00000091133	Gm17108	sense_overlapping	inside
chr13	69634745	69635420	676	-1.32	0.00444	0.00881	ENSMUSG00000021595	Nsun2	protein_coding	inside
chr13	72628480	72628657	178	-1.33	3.6e-05	0.000126	ENSMUSG00000093587	Gm20554	lincRNA	overlapStart
chr13	73331020	73331565	546	-1.09	5.88e-05	0.000195	ENSMUSG00000021607	Mrpl36	protein_coding	inside
chr13	73733090	73733326	237	-1.14	0.000673	0.00166	ENSMUSG00000017756	Slc12a7	protein_coding	overlapStart
chr13	73846840	73847685	846	-1.81	1.24e-15	4.11e-14	ENSMUSG00000021567	Nkd2	protein_coding	overlapStart
chr13	75942869	75943991	1123	-1.28	1.8e-06	8.69e-06	ENSMUSG00000021589	Rhobtb3	protein_coding	overlapStart
chr13	77708437	77709112	676	-1.09	3.05e-07	1.8e-06	ENSMUSG00000064138	Fam172a	protein_coding	inside
chr13	78163272	78163856	585	-1.45	0.000677	0.00167	ENSMUSG00000064138	Fam172a	protein_coding	inside
chr13	83730595	83731580	986	-1.33	6.55e-08	4.51e-07	ENSMUSG00000050334	C130071C03Rik	lincRNA	inside
chr13	91460247	91460694	448	-1.24	0.00748	0.014	ENSMUSG00000003992	Ssbp2	protein_coding	overlapStart
chr13	92354721	92355582	862	-1.09	7.68e-28	1.5e-25	ENSMUSG00000021707	Dhfr	protein_coding	overlapStart
chr13	92425951	92426423	473	-4.9	3.15e-08	2.31e-07	ENSMUSG00000090907	C030017D09Rik	antisense	inside
chr13	92530462	92531266	805	-1.25	5.04e-16	1.81e-14	ENSMUSG00000021706	Zfyve16	protein_coding	overlapStart
chr13	92844578	92845286	709	-1.05	0.000179	0.000516	ENSMUSG00000021704	Mtx3	protein_coding	overlapStart
chr13	93303321	93304758	1438	-1.04	1.44e-08	1.15e-07	ENSMUSG00000007617	Homer1	protein_coding	inside
chr13	93498380	93500097	1718	-1.02	0.000262	0.000727	ENSMUSG00000021690	Jmy	protein_coding	overlapStart
chr13	93771632	93772234	603	-1.47	1.58e-10	1.94e-09	ENSMUSG00000042082	Arsb	protein_coding	inside
chr13	94788941	94789482	542	-1.04	0.00108	0.00252	ENSMUSG00000042043	Tbca	protein_coding	inside
chr13	94885183	94885861	679	-3.26	0.00179	0.00394	ENSMUSG00000021685	Otp	protein_coding	downstream
chr13	98588829	98589116	288	-1.22	9.84e-06	3.96e-05	ENSMUSG00000114521	Gm48050	processed_transcript	downstream
chr13	100103628	100104080	453	-1.18	1.77e-06	8.54e-06	ENSMUSG00000049658	Bdp1	protein_coding	overlapStart
chr13	100124805	100125243	439	-1	0.000414	0.00108	ENSMUSG00000021645	Smn1	protein_coding	overlapStart
chr13	100775275	100775849	575	-1.01	1.26e-05	4.96e-05	ENSMUSG00000045273	Cenph	protein_coding	inside
chr13	103773834	103774794	961	-1.08	1.7e-10	2.07e-09	ENSMUSG00000032621	Srek1	protein_coding	overlapStart
chr13	104109127	104110112	986	-1.04	2.33e-11	3.47e-10	ENSMUSG00000042743	Sgtb	protein_coding	overlapStart
chr13	104178759	104179242	484	-1.06	6.55e-16	2.29e-14	ENSMUSG00000021712	Trim23	protein_coding	overlapStart
chr13	106936310	106936935	626	-1.16	0.000182	0.000526	ENSMUSG00000042590	Ipo11	protein_coding	inside
chr13	108158205	108158648	444	-1.3	5.18e-08	3.64e-07	ENSMUSG00000068184	Ndufaf2	protein_coding	overlapStart
chr13	110394499	110395766	1268	-1.31	4.15e-26	7e-24	ENSMUSG00000021701	Plk2	protein_coding	overlapStart
chr13	111725591	111726177	587	-1.02	1.47e-09	1.45e-08	ENSMUSG00000086480	Gm15287	antisense	inside
chr13	119428291	119429777	1487	-3.13	5.06e-05	0.000171	ENSMUSG00000025451	Paip1	protein_coding	overlapStart
chr13	119690344	119691108	765	-1.02	1.64e-09	1.6e-08	ENSMUSG00000093930	Hmgcs1	protein_coding	overlapStart
chr14	8080364	8080786	423	-1.12	3.67e-07	2.13e-06	ENSMUSG00000023156	Rpp14	protein_coding	overlapStart
chr14	8172535	8172992	458	-1.24	9.23e-14	2.21e-12	ENSMUSG00000021748	Pdhb	protein_coding	inside
chr14	12821688	12822440	753	-1.36	1.31e-13	3.02e-12	ENSMUSG00000054423	Cadps	protein_coding	inside
chr14	12822726	12823065	340	-1.24	0.0115	0.0206	ENSMUSG00000054423	Cadps	protein_coding	inside
chr14	13933324	13933938	615	-1.62	1.78e-07	1.11e-06	ENSMUSG00000079357	Gm11100	protein_coding	inside
chr14	14120537	14121030	494	-1.14	0.000614	0.00153	ENSMUSG00000021737	Psmd6	protein_coding	overlapStart
chr14	14702977	14704003	1027	-1.12	0.000565	0.00142	ENSMUSG00000021733	Slc4a7	protein_coding	inside
chr14	15438342	15439074	733	-1.3	1.8e-08	1.4e-07	ENSMUSG00000097547	B230110C06Rik	processed_transcript	inside
chr14	16364507	16364877	371	-1.32	0.000306	0.000832	ENSMUSG00000114243	Gm48163	antisense	inside
chr14	16574948	16575412	465	-1.59	0.00922	0.0168	ENSMUSG00000017491	Rarb	protein_coding	inside
chr14	16575537	16576206	670	-1.48	5.02e-12	8.5e-11	ENSMUSG00000114463	Gm48162	antisense	overlapStart
chr14	18327052	18327291	240	-1.85	0.00151	0.00338	ENSMUSG00000021774	Ube2e1	protein_coding	inside
chr14	20269017	20269306	290	-1.23	0.00351	0.00715	ENSMUSG00000023387	Kcnk16	protein_coding	overlapStart
chr14	20793368	20794412	1045	-1.14	9.36e-06	3.79e-05	ENSMUSG00000021820	Camk2g	protein_coding	overlapStart
chr14	20836622	20836861	240	-1.5	2.22e-07	1.36e-06	ENSMUSG00000021822	Plau	protein_coding	overlapStart
chr14	21051798	21052964	1167	-1.17	1.61e-26	2.88e-24	ENSMUSG00000039197	Adk	protein_coding	overlapStart
chr14	21075656	21076600	945	-1.27	5.74e-11	7.85e-10	ENSMUSG00000039197	Adk	protein_coding	inside
chr14	21498683	21500413	1731	-1.01	8.71e-11	1.13e-09	ENSMUSG00000021767	Kat6b	protein_coding	inside
chr14	25457343	25457655	313	-1.58	3.53e-07	2.06e-06	ENSMUSG00000087535	Zmiz1os1	antisense	inside
chr14	25768416	25769090	675	-1.09	0.000385	0.00102	ENSMUSG00000055538	Zcchc24	protein_coding	overlapStart
chr14	25842084	25842692	609	-1.09	3.54e-11	5.05e-10	ENSMUSG00000021866	Anxa11	protein_coding	overlapStart
chr14	26534012	26534988	977	-1.11	2.21e-11	3.3e-10	ENSMUSG00000021870	Slmap	protein_coding	overlapStart
chr14	27114453	27115102	650	-1.23	3.45e-08	2.51e-07	ENSMUSG00000021895	Arhgef3	protein_coding	overlapStart
chr14	27622479	27623237	759	-1.1	0.0178	0.0304	ENSMUSG00000040640	Erc2	protein_coding	inside
chr14	29968449	29968772	324	-1.15	0.000411	0.00108	ENSMUSG00000042682	Selenok	protein_coding	inside
chr14	31435359	31436139	781	-1.09	0.00011	0.000337	ENSMUSG00000021892	Sh3bp5	protein_coding	overlapStart
chr14	31494608	31495506	899	-1.05	4.49e-09	4.01e-08	ENSMUSG00000021891	Mettl6	protein_coding	overlapStart
chr14	32628799	32629013	215	-1.56	0.000446	0.00116	ENSMUSG00000041730	Prrxl1	protein_coding	inside
chr14	33319631	33320479	849	-1.37	1.01e-05	4.05e-05	ENSMUSG00000063506	Arhgap22	protein_coding	inside
chr14	36968310	36968754	445	-1.57	9.05e-05	0.000285	ENSMUSG00000058690	Ccser2	protein_coding	inside
chr14	41013259	41013794	536	-1.29	1.36e-11	2.11e-10	ENSMUSG00000021792	Prxl2a	protein_coding	overlapStart
chr14	46760582	46760962	381	-1.78	2.95e-13	6.42e-12	ENSMUSG00000037628	Cdkn3	protein_coding	inside
chr14	46881978	46882781	804	-1.48	3.99e-07	2.29e-06	ENSMUSG00000115100	Gm34934	lincRNA	overlapStart
chr14	47188660	47189499	840	-1.15	1.12e-15	3.76e-14	ENSMUSG00000037580	Gch1	protein_coding	overlapStart
chr14	47329160	47329471	312	-1.66	0.00898	0.0165	ENSMUSG00000021840	Mapk1ip1l	protein_coding	downstream
chr14	47567884	47568439	556	-1.33	1.16e-11	1.83e-10	ENSMUSG00000037526	Atg14	protein_coding	inside
chr14	49172234	49173337	1104	-2.13	0.0109	0.0196	ENSMUSG00000036282	Naa30	protein_coding	inside
chr14	49782968	49783353	386	-1.36	2.13e-13	4.75e-12	ENSMUSG00000036242	Armh4	protein_coding	inside
chr14	50061898	50062663	766	-1.14	1.64e-07	1.03e-06	ENSMUSG00000102189	Gm37194	TEC	inside
chr14	50930285	50930905	621	-1.3	0.00147	0.0033	ENSMUSG00000035953	Pip4p1	protein_coding	overlapStart
chr14	51913013	51913352	340	-1.48	5.26e-08	3.69e-07	ENSMUSG00000004558	Ndrg2	protein_coding	inside
chr14	51984713	51985213	501	-2.29	0.0111	0.0199	ENSMUSG00000004562	Arhgef40	protein_coding	overlapStart
chr14	52257325	52257819	495	-1.07	1.45e-11	2.24e-10	ENSMUSG00000053754	Chd8	protein_coding	overlapStart
chr14	55584912	55585292	381	-1.45	1.34e-09	1.33e-08	ENSMUSG00000022217	Emc9	protein_coding	inside
chr14	55618151	55618407	257	-1.15	0.0002	0.000571	ENSMUSG00000002324	Rec8	protein_coding	inside
chr14	55721923	55722322	400	-1.03	3.09e-17	1.34e-15	ENSMUSG00000040472	Rabggta	protein_coding	overlapStart
chr14	55854028	55854351	324	-1.69	8.26e-07	4.35e-06	ENSMUSG00000075592	Nynrin	protein_coding	inside
chr14	56402581	56403053	473	-1.05	2.71e-07	1.62e-06	ENSMUSG00000000365	Rnf17	protein_coding	inside
chr14	56571492	56571851	360	-1.19	2.93e-07	1.75e-06	ENSMUSG00000064128	Cenpj	protein_coding	inside
chr14	57057326	57058149	824	-1.06	8.25e-05	0.000263	ENSMUSG00000048582	Gja3	protein_coding	overlapStart
chr14	57104045	57104904	860	-1.19	8.57e-06	3.51e-05	ENSMUSG00000046352	Gjb2	protein_coding	overlapStart
chr14	57745379	57746399	1021	-3.46	0.0224	0.0374	ENSMUSG00000021959	Lats2	protein_coding	inside
chr14	57889705	57890407	703	-1	0.000286	0.000785	ENSMUSG00000021969	Zdhhc20	protein_coding	overlapStart
chr14	59440495	59441472	978	-1.05	2.81e-31	1.02e-28	ENSMUSG00000021981	Cab39l	protein_coding	overlapStart
chr14	60086660	60086902	243	-2.17	4.19e-13	8.9e-12	ENSMUSG00000021983	Atp8a2	protein_coding	inside
chr14	60250941	60251516	576	-1.12	1.25e-08	1.01e-07	ENSMUSG00000063895	Nupl1	protein_coding	overlapStart
chr14	60634661	60635089	429	-1.13	1.22e-07	7.89e-07	ENSMUSG00000021990	Spata13	protein_coding	inside
chr14	61138463	61138806	344	-1.95	1.75e-05	6.62e-05	ENSMUSG00000048279	Sacs	protein_coding	inside
chr14	61359984	61360684	701	-1.09	3.37e-11	4.82e-10	ENSMUSG00000021928	Ebpl	protein_coding	overlapStart
chr14	61439361	61440085	725	-1.67	7.01e-05	0.000227	ENSMUSG00000021929	Kpna3	protein_coding	overlapStart
chr14	61556278	61556821	544	-1.43	4.76e-09	4.22e-08	ENSMUSG00000021930	Spryd7	protein_coding	inside
chr14	62837738	62838093	356	-1	0.000736	0.0018	ENSMUSG00000014547	Wdfy2	protein_coding	inside
chr14	63122423	63122949	527	-1.22	2.05e-14	5.47e-13	ENSMUSG00000021939	Ctsb	protein_coding	overlapStart
chr14	63606026	63607659	1634	-1.13	1.44e-06	7.14e-06	ENSMUSG00000035067	Xkr6	protein_coding	overlapStart
chr14	64633026	64633512	487	-1.04	1.38e-09	1.37e-08	ENSMUSG00000060012	Kif13b	protein_coding	upstream
chr14	64652455	64652876	422	-1.02	3.91e-08	2.82e-07	ENSMUSG00000060012	Kif13b	protein_coding	inside
chr14	65953466	65953816	351	-3.64	0.00152	0.0034	ENSMUSG00000034463	Scara3	protein_coding	inside
chr14	65968564	65969027	464	-1.43	5.11e-10	5.56e-09	ENSMUSG00000022037	Clu	protein_coding	inside
chr14	66008880	66009501	622	-1	1.03e-05	4.15e-05	ENSMUSG00000034450	Gulo	protein_coding	overlapStart
chr14	66124273	66124562	290	-1.35	1.77e-10	2.14e-09	ENSMUSG00000022040	Ephx2	protein_coding	overlapStart
chr14	66297026	66297600	575	-1.2	9.06e-10	9.33e-09	ENSMUSG00000085984	1700001G11Rik	processed_transcript	overlapStart
chr14	66324942	66325173	232	-1.18	0.000239	0.00067	ENSMUSG00000114618	Gm41183	lincRNA	downstream
chr14	67716148	67716867	720	-1.03	1.88e-05	7.04e-05	ENSMUSG00000034327	Kctd9	protein_coding	inside
chr14	67932748	67933518	771	-1.05	9.98e-05	0.000309	ENSMUSG00000044447	Dock5	protein_coding	overlapStart
chr14	69190631	69191242	612	-1.33	2.47e-13	5.45e-12	ENSMUSG00000022061	Nkx3-1	protein_coding	overlapStart
chr14	70076946	70077215	270	-2.61	0.00633	0.012	ENSMUSG00000033730	Egr3	protein_coding	overlapStart
chr14	70554391	70554807	417	-4.13	0.00566	0.0109	ENSMUSG00000022096	Hr	protein_coding	inside
chr14	73384719	73385598	880	-1.04	4.1e-07	2.34e-06	ENSMUSG00000022108	Itm2b	protein_coding	overlapStart
chr14	74732321	74732776	456	-1.1	1.68e-09	1.63e-08	ENSMUSG00000021996	Esd	protein_coding	inside
chr14	75844722	75846232	1511	-1.1	7.4e-15	2.16e-13	ENSMUSG00000060126	Tpt1	protein_coding	overlapStart
chr14	78536437	78536869	433	-2	1.97e-05	7.35e-05	ENSMUSG00000022016	Akap11	protein_coding	overlapStart
chr14	78732324	78733199	876	-1.08	7.09e-09	6.05e-08	ENSMUSG00000034731	Dgkh	protein_coding	overlapStart
chr14	79770741	79771357	617	-1.98	2.8e-17	1.23e-15	ENSMUSG00000102774	Gm9748	antisense	inside
chr14	84443147	84443949	803	-1.3	2.13e-16	8.09e-15	ENSMUSG00000035566	Pcdh17	protein_coding	overlapStart
chr14	99045519	99046130	612	-1.26	0.0294	0.0474	ENSMUSG00000033186	Mzt1	protein_coding	inside
chr14	99099291	99099803	513	-1.14	4.95e-07	2.77e-06	ENSMUSG00000022064	Pibf1	protein_coding	overlapStart
chr14	101608054	101609191	1138	-1.54	1.91e-12	3.59e-11	ENSMUSG00000033083	Tbc1d4	protein_coding	inside
chr14	101640137	101640472	336	-1.08	1.06e-06	5.43e-06	ENSMUSG00000075486	Commd6	protein_coding	inside
chr14	101653805	101654487	683	-1.85	0.0158	0.0272	ENSMUSG00000022111	Uchl3	protein_coding	overlapStart
chr14	105258499	105259134	636	-1.21	4.51e-05	0.000154	ENSMUSG00000053253	Ndfip2	protein_coding	overlapStart
chr14	106106151	106107414	1264	-1.52	4.74e-39	3.86e-36	ENSMUSG00000022113	Trim52	protein_coding	overlapStart
chr14	118705685	118706510	826	-1.27	2.54e-08	1.91e-07	ENSMUSG00000032849	Abcc4	protein_coding	overlapStart
chr14	118937338	118937776	439	-1.03	1.84e-06	8.87e-06	ENSMUSG00000022136	Dnajc3	protein_coding	upstream
chr14	119137411	119138415	1005	-1.13	2.73e-08	2.03e-07	ENSMUSG00000053465	Hs6st3	protein_coding	overlapStart
chr14	122474316	122476352	2037	-1.41	4.64e-13	9.71e-12	ENSMUSG00000061524	Zic2	protein_coding	overlapStart
chr14	123626315	123627155	841	-1.29	9.55e-13	1.89e-11	ENSMUSG00000000197	Nalcn	protein_coding	overlapStart
chr15	3582993	3583515	523	-1.63	2.09e-06	9.93e-06	ENSMUSG00000055737	Ghr	protein_coding	overlapStart
chr15	4026211	4027448	1238	-1.08	2.37e-10	2.76e-09	ENSMUSG00000022186	Oxct1	protein_coding	overlapStart
chr15	5185544	5186110	567	-1.02	0.000727	0.00178	ENSMUSG00000087532	Gm15938	antisense	overlapStart
chr15	5243854	5244505	652	-1.28	2.82e-10	3.22e-09	ENSMUSG00000039942	Ptger4	protein_coding	overlapStart
chr15	8168686	8169509	824	-1.14	1.29e-12	2.51e-11	ENSMUSG00000039801	Cplane1	protein_coding	overlapStart
chr15	12321123	12322145	1023	-1.07	0.000223	0.00063	ENSMUSG00000022200	Golph3	protein_coding	overlapStart
chr15	12824258	12824700	443	-1	2.19e-05	8.09e-05	ENSMUSG00000022195	6030458C11Rik	protein_coding	overlapStart
chr15	25413427	25414008	582	-1.01	0.00125	0.00286	ENSMUSG00000045763	Basp1	protein_coding	overlapStart
chr15	25983789	25985301	1513	-1.26	1.67e-19	1.1e-17	ENSMUSG00000052253	Zfp622	protein_coding	overlapStart
chr15	26895003	26895602	600	-2.78	0.000233	0.000657	ENSMUSG00000043556	Fbxl7	protein_coding	overlapStart
chr15	27681669	27681853	185	-2.05	1.37e-10	1.7e-09	ENSMUSG00000056069	Otulinl	protein_coding	upstream
chr15	30172896	30173451	556	-1.89	0.000223	0.000632	ENSMUSG00000022240	Ctnnd2	protein_coding	inside
chr15	30646537	30647502	966	-1.39	0.0092	0.0168	ENSMUSG00000022240	Ctnnd2	protein_coding	inside
chr15	31453243	31453910	668	-1.44	1.25e-07	8.08e-07	ENSMUSG00000022236	Ropn1l	protein_coding	overlapStart
chr15	32244118	32245263	1146	-1.67	4.69e-13	9.79e-12	ENSMUSG00000096956	Snhg18	lincRNA	overlapStart
chr15	34082171	34083403	1233	-1.06	3.24e-10	3.67e-09	ENSMUSG00000022255	Mtdh	protein_coding	overlapStart
chr15	34306254	34307076	823	-1.41	8.22e-10	8.55e-09	ENSMUSG00000022324	Matn2	protein_coding	overlapStart
chr15	36179304	36179644	341	-1.13	1.09e-06	5.57e-06	ENSMUSG00000037617	Spag1	protein_coding	inside
chr15	36496373	36496815	443	-1.52	0.000608	0.00152	ENSMUSG00000048307	Ankrd46	protein_coding	inside
chr15	37867878	37868265	388	-1.81	9.78e-05	0.000304	ENSMUSG00000097679	Rps19-ps5	processed_pseudogene	overlapStart
chr15	38291068	38291350	283	-2.07	0.00211	0.00454	ENSMUSG00000037465	Klf10	protein_coding	downstream
chr15	39005886	39006953	1068	-1.19	7.49e-07	3.99e-06	ENSMUSG00000022297	Fzd6	protein_coding	overlapStart
chr15	39076840	39077152	313	-1.42	9.51e-08	6.31e-07	ENSMUSG00000054196	Cthrc1	protein_coding	overlapStart
chr15	39112053	39112776	724	-1.19	3.89e-12	6.78e-11	ENSMUSG00000022299	Slc25a32	protein_coding	overlapStart
chr15	41788410	41789791	1382	-1.09	2.17e-06	1.03e-05	ENSMUSG00000097232	Gm26854	antisense	overlapStart
chr15	44427276	44427873	598	-1.03	1.3e-06	6.53e-06	ENSMUSG00000038736	Nudcd1	protein_coding	inside
chr15	44619146	44619899	754	-1.14	3.86e-10	4.3e-09	ENSMUSG00000022339	Ebag9	protein_coding	overlapStart
chr15	51865215	51865468	254	-1.11	0.00143	0.00323	ENSMUSG00000022312	Eif3h	protein_coding	inside
chr15	55112367	55112964	598	-1.23	3.49e-10	3.93e-09	ENSMUSG00000053749	Gm9920	processed_transcript	inside
chr15	58075660	58076489	830	-1.18	1.95e-05	7.27e-05	ENSMUSG00000022362	Gm29394	protein_coding	overlapStart
chr15	59306725	59307068	344	-1.08	0.00301	0.00624	ENSMUSG00000098528	Zfp572	transcribed_processed_pseudogene	overlapStart
chr15	59314480	59315415	936	-1.08	1.95e-06	9.36e-06	ENSMUSG00000022351	Sqle	protein_coding	overlapStart
chr15	61984667	61985894	1228	-1.17	1.93e-10	2.29e-09	ENSMUSG00000022346	Myc	protein_coding	overlapStart
chr15	66285554	66287030	1477	-1.9	2.28e-10	2.66e-09	ENSMUSG00000056258	Kcnq3	protein_coding	overlapStart
chr15	66968701	66970043	1343	-1.37	1.04e-18	5.97e-17	ENSMUSG00000005125	Ndrg1	protein_coding	overlapStart
chr15	68927971	68928630	660	-1	4.32e-05	0.000148	ENSMUSG00000022332	Khdrbs3	protein_coding	overlapStart
chr15	72034002	72034213	212	-1.08	1.04e-06	5.33e-06	ENSMUSG00000079022	Col22a1	protein_coding	inside
chr15	74671407	74672737	1331	-1.04	3.75e-25	5.56e-23	ENSMUSG00000022602	Arc	protein_coding	overlapStart
chr15	74708940	74709607	668	-1.13	1.84e-09	1.77e-08	ENSMUSG00000044276	4933427E11Rik	antisense	overlapStart
chr15	74721182	74721804	623	-1.17	1.33e-09	1.32e-08	ENSMUSG00000056665	Them6	protein_coding	overlapStart
chr15	75678478	75678837	360	-1.26	5.23e-10	5.67e-09	ENSMUSG00000000934	Top1mt	protein_coding	overlapStart
chr15	75731506	75732011	506	-1.16	4.41e-06	1.94e-05	ENSMUSG00000047591	Mafa	protein_coding	downstream
chr15	75893708	75894554	847	-1.03	1.2e-07	7.78e-07	ENSMUSG00000022574	Naprt	protein_coding	overlapStart
chr15	75908908	75909553	646	-1.13	1.25e-10	1.58e-09	ENSMUSG00000055762	Eef1d	protein_coding	inside
chr15	75940799	75941427	629	-1	0.000214	0.000608	ENSMUSG00000050846	Zfp623	protein_coding	overlapStart
chr15	75968909	75969546	638	-1.25	1.01e-18	5.83e-17	ENSMUSG00000034429	Zfp707	protein_coding	overlapStart
chr15	76195002	76195694	693	-1.04	2.12e-06	1.01e-05	ENSMUSG00000022565	Plec	protein_coding	inside
chr15	76368890	76369483	594	-1.04	2.83e-05	0.000102	ENSMUSG00000022554	Hgh1	protein_coding	overlapStart
chr15	76476900	76478027	1128	-1.09	3.84e-24	4.79e-22	ENSMUSG00000022556	Hsf1	protein_coding	overlapStart
chr15	76511358	76512338	981	-1.38	2.82e-33	1.22e-30	ENSMUSG00000022555	Dgat1	protein_coding	overlapStart
chr15	76722586	76723084	499	-1.15	0.00589	0.0113	ENSMUSG00000116138	C030006K11Rik	protein_coding	inside
chr15	76723317	76723865	549	-1.55	3.89e-09	3.52e-08	ENSMUSG00000116138	C030006K11Rik	protein_coding	overlapStart
chr15	76724681	76725466	786	-1.39	5.91e-06	2.51e-05	ENSMUSG00000033697	Arhgap39	protein_coding	inside
chr15	78406146	78406617	472	-1	1.22e-10	1.54e-09	ENSMUSG00000071711	Mpst	protein_coding	overlapStart
chr15	78422575	78422729	155	-1.56	0.000825	0.00198	ENSMUSG00000115854	Gm36644	lincRNA	inside
chr15	78876933	78877941	1009	-1.29	2.21e-07	1.36e-06	ENSMUSG00000033128	Gga1	protein_coding	overlapStart
chr15	78913929	78914700	772	-1.23	0.00587	0.0113	ENSMUSG00000116165	Pdxp	protein_coding	inside
chr15	78934959	78935356	398	-1.03	1.82e-07	1.14e-06	ENSMUSG00000033099	Nol12	protein_coding	inside
chr15	79108738	79109572	835	-4.49	0.00457	0.00903	ENSMUSG00000033039	Micall1	protein_coding	overlapStart
chr15	79347122	79348238	1117	-1.12	6.43e-07	3.49e-06	ENSMUSG00000042622	Maff	protein_coding	inside
chr15	79357303	79357850	548	-1.75	2.68e-06	1.25e-05	ENSMUSG00000042622	Maff	protein_coding	inside
chr15	79604846	79605607	762	-1.08	7.09e-11	9.48e-10	ENSMUSG00000022429	Dmc1	protein_coding	overlapStart
chr15	79828148	79829284	1137	-1.14	6.82e-05	0.000222	ENSMUSG00000089837	Npcd	protein_coding	inside
chr15	79834010	79834305	296	-1.15	0.00371	0.0075	ENSMUSG00000089715	Cbx6	protein_coding	inside
chr15	79912237	79912814	578	-1.23	0.0053	0.0103	ENSMUSG00000009585	Apobec3	protein_coding	inside
chr15	79918310	79919203	894	-1.1	0.00292	0.00607	ENSMUSG00000053411	Cbx7	protein_coding	inside
chr15	80977782	80978150	369	-1.52	4.72e-05	0.00016	ENSMUSG00000042303	Sgsm3	protein_coding	inside
chr15	81729313	81729896	584	-1.18	1.49e-06	7.34e-06	ENSMUSG00000022391	Rangap1	protein_coding	inside
chr15	81872509	81872739	231	-1.15	0.000122	0.00037	ENSMUSG00000022477	Aco2	protein_coding	inside
chr15	81925836	81926214	379	-1.01	2.61e-05	9.45e-05	ENSMUSG00000022476	Polr3h	protein_coding	inside
chr15	82046239	82047624	1386	-1.12	6.13e-08	4.25e-07	ENSMUSG00000063480	Snu13	protein_coding	overlapStart
chr15	82147192	82147959	768	-1.35	3.13e-08	2.3e-07	ENSMUSG00000022463	Srebf2	protein_coding	inside
chr15	82218784	82219065	282	-1.13	0.0017	0.00375	ENSMUSG00000068105	Tnfrsf13c	protein_coding	downstream
chr15	83366789	83367369	581	-1.23	4.62e-15	1.39e-13	ENSMUSG00000075511	1700001L05Rik	lincRNA	overlapStart
chr15	83464190	83464635	446	-3.75	0.0306	0.0493	ENSMUSG00000016664	Pacsin2	protein_coding	overlapStart
chr15	83594548	83595168	621	-1.3	9.45e-07	4.91e-06	ENSMUSG00000016757	Ttll12	protein_coding	overlapStart
chr15	84923418	84923909	492	-1.2	0.000226	0.000638	ENSMUSG00000016619	Nup50	protein_coding	inside
chr15	84987799	84988035	237	-3.92	0.0171	0.0292	ENSMUSG00000036046	5031439G07Rik	protein_coding	inside
chr15	85131251	85131970	720	-1.16	0.0127	0.0225	ENSMUSG00000022432	Smc1b	protein_coding	overlapStart
chr15	85610821	85611202	382	-1	0.00466	0.00918	ENSMUSG00000097209	AU022754	antisense	downstream
chr15	85625616	85626196	581	-1.59	2.38e-07	1.44e-06	ENSMUSG00000116004	Gm49539	lincRNA	upstream
chr15	85670896	85672073	1178	-1.36	0.00253	0.00534	ENSMUSG00000116305	Lncppara	processed_transcript	inside
chr15	85859310	85859506	197	-1.01	4.34e-08	3.1e-07	ENSMUSG00000022385	Gtse1	protein_coding	upstream
chr15	88689424	88690165	742	-1.34	0.000397	0.00105	ENSMUSG00000022387	Brd1	protein_coding	inside
chr15	88733042	88733863	822	-1.22	0.0139	0.0244	ENSMUSG00000022387	Brd1	protein_coding	inside
chr15	88819589	88820235	647	-1.14	5.61e-06	2.4e-05	ENSMUSG00000023272	Creld2	protein_coding	overlapStart
chr15	89088832	89089647	816	-1.02	0.0118	0.021	ENSMUSG00000035757	Selenoo	protein_coding	overlapStart
chr15	89196119	89196488	370	-1.03	2.68e-08	2e-07	ENSMUSG00000015377	Dennd6b	protein_coding	inside
chr15	89591662	89592143	482	-1	0.000129	0.000387	ENSMUSG00000022621	Rabl2	protein_coding	overlapStart
chr15	91049192	91050004	813	-4.08	0.0138	0.0242	ENSMUSG00000022629	Kif21a	protein_coding	overlapStart
chr15	91572620	91573261	642	-1.38	8.58e-06	3.52e-05	ENSMUSG00000036298	Slc2a13	protein_coding	inside
chr15	93397962	93398750	789	-1	0.000547	0.00138	ENSMUSG00000036167	Pphln1	protein_coding	overlapStart
chr15	93518995	93519575	581	-2	0.000172	0.000498	ENSMUSG00000036158	Prickle1	protein_coding	inside
chr15	94543645	94544015	371	-1.03	2.01e-09	1.92e-08	ENSMUSG00000059883	Irak4	protein_coding	inside
chr15	95772441	95772644	204	-1.29	0.00025	0.000697	ENSMUSG00000043329	Gm8849	processed_pseudogene	upstream
chr15	96709091	96710352	1262	-1.26	2.77e-23	3.08e-21	ENSMUSG00000102385	Gm38144	TEC	downstream
chr15	98004362	98004680	319	-1.31	0.00397	0.00797	ENSMUSG00000022483	Col2a1	protein_coding	inside
chr15	98662519	98662919	401	-1.09	2.93e-08	2.17e-07	ENSMUSG00000003360	Ddx23	protein_coding	overlapStart
chr15	98676941	98677526	586	-1.31	6.77e-25	9.45e-23	ENSMUSG00000054855	Rnd1	protein_coding	overlapStart
chr15	98805455	98806015	561	-1.07	0.0158	0.0273	ENSMUSG00000059213	Ddn	protein_coding	inside
chr15	98838985	98840014	1030	-1.12	0.00503	0.00984	ENSMUSG00000048154	Kmt2d	protein_coding	inside
chr15	98881123	98881316	194	-1.14	8.51e-05	0.000269	ENSMUSG00000023755	Rhebl1	protein_coding	inside
chr15	98917653	98918140	488	-1.02	2.56e-06	1.19e-05	ENSMUSG00000022999	Lmbr1l	protein_coding	inside
chr15	99088178	99088515	338	-1.18	2.47e-11	3.66e-10	ENSMUSG00000001076	C1ql4	protein_coding	upstream
chr15	99392942	99393411	470	-1.1	3.82e-12	6.68e-11	ENSMUSG00000023010	Tmbim6	protein_coding	inside
chr15	99425415	99426615	1201	-1.46	1.03e-05	4.14e-05	ENSMUSG00000023009	Nckap5l	protein_coding	inside
chr15	99771759	99772655	897	-1.09	1.7e-11	2.6e-10	ENSMUSG00000023021	Cers5	protein_coding	inside
chr15	100280581	100281141	561	-1.3	6.78e-11	9.13e-10	ENSMUSG00000045631	Tmprss12	protein_coding	overlapStart
chr15	101223999	101225035	1037	-1.27	6.31e-16	2.21e-14	ENSMUSG00000097915	A330009N23Rik	antisense	inside
chr15	101254104	101254562	459	-1.58	0.0135	0.0238	ENSMUSG00000023034	Nr4a1	protein_coding	overlapStart
chr15	101284074	101284759	686	-1.28	3.02e-15	9.52e-14	ENSMUSG00000037204	Atg101	protein_coding	overlapStart
chr15	102296283	102296623	341	-1.01	1.76e-07	1.11e-06	ENSMUSG00000058290	Espl1	protein_coding	inside
chr15	102331734	102331986	253	-1.12	1.7e-05	6.44e-05	ENSMUSG00000001285	Myg1	protein_coding	inside
chr15	102376895	102377291	397	-1.33	1.81e-08	1.41e-07	ENSMUSG00000088286	Gm23590	snRNA	downstream
chr15	103304983	103305266	284	-1.28	0.0199	0.0336	ENSMUSG00000116308	Gm49482	antisense	inside
chr15	103305488	103305843	356	-1.63	0.0309	0.0496	ENSMUSG00000116308	Gm49482	antisense	inside
chr15	103323354	103323816	463	-1.16	0.00842	0.0156	ENSMUSG00000000552	Zfp385a	protein_coding	inside
chr15	103537622	103538039	418	-1.56	0.00359	0.00727	ENSMUSG00000022490	Ppp1r1a	protein_coding	overlapStart
chr16	3744076	3744698	623	-1.14	1.41e-07	9e-07	ENSMUSG00000022529	Zfp263	protein_coding	overlapStart
chr16	3884260	3885004	745	-1.34	4.94e-13	1.03e-11	ENSMUSG00000039789	Zfp597	protein_coding	overlapStart
chr16	4267642	4268474	833	-1.15	1.86e-13	4.2e-12	ENSMUSG00000005580	Adcy9	protein_coding	downstream
chr16	4541550	4541848	299	-1.03	1.25e-11	1.95e-10	ENSMUSG00000022519	Srl	protein_coding	overlapStart
chr16	4639952	4640398	447	-1.6	5.71e-16	2.02e-14	ENSMUSG00000004069	Dnaja3	protein_coding	overlapStart
chr16	4726048	4726915	868	-1.15	5.75e-15	1.7e-13	ENSMUSG00000004070	Hmox2	protein_coding	overlapStart
chr16	4875666	4876907	1242	-2.91	7.84e-07	4.15e-06	ENSMUSG00000039568	Ubald1	protein_coding	inside
chr16	4963842	4964727	886	-1.1	1.69e-10	2.05e-09	ENSMUSG00000022543	4930451G09Rik	transcribed_unitary_pseudogene	overlapStart
chr16	5203367	5204058	692	-1.23	2.46e-10	2.85e-09	ENSMUSG00000023143	Nagpa	protein_coding	overlapStart
chr16	5241006	5241621	616	-1.05	0.00727	0.0137	ENSMUSG00000039427	Alg1	protein_coding	inside
chr16	5242445	5242865	421	-1.01	0.01	0.0181	ENSMUSG00000039427	Alg1	protein_coding	inside
chr16	8671372	8672524	1153	-1.01	4.27e-22	4.04e-20	ENSMUSG00000008393	Carhsp1	protein_coding	overlapStart
chr16	8737535	8738280	746	-1.47	0.000584	0.00147	ENSMUSG00000022710	Usp7	protein_coding	inside
chr16	8830017	8831269	1253	-1.15	2.13e-08	1.63e-07	ENSMUSG00000022507	1810013L24Rik	protein_coding	overlapStart
chr16	10192582	10193699	1118	-1.27	3.61e-23	3.87e-21	ENSMUSG00000039200	Atf7ip2	protein_coding	overlapStart
chr16	10313549	10314007	459	-1.13	0.0117	0.0209	ENSMUSG00000022505	Emp2	protein_coding	overlapStart
chr16	10542636	10543125	490	-1.27	1.69e-12	3.21e-11	ENSMUSG00000038055	Dexi	protein_coding	overlapStart
chr16	10835041	10835420	380	-1.25	0.00508	0.00991	ENSMUSG00000037991	Rmi2	protein_coding	overlapStart
chr16	11065964	11066945	982	-1.2	4.86e-08	3.44e-07	ENSMUSG00000037972	Snn	protein_coding	inside
chr16	13061341	13061726	386	-1.11	0.00824	0.0153	ENSMUSG00000022545	Ercc4	protein_coding	upstream
chr16	13256053	13257120	1068	-1.23	7.82e-15	2.27e-13	ENSMUSG00000009569	Mrtfb	protein_coding	overlapStart
chr16	14705780	14706289	510	-1.25	7.06e-12	1.16e-10	ENSMUSG00000022676	Snai2	protein_coding	overlapStart
chr16	16302511	16303866	1356	-1.24	3.94e-25	5.79e-23	ENSMUSG00000022792	Yars2	protein_coding	overlapStart
chr16	17088831	17089882	1052	-1.01	0.0115	0.0206	ENSMUSG00000022771	Ppil2	protein_coding	inside
chr16	17124834	17125114	281	-1.31	4.79e-09	4.24e-08	ENSMUSG00000049916	2610318N02Rik	protein_coding	inside
chr16	17131574	17132379	806	-1.63	2.47e-17	1.1e-15	ENSMUSG00000022769	Sdf2l1	protein_coding	inside
chr16	17132531	17132746	216	-1.1	9.57e-09	7.92e-08	ENSMUSG00000022769	Sdf2l1	protein_coding	upstream
chr16	17405297	17406256	960	-1.02	3.1e-08	2.28e-07	ENSMUSG00000041720	Pi4ka	protein_coding	inside
chr16	17451486	17452678	1193	-1	9.74e-18	4.69e-16	ENSMUSG00000006134	Crkl	protein_coding	overlapStart
chr16	17618047	17618291	245	-1.05	0.000465	0.0012	ENSMUSG00000005899	Smpd4	protein_coding	upstream
chr16	17619352	17619826	475	-1.44	2.6e-05	9.42e-05	ENSMUSG00000005899	Smpd4	protein_coding	overlapStart
chr16	17722504	17722929	426	-1.05	2.57e-07	1.55e-06	ENSMUSG00000012114	Med15	protein_coding	inside
chr16	17804231	17804713	483	-1.23	7.08e-07	3.8e-06	ENSMUSG00000012017	Scarf2	protein_coding	inside
chr16	17815517	17816182	666	-1.37	1.79e-13	4.06e-12	ENSMUSG00000116777	Zfp520-ps	processed_pseudogene	inside
chr16	18088726	18089621	896	-1.25	1.73e-20	1.31e-18	ENSMUSG00000003526	Prodh	protein_coding	inside
chr16	18288419	18289568	1150	-1.11	5.08e-12	8.58e-11	ENSMUSG00000022718	Dgcr8	protein_coding	overlapStart
chr16	18343671	18343972	302	-1.06	0.000652	0.00161	ENSMUSG00000013539	Tango2	protein_coding	inside
chr16	18811240	18811623	384	-1.05	2.38e-06	1.12e-05	ENSMUSG00000000028	Cdc45	protein_coding	inside
chr16	20097557	20098096	540	-1	2.87e-11	4.18e-10	ENSMUSG00000062901	Klhl24	protein_coding	inside
chr16	20240582	20241564	983	-1.11	7.73e-05	0.000247	ENSMUSG00000116913	Gm49566	antisense	overlapStart
chr16	20589732	20590109	378	-1.22	0.0248	0.0409	ENSMUSG00000046613	Vwa5b2	protein_coding	inside
chr16	20672660	20674253	1594	-1.06	6.06e-09	5.25e-08	ENSMUSG00000045983	Eif4g1	protein_coding	inside
chr16	21694160	21694902	743	-1.29	5.37e-06	2.31e-05	ENSMUSG00000043391	2510009E07Rik	protein_coding	overlapStart
chr16	22009498	22009945	448	-2.64	0.00572	0.011	ENSMUSG00000022855	Senp2	protein_coding	inside
chr16	22857810	22858550	741	-1.46	1.03e-06	5.29e-06	ENSMUSG00000004460	Dnajb11	protein_coding	overlapStart
chr16	23224950	23225388	439	-1.27	1.36e-06	6.77e-06	ENSMUSG00000022885	St6gal1	protein_coding	inside
chr16	26581306	26582068	763	-1.08	1.76e-10	2.12e-09	ENSMUSG00000022514	Il1rap	protein_coding	overlapStart
chr16	30283059	30283506	448	-1.21	6.08e-08	4.21e-07	ENSMUSG00000052316	Lrrc15	protein_coding	overlapStart
chr16	32913864	32914858	995	-1.24	2e-11	3.02e-10	ENSMUSG00000022801	Lrch3	protein_coding	overlapStart
chr16	33400166	33400652	487	-1.19	8.88e-10	9.16e-09	ENSMUSG00000022811	Zfp148	protein_coding	inside
chr16	33829335	33830627	1293	-1	7.65e-06	3.17e-05	ENSMUSG00000022817	Itgb5	protein_coding	overlapStart
chr16	35541245	35542222	978	-1.42	0.000609	0.00152	ENSMUSG00000052133	Sema5b	protein_coding	inside
chr16	36827907	36828780	874	-1.28	8.73e-12	1.41e-10	ENSMUSG00000022837	Iqcb1	protein_coding	overlapStart
chr16	37776949	37777566	618	-1.5	4.56e-07	2.57e-06	ENSMUSG00000022816	Fstl1	protein_coding	inside
chr16	37867877	37869283	1407	-1	3.18e-07	1.88e-06	ENSMUSG00000034158	Lrrc58	protein_coding	overlapStart
chr16	37916352	37916523	172	-1.28	0.00318	0.00654	ENSMUSG00000046961	Gpr156	protein_coding	overlapStart
chr16	44557805	44558330	526	-2.09	8.01e-06	3.3e-05	ENSMUSG00000022687	Boc	protein_coding	inside
chr16	45843917	45844747	831	-1.12	5.83e-07	3.19e-06	ENSMUSG00000033149	Phldb2	protein_coding	inside
chr16	49699266	49699597	332	-1.4	0.00554	0.0107	ENSMUSG00000032965	Ift57	protein_coding	inside
chr16	55821700	55822584	885	-1.02	4.45e-13	9.36e-12	ENSMUSG00000035356	Nfkbiz	protein_coding	inside
chr16	55894892	55895657	766	-1.07	1.68e-06	8.16e-06	ENSMUSG00000075033	Nxpe3	protein_coding	overlapStart
chr16	56885984	56886563	580	-1	6.13e-07	3.34e-06	ENSMUSG00000084999	Gm15839	antisense	overlapStart
chr16	57606411	57606872	462	-1.22	3.99e-07	2.29e-06	ENSMUSG00000022748	Cmss1	protein_coding	overlapStart
chr16	58522688	58523733	1046	-1.13	3.33e-09	3.04e-08	ENSMUSG00000022747	St3gal6	protein_coding	inside
chr16	59471737	59472274	538	-1.23	7.1e-06	2.96e-05	ENSMUSG00000022724	Riox2	protein_coding	overlapStart
chr16	65814994	65815709	716	-1.25	8.38e-09	7.05e-08	ENSMUSG00000091243	Vgll3	protein_coding	overlapStart
chr16	70313837	70314766	930	-1.12	2.81e-10	3.22e-09	ENSMUSG00000022707	Gbe1	protein_coding	overlapStart
chr16	72662937	72663974	1038	-1.17	2.06e-13	4.62e-12	ENSMUSG00000022883	Robo1	protein_coding	inside
chr16	75592848	75593186	339	-2.5	5.48e-05	0.000183	ENSMUSG00000032940	Rbm11	protein_coding	inside
chr16	84734835	84735938	1104	-1.01	1.6e-18	8.89e-17	ENSMUSG00000022889	Mrpl39	protein_coding	overlapStart
chr16	85802489	85803423	935	-1.14	9.7e-05	0.000302	ENSMUSG00000022893	Adamts1	protein_coding	overlapStart
chr16	87432133	87432566	434	-1.02	0.00047	0.00121	ENSMUSG00000052299	Ltn1	protein_coding	inside
chr16	90143239	90144222	984	-1	5.07e-16	1.82e-14	ENSMUSG00000002489	Tiam1	protein_coding	overlapStart
chr16	90220241	90221957	1717	-1	6.62e-24	7.89e-22	ENSMUSG00000022982	Sod1	protein_coding	overlapStart
chr16	90283529	90284989	1461	-1.01	1.18e-07	7.62e-07	ENSMUSG00000022983	Scaf4	protein_coding	overlapStart
chr16	90385487	90387248	1762	-1.2	3.03e-11	4.38e-10	ENSMUSG00000053414	Hunk	protein_coding	overlapStart
chr16	90830812	90831376	565	-1.11	5.77e-07	3.17e-06	ENSMUSG00000039903	Eva1c	protein_coding	inside
chr16	91010710	91011054	345	-2.32	0.0168	0.0288	ENSMUSG00000022973	Synj1	protein_coding	inside
chr16	91269697	91270697	1001	-1.45	8.47e-16	2.91e-14	ENSMUSG00000046160	Olig1	protein_coding	overlapStart
chr16	91485158	91485658	501	-1.01	1.71e-05	6.47e-05	ENSMUSG00000022967	Ifnar1	protein_coding	overlapStart
chr16	91729299	91730008	710	-1.04	5.11e-05	0.000172	ENSMUSG00000116933	Atp5o	protein_coding	inside
chr16	91922927	91923263	337	-1.15	0.0231	0.0384	ENSMUSG00000116933	Atp5o	protein_coding	inside
chr16	91931222	91931585	364	-1.04	5.46e-06	2.35e-05	ENSMUSG00000087190	D430001F17Rik	antisense	overlapStart
chr16	92057784	92059232	1449	-1.08	1.57e-15	5.16e-14	ENSMUSG00000039680	Mrps6	protein_coding	overlapStart
chr16	93982376	93982542	167	-1.36	0.000412	0.00108	ENSMUSG00000047109	Cldn14	protein_coding	inside
chr16	96127192	96127829	638	-1.59	4.9e-06	2.14e-05	ENSMUSG00000040681	Hmgn1	protein_coding	overlapStart
chr16	96191952	96192225	274	-1.54	0.00181	0.00398	ENSMUSG00000045275	Lca5l	protein_coding	inside
chr16	97763290	97764178	889	-1.16	1.54e-08	1.22e-07	ENSMUSG00000005251	Ripk4	protein_coding	overlapStart
chr16	97922156	97922895	740	-1.21	2.87e-10	3.28e-09	ENSMUSG00000045975	C2cd2	protein_coding	inside
chr17	4994841	4996798	1958	-2.47	0.01	0.0182	ENSMUSG00000069729	Arid1b	protein_coding	inside
chr17	5492287	5493196	910	-1.76	4.01e-12	6.97e-11	ENSMUSG00000034265	Zdhhc14	protein_coding	overlapStart
chr17	5841298	5841938	641	-4.48	0.00298	0.00619	ENSMUSG00000002365	Snx9	protein_coding	overlapStart
chr17	5940851	5941018	168	-1.35	0.000501	0.00128	ENSMUSG00000023805	Synj2	protein_coding	upstream
chr17	8283795	8284253	459	-1.14	3.6e-09	3.28e-08	ENSMUSG00000023861	Mpc1	protein_coding	inside
chr17	12769273	12769980	708	-1.22	7.37e-05	0.000237	ENSMUSG00000023830	Igf2r	protein_coding	overlapStart
chr17	13760089	13760411	323	-3.19	0.00149	0.00334	ENSMUSG00000117063	Gm49936	lincRNA	inside
chr17	14203118	14203940	823	-1.19	0.0132	0.0233	ENSMUSG00000048826	Dact2	protein_coding	inside
chr17	14817686	14818008	323	-1.09	0.0234	0.0388	ENSMUSG00000046991	Wdr27	protein_coding	downstream
chr17	15375415	15376023	609	-1.43	3.84e-05	0.000133	ENSMUSG00000014773	Dll1	protein_coding	inside
chr17	15825514	15827007	1494	-1.08	1.62e-16	6.36e-15	ENSMUSG00000048027	Rgmb	protein_coding	inside
chr17	17623793	17625678	1886	-1.09	5.49e-30	1.52e-27	ENSMUSG00000023845	Lnpep	protein_coding	overlapStart
chr17	21423205	21423465	261	-1.12	5.34e-07	2.96e-06	ENSMUSG00000023882	Zfp54	protein_coding	overlapStart
chr17	21450424	21450810	387	-1.16	6.41e-08	4.42e-07	ENSMUSG00000023892	Zfp51	protein_coding	inside
chr17	21566999	21567273	275	-1.27	1.1e-05	4.38e-05	ENSMUSG00000067931	Zfp948	protein_coding	overlapStart
chr17	22081006	22081422	417	-3.04	0.00191	0.00417	ENSMUSG00000053347	Zfp943	protein_coding	downstream
chr17	23726346	23726871	526	-1.11	0.000131	0.000392	ENSMUSG00000023908	Pkmyt1	protein_coding	inside
chr17	23740037	23740380	344	-1.21	0.000881	0.0021	ENSMUSG00000023909	Paqr4	protein_coding	inside
chr17	23834566	23835415	850	-1.21	1.82e-07	1.13e-06	ENSMUSG00000049620	Prss33	protein_coding	inside
chr17	24351648	24351811	164	-1.18	1.56e-05	5.95e-05	ENSMUSG00000024130	Abca3	protein_coding	upstream
chr17	24470410	24471394	985	-1.53	1.63e-06	7.97e-06	ENSMUSG00000043445	Pgp	protein_coding	inside
chr17	24504479	24505831	1353	-1.55	4.6e-06	2.02e-05	ENSMUSG00000033597	Caskin1	protein_coding	inside
chr17	24507887	24508428	542	-1.65	0.00143	0.00323	ENSMUSG00000033597	Caskin1	protein_coding	inside
chr17	24533268	24533736	469	-1.17	7.25e-07	3.88e-06	ENSMUSG00000079657	Rab26	protein_coding	inside
chr17	24695730	24696631	902	-1.23	4.32e-06	1.91e-05	ENSMUSG00000019320	Noxo1	protein_coding	overlapStart
chr17	24804007	24804624	618	-1	3.5e-06	1.58e-05	ENSMUSG00000024155	Meiob	protein_coding	overlapStart
chr17	24850527	24850916	390	-1.27	1.12e-11	1.77e-10	ENSMUSG00000024158	Hagh	protein_coding	inside
chr17	24899107	24899865	759	-1.24	0.000884	0.0021	ENSMUSG00000024163	Mapk8ip3	protein_coding	inside
chr17	25013804	25014402	599	-2.02	0.00632	0.012	ENSMUSG00000038002	Cramp1l	protein_coding	inside
chr17	25015360	25015795	436	-1.42	3.47e-08	2.53e-07	ENSMUSG00000038002	Cramp1l	protein_coding	overlapStart
chr17	25133400	25133772	373	-1.08	6.93e-05	0.000224	ENSMUSG00000036636	Clcn7	protein_coding	inside
chr17	25272894	25273864	971	-1.15	5.71e-09	5e-08	ENSMUSG00000015120	Ube2i	protein_coding	inside
chr17	25433443	25434439	997	-1.56	3.95e-06	1.76e-05	ENSMUSG00000024112	Cacna1h	protein_coding	overlapStart
chr17	25570185	25570709	525	-1.22	7.13e-11	9.53e-10	ENSMUSG00000024176	Sox8	protein_coding	overlapStart
chr17	26069249	26069981	733	-1.05	1.52e-17	7.09e-16	ENSMUSG00000037098	Rab11fip3	protein_coding	overlapStart
chr17	26123482	26123930	449	-1.11	1.52e-14	4.16e-13	ENSMUSG00000024181	Mrpl28	protein_coding	overlapStart
chr17	26917094	26917352	259	-1.21	6.7e-07	3.62e-06	ENSMUSG00000024301	Kifc5b	protein_coding	inside
chr17	26946565	26947055	491	-1.56	0.0293	0.0474	ENSMUSG00000067629	Syngap1	protein_coding	inside
chr17	27362030	27362213	184	-1.57	0.0116	0.0206	ENSMUSG00000116879	Gm49794	lincRNA	inside
chr17	27711537	27711767	231	-1.59	0.00168	0.00373	ENSMUSG00000040276	Pacsin1	protein_coding	downstream
chr17	28079876	28080534	659	-1.26	7.99e-06	3.3e-05	ENSMUSG00000062859	Tcp11	protein_coding	inside
chr17	28232723	28233111	389	-1.12	0.00344	0.00701	ENSMUSG00000002250	Ppard	protein_coding	inside
chr17	28621895	28622751	857	-1	0.00027	0.000747	ENSMUSG00000004865	Srpk1	protein_coding	overlapStart
chr17	29549785	29550029	245	-1.36	5.94e-05	0.000196	ENSMUSG00000099329	Gm28052	processed_transcript	overlapStart
chr17	29604722	29605099	378	-1.24	0.0117	0.0209	ENSMUSG00000099329	Gm28052	processed_transcript	inside
chr17	30901505	30902165	661	-1.05	2.46e-06	1.15e-05	ENSMUSG00000024027	Glp1r	protein_coding	overlapStart
chr17	31057528	31057983	456	-1.34	6.04e-07	3.3e-06	ENSMUSG00000024030	Abcg1	protein_coding	overlapStart
chr17	31520187	31520716	530	-1.2	4.89e-13	1.02e-11	ENSMUSG00000024038	Ndufv3	protein_coding	inside
chr17	32333611	32334501	891	-1.39	0.00104	0.00242	ENSMUSG00000002625	Akap8l	protein_coding	inside
chr17	32965824	32966218	395	-1.11	3.89e-05	0.000135	ENSMUSG00000053600	Zfp472	protein_coding	inside
chr17	33358532	33358858	327	-1.09	3.42e-06	1.55e-05	ENSMUSG00000003929	Zfp81	protein_coding	inside
chr17	33649160	33650459	1300	-1.09	6.46e-05	0.000211	ENSMUSG00000059208	Hnrnpm	protein_coding	inside
chr17	33810535	33810916	382	-1.09	7.72e-07	4.09e-06	ENSMUSG00000042099	Kank3	protein_coding	inside
chr17	33843099	33843527	429	-1	2.11e-09	2.01e-08	ENSMUSG00000002308	Cd320	protein_coding	inside
chr17	33978518	33978867	350	-1.29	4.37e-10	4.81e-09	ENSMUSG00000067203	H2-K2	transcribed_unprocessed_pseudogene	overlapStart
chr17	33999940	34000341	402	-1.28	5.16e-13	1.07e-11	ENSMUSG00000061232	H2-K1	protein_coding	inside
chr17	34028612	34028981	370	-2.68	0.00582	0.0112	ENSMUSG00000092595	Gm20427	processed_transcript	inside
chr17	34039274	34039824	551	-1.1	0.00226	0.00484	ENSMUSG00000024330	Col11a2	protein_coding	overlapStart
chr17	34187078	34187368	291	-1.25	1.19e-07	7.7e-07	ENSMUSG00000096727	Psmb9	protein_coding	inside
chr17	34204508	34205042	535	-1.33	7.88e-06	3.26e-05	ENSMUSG00000092550	Gm20496	antisense	inside
chr17	34931300	34931657	358	-1.08	1.73e-06	8.39e-06	ENSMUSG00000007038	Neu1	protein_coding	inside
chr17	35089270	35089591	322	-1.4	1.66e-05	6.29e-05	ENSMUSG00000007036	Abhd16a	protein_coding	inside
chr17	35263037	35263432	396	-1.19	4.21e-07	2.4e-06	ENSMUSG00000073411	H2-D1	protein_coding	inside
chr17	35676793	35677068	276	-1.1	7.7e-05	0.000246	ENSMUSG00000001524	Gtf2h4	protein_coding	upstream
chr17	35821589	35822232	644	-1.14	3.45e-28	7.1e-26	ENSMUSG00000003541	Ier3	protein_coding	overlapStart
chr17	35969382	35969788	407	-1.1	5.35e-05	0.000179	ENSMUSG00000038762	Abcf1	protein_coding	overlapStart
chr17	36083428	36084251	824	-1.18	1.04e-16	4.22e-15	ENSMUSG00000073406	H2-Bl	polymorphic_pseudogene	overlapStart
chr17	36237481	36237909	429	-1.28	8.71e-10	8.99e-09	ENSMUSG00000092363	Gm20391	unprocessed_pseudogene	upstream
chr17	36943065	36943500	436	-2.14	0.0193	0.0326	ENSMUSG00000036492	Rnf39	protein_coding	inside
chr17	37046125	37046863	739	-1.2	0.00129	0.00295	ENSMUSG00000024462	Gabbr1	protein_coding	inside
chr17	43016519	43017210	692	-1.24	1.42e-06	7.07e-06	ENSMUSG00000023915	Tnfrsf21	protein_coding	overlapStart
chr17	44105284	44105962	679	-1.01	1.67e-06	8.13e-06	ENSMUSG00000023961	Enpp4	protein_coding	overlapStart
chr17	45736239	45736743	505	-1.02	0.00854	0.0157	ENSMUSG00000097727	F630040K05Rik	lincRNA	inside
chr17	46030530	46032543	2014	-1.02	3.69e-17	1.59e-15	ENSMUSG00000023951	Vegfa	protein_coding	overlapStart
chr17	46153089	46153655	567	-1.07	1.44e-21	1.25e-19	ENSMUSG00000034509	Mad2l1bp	protein_coding	overlapStart
chr17	46383537	46384397	861	-1.66	0.00367	0.00742	ENSMUSG00000015597	Zfp318	protein_coding	overlapStart
chr17	46554820	46556174	1355	-1.4	0.000792	0.00191	ENSMUSG00000015605	Srf	protein_coding	inside
chr17	46628875	46629496	622	-1.14	0.0269	0.0439	ENSMUSG00000023972	Ptk7	protein_coding	inside
chr17	46646192	46646472	281	-1.08	7.18e-08	4.9e-07	ENSMUSG00000002767	Mrpl2	protein_coding	overlapStart
chr17	46650241	46651309	1069	-1.01	1.14e-13	2.67e-12	ENSMUSG00000038545	Cul7	protein_coding	overlapStart
chr17	46728824	46729540	717	-1.02	3.74e-07	2.17e-06	ENSMUSG00000002769	Gnmt	protein_coding	overlapStart
chr17	46771567	46772064	498	-1.09	0.00193	0.0042	ENSMUSG00000062619	2310039H08Rik	protein_coding	upstream
chr17	47322335	47322497	163	-1.16	0.00012	0.000365	ENSMUSG00000064043	Trerf1	processed_transcript	inside
chr17	47436483	47436851	369	-1.41	0.0083	0.0154	ENSMUSG00000047150	1700001C19Rik	protein_coding	inside
chr17	50189470	50190665	1196	-1.02	1.18e-05	4.65e-05	ENSMUSG00000039316	Rftn1	protein_coding	inside
chr17	50509608	50510071	464	-1.37	0.00375	0.00757	ENSMUSG00000038910	Plcl2	protein_coding	inside
chr17	55712300	55712603	304	-1.23	2.3e-07	1.4e-06	ENSMUSG00000024174	Pot1b	protein_coding	inside
chr17	55969784	55970748	965	-1.25	1.68e-05	6.38e-05	ENSMUSG00000039154	Shd	protein_coding	overlapStart
chr17	56036170	56036652	483	-1.15	2.39e-08	1.81e-07	ENSMUSG00000003200	Sh3gl1	protein_coding	overlapStart
chr17	56040349	56040773	425	-1.23	0.00082	0.00197	ENSMUSG00000002835	Chaf1a	protein_coding	overlapStart
chr17	56079572	56080180	609	-1.07	1.05e-13	2.48e-12	ENSMUSG00000002833	Hdgfl2	protein_coding	overlapStart
chr17	56117144	56117549	406	-1.62	1.89e-09	1.81e-08	ENSMUSG00000011305	Plin5	protein_coding	inside
chr17	56183411	56183967	557	-1.26	1.96e-10	2.32e-09	ENSMUSG00000019579	Mydgf	protein_coding	overlapStart
chr17	56189533	56190222	690	-2.04	0.000122	0.00037	ENSMUSG00000001229	Dpp9	protein_coding	inside
chr17	56218407	56218889	483	-1.32	0.00792	0.0147	ENSMUSG00000001229	Dpp9	protein_coding	inside
chr17	56424614	56425988	1375	-1.12	0.000119	0.000361	ENSMUSG00000013236	Ptprs	protein_coding	inside
chr17	56673313	56673923	611	-1.1	1.53e-08	1.21e-07	ENSMUSG00000002372	Ranbp3	protein_coding	inside
chr17	56707501	56707932	432	-1.6	0.0122	0.0217	ENSMUSG00000002372	Ranbp3	protein_coding	inside
chr17	56767578	56768783	1206	-1.09	8.31e-05	0.000264	ENSMUSG00000007603	Dus3l	protein_coding	inside
chr17	57247164	57247662	499	-1.19	2.34e-13	5.19e-12	ENSMUSG00000005823	Gpr108	protein_coding	inside
chr17	64600720	64602111	1392	-1.03	0.0101	0.0183	ENSMUSG00000024085	Man2a1	protein_coding	overlapStart
chr17	65772389	65772711	323	-1.15	0.000948	0.00224	ENSMUSG00000056515	Rab31	protein_coding	inside
chr17	66448350	66450211	1862	-1.12	0.00011	0.000338	ENSMUSG00000052105	Mtcl1	protein_coding	overlapStart
chr17	67697182	67697814	633	-1.23	6.27e-09	5.41e-08	ENSMUSG00000032796	Lama1	protein_coding	overlapStart
chr17	69075690	69076043	354	-1.93	4e-09	3.61e-08	ENSMUSG00000024044	Epb41l3	protein_coding	inside
chr17	70751349	70751660	312	-1.04	0.000745	0.00182	ENSMUSG00000003279	Dlgap1	protein_coding	inside
chr17	71551728	71552565	838	-1.15	0.00133	0.00303	ENSMUSG00000079356	Mettl4-ps1	transcribed_unprocessed_pseudogene	inside
chr17	71616076	71617069	994	-1.11	1.46e-07	9.26e-07	ENSMUSG00000041057	Wdr43	protein_coding	inside
chr17	75422329	75422759	431	-1.39	0.000269	0.000744	ENSMUSG00000071042	Rasgrp3	protein_coding	upstream
chr17	78200669	78201109	441	-1.87	0.00115	0.00266	ENSMUSG00000024074	Crim1	protein_coding	inside
chr17	78417745	78418164	420	-1.07	0.00393	0.00791	ENSMUSG00000056121	Fez2	protein_coding	overlapStart
chr17	79020132	79021188	1057	-1.25	1.18e-08	9.52e-08	ENSMUSG00000024070	Prkd3	protein_coding	overlapStart
chr17	79615015	79615717	703	-1.13	1.98e-06	9.48e-06	ENSMUSG00000036368	Rmdn2	protein_coding	inside
chr17	80727426	80728410	985	-1.07	0.00403	0.00808	ENSMUSG00000054957	Gm9959	pseudogene	overlapStart
chr17	81064754	81065150	397	-1.28	1.88e-07	1.17e-06	ENSMUSG00000024246	Thumpd2	protein_coding	overlapStart
chr17	83862112	83862502	391	-1	9.18e-05	0.000288	ENSMUSG00000097254	C430042M11Rik	lincRNA	upstream
chr17	85090641	85091244	604	-1.18	7.56e-09	6.42e-08	ENSMUSG00000071037	Camkmt	protein_coding	inside
chr17	85486601	85487031	431	-1.18	9.37e-06	3.8e-05	ENSMUSG00000097803	Rpl31-ps16	processed_pseudogene	upstream
chr17	85800111	85800646	536	-1.26	0.000157	0.000462	ENSMUSG00000100345	Gm29418	lincRNA	inside
chr17	87265517	87265971	455	-1.45	2.64e-06	1.23e-05	ENSMUSG00000024150	Mcfd2	protein_coding	overlapStart
chr17	87427382	87427968	587	-1.33	0.000655	0.00162	ENSMUSG00000036557	Stpg4	protein_coding	overlapStart
chr17	87636603	87637253	651	-1.96	5.15e-05	0.000173	ENSMUSG00000045394	Epcam	protein_coding	inside
chr17	88440235	88440515	281	-1.03	0.00818	0.0152	ENSMUSG00000034998	Foxn2	protein_coding	upstream
chr18	3506976	3508875	1900	-1.28	1.68e-26	2.97e-24	ENSMUSG00000024232	Bambi	protein_coding	overlapStart
chr18	4375553	4375975	423	-1.17	0.000413	0.00108	ENSMUSG00000024234	Mtpap	protein_coding	overlapStart
chr18	4634665	4635633	969	-1.34	9.87e-10	1.01e-08	ENSMUSG00000033960	Jcad	protein_coding	overlapStart
chr18	5162284	5162659	376	-1.55	0.00134	0.00305	ENSMUSG00000097888	Gm26682	lincRNA	downstream
chr18	5591320	5591696	377	-1.42	5.99e-05	0.000198	ENSMUSG00000103138	Gm2238	TEC	inside
chr18	5989559	5990086	528	-1.01	5.5e-08	3.85e-07	ENSMUSG00000117508	Gm34804	lincRNA	downstream
chr18	6135282	6136006	725	-1	1.15e-05	4.56e-05	ENSMUSG00000041225	Arhgap12	protein_coding	inside
chr18	6489805	6491374	1570	-1.06	2.61e-11	3.83e-10	ENSMUSG00000101320	Gm28529	antisense	overlapStart
chr18	6515862	6516607	746	-1.19	1.8e-26	3.15e-24	ENSMUSG00000024240	Epc1	protein_coding	overlapStart
chr18	9211852	9213692	1841	-1.18	1.91e-21	1.62e-19	ENSMUSG00000036904	Fzd8	protein_coding	overlapStart
chr18	9707564	9708221	658	-2.1	1.11e-06	5.65e-06	ENSMUSG00000036103	Colec12	protein_coding	overlapStart
chr18	9957765	9958571	807	-1.08	1.97e-13	4.43e-12	ENSMUSG00000024287	Thoc1	protein_coding	overlapStart
chr18	12268446	12268672	227	-1.22	0.000972	0.00229	ENSMUSG00000057766	Ankrd29	protein_coding	inside
chr18	13969990	13970852	863	-1.11	5.78e-06	2.46e-05	ENSMUSG00000024420	Zfp521	protein_coding	inside
chr18	14782773	14784235	1463	-1	1.85e-28	4.19e-26	ENSMUSG00000054321	Taf4b	protein_coding	overlapStart
chr18	15150631	15151240	610	-4.9	0.000163	0.000475	ENSMUSG00000036225	Kctd1	protein_coding	inside
chr18	16808097	16808995	899	-3.57	2.51e-11	3.71e-10	ENSMUSG00000024304	Cdh2	protein_coding	inside
chr18	20745589	20746430	842	-1.14	3.36e-07	1.98e-06	ENSMUSG00000056124	B4galt6	protein_coding	overlapStart
chr18	20961072	20962204	1133	-1.1	8.76e-07	4.59e-06	ENSMUSG00000033107	Rnf125	protein_coding	inside
chr18	21300495	21300826	332	-1.25	6.53e-12	1.08e-10	ENSMUSG00000042680	Garem1	protein_coding	upstream
chr18	22343629	22344113	485	-2.21	0.0292	0.0472	ENSMUSG00000045215	Asxl3	protein_coding	upstream
chr18	24653461	24654202	742	-1.04	1.33e-05	5.19e-05	ENSMUSG00000039616	Mocos	protein_coding	overlapStart
chr18	24709431	24710275	845	-2.25	1.64e-08	1.29e-07	ENSMUSG00000034295	Fhod3	protein_coding	inside
chr18	30269390	30269594	205	-2.22	0.015	0.0261	ENSMUSG00000117465	Gm49980	lincRNA	inside
chr18	30272867	30273194	328	-1.48	0.00301	0.00624	ENSMUSG00000033628	Pik3c3	protein_coding	inside
chr18	31609328	31609953	626	-1.04	3e-05	0.000107	ENSMUSG00000092124	B930094E09Rik	protein_coding	overlapStart
chr18	32837023	32837702	680	-1.12	6.81e-10	7.16e-09	ENSMUSG00000038299	Wdr36	protein_coding	overlapStart
chr18	32939053	32939514	462	-2.17	0.00115	0.00265	ENSMUSG00000097710	2310026I22Rik	antisense	overlapStart
chr18	34372633	34373411	779	-1.26	9.79e-05	0.000304	ENSMUSG00000005873	Reep5	protein_coding	inside
chr18	34651049	34651751	703	-1	6.8e-09	5.82e-08	ENSMUSG00000024370	Cdc23	protein_coding	overlapStart
chr18	35654269	35655217	949	-1.3	0.000837	0.00201	ENSMUSG00000117874	Gm50318	protein_coding	inside
chr18	35661788	35662099	312	-1.29	1.12e-05	4.45e-05	ENSMUSG00000024352	Spata24	protein_coding	inside
chr18	35930760	35930939	180	-1.43	0.00674	0.0128	ENSMUSG00000118122	Gm50405	lincRNA	downstream
chr18	36068159	36068782	624	-3.82	0.000146	0.000432	ENSMUSG00000060275	Nrg2	protein_coding	inside
chr18	36196978	36197406	429	-1.91	1.92e-10	2.28e-09	ENSMUSG00000060275	Nrg2	protein_coding	overlapStart
chr18	36320107	36320599	493	-2.31	0.0142	0.0248	ENSMUSG00000110185	Igip	protein_coding	downstream
chr18	36515011	36516052	1042	-1.31	1.55e-20	1.17e-18	ENSMUSG00000024486	Hbegf	protein_coding	overlapStart
chr18	36669870	36670364	495	-1.03	2.98e-08	2.2e-07	ENSMUSG00000006050	Sra1	protein_coding	inside
chr18	39488977	39490810	1834	-1.35	1.36e-05	5.29e-05	ENSMUSG00000024431	Nr3c1	protein_coding	inside
chr18	42386096	42386410	315	-2.93	0.031	0.0498	ENSMUSG00000024497	Pou4f3	protein_coding	upstream
chr18	43207412	43207888	477	-1.93	1.64e-11	2.52e-10	ENSMUSG00000039954	Stk32a	protein_coding	overlapStart
chr18	43392771	43393228	458	-1	6.75e-05	0.00022	ENSMUSG00000024501	Dpysl3	protein_coding	inside
chr18	45558100	45560492	2393	-1.14	1.6e-28	3.74e-26	ENSMUSG00000118074	Gm31907	transcribed_processed_pseudogene	overlapStart
chr18	46198109	46199501	1393	-1.16	2.08e-15	6.69e-14	ENSMUSG00000103616	1700018A14Rik	TEC	overlapStart
chr18	46850022	46850731	710	-1.21	1.84e-08	1.43e-07	ENSMUSG00000024481	Lvrn	protein_coding	overlapStart
chr18	47368692	47369022	331	-1.24	5.09e-06	2.2e-05	ENSMUSG00000019647	Sema6a	protein_coding	overlapStart
chr18	47370488	47370753	266	-1.55	1.82e-05	6.84e-05	ENSMUSG00000019647	Sema6a	protein_coding	upstream
chr18	50128260	50128682	423	-1.13	2.66e-07	1.6e-06	ENSMUSG00000024507	Hsd17b4	protein_coding	inside
chr18	53176229	53177145	917	-1.06	1.48e-06	7.33e-06	ENSMUSG00000034484	Snx2	protein_coding	overlapStart
chr18	53245187	53246002	816	-1.22	0.000357	0.000952	ENSMUSG00000024535	Snx24	protein_coding	overlapStart
chr18	56759825	56761561	1737	-1.32	1.74e-07	1.09e-06	ENSMUSG00000032656	Marchf3	protein_coding	downstream
chr18	56974758	56975474	717	-1.51	6.69e-10	7.05e-09	ENSMUSG00000024592	C330018D20Rik	protein_coding	overlapStart
chr18	58836152	58836683	532	-1.51	5.62e-05	0.000187	ENSMUSG00000053441	Adamts19	protein_coding	overlapStart
chr18	60501069	60501707	639	-1.31	1.11e-07	7.2e-07	ENSMUSG00000038059	Smim3	protein_coding	inside
chr18	60596236	60596609	374	-1.34	0.0233	0.0387	ENSMUSG00000043079	Synpo	protein_coding	inside
chr18	61035840	61036284	445	-2.34	0.00137	0.00311	ENSMUSG00000024619	Cdx1	protein_coding	overlapStart
chr18	61725918	61726646	729	-1.3	9.38e-13	1.86e-11	ENSMUSG00000098702	1500015A07Rik	antisense	overlapStart
chr18	61786401	61786708	308	-1.2	0.00026	0.000721	ENSMUSG00000033032	Afap1l1	protein_coding	overlapStart
chr18	62179588	62180648	1061	-1.22	1.65e-22	1.65e-20	ENSMUSG00000045730	Adrb2	protein_coding	overlapStart
chr18	63386621	63387163	543	-2.07	1.72e-12	3.26e-11	ENSMUSG00000041482	Piezo2	protein_coding	inside
chr18	63708719	63708955	237	-1.05	2.09e-05	7.73e-05	ENSMUSG00000040560	Wdr7	protein_coding	inside
chr18	65430957	65431561	605	-1.17	3.22e-08	2.36e-07	ENSMUSG00000032688	Malt1	protein_coding	inside
chr18	65935026	65935477	452	-1.32	5.96e-07	3.25e-06	ENSMUSG00000024518	Rax	protein_coding	inside
chr18	66002215	66002687	473	-1.57	5.19e-11	7.19e-10	ENSMUSG00000041891	Lman1	protein_coding	inside
chr18	66457914	66459007	1094	-1.14	6.42e-20	4.5e-18	ENSMUSG00000024521	Pmaip1	protein_coding	overlapStart
chr18	67133064	67134056	993	-1.14	2.44e-06	1.14e-05	ENSMUSG00000024524	Gnal	protein_coding	inside
chr18	67289191	67289746	556	-1.05	2.31e-08	1.75e-07	ENSMUSG00000024525	Impa2	protein_coding	inside
chr18	67390384	67391658	1275	-1.14	2.28e-19	1.48e-17	ENSMUSG00000001473	Tubb6	protein_coding	overlapStart
chr18	67932689	67933908	1220	-1.38	8.68e-06	3.55e-05	ENSMUSG00000024544	Ldlrad4	protein_coding	overlapStart
chr18	73572657	73573078	422	-1.26	0.000561	0.00141	ENSMUSG00000037253	Mex3c	protein_coding	overlapStart
chr18	74064144	74065540	1397	-1.47	2.68e-14	6.99e-13	ENSMUSG00000024558	Mapk4	protein_coding	overlapStart
chr18	76241026	76241779	754	-1.34	2.71e-07	1.62e-06	ENSMUSG00000024563	Smad2	protein_coding	overlapStart
chr18	77185816	77186044	229	-2.18	7.83e-05	0.00025	ENSMUSG00000025425	St8sia5	protein_coding	overlapStart
chr18	79109519	79110440	922	-1.37	3.82e-07	2.21e-06	ENSMUSG00000024548	Setbp1	protein_coding	upstream
chr18	80046855	80047699	845	-1.14	0.000373	0.000989	ENSMUSG00000056214	Pard6g	protein_coding	overlapStart
chr18	80295666	80296515	850	-1.98	3.99e-09	3.6e-08	ENSMUSG00000059852	Kcng2	protein_coding	inside
chr18	84589312	84590192	881	-1	2.79e-08	2.08e-07	ENSMUSG00000048410	Zfp407	protein_coding	overlapStart
chr19	3282478	3283437	960	-1.07	1.67e-12	3.18e-11	ENSMUSG00000024829	Mrpl21	protein_coding	overlapStart
chr19	3685837	3686902	1066	-1.63	3.41e-05	0.00012	ENSMUSG00000024913	Lrp5	protein_coding	overlapStart
chr19	4148296	4148989	694	-1.1	2.73e-10	3.14e-09	ENSMUSG00000024835	Coro1b	protein_coding	overlapStart
chr19	4169553	4170055	503	-1	3.09e-12	5.51e-11	ENSMUSG00000075289	Carns1	protein_coding	inside
chr19	4200911	4201941	1031	-1.04	9.61e-16	3.28e-14	ENSMUSG00000024824	Rad9a	protein_coding	overlapStart
chr19	4305611	4306092	482	-1.81	0.000199	0.000569	ENSMUSG00000024858	Grk2	protein_coding	inside
chr19	4476560	4477193	634	-3.42	1.15e-07	7.44e-07	ENSMUSG00000049303	Syt12	protein_coding	inside
chr19	4510513	4510799	287	-1.22	3.58e-06	1.61e-05	ENSMUSG00000024892	Pcx	protein_coding	inside
chr19	4612886	4613347	462	-3.83	0.0255	0.0419	ENSMUSG00000024892	Pcx	protein_coding	inside
chr19	4878676	4879174	499	-1.05	1.99e-06	9.53e-06	ENSMUSG00000006463	Zdhhc24	protein_coding	inside
chr19	4942586	4943104	519	-1.18	1.23e-07	7.93e-07	ENSMUSG00000024901	Peli3	protein_coding	inside
chr19	5457101	5457580	480	-1.12	8.91e-08	5.96e-07	ENSMUSG00000095098	Ccdc85b	protein_coding	inside
chr19	5770975	5771608	634	-1	0.00078	0.00189	ENSMUSG00000024941	Scyl1	protein_coding	overlapStart
chr19	5874851	5875269	419	-1.07	1.14e-11	1.8e-10	ENSMUSG00000024816	Frmd8	protein_coding	inside
chr19	5937567	5938729	1163	-1.06	0.000447	0.00116	ENSMUSG00000024833	Pola2	protein_coding	downstream
chr19	6241701	6242042	342	-1.42	6.3e-07	3.43e-06	ENSMUSG00000024773	Atg2a	protein_coding	inside
chr19	6831129	6831514	386	-1.72	1.88e-05	7.02e-05	ENSMUSG00000024952	Rps6ka4	protein_coding	inside
chr19	7014535	7014964	430	-1.19	0.00782	0.0146	ENSMUSG00000024965	Fermt3	protein_coding	inside
chr19	7039487	7039954	468	-1	0.00385	0.00775	ENSMUSG00000024966	Stip1	protein_coding	inside
chr19	7270500	7270928	429	-1.88	0.00841	0.0155	ENSMUSG00000024968	Rcor2	protein_coding	inside
chr19	7421857	7424072	2216	-1	7.12e-06	2.97e-05	ENSMUSG00000053080	2700081O15Rik	protein_coding	inside
chr19	7557458	7557866	409	-1.44	6.54e-07	3.54e-06	ENSMUSG00000060675	Plaat3	protein_coding	overlapStart
chr19	9898985	9899491	507	-1.3	1.9e-10	2.26e-09	ENSMUSG00000024660	Incenp	protein_coding	inside
chr19	10041251	10041925	675	-1.26	0.00052	0.00132	ENSMUSG00000024664	Fads3	protein_coding	overlapStart
chr19	10203497	10203896	400	-1.04	0.00014	0.000417	ENSMUSG00000024742	Fen1	protein_coding	inside
chr19	10456558	10457568	1011	-1.63	4.46e-06	1.96e-05	ENSMUSG00000090291	Lrrc10b	protein_coding	overlapStart
chr19	10860160	10860378	219	-1.03	6.51e-07	3.53e-06	ENSMUSG00000024736	Tmem132a	protein_coding	inside
chr19	10895231	10895880	650	-1.03	4.45e-08	3.17e-07	ENSMUSG00000024735	Prpf19	protein_coding	inside
chr19	11818523	11818962	440	-2.21	3.84e-05	0.000133	ENSMUSG00000041488	Stx3	protein_coding	inside
chr19	11912335	11913250	916	-1.57	4.31e-05	0.000148	ENSMUSG00000046139	Patl1	protein_coding	overlapStart
chr19	14598548	14599233	686	-1.05	2.41e-10	2.8e-09	ENSMUSG00000024642	Tle4	protein_coding	upstream
chr19	16780311	16780971	661	-1.26	4.58e-06	2.01e-05	ENSMUSG00000046388	Gm9806	pseudogene	overlapStart
chr19	17356276	17356661	386	-1.09	4.14e-06	1.84e-05	ENSMUSG00000038843	Gcnt1	protein_coding	inside
chr19	21271579	21273269	1691	-1.03	3.02e-14	7.77e-13	ENSMUSG00000024750	Zfand5	protein_coding	overlapStart
chr19	21777698	21778985	1288	-1.43	1.6e-19	1.06e-17	ENSMUSG00000024754	Cemip2	protein_coding	overlapStart
chr19	23892816	23893493	678	-2.87	3.34e-05	0.000118	ENSMUSG00000024897	Apba1	protein_coding	inside
chr19	24173772	24174612	841	-1.42	0.00235	0.00501	ENSMUSG00000024812	Tjp2	protein_coding	inside
chr19	24477023	24477956	934	-1.1	1.7e-07	1.06e-06	ENSMUSG00000074922	Fam122a	protein_coding	overlapStart
chr19	24555931	24556685	755	-1.36	3.97e-05	0.000138	ENSMUSG00000117979	Gm50341	lincRNA	overlapStart
chr19	25672381	25672749	369	-1.32	7.41e-09	6.31e-08	ENSMUSG00000048138	Dmrt2	protein_coding	overlapStart
chr19	28834788	28835492	705	-1.16	3.18e-07	1.88e-06	ENSMUSG00000024935	Slc1a1	protein_coding	overlapStart
chr19	29334323	29334688	366	-1.02	1.96e-06	9.38e-06	ENSMUSG00000039097	Rln1	protein_coding	overlapStart
chr19	30174890	30175464	575	-1.48	4.23e-10	4.68e-09	ENSMUSG00000024827	Gldc	protein_coding	overlapStart
chr19	30549305	30549556	252	-1.9	2.87e-12	5.18e-11	ENSMUSG00000024868	Dkk1	protein_coding	inside
chr19	32107840	32108237	398	-1.11	3.01e-05	0.000107	ENSMUSG00000024887	Asah2	protein_coding	overlapStart
chr19	34192244	34192675	432	-1.28	0.000379	0.001	ENSMUSG00000024776	Stambpl1	protein_coding	inside
chr19	36409521	36410360	840	-2.24	0.0278	0.0452	ENSMUSG00000024805	Pcgf5	protein_coding	inside
chr19	36554709	36555217	509	-1.15	0.0248	0.0409	ENSMUSG00000041180	Hectd2	protein_coding	inside
chr19	36736289	36737229	941	-1.31	8.02e-48	2.77e-44	ENSMUSG00000067279	Ppp1r3c	protein_coding	overlapStart
chr19	37550424	37550872	449	-1.09	0.0136	0.0239	ENSMUSG00000053799	Exoc6	protein_coding	inside
chr19	40587948	40588505	558	-1.05	3.71e-05	0.000129	ENSMUSG00000025007	Aldh18a1	protein_coding	overlapStart
chr19	41206679	41206900	222	-1.81	4.52e-06	1.98e-05	ENSMUSG00000025013	Tll2	protein_coding	overlapStart
chr19	41895861	41896176	316	-1.21	0.0133	0.0235	ENSMUSG00000035049	Rrp12	protein_coding	overlapStart
chr19	41981302	41981756	455	-1.08	0.00241	0.00511	ENSMUSG00000025171	Ubtd1	protein_coding	upstream
chr19	42128421	42128983	563	-1.19	9.62e-11	1.24e-09	ENSMUSG00000018821	Avpi1	protein_coding	inside
chr19	42430950	42432634	1685	-1.1	2.36e-05	8.64e-05	ENSMUSG00000042401	Crtac1	protein_coding	overlapStart
chr19	44843043	44843266	224	-1.02	0.012	0.0213	ENSMUSG00000004231	Pax2	protein_coding	downstream
chr19	46396893	46397256	364	-1.05	8.61e-09	7.22e-08	ENSMUSG00000025231	Sufu	protein_coding	overlapStart
chr19	46760944	46761222	279	-1.04	6.14e-06	2.6e-05	ENSMUSG00000064105	Cnnm2	protein_coding	upstream
chr19	46761608	46762534	927	-1.19	1.66e-09	1.61e-08	ENSMUSG00000064105	Cnnm2	protein_coding	inside
chr19	47178930	47179509	580	-1.89	0.0276	0.0449	ENSMUSG00000006435	Neurl1a	protein_coding	inside
chr19	47837106	47837435	330	-1	0.00168	0.00372	ENSMUSG00000044948	Cfap43	protein_coding	inside
chr19	47854728	47855528	801	-1.46	3.62e-15	1.12e-13	ENSMUSG00000025068	Gsto1	protein_coding	overlapStart
chr19	47865306	47865657	352	-1.08	8.28e-09	6.99e-08	ENSMUSG00000044948	Cfap43	protein_coding	inside
chr19	53141572	53142354	783	-1.08	1.32e-16	5.27e-15	ENSMUSG00000025026	Add3	protein_coding	inside
chr19	53329427	53330552	1126	-1.13	4.66e-09	4.15e-08	ENSMUSG00000025025	Mxi1	protein_coding	inside
chr19	53528466	53530076	1611	-1.34	7.23e-22	6.48e-20	ENSMUSG00000034765	Dusp5	protein_coding	overlapStart
chr19	53903380	53904124	745	-1.79	0.000432	0.00113	ENSMUSG00000024975	Pdcd4	protein_coding	inside
chr19	53943749	53944389	641	-1.07	6.26e-10	6.65e-09	ENSMUSG00000084957	Bbip1	protein_coding	inside
chr19	54044868	54045605	738	-1.68	1.23e-05	4.85e-05	ENSMUSG00000033717	Adra2a	protein_coding	inside
chr19	56397015	56397591	577	-1.42	0.00215	0.00462	ENSMUSG00000025076	Casp7	protein_coding	overlapStart
chr19	59344832	59346488	1657	-1	9.04e-05	0.000285	ENSMUSG00000074746	Pdzd8	protein_coding	overlapStart
chr19	59942902	59943962	1061	-1.21	8.98e-06	3.66e-05	ENSMUSG00000091378	Gm4219	processed_transcript	overlapStart
chr19	60226208	60226756	549	-1.16	4.9e-08	3.46e-07	ENSMUSG00000057858	Fam204a	protein_coding	overlapStart
chr2	6129618	6130256	639	-1.22	8.27e-05	0.000263	ENSMUSG00000045319	Proser2	protein_coding	overlapStart
chr2	10047913	10048769	857	-1.12	2.65e-09	2.47e-08	ENSMUSG00000103570	C630004M23Rik	TEC	inside
chr2	10079845	10081005	1161	-1.13	3.9e-21	3.15e-19	ENSMUSG00000037262	Kin	protein_coding	overlapStart
chr2	11501379	11502136	758	-1.02	1.98e-07	1.23e-06	ENSMUSG00000026773	Pfkfb3	protein_coding	inside
chr2	12419025	12419471	447	-1.11	4.66e-06	2.04e-05	ENSMUSG00000026767	Mindy3	protein_coding	overlapStart
chr2	13793344	13793898	555	-1.65	5.68e-06	2.43e-05	ENSMUSG00000003418	St8sia6	protein_coding	inside
chr2	14054885	14056406	1522	-1.14	4.75e-11	6.64e-10	ENSMUSG00000063275	Hacd1	protein_coding	overlapStart
chr2	17097522	17097985	464	-1.21	0.00177	0.0039	ENSMUSG00000081525	Gm13325	processed_pseudogene	upstream
chr2	17731277	17731512	236	-1.39	0.000374	0.000991	ENSMUSG00000053702	Nebl	protein_coding	overlapStart
chr2	18694128	18694815	688	-1.26	3.61e-05	0.000126	ENSMUSG00000037708	Spag6	protein_coding	inside
chr2	18766871	18767464	594	-1.02	1.43e-05	5.55e-05	ENSMUSG00000092353	Gm20539	lincRNA	upstream
chr2	22895212	22896192	981	-1	4.05e-13	8.63e-12	ENSMUSG00000026784	Pdss1	protein_coding	overlapStart
chr2	23571741	23572146	406	-1.14	0.000105	0.000323	ENSMUSG00000026771	Spopl	protein_coding	overlapStart
chr2	25180771	25181630	860	-1.11	0.000825	0.00198	ENSMUSG00000078202	Nrarp	protein_coding	inside
chr2	25262605	25263554	950	-1.36	9.18e-05	0.000288	ENSMUSG00000048707	Tprn	protein_coding	overlapStart
chr2	25332212	25332509	298	-1.46	2.7e-07	1.62e-06	ENSMUSG00000036646	Man1b1	protein_coding	overlapStart
chr2	25372338	25372893	556	-1.58	4.35e-15	1.32e-13	ENSMUSG00000026955	Sapcd2	protein_coding	inside
chr2	25565974	25566411	438	-1.17	0.0261	0.0428	ENSMUSG00000026941	Mamdc4	protein_coding	inside
chr2	25607888	25608506	619	-1.34	1.7e-05	6.45e-05	ENSMUSG00000052403	Fcnaos	antisense	overlapStart
chr2	26021372	26021752	381	-1.09	0.015	0.0261	ENSMUSG00000036352	Ubac1	protein_coding	overlapStart
chr2	26236931	26237430	500	-1.3	0.000175	0.000505	ENSMUSG00000036327	Qsox2	protein_coding	inside
chr2	26408595	26409296	702	-1	2.35e-05	8.61e-05	ENSMUSG00000026925	Inpp5e	protein_coding	overlapStart
chr2	26444691	26445235	545	-1.07	2.38e-06	1.12e-05	ENSMUSG00000026924	Sec16a	protein_coding	overlapStart
chr2	26932656	26933546	891	-1.18	6.02e-13	1.24e-11	ENSMUSG00000014867	Surf4	protein_coding	inside
chr2	27009929	27010508	580	-1.28	0.0122	0.0216	ENSMUSG00000015488	Cacfd1	protein_coding	inside
chr2	27142125	27142528	404	-2.57	4.65e-08	3.3e-07	ENSMUSG00000009216	Fam163b	protein_coding	overlapStart
chr2	27426667	27427023	357	-1.29	0.0212	0.0355	ENSMUSG00000009621	Vav2	protein_coding	inside
chr2	27528552	27529074	523	-1.16	0.00453	0.00895	ENSMUSG00000026917	Wdr5	protein_coding	inside
chr2	27886375	27887124	750	-1.46	1.47e-06	7.26e-06	ENSMUSG00000085766	2810430I11Rik	processed_transcript	overlapStart
chr2	28446519	28447352	834	-1.59	0.0151	0.0261	ENSMUSG00000035829	Ppp1r26	protein_coding	overlapStart
chr2	28839724	28840982	1259	-1.1	9.63e-10	9.87e-09	ENSMUSG00000026806	Ddx31	protein_coding	overlapStart
chr2	29747135	29747867	733	-1.75	1.44e-05	5.55e-05	ENSMUSG00000079497	Gm13420	protein_coding	inside
chr2	30171256	30172604	1349	-1	1.82e-13	4.1e-12	ENSMUSG00000015337	Endog	protein_coding	overlapStart
chr2	30392449	30392626	178	-1.31	0.00272	0.00569	ENSMUSG00000026856	Dolpp1	protein_coding	inside
chr2	30415346	30416671	1326	-1	1.13e-14	3.17e-13	ENSMUSG00000039515	Ptpa	protein_coding	overlapStart
chr2	30982347	30982595	249	-1.13	1.06e-06	5.41e-06	ENSMUSG00000026854	Usp20	protein_coding	inside
chr2	31140961	31142514	1554	-1.15	1.16e-15	3.87e-14	ENSMUSG00000075415	Fnbp1	protein_coding	overlapStart
chr2	31653740	31654392	653	-1.16	0.00134	0.00305	ENSMUSG00000079466	Prdm12	protein_coding	inside
chr2	31688343	31689057	715	-1.1	1.16e-12	2.26e-11	ENSMUSG00000026842	Abl1	protein_coding	overlapStart
chr2	31759913	31760460	548	-1.29	0.000394	0.00104	ENSMUSG00000026842	Abl1	protein_coding	inside
chr2	32352927	32353306	380	-1.14	0.0204	0.0343	ENSMUSG00000039205	Ciz1	protein_coding	inside
chr2	32593967	32594408	442	-1.32	0.0117	0.0209	ENSMUSG00000079442	St6galnac4	protein_coding	inside
chr2	32680932	32681607	676	-1.6	2.61e-05	9.47e-05	ENSMUSG00000026814	Eng	protein_coding	inside
chr2	32681750	32682328	579	-1.07	4.62e-05	0.000157	ENSMUSG00000026814	Eng	protein_coding	inside
chr2	32693309	32694193	885	-1.02	4.9e-13	1.02e-11	ENSMUSG00000009566	Fpgs	protein_coding	inside
chr2	32700609	32701163	555	-1.9	0.00012	0.000363	ENSMUSG00000009566	Fpgs	protein_coding	inside
chr2	32757287	32757691	405	-1.08	0.000835	0.002	ENSMUSG00000009563	Tor2a	protein_coding	inside
chr2	32876152	32876433	282	-4.35	0.00253	0.00533	ENSMUSG00000026796	Fam129b	protein_coding	inside
chr2	34753725	34754636	912	-1.22	0.011	0.0197	ENSMUSG00000026867	Gapvd1	protein_coding	inside
chr2	34771933	34773390	1458	-1.07	5.87e-40	5.62e-37	ENSMUSG00000026864	Hspa5	protein_coding	overlapStart
chr2	36048922	36049314	393	-1.45	1.26e-08	1.02e-07	ENSMUSG00000026895	Ndufa8	protein_coding	inside
chr2	36091068	36091464	397	-1.38	1.24e-18	6.97e-17	ENSMUSG00000026890	Lhx6	protein_coding	inside
chr2	37702423	37703164	742	-1.51	0.00504	0.00984	ENSMUSG00000026915	Strbp	protein_coding	inside
chr2	38931919	38932202	284	-1.21	9.98e-13	1.97e-11	ENSMUSG00000046618	Olfml2a	protein_coding	overlapStart
chr2	49619295	49619628	334	-1.74	0.00274	0.00574	ENSMUSG00000026764	Kif5c	protein_coding	overlapStart
chr2	50066468	50066872	405	-1.47	6.94e-05	0.000225	ENSMUSG00000050447	Lypd6	protein_coding	inside
chr2	52741757	52742712	956	-1.28	7.19e-12	1.18e-10	ENSMUSG00000055371	Stam2	protein_coding	overlapStart
chr2	52857473	52858376	904	-1.49	2.99e-06	1.38e-05	ENSMUSG00000036053	Fmnl2	protein_coding	overlapStart
chr2	54085359	54085597	239	-1.32	0.000285	0.000782	ENSMUSG00000075334	Rprm	protein_coding	overlapStart
chr2	54435840	54437076	1237	-1.13	2.94e-09	2.72e-08	ENSMUSG00000060988	Galnt13	protein_coding	overlapStart
chr2	61593039	61593618	580	-1.1	2.78e-11	4.05e-10	ENSMUSG00000064289	Tank	protein_coding	inside
chr2	62664235	62664700	466	-1	7.06e-14	1.72e-12	ENSMUSG00000026893	Gca	protein_coding	overlapStart
chr2	64098146	64099075	930	-1.23	9.43e-05	0.000294	ENSMUSG00000075324	Fign	protein_coding	upstream
chr2	66124188	66125131	944	-2.87	0.000509	0.0013	ENSMUSG00000026994	Galnt3	protein_coding	overlapStart
chr2	66256395	66256943	549	-1.08	2.28e-07	1.39e-06	ENSMUSG00000034848	Ttc21b	protein_coding	overlapStart
chr2	67565330	67565545	216	-1.17	0.000836	0.00201	ENSMUSG00000034780	B3galt1	protein_coding	upstream
chr2	68861147	68862253	1107	-1.43	1.93e-12	3.62e-11	ENSMUSG00000027035	Cers6	protein_coding	overlapStart
chr2	69585300	69586400	1101	-1.17	2.48e-10	2.88e-09	ENSMUSG00000027070	Lrp2	protein_coding	overlapStart
chr2	70475113	70475392	280	-1.55	0.000414	0.00109	ENSMUSG00000075304	Sp5	protein_coding	inside
chr2	70475916	70476682	767	-1.27	0.0129	0.0228	ENSMUSG00000075304	Sp5	protein_coding	inside
chr2	71452999	71453719	721	-1.03	8.12e-16	2.8e-14	ENSMUSG00000041921	Metap1d	protein_coding	overlapStart
chr2	71786846	71787610	765	-1.07	4.9e-05	0.000166	ENSMUSG00000027111	Itga6	protein_coding	inside
chr2	71872886	71873095	210	-1.23	9.71e-07	5.02e-06	ENSMUSG00000006494	Pdk1	protein_coding	upstream
chr2	71873228	71874027	800	-1.38	7.7e-05	0.000246	ENSMUSG00000006494	Pdk1	protein_coding	inside
chr2	73775280	73775643	364	-1.23	0.00886	0.0163	ENSMUSG00000056486	Chn1	protein_coding	overlapStart
chr2	74667900	74668731	832	-1.97	0.00639	0.0121	ENSMUSG00000001819	Hoxd13	protein_coding	overlapStart
chr2	74691544	74691763	220	-1.3	0.000515	0.00131	ENSMUSG00000099521	Gm28309	processed_transcript	inside
chr2	74697733	74698478	746	-1.04	0.000211	0.000601	ENSMUSG00000043342	Hoxd9	protein_coding	inside
chr2	74762959	74763348	390	-1.89	2.01e-09	1.92e-08	ENSMUSG00000042448	Hoxd1	protein_coding	overlapStart
chr2	75832059	75832776	718	-1.29	3.53e-05	0.000124	ENSMUSG00000042410	Agps	protein_coding	overlapStart
chr2	76359765	76360647	883	-1.05	6.27e-16	2.2e-14	ENSMUSG00000056436	Cyct	protein_coding	overlapStart
chr2	76406571	76407286	716	-1.15	0.000967	0.00228	ENSMUSG00000042359	Osbpl6	protein_coding	inside
chr2	80315429	80316089	661	-1.18	7.02e-09	5.99e-08	ENSMUSG00000027006	Dnajc10	protein_coding	overlapStart
chr2	83812368	83813053	686	-1.82	7.93e-05	0.000253	ENSMUSG00000048388	Fam171b	protein_coding	overlapStart
chr2	90579887	90581122	1236	-1.3	0.00102	0.0024	ENSMUSG00000025314	Ptprj	protein_coding	overlapStart
chr2	91064750	91065177	428	-2.47	0.0176	0.0301	ENSMUSG00000002105	Slc39a13	protein_coding	inside
chr2	91096750	91097144	395	-1.16	0.00015	0.000444	ENSMUSG00000002111	Spi1	protein_coding	inside
chr2	91115323	91115564	242	-1.08	0.0115	0.0205	ENSMUSG00000002111	Spi1	protein_coding	inside
chr2	91236430	91237018	589	-1	5.85e-09	5.09e-08	ENSMUSG00000002109	Ddb2	protein_coding	overlapStart
chr2	91256691	91257219	529	-1.07	0.000362	0.000963	ENSMUSG00000027257	Pacsin3	protein_coding	inside
chr2	91921769	91922788	1020	-1.4	2.6e-07	1.57e-06	ENSMUSG00000075036	Gm10805	pseudogene	upstream
chr2	92370281	92371066	786	-1.01	2.23e-10	2.61e-09	ENSMUSG00000040434	Large2	protein_coding	inside
chr2	92988305	92988564	260	-1.08	0.0254	0.0418	ENSMUSG00000075028	Prdm11	protein_coding	inside
chr2	101678351	101678936	586	-1.25	0.000178	0.000514	ENSMUSG00000027164	Traf6	protein_coding	overlapStart
chr2	102400354	102401276	923	-1.08	0.00675	0.0128	ENSMUSG00000027189	Trim44	protein_coding	inside
chr2	103073060	103073543	484	-1.05	3.52e-15	1.09e-13	ENSMUSG00000010914	Pdhx	protein_coding	overlapStart
chr2	103566290	103567350	1061	-1.48	1.14e-14	3.2e-13	ENSMUSG00000032724	Abtb2	protein_coding	overlapStart
chr2	104409872	104410769	898	-4.89	0.000166	0.000484	ENSMUSG00000068373	D430041D05Rik	protein_coding	inside
chr2	105224282	105224624	343	-1.31	7.34e-06	3.05e-05	ENSMUSG00000055312	Them7	protein_coding	overlapStart
chr2	105904105	105904540	436	-1.1	5.09e-11	7.07e-10	ENSMUSG00000027167	Elp4	protein_coding	inside
chr2	114201072	114201496	425	-1.18	3.56e-08	2.58e-07	ENSMUSG00000040321	Zfp770	protein_coding	overlapStart
chr2	118373486	118374036	551	-1.11	4.52e-06	1.98e-05	ENSMUSG00000040133	Gpr176	protein_coding	upstream
chr2	118814267	118814785	519	-1.04	0.00192	0.00418	ENSMUSG00000027331	Knstrn	protein_coding	inside
chr2	118976183	118976753	571	-1.01	0.000112	0.000342	ENSMUSG00000084802	Gm14089	antisense	upstream
chr2	119156565	119156912	348	-1.07	0.016	0.0275	ENSMUSG00000070730	Rmdn3	protein_coding	inside
chr2	119236734	119238274	1541	-1.16	2.34e-21	1.96e-19	ENSMUSG00000027315	Spint1	protein_coding	overlapStart
chr2	119337447	119338199	753	-1.19	1.99e-06	9.53e-06	ENSMUSG00000027314	Dll4	protein_coding	downstream
chr2	119737140	119737564	425	-1.04	0.0231	0.0384	ENSMUSG00000027304	Rtf1	protein_coding	downstream
chr2	119972408	119972950	543	-1.13	1.48e-10	1.83e-09	ENSMUSG00000033902	Mapkbp1	protein_coding	overlapStart
chr2	120027474	120027914	441	-1.05	3.26e-07	1.92e-06	ENSMUSG00000033852	Gm28042	protein_coding	overlapStart
chr2	120154132	120154594	463	-1.44	2.77e-05	9.96e-05	ENSMUSG00000027293	Ehd4	protein_coding	inside
chr2	120352698	120353130	433	-1.06	0.000131	0.000392	ENSMUSG00000027291	Vps39	protein_coding	inside
chr2	122467501	122467780	280	-1.28	3.33e-09	3.04e-08	ENSMUSG00000081219	Bambi-ps1	processed_pseudogene	overlapStart
chr2	122630579	122631671	1093	-1.09	1.23e-07	7.93e-07	ENSMUSG00000074876	Spata5l1	processed_transcript	overlapStart
chr2	125505854	125506509	656	-1.3	2.41e-08	1.82e-07	ENSMUSG00000027204	Fbn1	protein_coding	inside
chr2	126552750	126553626	877	-1.05	0.000869	0.00207	ENSMUSG00000027359	Slc27a2	protein_coding	inside
chr2	127008731	127009110	380	-1.84	1.55e-05	5.91e-05	ENSMUSG00000001998	Ap4e1	protein_coding	inside
chr2	127362735	127363530	796	-1.23	0.00141	0.00318	ENSMUSG00000058620	Adra2b	protein_coding	overlapStart
chr2	127482001	127482966	966	-1	2.49e-06	1.16e-05	ENSMUSG00000079056	Kcnip3	protein_coding	inside
chr2	128125541	128128249	2709	-1.06	2.48e-24	3.14e-22	ENSMUSG00000027381	Bcl2l11	protein_coding	overlapStart
chr2	128698879	128699462	584	-1.17	6.29e-10	6.68e-09	ENSMUSG00000014361	Mertk	protein_coding	overlapStart
chr2	130178469	130179415	947	-1.1	1.65e-08	1.3e-07	ENSMUSG00000027404	Snrpb	protein_coding	overlapStart
chr2	130295449	130296125	677	-2.6	0.0136	0.0239	ENSMUSG00000053552	Ebf4	protein_coding	inside
chr2	130397255	130397879	625	-1.21	4.7e-05	0.00016	ENSMUSG00000027408	Cpxm1	protein_coding	overlapStart
chr2	131142136	131142763	628	-1.05	0.00013	0.00039	ENSMUSG00000074793	Hspa12b	protein_coding	inside
chr2	131352431	131352880	450	-1.85	0.000319	0.000863	ENSMUSG00000048911	Rnf24	protein_coding	inside
chr2	131491851	131492652	802	-1.11	0.00953	0.0173	ENSMUSG00000027333	Smox	protein_coding	inside
chr2	132577471	132578159	689	-1.31	9.81e-06	3.95e-05	ENSMUSG00000027346	Gpcpd1	protein_coding	inside
chr2	132815761	132816556	796	-1.04	6.16e-11	8.36e-10	ENSMUSG00000027353	Mcm8	protein_coding	overlapStart
chr2	132945195	132945752	558	-1.23	9.62e-06	3.88e-05	ENSMUSG00000027356	Fermt1	protein_coding	inside
chr2	134643666	134644192	527	-1.34	1.26e-10	1.58e-09	ENSMUSG00000034723	Tmx4	protein_coding	overlapStart
chr2	134786100	134786553	454	-1.86	6.42e-06	2.71e-05	ENSMUSG00000051177	Plcb1	protein_coding	inside
chr2	136678582	136679127	546	-1.47	0.00155	0.00347	ENSMUSG00000103066	Gm36967	TEC	upstream
chr2	140395381	140396128	748	-1.47	2.97e-09	2.74e-08	ENSMUSG00000068205	Macrod2	protein_coding	inside
chr2	143862655	143863144	490	-1.61	0.000317	0.000858	ENSMUSG00000027420	Bfsp1	protein_coding	inside
chr2	144010067	144011291	1225	-1.01	0.000138	0.00041	ENSMUSG00000027422	Rrbp1	protein_coding	overlapStart
chr2	144086239	144086541	303	-1.2	9.38e-05	0.000293	ENSMUSG00000037307	Banf2	protein_coding	downstream
chr2	144331440	144331980	541	-1.15	0.000838	0.00201	ENSMUSG00000084837	1700108N11Rik	antisense	overlapStart
chr2	146855583	146856350	768	-1.22	5.02e-13	1.04e-11	ENSMUSG00000074749	Kiz	protein_coding	overlapStart
chr2	148732027	148732455	429	-1.02	6.3e-08	4.35e-07	ENSMUSG00000027438	Napb	protein_coding	inside
chr2	149830117	149831404	1288	-1.09	2.26e-05	8.27e-05	ENSMUSG00000074737	C530025M09Rik	antisense	inside
chr2	150667944	150668243	300	-1.17	0.00185	0.00405	ENSMUSG00000087406	E130215H24Rik	processed_transcript	inside
chr2	151740698	151741320	623	-1	6.82e-06	2.86e-05	ENSMUSG00000032869	Psmf1	protein_coding	inside
chr2	151970316	151971034	719	-1.32	1.32e-17	6.22e-16	ENSMUSG00000027459	Fam110a	protein_coding	inside
chr2	152736212	152737082	871	-1.19	8.94e-11	1.16e-09	ENSMUSG00000042745	Id1	protein_coding	overlapStart
chr2	153015115	153015357	243	-1.1	0.00103	0.00241	ENSMUSG00000027472	Pdrg1	protein_coding	inside
chr2	153108311	153108909	599	-1.23	1.45e-08	1.15e-07	ENSMUSG00000003283	Hck	protein_coding	overlapStart
chr2	153409844	153410430	587	-4.65	0.000517	0.00132	ENSMUSG00000061411	Nol4l	protein_coding	inside
chr2	154543314	154543963	650	-1.29	0.0296	0.0478	ENSMUSG00000027489	Necab3	protein_coding	downstream
chr2	155276485	155277070	586	-1.45	0.0102	0.0185	ENSMUSG00000027602	Map1lc3a	protein_coding	inside
chr2	155473866	155474159	294	-1.1	0.00249	0.00526	ENSMUSG00000038369	Ncoa6	protein_coding	overlapStart
chr2	156179151	156180302	1152	-1.1	3.54e-24	4.44e-22	ENSMUSG00000027620	Rbm39	protein_coding	overlapStart
chr2	156721038	156721417	380	-2.32	0.000218	0.000618	ENSMUSG00000061689	Dlgap4	protein_coding	inside
chr2	156775112	156775324	213	-2.32	2.03e-06	9.69e-06	ENSMUSG00000067818	Myl9	protein_coding	upstream
chr2	157078593	157079693	1101	-1.52	0.000695	0.00171	ENSMUSG00000055485	Soga1	protein_coding	overlapStart
chr2	157134530	157135162	633	-1.27	4.17e-17	1.78e-15	ENSMUSG00000027639	Samhd1	protein_coding	inside
chr2	157278988	157279791	804	-1.07	9.15e-09	7.61e-08	ENSMUSG00000027642	Rpn2	protein_coding	overlapStart
chr2	157559971	157560443	473	-1.99	3.69e-18	1.92e-16	ENSMUSG00000067786	Nnat	protein_coding	overlapStart
chr2	157737454	157737837	384	-1.03	4.33e-07	2.45e-06	ENSMUSG00000027649	Ctnnbl1	protein_coding	inside
chr2	158667125	158668064	940	-1.05	3.67e-08	2.66e-07	ENSMUSG00000037754	Ppp1r16b	protein_coding	inside
chr2	158767956	158768682	727	-1.07	2.45e-15	7.87e-14	ENSMUSG00000027654	Fam83d	protein_coding	overlapStart
chr2	160366540	160367176	637	-2.42	1.73e-06	8.39e-06	ENSMUSG00000074622	Mafb	protein_coding	overlapStart
chr2	161109372	161109780	409	-1	0.000762	0.00185	ENSMUSG00000109780	Gm45447	antisense	overlapStart
chr2	163418875	163419652	778	-1.09	2.74e-14	7.14e-13	ENSMUSG00000035399	Oser1	protein_coding	inside
chr2	163481820	163481999	180	-1.2	0.00033	0.000888	ENSMUSG00000053353	2310001K24Rik	antisense	downstream
chr2	163749693	163750236	544	-1.12	6.11e-08	4.23e-07	ENSMUSG00000017697	Ada	protein_coding	inside
chr2	164070339	164071501	1163	-1.1	9.39e-24	1.09e-21	ENSMUSG00000018322	Tomm34	protein_coding	overlapStart
chr2	164442342	164443469	1128	-1.04	2.98e-23	3.29e-21	ENSMUSG00000017009	Sdc4	protein_coding	inside
chr2	164460951	164461491	541	-1.09	0.000277	0.000763	ENSMUSG00000045503	Sys1	protein_coding	inside
chr2	164832636	164834436	1801	-1.09	1.42e-12	2.73e-11	ENSMUSG00000039873	Neurl2	protein_coding	overlapStart
chr2	165781286	165781692	407	-1.48	5.89e-13	1.21e-11	ENSMUSG00000039671	Zmynd8	protein_coding	downstream
chr2	165827981	165828533	553	-1.18	0.0133	0.0234	ENSMUSG00000039671	Zmynd8	protein_coding	inside
chr2	166995680	166996336	657	-1.04	0.000448	0.00116	ENSMUSG00000039536	Stau1	protein_coding	overlapStart
chr2	167206377	167206705	329	-2.19	0.00237	0.00503	ENSMUSG00000017969	Ptgis	protein_coding	inside
chr2	167396683	167397268	586	-1	1.35e-05	5.26e-05	ENSMUSG00000039463	Slc9a8	protein_coding	upstream
chr2	167492316	167493170	855	-1.16	2.05e-06	9.76e-06	ENSMUSG00000047030	Spata2	protein_coding	overlapStart
chr2	167538161	167538888	728	-1.3	1.23e-15	4.1e-14	ENSMUSG00000042821	Snai1	protein_coding	overlapStart
chr2	167661147	167661546	400	-1.93	0.0281	0.0456	ENSMUSG00000090213	Tmem189	protein_coding	inside
chr2	167661713	167662028	316	-1.08	0.000634	0.00157	ENSMUSG00000090213	Tmem189	protein_coding	inside
chr2	167765014	167765518	505	-1.07	5.09e-05	0.000171	ENSMUSG00000084797	Gm14321	lincRNA	upstream
chr2	167932352	167932718	367	-1.24	0.000305	0.00083	ENSMUSG00000027540	Ptpn1	protein_coding	inside
chr2	168280684	168281382	699	-1.4	1.96e-06	9.38e-06	ENSMUSG00000074575	Kcng1	protein_coding	inside
chr2	170511286	170511851	566	-1.16	0.00486	0.00953	ENSMUSG00000085495	Gm16796	antisense	inside
chr2	172345552	172345950	399	-1.33	3.6e-10	4.05e-09	ENSMUSG00000027495	Fam210b	protein_coding	overlapStart
chr2	173021864	173022377	514	-1.18	5.67e-12	9.52e-11	ENSMUSG00000027510	Rbm38	protein_coding	inside
chr2	174110404	174111166	763	-1.17	0.00564	0.0109	ENSMUSG00000039263	Npepl1	protein_coding	inside
chr2	178414822	178415066	245	-1.33	0.0214	0.0358	ENSMUSG00000070476	Fam217b	protein_coding	inside
chr2	179442360	179443445	1086	-2.27	2.23e-05	8.19e-05	ENSMUSG00000000305	Cdh4	protein_coding	overlapStart
chr2	180456291	180457057	767	-1.17	2.87e-08	2.12e-07	ENSMUSG00000038963	Slco4a1	protein_coding	inside
chr2	180641565	180642286	722	-1.44	0.000126	0.00038	ENSMUSG00000038932	Tcfl5	protein_coding	inside
chr2	180709274	180710928	1655	-1.06	3.82e-28	7.76e-26	ENSMUSG00000027573	Gid8	protein_coding	overlapStart
chr2	181864406	181864713	308	-1.34	2.61e-08	1.96e-07	ENSMUSG00000038628	Polr3k	protein_coding	inside
chr3	5575800	5576730	931	-1.28	4.49e-07	2.54e-06	ENSMUSG00000040374	Pex2	protein_coding	overlapStart
chr3	7366415	7366963	549	-1.42	4.23e-10	4.68e-09	ENSMUSG00000027499	Pkia	protein_coding	overlapStart
chr3	7612659	7613406	748	-1.21	8.41e-10	8.72e-09	ENSMUSG00000097804	Gm16685	antisense	overlapStart
chr3	8667514	8667876	363	-2.03	2.38e-05	8.71e-05	ENSMUSG00000040289	Hey1	protein_coding	upstream
chr3	8923171	8924270	1100	-1.02	2.16e-22	2.12e-20	ENSMUSG00000040269	Mrps28	protein_coding	overlapStart
chr3	10012298	10012893	596	-1.3	3.99e-11	5.65e-10	ENSMUSG00000027533	Fabp5	protein_coding	overlapStart
chr3	10439655	10440106	452	-1.37	0.00169	0.00374	ENSMUSG00000027534	Snx16	protein_coding	overlapStart
chr3	18055115	18055822	708	-1.78	0.00193	0.00419	ENSMUSG00000025128	Bhlhe22	protein_coding	inside
chr3	19894916	19895401	486	-1.33	0.000649	0.0016	ENSMUSG00000048106	4632415L05Rik	transcribed_unprocessed_pseudogene	inside
chr3	20034881	20035551	671	-1.06	4.78e-14	1.19e-12	ENSMUSG00000027615	Hps3	protein_coding	overlapStart
chr3	20119065	20119756	692	-1	0.000954	0.00226	ENSMUSG00000002428	Hltf	protein_coding	downstream
chr3	20154608	20155301	694	-1.24	6.88e-05	0.000223	ENSMUSG00000019528	Gyg	protein_coding	inside
chr3	25143566	25144522	957	-1.14	0.000901	0.00214	ENSMUSG00000102758	Naaladl2	protein_coding	overlapStart
chr3	30508094	30509535	1442	-1.03	1.82e-06	8.78e-06	ENSMUSG00000027684	Mecom	protein_coding	inside
chr3	30792790	30794028	1239	-1	2.63e-18	1.41e-16	ENSMUSG00000097786	4933429H19Rik	antisense	overlapStart
chr3	31094319	31096041	1723	-1.12	0.000559	0.00141	ENSMUSG00000027660	Skil	protein_coding	overlapStart
chr3	32708692	32709457	766	-1	5.14e-10	5.58e-09	ENSMUSG00000027671	Actl6a	protein_coding	inside
chr3	32737004	32737581	578	-1.28	2.36e-07	1.44e-06	ENSMUSG00000037531	Mrpl47	protein_coding	inside
chr3	33799555	33800839	1285	-1.02	5.77e-18	2.91e-16	ENSMUSG00000027677	Ttc14	protein_coding	overlapStart
chr3	35754076	35754742	667	-1.14	8.85e-06	3.6e-05	ENSMUSG00000037400	Atp11b	protein_coding	overlapStart
chr3	36065992	36066538	547	-1.2	3.95e-08	2.84e-07	ENSMUSG00000027710	Acad9	protein_coding	inside
chr3	36613093	36613410	318	-1.71	4.94e-14	1.23e-12	ENSMUSG00000037325	Bbs7	protein_coding	inside
chr3	37418955	37419643	689	-1.03	4.67e-07	2.63e-06	ENSMUSG00000050174	Nudt6	protein_coding	inside
chr3	37639890	37640644	755	-1.43	4.11e-09	3.7e-08	ENSMUSG00000037211	Spry1	protein_coding	overlapStart
chr3	38484186	38484887	702	-1.08	0.000836	0.00201	ENSMUSG00000044864	Ankrd50	protein_coding	overlapStart
chr3	40745344	40746061	718	-1.37	4.18e-06	1.85e-05	ENSMUSG00000025757	Hspa4l	protein_coding	overlapStart
chr3	41742120	41742871	752	-1.04	8.09e-06	3.33e-05	ENSMUSG00000025766	D3Ertd751e	protein_coding	overlapStart
chr3	51559778	51560838	1061	-1.21	4.24e-09	3.8e-08	ENSMUSG00000037111	Setd7	protein_coding	inside
chr3	53041258	53041837	580	-1.26	1.42e-07	9.08e-07	ENSMUSG00000104850	Gm42901	antisense	overlapStart
chr3	54634353	54634686	334	-1.07	2.15e-07	1.32e-06	ENSMUSG00000104831	B020017C02Rik	processed_pseudogene	overlapStart
chr3	54915653	54916221	569	-1.42	1.56e-10	1.92e-09	ENSMUSG00000056306	Sertm1	protein_coding	overlapStart
chr3	55181641	55182547	907	-1.01	4.95e-10	5.4e-09	ENSMUSG00000027794	Sohlh2	protein_coding	overlapStart
chr3	58691378	58692807	1430	-1	9.7e-07	5.02e-06	ENSMUSG00000036432	Siah2	protein_coding	overlapStart
chr3	61002487	61003472	986	-1.4	2.95e-15	9.31e-14	ENSMUSG00000027765	P2ry1	protein_coding	overlapStart
chr3	62338664	62339820	1157	-1.05	2.66e-10	3.06e-09	ENSMUSG00000036885	Arhgef26	protein_coding	inside
chr3	63928862	63929466	605	-1.29	5.8e-09	5.06e-08	ENSMUSG00000048581	E130311K13Rik	protein_coding	inside
chr3	63964162	63964658	497	-1.22	1.4e-07	8.97e-07	ENSMUSG00000097724	Gm26850	antisense	inside
chr3	63976090	63976895	806	-1.02	5.74e-09	5.02e-08	ENSMUSG00000027823	Gmps	protein_coding	overlapStart
chr3	65391928	65392614	687	-1.15	1.17e-09	1.18e-08	ENSMUSG00000027828	Ssr3	protein_coding	inside
chr3	65666328	65666593	266	-1.28	0.0122	0.0216	ENSMUSG00000074579	Lekr1	protein_coding	inside
chr3	68572177	68572765	589	-1.08	0.000167	0.000487	ENSMUSG00000102422	Iqschfp	protein_coding	inside
chr3	69598127	69599110	984	-1.01	0.00219	0.00469	ENSMUSG00000043300	B3galnt1	protein_coding	overlapStart
chr3	75556216	75556838	623	-1.09	9.29e-08	6.18e-07	ENSMUSG00000027835	Pdcd10	protein_coding	inside
chr3	75956284	75956884	601	-1.07	0.000464	0.0012	ENSMUSG00000104448	Gm37256	lincRNA	inside
chr3	79286381	79287660	1280	-1.09	3.44e-06	1.56e-05	ENSMUSG00000102545	6430573P05Rik	lincRNA	overlapStart
chr3	79628492	79628768	277	-1.1	0.000151	0.000445	ENSMUSG00000027809	Etfdh	protein_coding	inside
chr3	83789672	83790154	483	-1.09	8.77e-06	3.58e-05	ENSMUSG00000097250	Gm26771	antisense	overlapStart
chr3	83841075	83841792	718	-1.12	2.07e-09	1.97e-08	ENSMUSG00000027995	Tlr2	protein_coding	overlapStart
chr3	84038982	84040706	1725	-1.34	5.66e-14	1.4e-12	ENSMUSG00000033767	Tmem131l	protein_coding	overlapStart
chr3	84480098	84480634	537	-1.64	3.57e-07	2.08e-06	ENSMUSG00000041842	Fhdc1	protein_coding	overlapStart
chr3	84582143	84582713	571	-1.28	1.91e-09	1.83e-08	ENSMUSG00000102805	Gm37240	protein_coding	inside
chr3	85887098	85887543	446	-1.61	1.24e-06	6.25e-06	ENSMUSG00000031286	Glt28d2	protein_coding	overlapStart
chr3	87617177	87617403	227	-2.24	0.000154	0.000452	ENSMUSG00000093230	Gm24109	miRNA	overlapStart
chr3	87971016	87971964	949	-1.34	8.86e-15	2.54e-13	ENSMUSG00000004891	Nes	protein_coding	overlapStart
chr3	88214390	88214797	408	-1.59	1.25e-09	1.26e-08	ENSMUSG00000097156	Gm3764	lincRNA	inside
chr3	88502835	88503326	492	-1.1	1.69e-06	8.23e-06	ENSMUSG00000028063	Lmna	protein_coding	inside
chr3	89227024	89227377	354	-1.14	2.67e-05	9.66e-05	ENSMUSG00000064068	Mtx1	protein_coding	overlapStart
chr3	89322480	89322910	431	-4.38	0.0023	0.0049	ENSMUSG00000028039	Efna3	protein_coding	inside
chr3	89960251	89960650	400	-1.2	1.13e-06	5.76e-06	ENSMUSG00000060671	Atp8b2	protein_coding	inside
chr3	94413291	94413584	294	-1.47	7.58e-07	4.03e-06	ENSMUSG00000106032	Gm42463	sense_intronic	overlapStart
chr3	94443183	94443875	693	-1.06	7.74e-11	1.02e-09	ENSMUSG00000028140	Mrpl9	protein_coding	overlapStart
chr3	94582054	94582638	585	-1.35	0.000335	0.0009	ENSMUSG00000028136	Snx27	protein_coding	inside
chr3	95314797	95315834	1038	-1.03	1.59e-06	7.8e-06	ENSMUSG00000093424	6330562C20Rik	antisense	overlapStart
chr3	95882530	95882892	363	-1.84	1.87e-06	8.98e-06	ENSMUSG00000080727	C920021L13Rik	antisense	inside
chr3	96527053	96527337	285	-1.35	5.61e-05	0.000186	ENSMUSG00000038403	Hjv	protein_coding	inside
chr3	97658293	97658808	516	-1.05	0.00165	0.00366	ENSMUSG00000038205	Prkab2	protein_coding	inside
chr3	97767544	97767950	407	-1.79	4.21e-09	3.78e-08	ENSMUSG00000038170	Pde4dip	protein_coding	inside
chr3	98427748	98428736	989	-1.23	6.23e-06	2.64e-05	ENSMUSG00000050064	Zfp697	protein_coding	inside
chr3	100161903	100162878	976	-1.2	1.05e-09	1.06e-08	ENSMUSG00000027865	Gdap2	protein_coding	overlapStart
chr3	102469866	102470246	381	-1.53	8.25e-12	1.34e-10	ENSMUSG00000027859	Ngf	protein_coding	overlapStart
chr3	102995727	102996182	456	-1	1.54e-06	7.59e-06	ENSMUSG00000027854	Sike1	protein_coding	inside
chr3	104781050	104781576	527	-1.32	4.18e-07	2.38e-06	ENSMUSG00000002228	Ppm1j	protein_coding	overlapStart
chr3	104967898	104968141	244	-1.83	6.65e-08	4.57e-07	ENSMUSG00000027840	Wnt2b	protein_coding	upstream
chr3	105052583	105052966	384	-1.04	1.79e-06	8.63e-06	ENSMUSG00000062127	Cttnbp2nl	protein_coding	inside
chr3	107035985	107036601	617	-4.58	0.00163	0.00363	ENSMUSG00000047959	Kcna3	protein_coding	overlapStart
chr3	107278759	107279355	597	-1.02	3.14e-05	0.000111	ENSMUSG00000087260	Lamtor5	protein_coding	overlapStart
chr3	107459375	107460334	960	-2.11	9.63e-06	3.89e-05	ENSMUSG00000027895	Kcnc4	protein_coding	overlapStart
chr3	108415482	108416043	562	-1.69	0.0129	0.0227	ENSMUSG00000068740	Celsr2	protein_coding	overlapStart
chr3	118562173	118562540	368	-1.65	7.07e-14	1.72e-12	ENSMUSG00000033308	Dpyd	protein_coding	inside
chr3	119782389	119783710	1322	-1.34	2.14e-05	7.9e-05	ENSMUSG00000028134	Ptbp2	protein_coding	inside
chr3	121171334	121171704	371	-1.38	3.27e-06	1.49e-05	ENSMUSG00000028133	Rwdd3	protein_coding	overlapStart
chr3	121723270	121723743	474	-1.39	9.68e-07	5.02e-06	ENSMUSG00000106224	Gm43823	TEC	overlapStart
chr3	121814595	121815192	598	-1.11	0.00106	0.00247	ENSMUSG00000028127	Abcd3	protein_coding	inside
chr3	121967748	121968272	525	-1.03	4.01e-14	1.01e-12	ENSMUSG00000039831	Arhgap29	protein_coding	inside
chr3	122728983	122730855	1873	-1.17	2.65e-11	3.88e-10	ENSMUSG00000053965	Pde5a	protein_coding	inside
chr3	123266974	123267276	303	-1.1	4.99e-06	2.17e-05	ENSMUSG00000039234	Sec24d	protein_coding	upstream
chr3	123267471	123268184	714	-1.66	1.45e-12	2.79e-11	ENSMUSG00000039234	Sec24d	protein_coding	inside
chr3	124320969	124321383	415	-2.06	3.51e-11	5.02e-10	ENSMUSG00000044528	Tram1l1	protein_coding	inside
chr3	125937777	125939212	1436	-1.09	1.32e-08	1.06e-07	ENSMUSG00000032854	Ugt8a	protein_coding	overlapStart
chr3	126443842	126444207	366	-1.43	0.000359	0.000958	ENSMUSG00000105695	Gm43327	TEC	inside
chr3	127552713	127553327	615	-1	7.73e-09	6.55e-08	ENSMUSG00000027968	Larp7	protein_coding	inside
chr3	131106095	131106897	803	-1.37	3.39e-06	1.54e-05	ENSMUSG00000106086	Lef1os1	antisense	downstream
chr3	131302625	131303181	557	-1.09	8.21e-07	4.33e-06	ENSMUSG00000027983	Cyp2u1	protein_coding	inside
chr3	133459007	133459560	554	-3.56	0.0293	0.0474	ENSMUSG00000040943	Tet2	protein_coding	downstream
chr3	133544588	133545026	439	-1.34	0.00106	0.00247	ENSMUSG00000040943	Tet2	protein_coding	inside
chr3	136669318	136671752	2435	-1.01	8.28e-12	1.34e-10	ENSMUSG00000028161	Ppp3ca	protein_coding	overlapStart
chr3	137623408	137624249	842	-1.17	1.4e-16	5.57e-15	ENSMUSG00000046818	Ddit4l	protein_coding	inside
chr3	138565211	138565533	323	-1.71	0.0211	0.0353	ENSMUSG00000028156	Eif4e	protein_coding	downstream
chr3	138741809	138742769	961	-1.84	2.99e-05	0.000107	ENSMUSG00000028152	Tspan5	protein_coding	overlapStart
chr3	142168868	142169254	387	-3.6	0.00207	0.00446	ENSMUSG00000052430	Bmpr1b	protein_coding	inside
chr3	142687869	142688629	761	-1.31	3.19e-06	1.46e-05	ENSMUSG00000040213	Kyat3	protein_coding	upstream
chr3	142764761	142765691	931	-1.29	6.2e-27	1.16e-24	ENSMUSG00000028271	Gtf2b	protein_coding	overlapStart
chr3	146404350	146405192	843	-1.26	0.00581	0.0112	ENSMUSG00000036825	Ssx2ip	protein_coding	overlapStart
chr3	146812531	146813517	987	-1.11	0.00767	0.0143	ENSMUSG00000005034	Prkacb	protein_coding	overlapStart
chr3	146852206	146852611	406	-1.37	9.45e-05	0.000294	ENSMUSG00000036745	Ttll7	protein_coding	overlapStart
chr3	152165114	152166120	1007	-1.08	3e-05	0.000107	ENSMUSG00000097293	D630002J18Rik	TEC	overlapStart
chr3	153724537	153725211	675	-1.12	0.000362	0.000964	ENSMUSG00000052544	St6galnac3	protein_coding	overlapStart
chr3	153943903	153945058	1156	-1	3.88e-10	4.33e-09	ENSMUSG00000062908	Acadm	protein_coding	overlapStart
chr4	3574573	3575225	653	-1.01	1.15e-10	1.47e-09	ENSMUSG00000028232	Tmem68	protein_coding	overlapStart
chr4	5644057	5644691	635	-1.22	0.00443	0.00879	ENSMUSG00000049119	Fam110b	protein_coding	overlapStart
chr4	8238696	8239207	512	-1.81	3e-14	7.73e-13	ENSMUSG00000041261	Car8	protein_coding	overlapStart
chr4	8535563	8536261	699	-3.94	0.0195	0.0329	ENSMUSG00000047187	Rab2a	protein_coding	overlapStart
chr4	9770472	9771041	570	-1.1	1.62e-06	7.93e-06	ENSMUSG00000085558	4930412C18Rik	processed_transcript	overlapStart
chr4	11075829	11076417	589	-1	0.00214	0.0046	ENSMUSG00000050323	Ndufaf6	protein_coding	overlapStart
chr4	11704319	11704733	415	-1.17	2.27e-07	1.39e-06	ENSMUSG00000028214	Gem	protein_coding	overlapStart
chr4	11965834	11966470	637	-1.03	0.00211	0.00454	ENSMUSG00000049225	Pdp1	protein_coding	overlapStart
chr4	11966626	11967026	401	-1.22	2.93e-11	4.26e-10	ENSMUSG00000085614	1700123M08Rik	processed_transcript	inside
chr4	12171241	12172119	879	-1.04	0.000992	0.00234	ENSMUSG00000028218	Fam92a	protein_coding	overlapStart
chr4	14930213	14930482	270	-1.48	0.00341	0.00695	ENSMUSG00000086587	Gm11837	antisense	inside
chr4	15265374	15266788	1415	-1.1	3.93e-09	3.55e-08	ENSMUSG00000043252	Tmem64	protein_coding	overlapStart
chr4	16013478	16014426	949	-1.09	3.2e-11	4.6e-10	ENSMUSG00000041153	Osgin2	protein_coding	overlapStart
chr4	16162952	16163714	763	-1.16	2.55e-09	2.39e-08	ENSMUSG00000041135	Ripk2	protein_coding	overlapStart
chr4	20008048	20008869	822	-1.15	0.000286	0.000785	ENSMUSG00000073988	Ttpa	protein_coding	inside
chr4	20041658	20041957	300	-1.23	0.00149	0.00334	ENSMUSG00000073987	Ggh	protein_coding	upstream
chr4	21930991	21931890	900	-1.07	0.00328	0.00672	ENSMUSG00000028246	Faxc	protein_coding	overlapStart
chr4	23519185	23519460	276	-3.43	0.00418	0.00835	ENSMUSG00000082876	Gm11889	processed_pseudogene	upstream
chr4	25281291	25281893	603	-1.17	5.99e-11	8.17e-10	ENSMUSG00000040359	Ufl1	protein_coding	overlapStart
chr4	33188797	33189700	904	-1.49	1.21e-11	1.9e-10	ENSMUSG00000054659	Pm20d2	protein_coding	inside
chr4	33310315	33310810	496	-1.04	1.6e-05	6.1e-05	ENSMUSG00000028274	Rngtt	protein_coding	inside
chr4	33923473	33924947	1475	-1.3	5.75e-05	0.000191	ENSMUSG00000044288	Cnr1	protein_coding	overlapStart
chr4	34886240	34887108	869	-1.09	3.02e-10	3.43e-09	ENSMUSG00000039967	Zfp292	protein_coding	upstream
chr4	35225430	35225894	465	-1.86	3.21e-06	1.47e-05	ENSMUSG00000028300	C9orf72	protein_coding	inside
chr4	40143072	40143842	771	-1.12	1.05e-14	2.96e-13	ENSMUSG00000028405	Aco1	protein_coding	overlapStart
chr4	40948536	40948884	349	-1.26	1.07e-06	5.5e-06	ENSMUSG00000028419	Chmp5	protein_coding	inside
chr4	41740611	41741357	747	-1.3	6.59e-21	5.17e-19	ENSMUSG00000073889	Il11ra1	protein_coding	inside
chr4	43039745	43040333	589	-1.88	4.08e-07	2.33e-06	ENSMUSG00000036002	Fam214b	protein_coding	inside
chr4	43499312	43499942	631	-1.03	2.46e-09	2.32e-08	ENSMUSG00000051517	Arhgef39	protein_coding	overlapStart
chr4	43578309	43579219	911	-1.06	7.08e-08	4.83e-07	ENSMUSG00000028467	Gba2	protein_coding	overlapStart
chr4	43656062	43656459	398	-1.3	9.36e-07	4.86e-06	ENSMUSG00000028470	Hint2	protein_coding	inside
chr4	44756552	44757185	634	-1.07	3.68e-09	3.34e-08	ENSMUSG00000035649	Zcchc7	protein_coding	inside
chr4	45320205	45320608	404	-1	0.000236	0.000664	ENSMUSG00000028322	Exosc3	protein_coding	inside
chr4	45826405	45826836	432	-2.44	9.97e-07	5.14e-06	ENSMUSG00000035551	Igfbpl1	protein_coding	inside
chr4	46138105	46139249	1145	-1.2	8.17e-13	1.64e-11	ENSMUSG00000028330	Ncbp1	protein_coding	overlapStart
chr4	46506725	46507419	695	-3.54	9.33e-05	0.000291	ENSMUSG00000039853	Trim14	protein_coding	inside
chr4	46620445	46620689	245	-1.2	0.00141	0.00319	ENSMUSG00000039813	Tbc1d2	protein_coding	inside
chr4	46649838	46650950	1113	-1	6.33e-12	1.05e-10	ENSMUSG00000039813	Tbc1d2	protein_coding	overlapStart
chr4	47474700	47475208	509	-1.12	9.1e-05	0.000286	ENSMUSG00000053317	Sec61b	protein_coding	inside
chr4	48124883	48125363	481	-1.37	2.62e-07	1.58e-06	ENSMUSG00000061455	Stx17	protein_coding	overlapStart
chr4	48278931	48279111	181	-1.41	0.0266	0.0435	ENSMUSG00000028343	Erp44	protein_coding	inside
chr4	49597096	49597966	871	-1.46	5.86e-06	2.5e-05	ENSMUSG00000039611	Tmem246	protein_coding	overlapStart
chr4	56740151	56741203	1053	-1.44	5.17e-07	2.88e-06	ENSMUSG00000096930	Gm26657	protein_coding	inside
chr4	56801905	56802756	852	-1.11	9.19e-08	6.12e-07	ENSMUSG00000038827	Abitram	protein_coding	overlapStart
chr4	56864512	56865429	918	-1.22	1.95e-10	2.31e-09	ENSMUSG00000038816	Ctnnal1	protein_coding	overlapStart
chr4	57782102	57782504	403	-1.24	1.35e-13	3.1e-12	ENSMUSG00000089945	Pakap	protein_coding	inside
chr4	58911383	58911866	484	-1.38	0.0198	0.0334	ENSMUSG00000050812	Ecpas	protein_coding	inside
chr4	58911996	58913010	1015	-1.34	1.21e-05	4.77e-05	ENSMUSG00000050812	Ecpas	protein_coding	overlapStart
chr4	59382167	59382421	255	-1.26	0.00136	0.00308	ENSMUSG00000038578	Susd1	protein_coding	inside
chr4	59783268	59783877	610	-1.05	5.82e-06	2.48e-05	ENSMUSG00000038544	Inip	protein_coding	inside
chr4	62208253	62208820	568	-1.01	6.21e-08	4.3e-07	ENSMUSG00000028389	Zfp37	protein_coding	inside
chr4	62524680	62525266	587	-1.02	3.24e-08	2.37e-07	ENSMUSG00000028394	Pole3	protein_coding	overlapStart
chr4	62583144	62583828	685	-1.2	1.83e-10	2.2e-09	ENSMUSG00000059810	Rgs3	protein_coding	inside
chr4	63410385	63410689	305	-1.21	2e-06	9.57e-06	ENSMUSG00000039137	Whrn	protein_coding	downstream
chr4	70409815	70410514	700	-1	4.49e-07	2.54e-06	ENSMUSG00000039298	Cdk5rap2	protein_coding	overlapStart
chr4	70534405	70535790	1386	-1.29	3.33e-16	1.21e-14	ENSMUSG00000039270	Megf9	protein_coding	overlapStart
chr4	72199853	72200993	1141	-1.5	8.2e-07	4.32e-06	ENSMUSG00000008305	Tle1	protein_coding	overlapStart
chr4	83417736	83418129	394	-1.27	6.55e-05	0.000214	ENSMUSG00000028483	Snapc3	protein_coding	inside
chr4	84674212	84675485	1274	-1.06	0.0229	0.0381	ENSMUSG00000028487	Bnc2	protein_coding	overlapStart
chr4	84675628	84676220	593	-2.27	9.36e-05	0.000292	ENSMUSG00000028487	Bnc2	protein_coding	upstream
chr4	85514304	85514548	245	-1.89	0.0118	0.0209	ENSMUSG00000028488	Sh3gl2	protein_coding	inside
chr4	86342559	86343127	569	-1.03	4.75e-06	2.07e-05	ENSMUSG00000066113	Adamtsl1	protein_coding	inside
chr4	86669748	86670292	545	-1.21	7.56e-08	5.13e-07	ENSMUSG00000028494	Plin2	protein_coding	overlapStart
chr4	86874319	86874797	479	-1.14	2.66e-12	4.84e-11	ENSMUSG00000038007	Acer2	protein_coding	overlapStart
chr4	88033572	88033774	203	-1.29	0.00186	0.00407	ENSMUSG00000084809	Gm12631	antisense	inside
chr4	88937814	88938872	1059	-1.3	4.75e-07	2.67e-06	ENSMUSG00000117123	Gm49890	lincRNA	overlapStart
chr4	89310527	89311041	515	-1.16	9.22e-10	9.48e-09	ENSMUSG00000073802	Cdkn2b	protein_coding	overlapStart
chr4	93334466	93335874	1409	-1.11	1.43e-11	2.21e-10	ENSMUSG00000054000	Tusc1	protein_coding	overlapStart
chr4	94602577	94603431	855	-1	1.55e-07	9.79e-07	ENSMUSG00000028577	Plaa	protein_coding	overlapStart
chr4	95967276	95967745	470	-2	5.83e-05	0.000193	ENSMUSG00000028572	Hook1	protein_coding	inside
chr4	98382730	98383321	592	-1	1.69e-06	8.2e-06	ENSMUSG00000028563	Tm2d1	protein_coding	overlapStart
chr4	98395524	98396311	788	-1.19	0.000256	0.000711	ENSMUSG00000061859	Patj	protein_coding	overlapStart
chr4	98816981	98817876	896	-1	0.00163	0.00362	ENSMUSG00000035407	Kank4	protein_coding	overlapStart
chr4	103214363	103215603	1241	-1.08	0.0141	0.0246	ENSMUSG00000028521	Slc35d1	protein_coding	overlapStart
chr4	107367814	107368746	933	-1	5.55e-07	3.06e-06	ENSMUSG00000028614	Ndc1	protein_coding	inside
chr4	107683206	107684216	1011	-1.11	2.83e-06	1.31e-05	ENSMUSG00000028610	Dmrtb1	protein_coding	inside
chr4	108031704	108032341	638	-4.72	0.000377	0.000998	ENSMUSG00000028600	Podn	protein_coding	inside
chr4	108383088	108383857	770	-1.16	0.000172	0.000499	ENSMUSG00000059816	Shisal2a	protein_coding	overlapStart
chr4	108779885	108781018	1134	-1.11	3.34e-05	0.000118	ENSMUSG00000094958	3110021N24Rik	protein_coding	inside
chr4	108879044	108879565	522	-1.43	2.5e-16	9.38e-15	ENSMUSG00000003411	Rab3b	protein_coding	overlapStart
chr4	109201721	109202219	499	-1	1.63e-06	7.97e-06	ENSMUSG00000028559	Osbpl9	protein_coding	inside
chr4	109280183	109280559	377	-1.14	0.000433	0.00113	ENSMUSG00000028552	Eps15	protein_coding	overlapStart
chr4	109430542	109431101	560	-1.6	1.45e-07	9.21e-07	ENSMUSG00000028555	Ttc39a	protein_coding	inside
chr4	109666860	109667110	251	-1.04	0.000644	0.00159	ENSMUSG00000028551	Cdkn2c	protein_coding	inside
chr4	111720013	111720288	276	-1.9	0.000911	0.00216	ENSMUSG00000034401	Spata6	protein_coding	inside
chr4	114821463	114821996	534	-1	0.000139	0.000413	ENSMUSG00000085323	9130410C08Rik	antisense	inside
chr4	115000111	115000475	365	-1.01	8.29e-08	5.57e-07	ENSMUSG00000028718	Stil	protein_coding	overlapStart
chr4	115737700	115738160	461	-1.3	3.81e-14	9.65e-13	ENSMUSG00000034210	Efcab14	protein_coding	overlapStart
chr4	115897769	115898529	761	-1.59	4.62e-07	2.61e-06	ENSMUSG00000034185	6430628N08Rik	protein_coding	inside
chr4	115939677	115940018	342	-1.4	0.000148	0.000439	ENSMUSG00000028707	Dmbx1	protein_coding	overlapStart
chr4	116017266	116018104	839	-1.05	2.87e-05	0.000103	ENSMUSG00000034171	Faah	protein_coding	overlapStart
chr4	117277131	117277555	425	-1.3	0.0052	0.0101	ENSMUSG00000028677	Rnf220	protein_coding	inside
chr4	117484055	117485031	977	-1.03	1.36e-06	6.81e-06	ENSMUSG00000028677	Rnf220	protein_coding	inside
chr4	118427792	118428380	589	-1.1	0.000568	0.00143	ENSMUSG00000006390	Elovl1	protein_coding	overlapStart
chr4	119232912	119233304	393	-1.26	0.00238	0.00505	ENSMUSG00000028641	P3h1	protein_coding	overlapStart
chr4	119492170	119492881	712	-1.19	0.006	0.0115	ENSMUSG00000048899	Rimkla	protein_coding	overlapStart
chr4	119539139	119540581	1443	-1.08	3.18e-08	2.33e-07	ENSMUSG00000087385	Frg2f1	protein_coding	overlapStart
chr4	120569489	120570776	1288	-1	2.24e-14	5.94e-13	ENSMUSG00000028633	Ctps	protein_coding	overlapStart
chr4	121016315	121017301	987	-1.31	8.49e-09	7.13e-08	ENSMUSG00000032870	Smap2	protein_coding	overlapStart
chr4	123104515	123105515	1001	-1.57	1.19e-30	3.81e-28	ENSMUSG00000002384	Bmp8b	protein_coding	overlapStart
chr4	123282650	123282974	325	-1.25	1.28e-10	1.6e-09	ENSMUSG00000011257	Pabpc4	protein_coding	inside
chr4	123307988	123308758	771	-1.41	0.000254	0.000707	ENSMUSG00000118657	AL606917.1	unprocessed_pseudogene	upstream
chr4	123342497	123343445	949	-1.22	6.12e-16	2.15e-14	ENSMUSG00000032726	Bmp8a	protein_coding	overlapStart
chr4	123411385	123412534	1150	-1.12	1.83e-11	2.78e-10	ENSMUSG00000028649	Macf1	protein_coding	inside
chr4	124693390	124693581	192	-1.34	0.0014	0.00317	ENSMUSG00000028907	Utp11	protein_coding	inside
chr4	124751597	124752215	619	-1.17	9.68e-09	8.01e-08	ENSMUSG00000028894	Inpp5b	protein_coding	inside
chr4	125029972	125030506	535	-1.19	1.41e-08	1.12e-07	ENSMUSG00000028869	Gnl2	protein_coding	inside
chr4	126046971	126047560	590	-1.08	2.8e-08	2.08e-07	ENSMUSG00000028861	Mrps15	protein_coding	inside
chr4	126255521	126256565	1045	-1.01	8.59e-10	8.88e-09	ENSMUSG00000028849	Map7d1	protein_coding	overlapStart
chr4	126556946	126557412	467	-1.2	5.42e-10	5.84e-09	ENSMUSG00000042489	Clspn	protein_coding	inside
chr4	126619870	126620169	300	-1.44	0.00655	0.0124	ENSMUSG00000073755	5730409E04Rik	protein_coding	downstream
chr4	126677314	126678271	958	-1.01	5.11e-13	1.06e-11	ENSMUSG00000028837	Psmb2	protein_coding	overlapStart
chr4	126735895	126736263	369	-1.01	2.05e-08	1.58e-07	ENSMUSG00000042477	Tfap2e	protein_coding	overlapStart
chr4	127233469	127233936	468	-1.99	0.00584	0.0112	ENSMUSG00000042388	Dlgap3	protein_coding	inside
chr4	127243745	127244331	587	-1	1.45e-05	5.58e-05	ENSMUSG00000042380	Smim12	protein_coding	overlapStart
chr4	128961886	128963111	1226	-1.09	7.94e-18	3.89e-16	ENSMUSG00000028789	Azin2	protein_coding	overlapStart
chr4	129461745	129462069	325	-2.82	0.00363	0.00735	ENSMUSG00000040859	Bsdc1	protein_coding	inside
chr4	129522507	129523033	527	-1	0.0103	0.0186	ENSMUSG00000028800	Hdac1	protein_coding	inside
chr4	129542190	129543112	923	-1	3.61e-13	7.75e-12	ENSMUSG00000028800	Hdac1	protein_coding	overlapStart
chr4	129600214	129601105	892	-1.12	1.89e-07	1.18e-06	ENSMUSG00000028797	Tmem234	protein_coding	overlapStart
chr4	130006783	130007062	280	-4.92	0.000154	0.000454	ENSMUSG00000028782	Adgrb2	protein_coding	inside
chr4	131837947	131838334	388	-1.27	0.0117	0.0209	ENSMUSG00000028909	Ptpru	protein_coding	overlapStart
chr4	132074738	132075312	575	-1.2	2.91e-09	2.69e-08	ENSMUSG00000070717	Gm10300	antisense	inside
chr4	132535517	132536030	514	-1.04	0.000173	0.000501	ENSMUSG00000054405	Dnajc8	protein_coding	overlapStart
chr4	132922139	132922495	357	-3.27	0.000943	0.00223	ENSMUSG00000028878	Fam76a	protein_coding	inside
chr4	133011523	133011850	328	-1.35	4.37e-07	2.47e-06	ENSMUSG00000037692	Ahdc1	protein_coding	inside
chr4	133277366	133277773	408	-1.14	2.84e-06	1.31e-05	ENSMUSG00000028857	Tmem222	protein_coding	inside
chr4	133480091	133480487	397	-1.07	6.65e-07	3.59e-06	ENSMUSG00000046694	Tent5b	protein_coding	overlapStart
chr4	133529828	133530642	815	-1.11	4.07e-06	1.81e-05	ENSMUSG00000037600	Kdf1	protein_coding	inside
chr4	134017864	134018826	963	-1.22	2.76e-05	9.96e-05	ENSMUSG00000050966	Lin28a	protein_coding	inside
chr4	134497009	134497453	445	-1.32	6.13e-05	0.000202	ENSMUSG00000037348	Paqr7	protein_coding	inside
chr4	134767625	134767994	370	-1.16	0.0112	0.02	ENSMUSG00000037295	Ldlrap1	protein_coding	inside
chr4	134914581	134914934	354	-1.23	0.000705	0.00173	ENSMUSG00000028822	Tmem50a	protein_coding	inside
chr4	135271881	135272812	932	-1.11	1.9e-10	2.26e-09	ENSMUSG00000037242	Clic4	protein_coding	inside
chr4	135920751	135921148	398	-1.08	1.38e-06	6.89e-06	ENSMUSG00000028673	Fuca1	protein_coding	inside
chr4	136021248	136021770	523	-1.42	4.23e-09	3.8e-08	ENSMUSG00000028668	Eloa	protein_coding	overlapStart
chr4	136143781	136145092	1312	-1.44	4.93e-21	3.94e-19	ENSMUSG00000007872	Id3	protein_coding	inside
chr4	136206389	136206740	352	-1	3.8e-05	0.000132	ENSMUSG00000036995	Asap3	protein_coding	inside
chr4	136619296	136619541	246	-1.76	0.000622	0.00155	ENSMUSG00000070683	Lactbl1	protein_coding	upstream
chr4	136637194	136637701	508	-1.85	0.000155	0.000455	ENSMUSG00000070683	Lactbl1	protein_coding	inside
chr4	138217180	138217662	483	-1.72	0.00483	0.00948	ENSMUSG00000028759	Hp1bp3	protein_coding	inside
chr4	138304747	138305424	678	-1.12	3.09e-05	0.00011	ENSMUSG00000028757	Ddost	protein_coding	inside
chr4	139130134	139131057	924	-1.19	1.13e-08	9.16e-08	ENSMUSG00000050608	Micos10	protein_coding	inside
chr4	139192354	139192703	350	-1.19	2.11e-07	1.3e-06	ENSMUSG00000028745	Capzb	protein_coding	upstream
chr4	139493292	139493594	303	-1	0.00332	0.0068	ENSMUSG00000066036	Ubr4	protein_coding	downstream
chr4	139623076	139623364	289	-1.2	1.9e-10	2.26e-09	ENSMUSG00000028737	Aldh4a1	protein_coding	inside
chr4	140712637	140713387	751	-1.33	0.00237	0.00503	ENSMUSG00000040945	Rcc2	protein_coding	inside
chr4	140721851	140722524	674	-1.19	0.00909	0.0166	ENSMUSG00000040945	Rcc2	protein_coding	inside
chr4	141301211	141303138	1928	-1.31	4.45e-22	4.18e-20	ENSMUSG00000006445	Epha2	protein_coding	overlapStart
chr4	141313013	141313314	302	-3.99	0.00788	0.0147	ENSMUSG00000006445	Epha2	protein_coding	inside
chr4	141470190	141471067	878	-1.21	0.000163	0.000476	ENSMUSG00000040761	Spen	protein_coding	inside
chr4	141664153	141664487	335	-1.01	0.0193	0.0326	ENSMUSG00000028917	Plekhm2	protein_coding	inside
chr4	142014847	142015090	244	-1.7	1.01e-07	6.62e-07	ENSMUSG00000051435	Fhad1	protein_coding	overlapStart
chr4	143161384	143162171	788	-1.3	7.69e-05	0.000246	ENSMUSG00000057637	Prdm2	protein_coding	inside
chr4	144893740	144893987	248	-2.74	0.000137	0.000409	ENSMUSG00000066026	Dhrs3	protein_coding	inside
chr4	147904334	147904855	522	-1.18	0.000725	0.00177	ENSMUSG00000029020	Mfn2	protein_coding	overlapStart
chr4	148287407	148288109	703	-1.31	4.91e-08	3.46e-07	ENSMUSG00000041544	Disp3	protein_coding	overlapStart
chr4	148444238	148444845	608	-1.12	1.56e-09	1.53e-08	ENSMUSG00000047719	Ubiad1	protein_coding	overlapStart
chr4	148558004	148558897	894	-1.1	5.76e-11	7.87e-10	ENSMUSG00000017264	Exosc10	protein_coding	overlapStart
chr4	148625666	148627030	1365	-1.06	3.17e-19	2e-17	ENSMUSG00000041459	Tardbp	protein_coding	overlapStart
chr4	149099503	149099832	330	-1	0.00616	0.0118	ENSMUSG00000028975	Pex14	protein_coding	inside
chr4	150253971	150255420	1450	-1.48	6.62e-05	0.000216	ENSMUSG00000063524	Eno1	protein_coding	downstream
chr4	150371756	150372353	598	-1.07	0.000708	0.00173	ENSMUSG00000039852	Rere	protein_coding	inside
chr4	151933585	151934360	776	-1.23	0.026	0.0426	ENSMUSG00000039768	Dnajc11	protein_coding	overlapStart
chr4	152008627	152010104	1478	-1.06	1.28e-17	6.08e-16	ENSMUSG00000108391	Gm9768	TEC	overlapStart
chr4	152152011	152152468	458	-1.27	3.18e-08	2.33e-07	ENSMUSG00000028943	Espn	protein_coding	overlapStart
chr4	152360699	152361065	367	-1.48	6.89e-12	1.13e-10	ENSMUSG00000005045	Chd5	protein_coding	inside
chr4	154011343	154012548	1206	-1	7.74e-07	4.1e-06	ENSMUSG00000029028	Lrrc47	protein_coding	overlapStart
chr4	154023091	154023409	319	-2.34	0.00463	0.00913	ENSMUSG00000078350	Smim1	protein_coding	inside
chr4	154170691	154171023	333	-1.88	1.96e-06	9.38e-06	ENSMUSG00000057751	Megf6	protein_coding	overlapStart
chr4	154983402	154984564	1163	-1.09	5.81e-06	2.47e-05	ENSMUSG00000029055	Plch2	protein_coding	inside
chr4	155222979	155223724	746	-1.45	7.89e-09	6.68e-08	ENSMUSG00000029050	Ski	protein_coding	upstream
chr4	155668735	155669092	358	-2.01	0.000306	0.000832	ENSMUSG00000029060	Mib2	protein_coding	inside
chr4	155811925	155813204	1280	-1.08	1.28e-10	1.6e-09	ENSMUSG00000029068	Ccnl2	protein_coding	overlapStart
chr4	155847011	155847328	318	-1	1.54e-05	5.9e-05	ENSMUSG00000029071	Dvl1	protein_coding	upstream
chr4	155892255	155892745	491	-1.63	0.00233	0.00496	ENSMUSG00000029033	Acap3	protein_coding	inside
chr4	155991494	155992715	1222	-1.21	4.1e-06	1.83e-05	ENSMUSG00000050796	B3galt6	protein_coding	overlapStart
chr4	155992886	155993741	856	-1.18	1.58e-12	3.01e-11	ENSMUSG00000029076	Sdf4	protein_coding	inside
chr4	156235741	156236432	692	-1.19	8.83e-06	3.6e-05	ENSMUSG00000095567	Noc2l	protein_coding	overlapStart
chr5	3583407	3583892	486	-1.54	0.00617	0.0118	ENSMUSG00000008307	1700109H08Rik	protein_coding	inside
chr5	3595692	3596130	439	-1.06	5.06e-06	2.19e-05	ENSMUSG00000040302	Rbm48	protein_coding	inside
chr5	3844859	3845285	427	-1.08	0.0261	0.0427	ENSMUSG00000040367	Lrrd1	protein_coding	overlapStart
chr5	4103901	4104775	875	-1.06	4.82e-09	4.26e-08	ENSMUSG00000001467	Cyp51	protein_coding	overlapStart
chr5	4757027	4758160	1134	-1.46	1.03e-07	6.75e-07	ENSMUSG00000044674	Fzd1	protein_coding	overlapStart
chr5	5379766	5380628	863	-1.25	0.00365	0.00739	ENSMUSG00000028926	Cdk14	protein_coding	inside
chr5	8056382	8056916	535	-1.71	3.68e-07	2.13e-06	ENSMUSG00000003161	Sri	protein_coding	inside
chr5	15934202	15935443	1242	-1.22	0.00103	0.00241	ENSMUSG00000040118	Cacna2d1	protein_coding	overlapStart
chr5	17574303	17575333	1031	-1.13	0.000247	0.000692	ENSMUSG00000028780	Sema3c	protein_coding	inside
chr5	19226265	19227111	847	-1.23	1.73e-08	1.35e-07	ENSMUSG00000097626	4921504A21Rik	antisense	overlapStart
chr5	20881333	20882170	838	-1.27	0.000523	0.00133	ENSMUSG00000039987	Phtf2	protein_coding	overlapStart
chr5	21372681	21372975	295	-1.39	0.000139	0.000415	ENSMUSG00000064280	Ccdc146	protein_coding	inside
chr5	21425019	21425569	551	-1.13	0.000834	0.002	ENSMUSG00000047221	Fam185a	protein_coding	inside
chr5	24030019	24030687	669	-1.66	1.48e-06	7.33e-06	ENSMUSG00000028995	Fam126a	protein_coding	inside
chr5	24387487	24388474	988	-1.59	4.58e-07	2.59e-06	ENSMUSG00000038295	Atg9b	protein_coding	inside
chr5	24444655	24445445	791	-1.07	1.28e-11	2e-10	ENSMUSG00000028959	Fastk	protein_coding	overlapStart
chr5	24685935	24686438	504	-1.15	0.000184	0.000531	ENSMUSG00000028954	Nub1	protein_coding	inside
chr5	24841734	24842596	863	-1.12	0.000308	0.000837	ENSMUSG00000028945	Rheb	protein_coding	inside
chr5	25759947	25760474	528	-1.5	1.11e-08	9e-08	ENSMUSG00000056367	Actr3b	protein_coding	overlapStart
chr5	26904294	26904872	579	-1.75	2.64e-08	1.98e-07	ENSMUSG00000061576	Dpp6	protein_coding	inside
chr5	28165372	28165825	454	-1.49	8.16e-08	5.49e-07	ENSMUSG00000039095	En2	protein_coding	overlapStart
chr5	28209600	28209921	322	-1.07	0.000106	0.000325	ENSMUSG00000044681	Cnpy1	protein_coding	inside
chr5	28210097	28210442	346	-1.12	5.73e-07	3.15e-06	ENSMUSG00000044681	Cnpy1	protein_coding	inside
chr5	28316487	28317768	1282	-1.02	2.31e-24	2.96e-22	ENSMUSG00000048271	Rbm33	protein_coding	overlapStart
chr5	29434718	29435258	541	-1.3	1.63e-07	1.03e-06	ENSMUSG00000001569	Nom1	protein_coding	inside
chr5	29467657	29468284	628	-1.05	4.55e-10	5e-09	ENSMUSG00000001566	Mnx1	protein_coding	downstream
chr5	30154426	30155835	1410	-1	4.91e-17	2.07e-15	ENSMUSG00000025745	Hadha	protein_coding	overlapStart
chr5	31082714	31084235	1522	-1.46	0.000513	0.00131	ENSMUSG00000029151	Slc30a3	protein_coding	downstream
chr5	31494756	31495082	327	-1.16	1.64e-06	8.01e-06	ENSMUSG00000064037	Gpn1	protein_coding	inside
chr5	32135029	32136186	1158	-1.1	5.05e-07	2.82e-06	ENSMUSG00000029135	Fosl2	protein_coding	overlapStart
chr5	33628898	33629808	911	-1	6.11e-15	1.8e-13	ENSMUSG00000037339	Fam53a	protein_coding	overlapStart
chr5	33721562	33722413	852	-1.23	0.00117	0.00269	ENSMUSG00000106896	G630022F23Rik	TEC	inside
chr5	33996008	33996537	530	-2.23	0.00174	0.00384	ENSMUSG00000048142	Nat8l	protein_coding	inside
chr5	34188062	34188461	400	-1.14	1.08e-08	8.84e-08	ENSMUSG00000037235	Mxd4	protein_coding	upstream
chr5	34369002	34369712	711	-1.07	3.02e-12	5.4e-11	ENSMUSG00000037210	Fam193a	protein_coding	upstream
chr5	34525768	34526242	475	-1.33	2.11e-16	8.03e-15	ENSMUSG00000054520	Sh3bp2	protein_coding	overlapStart
chr5	34549573	34549958	386	-1.22	0.000328	0.000883	ENSMUSG00000054520	Sh3bp2	protein_coding	inside
chr5	34573189	34573617	429	-1.13	5.48e-21	4.35e-19	ENSMUSG00000029106	Add1	protein_coding	upstream
chr5	34660404	34661049	646	-1.02	4.62e-12	7.9e-11	ENSMUSG00000052783	Grk4	protein_coding	inside
chr5	34761276	34762165	890	-1.21	2.5e-13	5.48e-12	ENSMUSG00000029104	Htt	protein_coding	overlapStart
chr5	34949016	34950024	1009	-1.1	5.57e-05	0.000185	ENSMUSG00000029101	Rgs12	protein_coding	overlapStart
chr5	36581447	36581836	390	-1.36	0.000136	0.000405	ENSMUSG00000029192	Tbc1d14	protein_coding	inside
chr5	36593124	36593308	185	-1.01	0.0139	0.0244	ENSMUSG00000029192	Tbc1d14	protein_coding	overlapStart
chr5	36796520	36797014	495	-1.03	1.03e-08	8.49e-08	ENSMUSG00000055302	Mrfap1	protein_coding	overlapStart
chr5	36988637	36988958	322	-1.14	9.76e-05	0.000303	ENSMUSG00000039474	Wfs1	protein_coding	inside
chr5	37336544	37336901	358	-1.2	0.000116	0.000353	ENSMUSG00000029122	Evc	protein_coding	overlapStart
chr5	37338478	37338896	419	-1.13	5.82e-07	3.19e-06	ENSMUSG00000050248	Evc2	protein_coding	overlapStart
chr5	37823699	37824599	901	-1.76	8.22e-08	5.53e-07	ENSMUSG00000048450	Msx1	protein_coding	overlapStart
chr5	44100831	44101697	867	-1.16	2.91e-05	0.000104	ENSMUSG00000072962	Gm16401	antisense	inside
chr5	45449597	45450212	616	-1.19	5.03e-09	4.44e-08	ENSMUSG00000015806	Qdpr	protein_coding	inside
chr5	45493362	45493975	614	-1.08	2.3e-06	1.08e-05	ENSMUSG00000039682	Lap3	protein_coding	overlapStart
chr5	47982632	47984202	1571	-1	5.35e-17	2.25e-15	ENSMUSG00000031558	Slit2	protein_coding	overlapStart
chr5	52189778	52190588	811	-1.19	0.000125	0.000377	ENSMUSG00000029169	Dhx15	protein_coding	overlapStart
chr5	52471107	52471552	446	-1.17	5.49e-07	3.03e-06	ENSMUSG00000045790	Ccdc149	protein_coding	overlapStart
chr5	52669300	52669721	422	-1.28	1.53e-05	5.86e-05	ENSMUSG00000029173	Sepsecs	protein_coding	overlapStart
chr5	61288469	61288722	254	-1.27	0.000893	0.00213	ENSMUSG00000106370	Gm43382	processed_pseudogene	downstream
chr5	64159285	64160452	1168	-1.24	1.84e-08	1.43e-07	ENSMUSG00000029174	Tbc1d1	protein_coding	inside
chr5	66745710	66746420	711	-1.1	0.00275	0.00576	ENSMUSG00000037736	Limch1	protein_coding	overlapStart
chr5	69556656	69557375	720	-1.07	1.16e-06	5.92e-06	ENSMUSG00000107291	3110031N09Rik	TEC	overlapStart
chr5	72167639	72168160	522	-1.03	6.24e-09	5.39e-08	ENSMUSG00000029213	Commd8	protein_coding	inside
chr5	72558991	72559679	689	-1.03	8.17e-06	3.36e-05	ENSMUSG00000072889	Nfxl1	protein_coding	inside
chr5	74194450	74195900	1451	-1.29	3.34e-28	6.99e-26	ENSMUSG00000049907	Rasl11b	protein_coding	overlapStart
chr5	76657622	76658280	659	-1.52	0.000275	0.000759	ENSMUSG00000103529	A730089K16Rik	TEC	inside
chr5	77309464	77310046	583	-1.99	3.87e-06	1.73e-05	ENSMUSG00000036285	Noa1	protein_coding	inside
chr5	77407513	77408065	553	-2	0.000393	0.00104	ENSMUSG00000036256	Igfbp7	protein_coding	overlapStart
chr5	88720253	88721477	1225	-1.19	9.49e-24	1.09e-21	ENSMUSG00000006262	Mob1b	protein_coding	overlapStart
chr5	88765079	88765736	658	-1.24	4.46e-28	8.94e-26	ENSMUSG00000029366	Dck	protein_coding	inside
chr5	92137887	92138452	566	-1.37	2.39e-06	1.12e-05	ENSMUSG00000029407	Uso1	protein_coding	overlapStart
chr5	92277649	92278223	575	-1.12	1.54e-16	6.07e-15	ENSMUSG00000029413	Naaa	protein_coding	overlapStart
chr5	92309543	92310029	487	-1.16	1.04e-06	5.35e-06	ENSMUSG00000029415	Sdad1	protein_coding	inside
chr5	92603045	92603387	343	-1.39	7.29e-08	4.96e-07	ENSMUSG00000047963	Stbd1	protein_coding	inside
chr5	96162055	96163037	983	-1.01	5.69e-05	0.000189	ENSMUSG00000034724	Cnot6l	protein_coding	inside
chr5	96997094	96998263	1170	-1.69	0.00432	0.00859	ENSMUSG00000034663	Bmp2k	protein_coding	overlapStart
chr5	99906282	99906617	336	-1	2.39e-08	1.81e-07	ENSMUSG00000105078	Vamp9	protein_coding	inside
chr5	100079394	100079793	400	-1.51	0.00243	0.00514	ENSMUSG00000086259	Tmem150cos	antisense	inside
chr5	100719372	100719741	370	-1.3	0.0141	0.0247	ENSMUSG00000035273	Hpse	protein_coding	overlapStart
chr5	100846166	100846686	521	-1.18	2.52e-06	1.17e-05	ENSMUSG00000087611	4930458D05Rik	antisense	inside
chr5	103425166	103425792	627	-3.06	2.49e-05	9.07e-05	ENSMUSG00000034573	Ptpn13	protein_coding	overlapStart
chr5	105518932	105519951	1020	-1.45	7.04e-07	3.79e-06	ENSMUSG00000054720	Lrrc8c	protein_coding	overlapStart
chr5	106574198	106574783	586	-2.08	0.00667	0.0126	ENSMUSG00000099061	Gm28050	lincRNA	overlapStart
chr5	107331165	107331377	213	-1.13	0.00239	0.00508	ENSMUSG00000029279	Brdt	protein_coding	inside
chr5	107403605	107404156	552	-1.06	0.0012	0.00276	ENSMUSG00000033805	Ephx4	protein_coding	inside
chr5	107437882	107438347	466	-1.07	4.06e-07	2.32e-06	ENSMUSG00000111375	Btbd8	protein_coding	overlapStart
chr5	108629151	108630074	924	-1.04	4.33e-19	2.67e-17	ENSMUSG00000062234	Gak	protein_coding	overlapStart
chr5	110135881	110136430	550	-1.08	0.000135	0.000404	ENSMUSG00000014668	Chfr	protein_coding	inside
chr5	110362918	110363883	966	-1.11	1.51e-06	7.47e-06	ENSMUSG00000043323	Fbrsl1	protein_coding	inside
chr5	110652930	110654322	1393	-1.02	7.25e-06	3.02e-05	ENSMUSG00000029504	Ddx51	protein_coding	overlapStart
chr5	110769991	110770761	771	-1.44	1.03e-20	8e-19	ENSMUSG00000029505	Ep400	protein_coding	overlapStart
chr5	110785726	110786792	1067	-1.36	2.94e-06	1.35e-05	ENSMUSG00000029512	Ulk1	protein_coding	inside
chr5	110790249	110790984	736	-1.12	0.00189	0.00411	ENSMUSG00000029512	Ulk1	protein_coding	inside
chr5	111416746	111418123	1378	-1.56	0.00299	0.00619	ENSMUSG00000070576	Mn1	protein_coding	overlapStart
chr5	113324109	113324366	258	-1	0.00207	0.00446	ENSMUSG00000105174	Gm43353	TEC	overlapStart
chr5	114175888	114176263	376	-1.12	6.63e-10	7.01e-09	ENSMUSG00000042010	Acacb	protein_coding	inside
chr5	114443816	114444041	226	-1.21	2.15e-08	1.64e-07	ENSMUSG00000029575	Mmab	protein_coding	inside
chr5	114444295	114444706	412	-1	3.55e-05	0.000124	ENSMUSG00000041939	Mvk	protein_coding	inside
chr5	114567359	114568115	757	-1.48	0.00147	0.0033	ENSMUSG00000041930	Fam222a	protein_coding	overlapStart
chr5	114774712	114775364	653	-2.18	0.00142	0.00322	ENSMUSG00000041890	Git2	protein_coding	inside
chr5	115010692	115011178	487	-1.15	1.23e-05	4.84e-05	ENSMUSG00000029550	Sppl3	protein_coding	overlapStart
chr5	115100059	115100483	425	-1.54	0.00276	0.00576	ENSMUSG00000029550	Sppl3	protein_coding	downstream
chr5	115300352	115301051	700	-1.01	3.29e-12	5.82e-11	ENSMUSG00000009013	Dynll1	protein_coding	overlapStart
chr5	115475667	115475974	308	-1.04	4.82e-06	2.1e-05	ENSMUSG00000029522	Pla2g1b	protein_coding	downstream
chr5	117976742	117977158	417	-1.25	2.78e-05	0.0001	ENSMUSG00000032898	Fbxo21	protein_coding	inside
chr5	118014981	118015533	553	-1.45	1.83e-09	1.76e-08	ENSMUSG00000032898	Fbxo21	protein_coding	downstream
chr5	120613040	120613373	334	-1.13	9.21e-19	5.41e-17	ENSMUSG00000029599	Ddx54	protein_coding	inside
chr5	121828285	121829206	922	-1.03	0.0295	0.0477	ENSMUSG00000042594	Sh2b3	protein_coding	inside
chr5	121836453	121836824	372	-1.45	0.00345	0.00703	ENSMUSG00000042594	Sh2b3	protein_coding	inside
chr5	123076263	123076773	511	-1.67	5.97e-05	0.000197	ENSMUSG00000054434	Tmem120b	protein_coding	inside
chr5	123394754	123395349	596	-1.3	0.000245	0.000687	ENSMUSG00000038342	Mlxip	protein_coding	overlapStart
chr5	123510493	123511289	797	-1.43	0.00015	0.000443	ENSMUSG00000086753	Gm15751	sense_overlapping	inside
chr5	123572653	123573061	409	-1.28	1.38e-10	1.71e-09	ENSMUSG00000029434	Vps33a	protein_coding	overlapStart
chr5	123683575	123684496	922	-2.14	0.00143	0.00323	ENSMUSG00000049550	Clip1	protein_coding	inside
chr5	123973559	123974018	460	-2.08	0.00149	0.00335	ENSMUSG00000000915	Hip1r	protein_coding	overlapStart
chr5	124861763	124862426	664	-1	0.000675	0.00166	ENSMUSG00000037979	Ccdc92	protein_coding	overlapStart
chr5	124862733	124863552	820	-1.16	8.23e-06	3.38e-05	ENSMUSG00000079215	Zfp664	protein_coding	inside
chr5	125003439	125003700	262	-1.26	7.47e-05	0.00024	ENSMUSG00000037962	Rflna	protein_coding	inside
chr5	125340372	125341078	707	-1.19	2.33e-11	3.47e-10	ENSMUSG00000037936	Scarb1	protein_coding	inside
chr5	125475808	125476155	348	-1.15	8.23e-12	1.34e-10	ENSMUSG00000029482	Aacs	protein_coding	overlapStart
chr5	127241486	127242045	560	-1.12	8.39e-05	0.000266	ENSMUSG00000034324	Tmem132c	protein_coding	overlapStart
chr5	129008053	129008581	529	-1.3	0.00154	0.00344	ENSMUSG00000029428	Stx2	protein_coding	overlapStart
chr5	129583920	129585326	1407	-1.15	5.34e-12	9.01e-11	ENSMUSG00000029436	Mmp17	protein_coding	overlapStart
chr5	131537192	131538901	1710	-1.07	3.66e-10	4.1e-09	ENSMUSG00000029673	Auts2	protein_coding	inside
chr5	134552229	134552406	178	-2.44	1.54e-06	7.57e-06	ENSMUSG00000063146	Clip2	protein_coding	inside
chr5	134614708	134615302	595	-1.81	0.000253	0.000706	ENSMUSG00000040751	Lat2	protein_coding	overlapStart
chr5	135161700	135162111	412	-1.67	0.0112	0.0201	ENSMUSG00000005374	Tbl2	protein_coding	inside
chr5	135689073	135689863	791	-1	1.16e-15	3.87e-14	ENSMUSG00000005514	Por	protein_coding	inside
chr5	135743814	135744255	442	-1.02	0.000292	0.000799	ENSMUSG00000039886	Tmem120a	protein_coding	inside
chr5	136244623	136244980	358	-1.19	0.0215	0.0359	ENSMUSG00000005057	Sh2b2	protein_coding	inside
chr5	136274594	136275133	540	-2.23	4.48e-05	0.000153	ENSMUSG00000086220	Gm16599	antisense	overlapStart
chr5	136714195	136714986	792	-1.02	2.12e-05	7.86e-05	ENSMUSG00000005474	Myl10	protein_coding	downstream
chr5	137045738	137045973	236	-1	0.0101	0.0182	ENSMUSG00000004849	Ap1s1	protein_coding	inside
chr5	137110164	137110468	305	-1.01	0.0159	0.0274	ENSMUSG00000043279	Trim56	protein_coding	inside
chr5	137629110	137629565	456	-1.03	1.58e-15	5.16e-14	ENSMUSG00000093445	Lrch4	protein_coding	overlapStart
chr5	138441505	138442022	518	-1	0.000105	0.000324	ENSMUSG00000036898	Zfp157	protein_coding	inside
chr5	138754352	138755820	1469	-1.28	4.43e-06	1.95e-05	ENSMUSG00000025854	Fam20c	protein_coding	overlapStart
chr5	138991931	138992212	282	-1	3.11e-05	0.000111	ENSMUSG00000025856	Pdgfa	protein_coding	inside
chr5	138994694	138995313	620	-1.34	1.47e-05	5.65e-05	ENSMUSG00000075585	6330403L08Rik	antisense	overlapStart
chr5	139272136	139273294	1159	-2.04	0.00323	0.00663	ENSMUSG00000056413	Adap1	protein_coding	inside
chr5	139484098	139484429	332	-1.3	2.72e-10	3.13e-09	ENSMUSG00000053581	Zfand2a	protein_coding	inside
chr5	139791497	139792143	647	-1.1	8.81e-08	5.9e-07	ENSMUSG00000018143	Mafk	protein_coding	overlapStart
chr5	140567193	140567516	324	-1.69	1.1e-18	6.32e-17	ENSMUSG00000036586	Grifin	protein_coding	upstream
chr5	140607063	140607891	829	-1.09	5.36e-10	5.79e-09	ENSMUSG00000029570	Lfng	protein_coding	overlapStart
chr5	143112250	143113033	784	-1.11	1.54e-05	5.89e-05	ENSMUSG00000045078	Rnf216	protein_coding	overlapStart
chr5	143235189	143235500	312	-1.16	0.000683	0.00168	ENSMUSG00000029587	Zfp12	protein_coding	inside
chr5	143403764	143404311	548	-1.23	0.000436	0.00114	ENSMUSG00000079111	Kdelr2	protein_coding	overlapStart
chr5	143817817	143818189	373	-1	7.12e-07	3.82e-06	ENSMUSG00000029613	Eif2ak1	protein_coding	inside
chr5	144223232	144223548	317	-1.19	4.31e-07	2.45e-06	ENSMUSG00000066621	Tecpr1	protein_coding	inside
chr5	144255042	144256179	1138	-1	0.00024	0.000675	ENSMUSG00000047843	Bri3	protein_coding	inside
chr5	144545389	144546871	1483	-1.44	2.97e-43	4.11e-40	ENSMUSG00000059991	Nptx2	protein_coding	overlapStart
chr5	146845077	146845443	367	-1.26	2.15e-10	2.52e-09	ENSMUSG00000029641	Rasl11a	protein_coding	inside
chr5	147957313	147957877	565	-1.7	0.000102	0.000314	ENSMUSG00000029651	Mtus2	protein_coding	overlapStart
chr5	150409136	150409373	238	-1.1	0.000831	0.002	ENSMUSG00000056602	Fry	protein_coding	inside
chr5	151650630	151651198	569	-1.24	2.13e-07	1.31e-06	ENSMUSG00000033970	Rfc3	protein_coding	inside
chr6	14901440	14901791	352	-1.45	5.08e-05	0.000171	ENSMUSG00000029563	Foxp2	protein_coding	inside
chr6	21851689	21852275	587	-1.14	1.15e-05	4.56e-05	ENSMUSG00000029669	Tspan12	protein_coding	inside
chr6	28215261	28215814	554	-3.04	0.000552	0.00139	ENSMUSG00000043340	6530409C15Rik	antisense	overlapStart
chr6	28261440	28262477	1038	-1.06	0.000224	0.000634	ENSMUSG00000039841	Zfp800	protein_coding	inside
chr6	28480319	28480749	431	-1.25	1.79e-15	5.84e-14	ENSMUSG00000001424	Snd1	protein_coding	inside
chr6	28832047	28832418	372	-1.68	0.0213	0.0356	ENSMUSG00000001424	Snd1	protein_coding	inside
chr6	29178967	29179677	711	-1.03	4.99e-07	2.79e-06	ENSMUSG00000079654	Prrt4	protein_coding	overlapStart
chr6	29211765	29212599	835	-1.1	9.66e-10	9.88e-09	ENSMUSG00000003500	Impdh1	protein_coding	inside
chr6	29507595	29508080	486	-1.3	3.05e-07	1.81e-06	ENSMUSG00000097137	Gm26627	antisense	overlapStart
chr6	29526218	29527062	845	-1.27	0.000303	0.000825	ENSMUSG00000029771	Irf5	protein_coding	overlapStart
chr6	29768368	29769218	851	-1	1.42e-08	1.13e-07	ENSMUSG00000029772	Ahcyl2	protein_coding	inside
chr6	29916616	29917437	822	-1.2	1.95e-20	1.46e-18	ENSMUSG00000039629	Strip2	protein_coding	overlapStart
chr6	30737820	30738454	635	-1.61	7.14e-14	1.74e-12	ENSMUSG00000051855	Mest	protein_coding	inside
chr6	31398639	31399323	685	-1.27	5.2e-07	2.89e-06	ENSMUSG00000086212	Mkln1os	lincRNA	overlapStart
chr6	34316916	34317835	920	-1.28	5.96e-22	5.49e-20	ENSMUSG00000086762	Gm14546	antisense	inside
chr6	34476311	34476623	313	-1.1	3.93e-08	2.83e-07	ENSMUSG00000038871	Bpgm	protein_coding	inside
chr6	34910456	34910831	376	-1.11	7.65e-07	4.06e-06	ENSMUSG00000058486	Wdr91	protein_coding	inside
chr6	35177404	35178271	868	-1.12	4.02e-09	3.63e-08	ENSMUSG00000038759	Nup205	protein_coding	overlapStart
chr6	38433463	38433673	211	-1.17	0.00944	0.0172	ENSMUSG00000038538	Ubn2	protein_coding	upstream
chr6	38627765	38628131	367	-4.72	0.000395	0.00104	ENSMUSG00000071537	Klrg2	protein_coding	inside
chr6	38876226	38876815	590	-1.07	0.00539	0.0104	ENSMUSG00000029925	Tbxas1	protein_coding	inside
chr6	39117779	39118807	1029	-1.21	4.74e-05	0.000161	ENSMUSG00000038507	Parp12	protein_coding	overlapStart
chr6	39206105	39206700	596	-4.16	0.00511	0.00996	ENSMUSG00000042599	Kdm7a	protein_coding	inside
chr6	42709550	42709931	382	-1	0.00963	0.0175	ENSMUSG00000036667	Tcaf1	protein_coding	inside
chr6	47812905	47813408	504	-1.14	1.15e-08	9.28e-08	ENSMUSG00000025823	Pdia4	protein_coding	inside
chr6	47835651	47836473	823	-1.15	2.36e-12	4.36e-11	ENSMUSG00000062519	Zfp398	protein_coding	overlapStart
chr6	47877347	47878223	877	-1.38	1.6e-16	6.28e-15	ENSMUSG00000025821	Zfp282	protein_coding	inside
chr6	47943073	47943705	633	-1.69	1.07e-07	6.98e-07	ENSMUSG00000072653	Zfp783	transcribed_unprocessed_pseudogene	overlapStart
chr6	48024476	48025393	918	-1.49	1.8e-12	3.4e-11	ENSMUSG00000071477	Zfp777	protein_coding	inside
chr6	49367746	49368153	408	-1	2.11e-07	1.3e-06	ENSMUSG00000047115	Fam221a	protein_coding	inside
chr6	49395548	49395959	412	-1.28	2.79e-08	2.08e-07	ENSMUSG00000023403	Stk31	protein_coding	overlapStart
chr6	50596425	50596892	468	-1.24	1.04e-09	1.06e-08	ENSMUSG00000029828	4921507P07Rik	protein_coding	overlapStart
chr6	51270321	51270932	612	-1.08	0.0027	0.00567	ENSMUSG00000065505	Mir148a	miRNA	upstream
chr6	51523891	51524175	285	-1.58	0.00111	0.00257	ENSMUSG00000038301	Snx10	protein_coding	overlapStart
chr6	52172326	52172571	246	-1.07	0.000599	0.0015	ENSMUSG00000101298	Gm28308	protein_coding	inside
chr6	52713723	52714291	569	-1.05	2.49e-07	1.51e-06	ENSMUSG00000004535	Tax1bp1	protein_coding	overlapStart
chr6	54039429	54040256	828	-1.19	1.36e-05	5.29e-05	ENSMUSG00000004633	Chn2	protein_coding	overlapStart
chr6	54816603	54817054	452	-1.18	2.75e-05	9.91e-05	ENSMUSG00000058446	Znrf2	protein_coding	overlapStart
chr6	56923460	56923927	468	-1.02	0.000418	0.0011	ENSMUSG00000029780	Nt5c3	protein_coding	inside
chr6	57691671	57692331	661	-1.12	1.58e-10	1.94e-09	ENSMUSG00000043162	Pyurf	protein_coding	overlapStart
chr6	60828722	60829152	431	-1.44	1.22e-05	4.8e-05	ENSMUSG00000025889	Snca	protein_coding	inside
chr6	65671551	65671850	300	-2.21	7.95e-11	1.05e-09	ENSMUSG00000049001	Ndnf	protein_coding	overlapStart
chr6	66896129	66897023	895	-1	0.000808	0.00195	ENSMUSG00000036402	Gng12	protein_coding	overlapStart
chr6	70791740	70792168	429	-2.03	4.69e-08	3.32e-07	ENSMUSG00000053604	Rpia	protein_coding	inside
chr6	70956391	70957015	625	-1.43	8.79e-23	9.13e-21	ENSMUSG00000055874	Foxi3	protein_coding	overlapStart
chr6	72097625	72098041	417	-1.46	0.00865	0.0159	ENSMUSG00000056091	St3gal5	protein_coding	inside
chr6	82774659	82774939	281	-1.2	6.63e-08	4.55e-07	ENSMUSG00000000628	Hk2	protein_coding	upstream
chr6	83077718	83078181	464	-1.12	9.3e-05	0.000291	ENSMUSG00000069678	Pcgf1	protein_coding	overlapStart
chr6	83455914	83457211	1298	-1.52	0.000598	0.0015	ENSMUSG00000034832	Tet3	protein_coding	inside
chr6	83506586	83506942	357	-1.04	7.89e-14	1.91e-12	ENSMUSG00000014554	Dguok	protein_coding	inside
chr6	83711222	83711566	345	-1.34	2.03e-05	7.53e-05	ENSMUSG00000085794	Vax2os	antisense	inside
chr6	83866871	83867590	720	-1.05	5.07e-11	7.06e-10	ENSMUSG00000030016	Zfp638	protein_coding	overlapStart
chr6	85451428	85452779	1352	-1.01	4.42e-37	2.96e-34	ENSMUSG00000030007	Cct7	protein_coding	overlapStart
chr6	85484132	85484601	470	-1.25	0.00206	0.00445	ENSMUSG00000047013	Fbxo41	protein_coding	inside
chr6	86732636	86733675	1040	-1	2.13e-06	1.01e-05	ENSMUSG00000001157	Gmcl1	protein_coding	overlapStart
chr6	86793116	86793471	356	-1.21	1.72e-06	8.35e-06	ENSMUSG00000029994	Anxa4	protein_coding	inside
chr6	87810967	87812046	1080	-1.03	2.05e-05	7.59e-05	ENSMUSG00000107928	Gm45140	protein_coding	inside
chr6	87887902	87888191	290	-1.03	6.5e-07	3.53e-06	ENSMUSG00000030058	Copg1	protein_coding	inside
chr6	88198484	88198847	364	-1.6	8.95e-05	0.000282	ENSMUSG00000015053	Gata2	protein_coding	inside
chr6	88518478	88518857	380	-1.64	4.31e-07	2.44e-06	ENSMUSG00000030082	Sec61a1	protein_coding	inside
chr6	90369584	90369989	406	-1.34	0.0097	0.0176	ENSMUSG00000034430	Zxdc	protein_coding	inside
chr6	90988532	90988836	305	-1.39	1.26e-13	2.91e-12	ENSMUSG00000034312	Iqsec1	protein_coding	overlapStart
chr6	91156783	91157106	324	-1.03	0.000307	0.000835	ENSMUSG00000034245	Hdac11	protein_coding	inside
chr6	92090977	92092180	1204	-1.01	3.4e-06	1.54e-05	ENSMUSG00000005893	Nr2c2	protein_coding	overlapStart
chr6	92183585	92184064	480	-1.18	7.93e-08	5.35e-07	ENSMUSG00000014551	Mrps25	protein_coding	overlapStart
chr6	92705968	92706345	378	-1.24	0.000891	0.00212	ENSMUSG00000030020	Prickle2	protein_coding	overlapStart
chr6	93913019	93913627	609	-1.66	0.000957	0.00226	ENSMUSG00000045095	Magi1	protein_coding	inside
chr6	94500107	94500700	594	-1.08	2.74e-12	4.96e-11	ENSMUSG00000045100	Slc25a26	protein_coding	overlapStart
chr6	95117927	95118599	673	-1.3	3.59e-10	4.04e-09	ENSMUSG00000030031	Kbtbd8	protein_coding	inside
chr6	97617037	97617615	579	-1.12	5.56e-12	9.36e-11	ENSMUSG00000030064	Frmd4b	protein_coding	overlapStart
chr6	99027972	99028949	978	-1.56	6.58e-05	0.000215	ENSMUSG00000030067	Foxp1	protein_coding	inside
chr6	100286536	100286804	269	-1.09	0.00641	0.0122	ENSMUSG00000072872	Rybp	protein_coding	inside
chr6	101377239	101378324	1086	-1.07	0.000268	0.000741	ENSMUSG00000035357	Pdzrn3	protein_coding	overlapStart
chr6	106799745	106800323	579	-1.04	1.75e-05	6.62e-05	ENSMUSG00000005362	Crbn	protein_coding	overlapStart
chr6	107529684	107530081	398	-1.99	1.94e-06	9.34e-06	ENSMUSG00000034648	Lrrn1	protein_coding	overlapStart
chr6	108570869	108571167	299	-1.2	1.74e-10	2.1e-09	ENSMUSG00000043024	Gm16433	processed_pseudogene	upstream
chr6	113237859	113238154	296	-1.55	0.000739	0.0018	ENSMUSG00000030269	Mtmr14	protein_coding	inside
chr6	113282255	113282705	451	-1.24	0.0202	0.0339	ENSMUSG00000030270	Cpne9	protein_coding	overlapStart
chr6	113389299	113389593	295	-1.98	0.00465	0.00916	ENSMUSG00000079426	Arpc4	protein_coding	inside
chr6	113697152	113697849	698	-3.2	6.45e-05	0.000211	ENSMUSG00000056952	Tatdn2	protein_coding	inside
chr6	115134904	115135246	343	-1.38	1.45e-08	1.15e-07	ENSMUSG00000009394	Syn2	protein_coding	inside
chr6	115601901	115602341	441	-1.16	2.39e-06	1.12e-05	ENSMUSG00000000439	Mkrn2	protein_coding	overlapStart
chr6	118138818	118139205	388	-1.02	0.000126	0.000381	ENSMUSG00000042042	Csgalnact2	protein_coding	overlapStart
chr6	118479056	118479614	559	-1.37	1.84e-10	2.22e-09	ENSMUSG00000072623	Zfp9	protein_coding	overlapStart
chr6	119478996	119479507	512	-1.04	0.000325	0.000877	ENSMUSG00000030170	Wnt5b	protein_coding	inside
chr6	120822328	120822700	373	-1.2	1.22e-09	1.22e-08	ENSMUSG00000019210	Atp6v1e1	protein_coding	inside
chr6	122309022	122309360	339	-1.5	0.000415	0.00109	ENSMUSG00000007458	M6pr	protein_coding	inside
chr6	124480716	124481662	947	-1.17	8.88e-07	4.64e-06	ENSMUSG00000118414	Gm50463	unitary_pseudogene	downstream
chr6	124813329	124814498	1170	-1.19	1.01e-20	7.87e-19	ENSMUSG00000023456	Tpi1	protein_coding	overlapStart
chr6	125096029	125096731	703	-1.14	3.7e-17	1.59e-15	ENSMUSG00000063870	Chd4	protein_coding	inside
chr6	125144151	125144677	527	-1.31	0.000373	0.000989	ENSMUSG00000038279	Nop2	protein_coding	inside
chr6	125215505	125216135	631	-1	6.68e-15	1.96e-13	ENSMUSG00000030337	Vamp1	protein_coding	overlapStart
chr6	126939153	126939621	469	-1.06	4.23e-12	7.28e-11	ENSMUSG00000030346	Rad51ap1	protein_coding	overlapStart
chr6	134035002	134035591	590	-1.04	1.92e-08	1.48e-07	ENSMUSG00000030199	Etv6	protein_coding	upstream
chr6	134830201	134830681	481	-1.11	1.72e-09	1.66e-08	ENSMUSG00000032652	Crebl2	protein_coding	inside
chr6	142386799	142387788	990	-1.3	3.76e-08	2.72e-07	ENSMUSG00000030245	Golt1b	protein_coding	overlapStart
chr6	142756683	142757262	580	-1	0.00162	0.0036	ENSMUSG00000030282	Cmas	protein_coding	overlapStart
chr6	148443939	148444756	818	-1.39	8.27e-10	8.59e-09	ENSMUSG00000030306	Tmtc1	protein_coding	overlapStart
chr7	4877071	4877465	395	-1.01	1.95e-07	1.21e-06	ENSMUSG00000086784	Isoc2a	protein_coding	overlapStart
chr7	4922958	4923369	412	-1.82	4.96e-06	2.16e-05	ENSMUSG00000035285	Nat14	protein_coding	inside
chr7	4923513	4924519	1007	-1.33	1.47e-07	9.35e-07	ENSMUSG00000035285	Nat14	protein_coding	inside
chr7	5030161	5032261	2101	-1.23	2.29e-11	3.41e-10	ENSMUSG00000074405	Zfp865	protein_coding	inside
chr7	5056676	5057343	668	-1.23	3.64e-05	0.000127	ENSMUSG00000086604	Gm15510	antisense	overlapStart
chr7	6286585	6286832	248	-1.29	5.3e-05	0.000177	ENSMUSG00000054893	Zfp667	protein_coding	inside
chr7	6730046	6730445	400	-1.36	3.17e-12	5.63e-11	ENSMUSG00000002265	Peg3	protein_coding	overlapStart
chr7	7121130	7121426	297	-1.4	9.22e-07	4.8e-06	ENSMUSG00000062116	Zfp954	protein_coding	inside
chr7	12422211	12422654	444	-1.11	9.45e-06	3.82e-05	ENSMUSG00000034071	Zfp551	protein_coding	inside
chr7	13007001	13008212	1212	-1.44	1.57e-07	9.93e-07	ENSMUSG00000049600	Zbtb45	protein_coding	inside
chr7	13042842	13044797	1956	-1.37	2.54e-13	5.57e-12	ENSMUSG00000030380	Mzf1	protein_coding	inside
chr7	13054478	13054656	179	-1.26	0.03	0.0484	ENSMUSG00000030380	Mzf1	protein_coding	inside
chr7	15922027	15922898	872	-1.21	1.02e-14	2.89e-13	ENSMUSG00000041571	Selenow	protein_coding	overlapStart
chr7	15967329	15967548	220	-1.23	0.000156	0.00046	ENSMUSG00000074364	Ehd2	protein_coding	inside
chr7	16119482	16120138	657	-1.1	9.07e-07	4.73e-06	ENSMUSG00000006021	Kptn	protein_coding	overlapStart
chr7	16810522	16811723	1202	-1.15	3.79e-09	3.44e-08	ENSMUSG00000048920	Fkrp	protein_coding	inside
chr7	16816160	16817047	888	-2.14	0.0307	0.0494	ENSMUSG00000048920	Fkrp	protein_coding	overlapStart
chr7	16885057	16886398	1342	-1.66	0.000419	0.0011	ENSMUSG00000078794	Dact3	protein_coding	inside
chr7	17027453	17027909	457	-1.11	0.000861	0.00206	ENSMUSG00000003099	Ppp5c	protein_coding	inside
chr7	17056213	17056914	702	-1.17	2.2e-13	4.9e-12	ENSMUSG00000004328	Hif3a	protein_coding	inside
chr7	18991295	18991491	197	-1.12	0.00141	0.00318	ENSMUSG00000048481	Mypop	protein_coding	inside
chr7	19023236	19023640	405	-1.39	0.000521	0.00133	ENSMUSG00000040891	Foxa3	protein_coding	overlapStart
chr7	19148871	19149243	373	-1.09	2.36e-09	2.22e-08	ENSMUSG00000030407	Qpctl	protein_coding	inside
chr7	19212478	19212755	278	-1.01	0.00279	0.00583	ENSMUSG00000044317	Gpr4	protein_coding	overlapStart
chr7	19278995	19280028	1034	-1.31	2.49e-10	2.88e-09	ENSMUSG00000030402	Ppm1n	protein_coding	inside
chr7	19458755	19459163	409	-1	3.18e-10	3.61e-09	ENSMUSG00000030397	Mark4	protein_coding	overlapStart
chr7	19508688	19509198	511	-1.24	3.39e-12	5.97e-11	ENSMUSG00000002043	Trappc6a	protein_coding	inside
chr7	19523926	19524702	777	-1.22	6.24e-06	2.64e-05	ENSMUSG00000060621	Nkpd1	protein_coding	inside
chr7	19577114	19577938	825	-1.26	1.58e-32	6.42e-30	ENSMUSG00000044709	Gemin7	protein_coding	overlapStart
chr7	19579301	19580577	1277	-1	2.55e-11	3.76e-10	ENSMUSG00000011267	Zfp296	protein_coding	inside
chr7	19664467	19665073	607	-1.13	0.000296	0.000809	ENSMUSG00000002981	Clptm1	protein_coding	overlapStart
chr7	19714868	19715464	597	-1.14	3.1e-05	0.00011	ENSMUSG00000002984	Tomm40	protein_coding	overlapStart
chr7	19749169	19749532	364	-1.2	0.00466	0.00918	ENSMUSG00000062300	Nectin2	protein_coding	inside
chr7	19770092	19771108	1017	-1.23	1.14e-17	5.46e-16	ENSMUSG00000002980	Bcam	protein_coding	overlapStart
chr7	24237358	24237684	327	-1.2	5.28e-05	0.000177	ENSMUSG00000074283	Zfp109	protein_coding	overlapStart
chr7	24377365	24377718	354	-1.76	8.95e-07	4.67e-06	ENSMUSG00000054342	Kcnn4	protein_coding	inside
chr7	24481567	24482469	903	-1.66	2.99e-12	5.37e-11	ENSMUSG00000054793	Cadm4	protein_coding	overlapStart
chr7	24593842	24594218	377	-1.32	3.47e-06	1.57e-05	ENSMUSG00000064254	Ethe1	protein_coding	inside
chr7	25010327	25010866	540	-2.51	0.00792	0.0147	ENSMUSG00000003378	Grik5	protein_coding	inside
chr7	25272057	25273185	1129	-1.45	4.89e-06	2.13e-05	ENSMUSG00000005442	Cic	protein_coding	inside
chr7	25295079	25295438	360	-1.27	0.00285	0.00594	ENSMUSG00000005447	Pafah1b3	protein_coding	inside
chr7	25711201	25713503	2303	-1.1	4.92e-05	0.000166	ENSMUSG00000002608	Ccdc97	protein_coding	inside
chr7	25734247	25734914	668	-1.09	0.0235	0.0389	ENSMUSG00000040725	Hnrnpul1	protein_coding	inside
chr7	27331073	27331393	321	-1.19	8.1e-06	3.34e-05	ENSMUSG00000040488	Ltbp4	protein_coding	inside
chr7	27337355	27337692	338	-1.23	1.96e-06	9.39e-06	ENSMUSG00000040488	Ltbp4	protein_coding	inside
chr7	27403998	27404829	832	-1.42	2.17e-06	1.03e-05	ENSMUSG00000011751	Sptbn4	protein_coding	inside
chr7	27553274	27553624	351	-1.01	1.23e-05	4.85e-05	ENSMUSG00000049643	2310022A10Rik	protein_coding	inside
chr7	28294336	28295186	851	-1.06	0.000111	0.000341	ENSMUSG00000003436	Dll3	protein_coding	inside
chr7	28301978	28302606	629	-1	0.0032	0.00658	ENSMUSG00000003436	Dll3	protein_coding	overlapStart
chr7	28311437	28312062	626	-1	0.0127	0.0225	ENSMUSG00000003438	Timm50	protein_coding	inside
chr7	28562548	28562836	289	-2.59	0.0135	0.0238	ENSMUSG00000109336	Samd4b	protein_coding	inside
chr7	28732483	28732863	381	-1.22	6.66e-09	5.72e-08	ENSMUSG00000030598	Fbxo17	protein_coding	inside
chr7	28888304	28889293	990	-2.44	4.18e-07	2.38e-06	ENSMUSG00000054083	Capn12	protein_coding	inside
chr7	28901368	28901852	485	-1.73	0.000117	0.000355	ENSMUSG00000054808	Actn4	protein_coding	inside
chr7	29518194	29518566	373	-1.4	3.65e-09	3.32e-08	ENSMUSG00000030583	Sipa1l3	protein_coding	inside
chr7	31126187	31127301	1115	-1.1	0.0113	0.0202	ENSMUSG00000019194	Scn1b	protein_coding	overlapStart
chr7	34196025	34196719	695	-1.02	1.14e-05	4.51e-05	ENSMUSG00000002635	Pdcd2l	protein_coding	overlapStart
chr7	34202452	34203095	644	-1.63	0.0143	0.025	ENSMUSG00000036427	Gpi1	protein_coding	inside
chr7	34203727	34204783	1057	-1.4	0.00272	0.0057	ENSMUSG00000036427	Gpi1	protein_coding	inside
chr7	34218048	34218361	314	-1.02	0.00651	0.0123	ENSMUSG00000036427	Gpi1	protein_coding	inside
chr7	34225926	34226479	554	-1.33	0.000183	0.000528	ENSMUSG00000036427	Gpi1	protein_coding	inside
chr7	34653607	34655707	2101	-1.03	1.47e-05	5.65e-05	ENSMUSG00000030499	Kctd15	protein_coding	inside
chr7	35334232	35335061	830	-1.08	1.26e-06	6.35e-06	ENSMUSG00000030494	Rhpn2	protein_coding	inside
chr7	36697414	36698468	1055	-1.49	0.00457	0.00903	ENSMUSG00000021217	Tshz3	protein_coding	overlapStart
chr7	38106564	38107560	997	-1	0.00211	0.00453	ENSMUSG00000002068	Ccne1	protein_coding	overlapStart
chr7	43579712	43580296	585	-1.02	1.03e-06	5.28e-06	ENSMUSG00000030469	Zfp719	protein_coding	inside
chr7	44245952	44247733	1782	-1.08	8.44e-47	2.33e-43	ENSMUSG00000045411	2410002F23Rik	protein_coding	overlapStart
chr7	44354031	44354330	300	-4.12	0.0055	0.0106	ENSMUSG00000038738	Shank1	protein_coding	inside
chr7	45421968	45422622	655	-1.56	0.0235	0.0389	ENSMUSG00000003868	Ruvbl2	protein_coding	inside
chr7	45523795	45524064	270	-1.12	0.00636	0.0121	ENSMUSG00000040435	Ppp1r15a	protein_coding	inside
chr7	45793462	45795543	2082	-1.44	0.000368	0.000978	ENSMUSG00000062044	Lmtk3	protein_coding	inside
chr7	45830436	45830814	379	-1.04	0.000636	0.00158	ENSMUSG00000053801	Grwd1	protein_coding	inside
chr7	45861926	45862612	687	-1.18	1.2e-06	6.09e-06	ENSMUSG00000002771	Grin2d	protein_coding	inside
chr7	45896321	45896716	396	-1.03	6.97e-07	3.75e-06	ENSMUSG00000040231	Syngr4	protein_coding	overlapStart
chr7	46033688	46034124	437	-1.28	0.0091	0.0166	ENSMUSG00000030835	Nomo1	protein_coding	overlapStart
chr7	46179431	46180243	813	-1.12	1.95e-08	1.51e-07	ENSMUSG00000040136	Abcc8	protein_coding	overlapStart
chr7	46639084	46640291	1208	-1	4.16e-10	4.61e-09	ENSMUSG00000030839	Sergef	protein_coding	overlapStart
chr7	46851458	46852677	1220	-1.12	1.71e-05	6.48e-05	ENSMUSG00000063229	Ldha	protein_coding	inside
chr7	48137271	48138174	904	-1.2	3.6e-06	1.62e-05	ENSMUSG00000101352	Gm28665	processed_pseudogene	upstream
[truncated: 528 more rows]
