# Supplementary material for: Cross-regulome profiling of RNA polymerases highlights the regulatory role of polymerase III on mRNA transcription by maintaining local chromatin architecture
Source: Genome Biol. 2022 Nov 28;23:246. doi: 10.1186/s13059-022-02812-w (PMC9703767; doi:10.1186/s13059-022-02812-w)
Supplement: Supplementary file 6 — Additional file 6: Table S5. PRO-Seq and Pol II ChIP-Seq defined elongation-affected and unaffected genes upon Pol III depletion. [file 13059_2022_2812_MOESM6_ESM.xlsx]

## Sheet: Table S5
Table S5. PRO-Seq and Pol II ChIP-Seq defined elongation-affected and unaffected genes upon Pol III depletion.
Elongation-affected genes ( N= 773 )			Elongation-unaffected genes ( N= 3,290 )
ENSEMBL_ID	Gene_Symbol		ENSEMBL_ID	Gene_Symbol
ENSMUSG00000024493	Lars		ENSMUSG00000049313	Sorl1
ENSMUSG00000015759	Cnih1		ENSMUSG00000052609	Plekhg3
ENSMUSG00000031327	Chic1		ENSMUSG00000008206	Cers4
ENSMUSG00000068823	Csde1		ENSMUSG00000015714	Cers2
ENSMUSG00000028719	Cmpk1		ENSMUSG00000037552	Plekhg2
ENSMUSG00000063235	Ptpmt1		ENSMUSG00000036622	Atp13a2
ENSMUSG00000068036	Afdn		ENSMUSG00000058192	Zfp846
ENSMUSG00000031353	Rbbp7		ENSMUSG00000024892	Pcx
ENSMUSG00000026439	Rbbp5		ENSMUSG00000028699	Tspan1
ENSMUSG00000028233	Tgs1		ENSMUSG00000026643	Nmt2
ENSMUSG00000021929	Kpna3		ENSMUSG00000025511	Tspan4
ENSMUSG00000018362	Kpna2		ENSMUSG00000028152	Tspan5
ENSMUSG00000020716	Nf1		ENSMUSG00000038167	Plekhg6
ENSMUSG00000072872	Rybp		ENSMUSG00000022623	Shank3
ENSMUSG00000047539	Fbxo28		ENSMUSG00000038677	Scube3
ENSMUSG00000021548	Ccnh		ENSMUSG00000034462	Pkd2
ENSMUSG00000019857	Asf1a		ENSMUSG00000032855	Pkd1
ENSMUSG00000040594	Ranbp17		ENSMUSG00000030731	Syt3
ENSMUSG00000025332	Kdm5c		ENSMUSG00000038872	Zfhx3
ENSMUSG00000027676	Ccdc39		ENSMUSG00000049555	Tmie
ENSMUSG00000024241	Sos1		ENSMUSG00000060802	B2m
ENSMUSG00000040383	Aqr		ENSMUSG00000038256	Bcl9
ENSMUSG00000039983	Ccdc32		ENSMUSG00000000120	Ngfr
ENSMUSG00000059005	Hnrnpa3		ENSMUSG00000014226	Cacybp
ENSMUSG00000069495	Epc2		ENSMUSG00000026111	Unc50
ENSMUSG00000027160	Ccdc34		ENSMUSG00000003200	Sh3gl1
ENSMUSG00000002996	Hbp1		ENSMUSG00000042797	Aqp11
ENSMUSG00000032340	Neo1		ENSMUSG00000085498	Gm14023
ENSMUSG00000029486	Mrpl1		ENSMUSG00000028821	Syf2
ENSMUSG00000035158	Mitf		ENSMUSG00000042608	Stk40
ENSMUSG00000034329	Brip1		ENSMUSG00000097006	9530082P21Rik
ENSMUSG00000001376	Vps50		ENSMUSG00000027952	Pmvk
ENSMUSG00000020530	Ggnbp2		ENSMUSG00000004902	Slc25a18
ENSMUSG00000019804	Snx3		ENSMUSG00000027498	Cstf1
ENSMUSG00000034484	Snx2		ENSMUSG00000003316	Glg1
ENSMUSG00000102976	Zc3h11a		ENSMUSG00000004056	Akt2
ENSMUSG00000031591	Asah1		ENSMUSG00000061315	Naca
ENSMUSG00000049038	Mterf2		ENSMUSG00000029101	Rgs12
ENSMUSG00000039000	Ube3c		ENSMUSG00000005150	Wdr83
ENSMUSG00000025326	Ube3a		ENSMUSG00000022779	Top3b
ENSMUSG00000032757	Bet1		ENSMUSG00000041975	Mettl8
ENSMUSG00000027176	Cstf3		ENSMUSG00000030876	Mettl9
ENSMUSG00000025980	Hspd1		ENSMUSG00000031388	Naa10
ENSMUSG00000085622	3110056K07Rik		ENSMUSG00000020691	Mettl2
ENSMUSG00000030978	Rrm1		ENSMUSG00000032127	Vps11
ENSMUSG00000027365	Trpm7		ENSMUSG00000019470	Xab2
ENSMUSG00000039361	Picalm		ENSMUSG00000021806	Nid2
ENSMUSG00000014907	Naf1		ENSMUSG00000002129	Sf3a1
ENSMUSG00000063273	Naa15		ENSMUSG00000020211	Sf3a2
ENSMUSG00000033769	Exoc6b		ENSMUSG00000025231	Sufu
ENSMUSG00000027206	Cops2		ENSMUSG00000024081	Cebpz
ENSMUSG00000020076	Ddx50		ENSMUSG00000022429	Dmc1
ENSMUSG00000051705	Senp8		ENSMUSG00000017781	Pitpna
ENSMUSG00000041685	Fcho2		ENSMUSG00000027452	Acss1
ENSMUSG00000025917	Cops5		ENSMUSG00000050017	Pitpnb
ENSMUSG00000027782	Kpna4		ENSMUSG00000009741	Ubp1
ENSMUSG00000041406	BC055324		ENSMUSG00000032202	Rab27a
ENSMUSG00000029290	Zfp326		ENSMUSG00000031986	Sprtn
ENSMUSG00000037075	Rnf139		ENSMUSG00000037257	Aagab
ENSMUSG00000062352	Itgb1bp1		ENSMUSG00000039990	Edrf1
ENSMUSG00000021549	Rasa1		ENSMUSG00000018661	Cog1
ENSMUSG00000028248	Pnisr		ENSMUSG00000040842	Szrd1
ENSMUSG00000052144	Ppp4r2		ENSMUSG00000073413	Ly6g6d
ENSMUSG00000049659	Aftph		ENSMUSG00000024212	Mllt1
ENSMUSG00000022749	Tbc1d23		ENSMUSG00000010290	AI597479
ENSMUSG00000026014	Raph1		ENSMUSG00000027466	Rbck1
ENSMUSG00000055240	Zfp101		ENSMUSG00000025094	Slc18a2
ENSMUSG00000041718	Alg13		ENSMUSG00000053110	Yap1
ENSMUSG00000031299	Pdha1		ENSMUSG00000029003	Mad2l2
ENSMUSG00000002477	Snrpd1		ENSMUSG00000036478	Btg1
ENSMUSG00000073639	Rab18		ENSMUSG00000015755	Tab2
ENSMUSG00000060510	Zfp266		ENSMUSG00000030400	Ercc2
ENSMUSG00000033883	Zfp267		ENSMUSG00000005299	Letm1
ENSMUSG00000060098	Prmt7		ENSMUSG00000054051	Ercc6
ENSMUSG00000041702	Btbd7		ENSMUSG00000035671	Zswim4
ENSMUSG00000031311	Nono		ENSMUSG00000032846	Zswim6
ENSMUSG00000005609	Ctr9		ENSMUSG00000027936	Crtc2
ENSMUSG00000033004	Mycbp2		ENSMUSG00000032705	Exd2
ENSMUSG00000027820	Mme		ENSMUSG00000048439	Nupl2
ENSMUSG00000007415	Gatad1		ENSMUSG00000005125	Ndrg1
ENSMUSG00000019883	Echdc1		ENSMUSG00000004558	Ndrg2
ENSMUSG00000066406	Akap13		ENSMUSG00000006216	Clcnkb
ENSMUSG00000029916	Agk		ENSMUSG00000036564	Ndrg4
ENSMUSG00000033773	Rpap2		ENSMUSG00000031578	Mak16
ENSMUSG00000052253	Zfp622		ENSMUSG00000020612	Prkar1a
ENSMUSG00000041846	Ppp4r3a		ENSMUSG00000026275	Ppp1r7
ENSMUSG00000020463	Ppp4r3b		ENSMUSG00000031659	Adcy7
ENSMUSG00000031590	Frg1		ENSMUSG00000020183	Cpm
ENSMUSG00000074165	Zfp788		ENSMUSG00000019188	H13
ENSMUSG00000060475	Wtap		ENSMUSG00000028882	Ppp1r8
ENSMUSG00000029235	Pdcl2		ENSMUSG00000034032	Rpap1
ENSMUSG00000066798	Zbtb6		ENSMUSG00000033128	Gga1
ENSMUSG00000027201	Myef2		ENSMUSG00000001420	Tmem79
ENSMUSG00000037674	Rfx7		ENSMUSG00000035407	Kank4
ENSMUSG00000021079	Timm9		ENSMUSG00000030042	Pole4
ENSMUSG00000038379	Ttk		ENSMUSG00000032194	Kank2
ENSMUSG00000055436	Srsf11		ENSMUSG00000022544	Eef2kmt
ENSMUSG00000028243	Ubxn2b		ENSMUSG00000074406	Zfp628
ENSMUSG00000020634	Ubxn2a		ENSMUSG00000029617	Ccz1
ENSMUSG00000058291	Zfp68		ENSMUSG00000025006	Sorbs1
ENSMUSG00000105402	Gm3716		ENSMUSG00000034111	Tmed8
ENSMUSG00000071660	Ttc9c		ENSMUSG00000023460	Rab12
ENSMUSG00000031387	Renbp		ENSMUSG00000046873	Mbtps2
ENSMUSG00000032103	Pus3		ENSMUSG00000027854	Sike1
ENSMUSG00000029202	Pds5a		ENSMUSG00000000958	Slc7a7
ENSMUSG00000025428	Atp5a1		ENSMUSG00000022756	Slc7a4
ENSMUSG00000025747	Tyms		ENSMUSG00000040010	Slc7a5
ENSMUSG00000097333	Zfp87		ENSMUSG00000038607	Gng10
ENSMUSG00000031095	Cul4b		ENSMUSG00000036402	Gng12
ENSMUSG00000036676	Tmtc3		ENSMUSG00000031751	Amfr
ENSMUSG00000041935	AW549877		ENSMUSG00000028879	Stx12
ENSMUSG00000021124	Vti1b		ENSMUSG00000031665	Sall1
ENSMUSG00000026393	Nek7		ENSMUSG00000027522	Stx16
ENSMUSG00000026383	Epb41l5		ENSMUSG00000029125	Stx18
ENSMUSG00000033845	Mrpl15		ENSMUSG00000024118	Tedc2
ENSMUSG00000053253	Ndfip2		ENSMUSG00000051950	B3glct
ENSMUSG00000022757	Tfg		ENSMUSG00000056260	Lrif1
ENSMUSG00000021737	Psmd6		ENSMUSG00000036667	Tcaf1
ENSMUSG00000026229	Psmd1		ENSMUSG00000024578	Il17b
ENSMUSG00000031010	Usp9x		ENSMUSG00000049624	Slc17a5
ENSMUSG00000014668	Chfr		ENSMUSG00000062729	Ppox
ENSMUSG00000008976	Gabpa		ENSMUSG00000052852	Reep1
ENSMUSG00000026718	Stam		ENSMUSG00000022615	Tymp
ENSMUSG00000026664	Phyh		ENSMUSG00000041629	Fam104a
ENSMUSG00000027552	E2f5		ENSMUSG00000040721	Zfhx2
ENSMUSG00000027454	Gins1		ENSMUSG00000019873	Reep3
ENSMUSG00000030615	Tmem126a		ENSMUSG00000011589	Fsd1
ENSMUSG00000037474	Dtl		ENSMUSG00000020653	Klf11
ENSMUSG00000025982	Sf3b1		ENSMUSG00000027315	Spint1
ENSMUSG00000022336	Eif3e		ENSMUSG00000035397	Klf16
ENSMUSG00000030870	Ubfd1		ENSMUSG00000030087	Klf15
ENSMUSG00000020794	Ube2g1		ENSMUSG00000026594	Ralgps2
ENSMUSG00000029782	Tmem209		ENSMUSG00000038831	Ralgps1
ENSMUSG00000072501	Phf20l1		ENSMUSG00000017221	Psmd3
ENSMUSG00000097537	2610020C07Rik		ENSMUSG00000031843	Mphosph6
ENSMUSG00000009079	Ewsr1		ENSMUSG00000026018	Ica1l
ENSMUSG00000047036	Zfp445		ENSMUSG00000026922	Agpat2
ENSMUSG00000027893	Ahcyl1		ENSMUSG00000010048	Ifrd2
ENSMUSG00000029208	Guf1		ENSMUSG00000015889	Lta4h
ENSMUSG00000058503	Fam133b		ENSMUSG00000087166	L1td1
ENSMUSG00000034252	Senp6		ENSMUSG00000020289	Nprl3
ENSMUSG00000022698	Naa50		ENSMUSG00000032122	Slc37a2
ENSMUSG00000005371	Fbxo11		ENSMUSG00000045973	Slc25a51
ENSMUSG00000025958	Creb1		ENSMUSG00000095115	Itpripl2
ENSMUSG00000029384	2010109A12Rik		ENSMUSG00000037730	Mynn
ENSMUSG00000027180	Fbxo3		ENSMUSG00000024735	Prpf19
ENSMUSG00000027959	Sass6		ENSMUSG00000039449	Prpf18
ENSMUSG00000001786	Fbxo7		ENSMUSG00000014418	Hps5
ENSMUSG00000074656	Eif2s2		ENSMUSG00000042328	Hps4
ENSMUSG00000021007	Spata7		ENSMUSG00000066151	Fkbp15
ENSMUSG00000027722	Spata5		ENSMUSG00000025188	Hps1
ENSMUSG00000086503	Xist		ENSMUSG00000040520	Manea
ENSMUSG00000026004	Kansl1l		ENSMUSG00000011148	Adssl1
ENSMUSG00000061544	Zfp229		ENSMUSG00000010362	Rdm1
ENSMUSG00000042508	Dmtf1		ENSMUSG00000032470	Mras
ENSMUSG00000020986	Sec23a		ENSMUSG00000034342	Cbl
ENSMUSG00000021681	Aggf1		ENSMUSG00000024039	Cbs
ENSMUSG00000028420	Tmem38b		ENSMUSG00000024150	Mcfd2
ENSMUSG00000041720	Pi4ka		ENSMUSG00000031808	Slc27a1
ENSMUSG00000033014	Trim33		ENSMUSG00000000182	Fgf23
ENSMUSG00000036820	Amdhd2		ENSMUSG00000030447	Cyfip1
ENSMUSG00000039200	Atf7ip2		ENSMUSG00000002550	Uck1
ENSMUSG00000038563	Efl1		ENSMUSG00000022881	Rfc4
ENSMUSG00000030451	Herc2		ENSMUSG00000029191	Rfc1
ENSMUSG00000029186	Pi4k2b		ENSMUSG00000025793	Hgs
ENSMUSG00000045942	BC049762		ENSMUSG00000032047	Acat1
ENSMUSG00000039531	Zup1		ENSMUSG00000025269	Apex2
ENSMUSG00000032763	Ilvbl		ENSMUSG00000035561	Aldh1b1
ENSMUSG00000040018	Cox15		ENSMUSG00000034675	Dbn1
ENSMUSG00000091803	Cox16		ENSMUSG00000044952	Kctd21
ENSMUSG00000027173	Depdc7		ENSMUSG00000002458	Rgs19
ENSMUSG00000026155	Smap1		ENSMUSG00000045409	Trim39
ENSMUSG00000018239	Zcchc10		ENSMUSG00000034333	Zbed4
ENSMUSG00000062627	Mysm1		ENSMUSG00000062054	Iah1
ENSMUSG00000066043	Phactr4		ENSMUSG00000056043	Rgs9bp
ENSMUSG00000030213	Atf7ip		ENSMUSG00000048756	Foxo3
ENSMUSG00000021133	Susd6		ENSMUSG00000000168	Dlat
ENSMUSG00000035151	Elmod2		ENSMUSG00000031605	Klhl2
ENSMUSG00000006005	Tpr		ENSMUSG00000026854	Usp20
ENSMUSG00000024597	Slc12a2		ENSMUSG00000023031	Cela1
ENSMUSG00000030754	Copb1		ENSMUSG00000000957	Mmp14
ENSMUSG00000026103	Gls		ENSMUSG00000031790	Mmp15
ENSMUSG00000020978	Klhdc2		ENSMUSG00000032870	Smap2
ENSMUSG00000004085	Map3k20		ENSMUSG00000020476	Dbnl
ENSMUSG00000027002	Nckap1		ENSMUSG00000092239	1700031A10Rik
ENSMUSG00000043929	Klhl15		ENSMUSG00000003437	Paf1
ENSMUSG00000031701	Dnaja2		ENSMUSG00000032584	Mst1r
ENSMUSG00000015733	Capza2		ENSMUSG00000029185	Fam114a1
ENSMUSG00000070372	Capza1		ENSMUSG00000005871	Apc
ENSMUSG00000042410	Agps		ENSMUSG00000046441	Cmtr2
ENSMUSG00000024073	Birc6		ENSMUSG00000038080	Kdm1b
ENSMUSG00000038388	Mpp6		ENSMUSG00000080316	Spaca6
ENSMUSG00000021112	Mpp5		ENSMUSG00000059486	Kbtbd2
ENSMUSG00000094870	Zfp131		ENSMUSG00000033933	Vhl
ENSMUSG00000038733	Wdr26		ENSMUSG00000055235	Wdr86
ENSMUSG00000033792	Atp7a		ENSMUSG00000030031	Kbtbd8
ENSMUSG00000036202	Rif1		ENSMUSG00000023952	Gtpbp2
ENSMUSG00000072980	Oip5		ENSMUSG00000025417	Pip4k2c
ENSMUSG00000022314	Rad21		ENSMUSG00000029708	Gcc1
ENSMUSG00000021244	Ylpm1		ENSMUSG00000039096	Rsad1
ENSMUSG00000040599	Mis12		ENSMUSG00000035239	Neu3
ENSMUSG00000005698	Ctcf		ENSMUSG00000034863	Ano8
ENSMUSG00000041328	Pcf11		ENSMUSG00000032754	Slc8b1
ENSMUSG00000031221	Igbp1		ENSMUSG00000031990	Jam3
ENSMUSG00000010392	Gosr1		ENSMUSG00000028560	Usp1
ENSMUSG00000032293	Ireb2		ENSMUSG00000032376	Usp3
ENSMUSG00000014767	Tbp		ENSMUSG00000032612	Usp4
ENSMUSG00000022000	Zc3h13		ENSMUSG00000025236	Adpgk
ENSMUSG00000027828	Ssr3		ENSMUSG00000050627	Gpd1l
ENSMUSG00000029161	Cgref1		ENSMUSG00000087022	9130024F11Rik
ENSMUSG00000027099	Mtx2		ENSMUSG00000063672	Nkx6-3
ENSMUSG00000031403	Dkc1		ENSMUSG00000024208	Uqcc2
ENSMUSG00000040928	S100pbp		ENSMUSG00000022983	Scaf4
ENSMUSG00000027367	Stard7		ENSMUSG00000018899	Irf1
ENSMUSG00000027104	Atf2		ENSMUSG00000026575	Nme7
ENSMUSG00000040250	Ints13		ENSMUSG00000020857	Nme2
ENSMUSG00000022020	Naa16		ENSMUSG00000033039	Micall1
ENSMUSG00000021428	Riok1		ENSMUSG00000002325	Irf9
ENSMUSG00000022487	Gtsf1		ENSMUSG00000018387	Shroom1
ENSMUSG00000030894	Tpp1		ENSMUSG00000033871	Ppargc1b
ENSMUSG00000041763	Tpp2		ENSMUSG00000020385	Clk4
ENSMUSG00000034154	Ino80		ENSMUSG00000030917	Tmem159
ENSMUSG00000021238	Aldh6a1		ENSMUSG00000035376	Hacd2
ENSMUSG00000035133	Arhgap5		ENSMUSG00000049940	Pgrmc2
ENSMUSG00000028403	Zdhhc21		ENSMUSG00000060716	Plekhh1
ENSMUSG00000027487	Cdk5rap1		ENSMUSG00000006931	P3h4
ENSMUSG00000039470	Zdhhc2		ENSMUSG00000030330	Ing4
ENSMUSG00000034075	Zdhhc5		ENSMUSG00000027550	Lrrcc1
ENSMUSG00000034206	Polq		ENSMUSG00000026556	Vangl2
ENSMUSG00000021639	Gtf2h2		ENSMUSG00000011158	Brf1
ENSMUSG00000028556	Dock7		ENSMUSG00000043535	Setx
ENSMUSG00000049439	Cyp20a1		ENSMUSG00000019810	Fuca2
ENSMUSG00000024491	Rbm27		ENSMUSG00000074064	Mlycd
ENSMUSG00000010608	Rbm25		ENSMUSG00000003660	Snrnp200
ENSMUSG00000031536	Polb		ENSMUSG00000025786	Zdhhc3
ENSMUSG00000090100	Ttbk2		ENSMUSG00000001844	Zdhhc4
ENSMUSG00000055531	Cpsf6		ENSMUSG00000024982	Zdhhc6
ENSMUSG00000032116	Stt3a		ENSMUSG00000073889	Il11ra1
ENSMUSG00000029777	Gars		ENSMUSG00000097557	C130060C02Rik
ENSMUSG00000021036	Sptlc2		ENSMUSG00000046722	Cdc42se1
ENSMUSG00000038766	Gabpb2		ENSMUSG00000026245	Farsb
ENSMUSG00000021114	Atp6v1d		ENSMUSG00000002500	Rpl3l
ENSMUSG00000025246	Tbl1x		ENSMUSG00000040703	Cyp2s1
ENSMUSG00000024096	Ralbp1		ENSMUSG00000006638	Abhd1
ENSMUSG00000029238	Clock		ENSMUSG00000068129	Cst7
ENSMUSG00000042548	Asxl1		ENSMUSG00000020832	Eral1
ENSMUSG00000029422	Rsrc2		ENSMUSG00000034382	AI661453
ENSMUSG00000051730	Mettl5		ENSMUSG00000020255	D10Wsu102e
ENSMUSG00000035898	Uba6		ENSMUSG00000026917	Wdr5
ENSMUSG00000040351	Ankib1		ENSMUSG00000032312	Csk
ENSMUSG00000075376	Rc3h2		ENSMUSG00000038145	Snrk
ENSMUSG00000030061	Uba3		ENSMUSG00000061607	Mdc1
ENSMUSG00000097589	Dleu2		ENSMUSG00000024018	Ccdc167
ENSMUSG00000071337	Tia1		ENSMUSG00000032557	Uba5
ENSMUSG00000024795	Kif20b		ENSMUSG00000021891	Mettl6
ENSMUSG00000014353	Tmem87b		ENSMUSG00000038135	Crygn
ENSMUSG00000042541	Sem1		ENSMUSG00000001924	Uba1
ENSMUSG00000074746	Pdzd8		ENSMUSG00000029718	Pcolce
ENSMUSG00000062203	Gspt1		ENSMUSG00000031328	Flna
ENSMUSG00000002728	Naa20		ENSMUSG00000068699	Flnc
ENSMUSG00000029840	Mtpn		ENSMUSG00000059866	Tnip2
ENSMUSG00000031731	Ap1g1		ENSMUSG00000042719	Naa25
ENSMUSG00000078578	Ube2d3		ENSMUSG00000031792	Usb1
ENSMUSG00000026784	Pdss1		ENSMUSG00000036613	Eipr1
ENSMUSG00000054280	Prr14l		ENSMUSG00000021266	Wars
ENSMUSG00000030822	Prr14		ENSMUSG00000028874	Fgr
ENSMUSG00000015748	Prpf3		ENSMUSG00000010067	Rassf1
ENSMUSG00000037253	Mex3c		ENSMUSG00000037306	Man1c1
ENSMUSG00000012535	Tnpo3		ENSMUSG00000006169	Clint1
ENSMUSG00000063406	Tmed5		ENSMUSG00000087138	Gm15545
ENSMUSG00000009470	Tnpo1		ENSMUSG00000024187	Fam234a
ENSMUSG00000020561	Twistnb		ENSMUSG00000052712	BC004004
ENSMUSG00000026867	Gapvd1		ENSMUSG00000022960	Donson
ENSMUSG00000032212	Sltm		ENSMUSG00000025189	Cnnm1
ENSMUSG00000000686	Abhd15		ENSMUSG00000022218	Tgm1
ENSMUSG00000058706	0610030E20Rik		ENSMUSG00000037820	Tgm2
ENSMUSG00000040282	BC052040		ENSMUSG00000018470	Kcnab3
ENSMUSG00000034442	Trmt5		ENSMUSG00000040396	Abhd13
ENSMUSG00000054939	Zfp174		ENSMUSG00000097785	B230217O12Rik
ENSMUSG00000021552	Gkap1		ENSMUSG00000027246	Ell3
ENSMUSG00000054611	Kdm2a		ENSMUSG00000041168	Lonp1
ENSMUSG00000012396	Nanog		ENSMUSG00000038400	Pmepa1
ENSMUSG00000046836	Brox		ENSMUSG00000030409	Dmpk
ENSMUSG00000036513	Commd2		ENSMUSG00000036858	Ptcra
ENSMUSG00000075486	Commd6		ENSMUSG00000002083	Bbc3
ENSMUSG00000035572	Dcaf10		ENSMUSG00000074796	Slc4a11
ENSMUSG00000042460	C1galt1		ENSMUSG00000024740	Ddb1
ENSMUSG00000016534	Lamp2		ENSMUSG00000002833	Hdgfl2
ENSMUSG00000037426	Depdc5		ENSMUSG00000022234	Cct5
ENSMUSG00000006715	Gmnn		ENSMUSG00000042203	Tbc1d22b
ENSMUSG00000022400	Rbx1		ENSMUSG00000068758	Il3ra
ENSMUSG00000026469	Xpr1		ENSMUSG00000020534	Shmt1
ENSMUSG00000036810	Cnep1r1		ENSMUSG00000011884	Gltp
ENSMUSG00000043252	Tmem64		ENSMUSG00000024588	Fech
ENSMUSG00000024054	Smchd1		ENSMUSG00000089872	Rps6kc1
ENSMUSG00000037058	Paip2		ENSMUSG00000035390	Brsk1
ENSMUSG00000035455	Fignl1		ENSMUSG00000037171	Nodal
ENSMUSG00000040459	Arglu1		ENSMUSG00000038644	Pold1
ENSMUSG00000025607	Copg2		ENSMUSG00000027667	Zfp639
ENSMUSG00000022641	Bbx		ENSMUSG00000079426	Arpc4
ENSMUSG00000020257	Wdr82		ENSMUSG00000046567	4930430F08Rik
ENSMUSG00000008859	Rala		ENSMUSG00000019777	Hdac2
ENSMUSG00000048234	Rnf149		ENSMUSG00000008855	Hdac5
ENSMUSG00000026915	Strbp		ENSMUSG00000026313	Hdac4
ENSMUSG00000058355	Abce1		ENSMUSG00000022475	Hdac7
ENSMUSG00000030201	Lrp6		ENSMUSG00000031161	Hdac6
ENSMUSG00000058835	Abi1		ENSMUSG00000015468	Notch4
ENSMUSG00000027248	Pdia3		ENSMUSG00000022500	Litaf
ENSMUSG00000030960	Eef1akmt2		ENSMUSG00000073733	Cplane2
ENSMUSG00000055150	Zfp78		ENSMUSG00000026923	Notch1
ENSMUSG00000034621	Gpatch8		ENSMUSG00000027878	Notch2
ENSMUSG00000061898	Rbak		ENSMUSG00000038146	Notch3
ENSMUSG00000068882	Ssb		ENSMUSG00000022151	Ttc33
ENSMUSG00000037572	Wdhd1		ENSMUSG00000038895	Zfp653
ENSMUSG00000021962	Dcp1a		ENSMUSG00000028018	Gstcd
ENSMUSG00000027746	Ufm1		ENSMUSG00000040356	Skiv2l
ENSMUSG00000046138	9930021J03Rik		ENSMUSG00000027439	Gzf1
ENSMUSG00000030654	Arl6ip1		ENSMUSG00000038286	Bphl
ENSMUSG00000047879	Usp14		ENSMUSG00000021474	Sfxn1
ENSMUSG00000054302	Eapp		ENSMUSG00000026811	St6galnac6
ENSMUSG00000035851	Ythdc1		ENSMUSG00000035944	Ttc38
ENSMUSG00000110444	Gm10033		ENSMUSG00000057286	St6galnac2
ENSMUSG00000052459	Atp6v1a		ENSMUSG00000038503	Mesd
ENSMUSG00000013663	Pten		ENSMUSG00000028955	Vamp3
ENSMUSG00000020687	Cdc27		ENSMUSG00000030469	Zfp719
ENSMUSG00000037822	Smim14		ENSMUSG00000026696	Vamp4
ENSMUSG00000078652	Psme3		ENSMUSG00000022885	St6gal1
ENSMUSG00000038024	Dennd4c		ENSMUSG00000050732	Vamp8
ENSMUSG00000040167	Ikzf5		ENSMUSG00000009030	Pdcl
ENSMUSG00000043131	Mob1a		ENSMUSG00000025217	Btrc
ENSMUSG00000022674	Ube2v2		ENSMUSG00000035891	Cerk
ENSMUSG00000003226	Ranbp2		ENSMUSG00000029640	Usp12
ENSMUSG00000004364	Cul3		ENSMUSG00000031826	Usp10
ENSMUSG00000030647	Ndufc2		ENSMUSG00000042644	Itpr3
ENSMUSG00000029209	Gnpda2		ENSMUSG00000032860	P2ry2
ENSMUSG00000028452	Vcp		ENSMUSG00000001910	Nacc1
ENSMUSG00000035596	Mboat7		ENSMUSG00000020393	Kremen1
ENSMUSG00000025016	Tm9sf3		ENSMUSG00000051007	Gatd1
ENSMUSG00000043241	Upf2		ENSMUSG00000054766	Set
ENSMUSG00000048118	Arid4a		ENSMUSG00000003585	Sec14l2
ENSMUSG00000039219	Arid4b		ENSMUSG00000053714	4732471J01Rik
ENSMUSG00000033813	Tcea1		ENSMUSG00000021061	Sptb
ENSMUSG00000025103	Btbd1		ENSMUSG00000029016	Clcn6
ENSMUSG00000027353	Mcm8		ENSMUSG00000000544	Gpa33
ENSMUSG00000020952	Scfd1		ENSMUSG00000024392	Bag6
ENSMUSG00000037112	Sik2		ENSMUSG00000040865	Ino80d
ENSMUSG00000075229	Ccdc58		ENSMUSG00000030689	Ino80e
ENSMUSG00000034820	Cpsf7		ENSMUSG00000097021	4933433G15Rik
ENSMUSG00000026743	Mllt10		ENSMUSG00000035735	Dagla
ENSMUSG00000022838	Eaf2		ENSMUSG00000027751	Supt20
ENSMUSG00000058267	Mrps14		ENSMUSG00000044968	Napepld
ENSMUSG00000047557	Lxn		ENSMUSG00000037287	Tbcel
ENSMUSG00000037808	Fam76b		ENSMUSG00000019194	Scn1b
ENSMUSG00000034218	Atm		ENSMUSG00000002870	Mcm2
ENSMUSG00000025758	Plk4		ENSMUSG00000005043	Sgsh
ENSMUSG00000069237	Fam8a1		ENSMUSG00000020101	Vsir
ENSMUSG00000021796	Bmpr1a		ENSMUSG00000021481	Zfp346
ENSMUSG00000052962	Mrpl35		ENSMUSG00000029141	Slc4a1ap
ENSMUSG00000036712	Cyld		ENSMUSG00000030741	Spns1
ENSMUSG00000019853	Hebp2		ENSMUSG00000042197	Zfp451
ENSMUSG00000028998	Tomm7		ENSMUSG00000087221	BC037032
ENSMUSG00000020982	Nemf		ENSMUSG00000060733	Ipmk
ENSMUSG00000028759	Hp1bp3		ENSMUSG00000057967	Fgf18
ENSMUSG00000037958	Nsrp1		ENSMUSG00000024346	Pfdn1
ENSMUSG00000049470	Aff4		ENSMUSG00000054612	Mgmt
ENSMUSG00000052681	Rap1b		ENSMUSG00000042826	Fgf11
ENSMUSG00000068798	Rap1a		ENSMUSG00000039205	Ciz1
ENSMUSG00000031068	Glrx3		ENSMUSG00000022483	Col2a1
ENSMUSG00000078435	AU041133		ENSMUSG00000030942	Thumpd1
ENSMUSG00000067851	Arfgef1		ENSMUSG00000007207	Stx1a
ENSMUSG00000015806	Qdpr		ENSMUSG00000030264	Thumpd3
ENSMUSG00000020419	Hormad2		ENSMUSG00000024246	Thumpd2
ENSMUSG00000022292	Rrm2b		ENSMUSG00000035770	Dync1li2
ENSMUSG00000037661	Gpr160		ENSMUSG00000048481	Mypop
ENSMUSG00000055024	Ep300		ENSMUSG00000027472	Pdrg1
ENSMUSG00000026083	Eif5b		ENSMUSG00000022106	Rcbtb2
ENSMUSG00000034998	Foxn2		ENSMUSG00000042705	Commd10
ENSMUSG00000027589	Pcmtd2		ENSMUSG00000021257	Angel1
ENSMUSG00000035704	Alg8		ENSMUSG00000025795	Rassf3
ENSMUSG00000020680	Taf15		ENSMUSG00000005142	Man2b1
ENSMUSG00000063810	Alms1		ENSMUSG00000079038	D130040H23Rik
ENSMUSG00000026048	Ercc5		ENSMUSG00000003623	Crot
ENSMUSG00000035529	Prdm4		ENSMUSG00000035576	L3mbtl1
ENSMUSG00000045576	St7l		ENSMUSG00000020439	Smtn
ENSMUSG00000052539	Magi3		ENSMUSG00000020413	Hus1
ENSMUSG00000027272	Ubr1		ENSMUSG00000026924	Sec16a
ENSMUSG00000031617	Tmem184c		ENSMUSG00000022414	Tab1
ENSMUSG00000017831	Rab5a		ENSMUSG00000024777	Ppp2r5b
ENSMUSG00000028229	Rmdn1		ENSMUSG00000033392	Clasp2
ENSMUSG00000061273	Mmgt1		ENSMUSG00000051285	Pcmtd1
ENSMUSG00000026999	Nup35		ENSMUSG00000056234	Ncoa4
ENSMUSG00000001655	Hoxc13		ENSMUSG00000039804	Ncoa5
ENSMUSG00000035351	Nup37		ENSMUSG00000022055	Nefl
ENSMUSG00000034021	Pds5b		ENSMUSG00000040434	Large2
ENSMUSG00000026019	Wdr12		ENSMUSG00000020396	Nefh
ENSMUSG00000027668	Mfn1		ENSMUSG00000030245	Golt1b
ENSMUSG00000034317	Trim59		ENSMUSG00000066892	Fbxl12
ENSMUSG00000032468	Armc8		ENSMUSG00000004263	Atn1
ENSMUSG00000025912	Mybl1		ENSMUSG00000030811	Fbxl19
ENSMUSG00000025907	Rb1cc1		ENSMUSG00000036687	Tmem184a
ENSMUSG00000015653	Steap2		ENSMUSG00000015461	Atf6b
ENSMUSG00000000001	Gnai3		ENSMUSG00000032411	Tfdp2
ENSMUSG00000027679	Dnajc19		ENSMUSG00000062822	4833420G17Rik
ENSMUSG00000022751	Nit2		ENSMUSG00000016758	Bik
ENSMUSG00000028710	Atpaf1		ENSMUSG00000025821	Zfp282
ENSMUSG00000027379	Bub1		ENSMUSG00000023990	Tfeb
ENSMUSG00000039068	Zzz3		ENSMUSG00000004446	Bid
ENSMUSG00000020650	Bcap29		ENSMUSG00000090000	Ier3ip1
ENSMUSG00000117869	Snhg4		ENSMUSG00000020326	Ccng1
ENSMUSG00000030751	Psma1		ENSMUSG00000033430	Terf2ip
ENSMUSG00000021076	Actr10		ENSMUSG00000062590	Armc9
ENSMUSG00000057181	5730455P16Rik		ENSMUSG00000002343	Armc6
ENSMUSG00000037815	Ctnna1		ENSMUSG00000057219	Armc7
ENSMUSG00000000355	Mcts1		ENSMUSG00000042178	Armc5
ENSMUSG00000024068	Spast		ENSMUSG00000034190	Chmp7
ENSMUSG00000020528	Prpsap2		ENSMUSG00000025371	Chmp6
ENSMUSG00000002845	Tmem39a		ENSMUSG00000027599	Armc1
ENSMUSG00000027177	Hipk3		ENSMUSG00000042709	Atpaf2
ENSMUSG00000047187	Rab2a		ENSMUSG00000033762	Recql4
ENSMUSG00000047045	Tmem164		ENSMUSG00000013997	Nit1
ENSMUSG00000054426	A930005H10Rik		ENSMUSG00000022607	Ptk2
ENSMUSG00000032119	Hinfp		ENSMUSG00000021360	Gcnt2
ENSMUSG00000032392	Parp16		ENSMUSG00000047881	Rell1
ENSMUSG00000041420	Meis3		ENSMUSG00000046070	Igfals
ENSMUSG00000019818	Cd164		ENSMUSG00000049515	Espnl
ENSMUSG00000044949	Ubtd2		ENSMUSG00000030397	Mark4
ENSMUSG00000091896	Ube2d2a		ENSMUSG00000052125	F730043M19Rik
ENSMUSG00000027108	Ola1		ENSMUSG00000021711	Trappc13
ENSMUSG00000038323	1700066M21Rik		ENSMUSG00000007411	Mark3
ENSMUSG00000042185	Nfrkb		ENSMUSG00000021287	Xrcc3
ENSMUSG00000021911	Parg		ENSMUSG00000050213	Snip1
ENSMUSG00000041028	Ghitm		ENSMUSG00000027963	Extl2
ENSMUSG00000022204	Ngdn		ENSMUSG00000070814	Zswim9
ENSMUSG00000026087	Mrpl30		ENSMUSG00000038670	Mybpc2
ENSMUSG00000042472	Zfp410		ENSMUSG00000014554	Dguok
ENSMUSG00000015522	Arnt		ENSMUSG00000016257	Prelid3b
ENSMUSG00000046519	Golph3l		ENSMUSG00000026773	Pfkfb3
ENSMUSG00000038116	Phf20		ENSMUSG00000040112	Mrps35
ENSMUSG00000066150	Slc31a1		ENSMUSG00000001285	Myg1
ENSMUSG00000035941	Ibtk		ENSMUSG00000027198	Ext2
ENSMUSG00000021192	Golga5		ENSMUSG00000039633	Lonrf1
ENSMUSG00000022828	Gtf2e1		ENSMUSG00000029174	Tbc1d1
ENSMUSG00000028291	Akirin2		ENSMUSG00000030747	Dgat2
ENSMUSG00000035293	G2e3		ENSMUSG00000040687	Madd
ENSMUSG00000021824	Ap3m1		ENSMUSG00000040761	Spen
ENSMUSG00000019802	Sec63		ENSMUSG00000038838	Vars2
ENSMUSG00000028483	Snapc3		ENSMUSG00000004462	Tbccd1
ENSMUSG00000032307	Ube2q2		ENSMUSG00000023949	Tcte1
ENSMUSG00000055204	Ankrd17		ENSMUSG00000026207	Speg
ENSMUSG00000026525	Opn3		ENSMUSG00000033685	Ucp2
ENSMUSG00000032998	Foxj3		ENSMUSG00000031392	Irak1
ENSMUSG00000031609	Sap30		ENSMUSG00000030410	Dmwd
ENSMUSG00000034042	Gpbp1l1		ENSMUSG00000029328	Hnrnpdl
ENSMUSG00000021555	Naa35		ENSMUSG00000028066	Pmf1
ENSMUSG00000027881	Prpf38b		ENSMUSG00000030592	Ryr1
ENSMUSG00000027011	Ube2e3		ENSMUSG00000042302	Ehbp1
ENSMUSG00000034297	Med13		ENSMUSG00000044709	Gemin7
ENSMUSG00000078427	Sarnp		ENSMUSG00000049396	Gemin4
ENSMUSG00000027080	Med19		ENSMUSG00000025732	Mcrip2
ENSMUSG00000026219	Trip12		ENSMUSG00000009418	Nav1
ENSMUSG00000020462	Cfap36		ENSMUSG00000063704	Mapk15
ENSMUSG00000025898	Cwf19l2		ENSMUSG00000052833	Sae1
ENSMUSG00000029571	Tmem106b		ENSMUSG00000030830	Itgal
ENSMUSG00000024528	Srfbp1		ENSMUSG00000053137	Mapk11
ENSMUSG00000031592	Pcm1		ENSMUSG00000022610	Mapk12
ENSMUSG00000032290	Ptpn9		ENSMUSG00000004864	Mapk13
ENSMUSG00000022672	Prkdc		ENSMUSG00000024160	Spsb3
ENSMUSG00000029687	Ezh2		ENSMUSG00000039474	Wfs1
ENSMUSG00000042323	Pbrm1		ENSMUSG00000041096	Tspyl2
ENSMUSG00000051232	Tmem199		ENSMUSG00000047777	Phf13
ENSMUSG00000020184	Mdm2		ENSMUSG00000054434	Tmem120b
ENSMUSG00000039985	Sinhcaf		ENSMUSG00000031539	Ap3m2
ENSMUSG00000054387	Mdm4		ENSMUSG00000062961	Ccdc177
ENSMUSG00000035284	Vps13c		ENSMUSG00000026827	Gpd2
ENSMUSG00000025759	Mfsd8		ENSMUSG00000020186	Csrp2
ENSMUSG00000022787	Wdr53		ENSMUSG00000030815	Phkg2
ENSMUSG00000039968	Rsbn1l		ENSMUSG00000019715	Gle1
ENSMUSG00000021972	Hmbox1		ENSMUSG00000056394	Lig1
ENSMUSG00000026754	Golga1		ENSMUSG00000068394	Cep152
ENSMUSG00000026646	Suv39h2		ENSMUSG00000029598	Plbd2
ENSMUSG00000024563	Smad2		ENSMUSG00000030214	Plbd1
ENSMUSG00000025102	3110040N11Rik		ENSMUSG00000020231	Dip2a
ENSMUSG00000001158	Snrnp27		ENSMUSG00000076435	Acsf2
ENSMUSG00000029776	Hibadh		ENSMUSG00000000555	Itga5
ENSMUSG00000030924	Rexo5		ENSMUSG00000027111	Itga6
ENSMUSG00000027317	Ppp1r14d		ENSMUSG00000050132	Sarm1
ENSMUSG00000020273	Papolg		ENSMUSG00000056228	Cars2
ENSMUSG00000021027	Ralgapa1		ENSMUSG00000019942	Cdk1
ENSMUSG00000069520	Tmem19		ENSMUSG00000030872	Gga2
ENSMUSG00000021537	Cetn3		ENSMUSG00000069089	Cdk7
ENSMUSG00000053012	Krcc1		ENSMUSG00000035936	Aldh5a1
ENSMUSG00000062797	Hikeshi		ENSMUSG00000079056	Kcnip3
ENSMUSG00000031367	Ap1s2		ENSMUSG00000054648	Zfp869
ENSMUSG00000032253	Phip		ENSMUSG00000020974	Pole2
ENSMUSG00000017776	Crk		ENSMUSG00000032551	1110059G10Rik
ENSMUSG00000043207	Zmpste24		ENSMUSG00000021567	Nkd2
ENSMUSG00000030386	Zfp606		ENSMUSG00000032741	Tpcn1
ENSMUSG00000079436	Kcnj13		ENSMUSG00000025473	Adam8
ENSMUSG00000028970	Abcb1b		ENSMUSG00000025940	Tmem70
ENSMUSG00000019809	Pex3		ENSMUSG00000018697	Aatf
ENSMUSG00000041997	Tlk1		ENSMUSG00000010025	Aldh3a2
ENSMUSG00000026150	Mff		ENSMUSG00000025375	Aatk
ENSMUSG00000046351	Zfp322a		ENSMUSG00000015837	Sqstm1
ENSMUSG00000054604	Cggbp1		ENSMUSG00000039357	Fut11
ENSMUSG00000021696	Elovl7		ENSMUSG00000046152	Fut10
ENSMUSG00000021470	Ercc6l2		ENSMUSG00000033953	Ppp3r1
ENSMUSG00000029684	Wasl		ENSMUSG00000102014	2900009J06Rik
ENSMUSG00000087174	5530601H04Rik		ENSMUSG00000029922	Mkrn1
ENSMUSG00000008226	Scrn3		ENSMUSG00000003402	Prkcsh
ENSMUSG00000041225	Arhgap12		ENSMUSG00000062234	Gak
ENSMUSG00000024078	Ttc27		ENSMUSG00000048371	Pdp2
ENSMUSG00000015882	Lcorl		ENSMUSG00000020272	Stk10
ENSMUSG00000017418	Arl5b		ENSMUSG00000007458	M6pr
ENSMUSG00000049872	Calhm5		ENSMUSG00000017007	Rbpjl
ENSMUSG00000031928	Mre11a		ENSMUSG00000040312	Cchcr1
ENSMUSG00000043190	Rfesd		ENSMUSG00000053985	Zfp14
ENSMUSG00000026761	Orc4		ENSMUSG00000038121	Fam210a
ENSMUSG00000029012	Orc5		ENSMUSG00000029587	Zfp12
ENSMUSG00000047466	8030462N17Rik		ENSMUSG00000006800	Sulf2
ENSMUSG00000022802	Lmln		ENSMUSG00000053654	Krt42
ENSMUSG00000032397	Tipin		ENSMUSG00000040524	Zfp609
ENSMUSG00000027942	4933434E20Rik		ENSMUSG00000074797	Itpa
ENSMUSG00000063179	Pstk		ENSMUSG00000085776	5430402O13Rik
ENSMUSG00000014633	Cmc2		ENSMUSG00000043702	Pde12
ENSMUSG00000038079	Tmem237		ENSMUSG00000025184	R3hcc1l
ENSMUSG00000046856	Gpr1		ENSMUSG00000032726	Bmp8a
ENSMUSG00000063972	Nr6a1		ENSMUSG00000039747	Orai2
ENSMUSG00000050714	Zbtb26		ENSMUSG00000043964	Orai3
ENSMUSG00000025257	Ribc1		ENSMUSG00000087354	4930404I05Rik
ENSMUSG00000021374	Nup153		ENSMUSG00000097615	Gm2061
ENSMUSG00000015932	Dstn		ENSMUSG00000035139	Secisbp2
ENSMUSG00000032097	Ddx6		ENSMUSG00000031930	Wwp2
ENSMUSG00000024135	Srbd1		ENSMUSG00000074182	Znhit6
ENSMUSG00000037149	Ddx1		ENSMUSG00000033411	Ctdspl2
ENSMUSG00000027326	Knl1		ENSMUSG00000005982	Naa60
ENSMUSG00000037475	Thoc2		ENSMUSG00000068101	Cenpm
ENSMUSG00000053453	Thoc7		ENSMUSG00000017754	Pltp
ENSMUSG00000058704	Memo1		ENSMUSG00000031530	Dusp4
ENSMUSG00000028676	Srsf10		ENSMUSG00000039163	Cmc1
ENSMUSG00000047368	Abhd17b		ENSMUSG00000028873	Cdca8
ENSMUSG00000020532	Acaca		ENSMUSG00000090110	Cmc4
ENSMUSG00000027641	Rbl1		ENSMUSG00000053483	Usp21
ENSMUSG00000033849	B3galt2		ENSMUSG00000004562	Arhgef40
ENSMUSG00000043831	Lysmd4		ENSMUSG00000014837	4931428F04Rik
ENSMUSG00000038215	Cep44		ENSMUSG00000085408	C530005A16Rik
ENSMUSG00000001017	Chtop		ENSMUSG00000029397	Rchy1
ENSMUSG00000025609	Mkln1		ENSMUSG00000042810	Krba1
ENSMUSG00000035329	Fbxo33		ENSMUSG00000025272	Tro
ENSMUSG00000050270	Tmem220		ENSMUSG00000030677	Kif22
ENSMUSG00000022914	Brwd1		ENSMUSG00000026880	Stom
ENSMUSG00000004535	Tax1bp1		ENSMUSG00000029136	Rbks
ENSMUSG00000029152	Ociad1		ENSMUSG00000003518	Dusp3
ENSMUSG00000041308	Sntb2		ENSMUSG00000026869	Psmd5
ENSMUSG00000057133	Chd6		ENSMUSG00000038046	Mrm3
ENSMUSG00000022837	Iqcb1		ENSMUSG00000018405	Mrm1
ENSMUSG00000022961	Son		ENSMUSG00000030291	Med21
ENSMUSG00000024477	Pggt1b		ENSMUSG00000092558	Med20
ENSMUSG00000019841	Rev3l		ENSMUSG00000019984	Med23
ENSMUSG00000034640	Tiparp		ENSMUSG00000027339	Rassf2
ENSMUSG00000018995	Nars2		ENSMUSG00000002968	Med25
ENSMUSG00000018189	Uchl5		ENSMUSG00000042129	Rassf4
ENSMUSG00000025962	Fastkd2		ENSMUSG00000026799	Med27
ENSMUSG00000021693	Kif2a		ENSMUSG00000045248	Med26
ENSMUSG00000025584	Pde8a		ENSMUSG00000021810	Ecd
ENSMUSG00000022111	Uchl3		ENSMUSG00000026825	Dnm1
ENSMUSG00000042029	Ncapg2		ENSMUSG00000033335	Dnm2
ENSMUSG00000086429	Gt(ROSA)26Sor		ENSMUSG00000028857	Tmem222
ENSMUSG00000026491	Ahctf1		ENSMUSG00000047459	Dynlrb1
ENSMUSG00000044098	Rsbn1		ENSMUSG00000030509	Asb7
ENSMUSG00000038902	Pogz		ENSMUSG00000057342	Sphk2
ENSMUSG00000040034	Nup43		ENSMUSG00000061878	Sphk1
ENSMUSG00000022800	Fyttd1		ENSMUSG00000068551	Zfp467
ENSMUSG00000020166	Cnot2		ENSMUSG00000021557	Agtpbp1
ENSMUSG00000017421	Zfp207		ENSMUSG00000038515	Grtp1
ENSMUSG00000000568	Hnrnpd		ENSMUSG00000097536	2610037D02Rik
ENSMUSG00000020362	Cnot6		ENSMUSG00000020888	Dvl2
ENSMUSG00000025602	Zfp202		ENSMUSG00000040447	Spns2
ENSMUSG00000014496	Ankrd28		ENSMUSG00000006641	Slc5a6
ENSMUSG00000025809	Itgb1		ENSMUSG00000028678	Kif2c
ENSMUSG00000024811	Tnks2		ENSMUSG00000041438	Utp4
ENSMUSG00000025234	Arih1		ENSMUSG00000031950	Gabarapl2
ENSMUSG00000041297	Cdk13		ENSMUSG00000038335	Tsr1
ENSMUSG00000031889	D230025D16Rik		ENSMUSG00000036466	Megf11
ENSMUSG00000050229	Pigm		ENSMUSG00000014232	Cluap1
ENSMUSG00000030630	Fah		ENSMUSG00000034867	Ankrd27
ENSMUSG00000030309	Caprin2		ENSMUSG00000054708	Ankrd24
ENSMUSG00000027184	Caprin1		ENSMUSG00000030846	Tial1
ENSMUSG00000021764	Ndufs4		ENSMUSG00000041729	Coro2b
ENSMUSG00000002808	Epdr1		ENSMUSG00000020225	Tmbim4
ENSMUSG00000019861	Gopc		ENSMUSG00000040918	Slc19a2
ENSMUSG00000030869	Ndufab1		ENSMUSG00000039568	Ubald1
ENSMUSG00000025266	Gnl3l		ENSMUSG00000001436	Slc19a1
ENSMUSG00000067928	Zfp760		ENSMUSG00000020366	Mapk9
ENSMUSG00000036707	Cab39		ENSMUSG00000023286	Ube2j2
ENSMUSG00000020594	Pum2		ENSMUSG00000038564	Ift172
ENSMUSG00000024614	Tmx3		ENSMUSG00000040177	2310057M21Rik
ENSMUSG00000075266	Cenpw		ENSMUSG00000035354	Uvrag
ENSMUSG00000026425	Srgap2		ENSMUSG00000097908	4933404O12Rik
ENSMUSG00000001441	Npepps		ENSMUSG00000052557	Gan
ENSMUSG00000022033	Pbk		ENSMUSG00000034473	Sec22a
ENSMUSG00000042523	Dnal1		ENSMUSG00000021993	Mipep
ENSMUSG00000040550	Otud6b		ENSMUSG00000014177	Tvp23b
ENSMUSG00000027534	Snx16		ENSMUSG00000050908	Tvp23a
ENSMUSG00000032422	Snx14		ENSMUSG00000006378	Gcat
ENSMUSG00000049791	Fzd4		ENSMUSG00000021144	Mta1
ENSMUSG00000021660	Btf3		ENSMUSG00000050199	Lgr4
ENSMUSG00000071072	Ptges3		ENSMUSG00000027293	Ehd4
ENSMUSG00000031231	Cox7b		ENSMUSG00000024772	Ehd1
ENSMUSG00000026740	Dnajc1		ENSMUSG00000047767	Atg16l2
ENSMUSG00000029014	Dnajc2		ENSMUSG00000060950	Trmt61a
ENSMUSG00000071181	3830408C21Rik		ENSMUSG00000026803	Ttf1
ENSMUSG00000024228	Nudt12		ENSMUSG00000020681	Ace
ENSMUSG00000020349	Ppp2ca		ENSMUSG00000034471	Caskin2
ENSMUSG00000047126	Cltc		ENSMUSG00000034714	Ttyh2
ENSMUSG00000038717	Atp5l		ENSMUSG00000026842	Abl1
ENSMUSG00000025453	Nnt		ENSMUSG00000029570	Lfng
ENSMUSG00000056153	Socs6		ENSMUSG00000020883	Fbxl20
ENSMUSG00000038344	Txlng		ENSMUSG00000021189	Atxn3
ENSMUSG00000025261	Huwe1		ENSMUSG00000050503	Fbxl22
ENSMUSG00000004591	Pkn2		ENSMUSG00000030096	Slc6a6
ENSMUSG00000027810	Eif2a		ENSMUSG00000039967	Zfp292
ENSMUSG00000058407	Txndc9		ENSMUSG00000052026	Slc6a7
ENSMUSG00000024750	Zfand5		ENSMUSG00000018865	Sult4a1
ENSMUSG00000032624	Eml4		ENSMUSG00000035004	Igsf6
ENSMUSG00000039795	Zfand1		ENSMUSG00000025137	Pcyt2
ENSMUSG00000022789	Dnm1l		ENSMUSG00000101013	A630072M18Rik
ENSMUSG00000051166	Eml5		ENSMUSG00000006411	Nectin4
ENSMUSG00000020018	Snrpf		ENSMUSG00000022890	Atp5j
ENSMUSG00000028837	Psmb2		ENSMUSG00000025162	Csnk1d
ENSMUSG00000033352	Map2k4		ENSMUSG00000053367	Epp13
ENSMUSG00000095253	Zfp799		ENSMUSG00000020280	Pus10
ENSMUSG00000030655	Smg1		ENSMUSG00000023979	Guca1b
ENSMUSG00000054079	Utp18		ENSMUSG00000028542	Slc6a9
ENSMUSG00000063550	Nup98		ENSMUSG00000046694	Tent5b
ENSMUSG00000029759	Pon3		ENSMUSG00000002015	Bcap31
ENSMUSG00000002345	Borcs8		ENSMUSG00000021840	Mapk1ip1l
ENSMUSG00000042834	Nrep		ENSMUSG00000031349	Nsdhl
ENSMUSG00000020659	Cbll1		ENSMUSG00000034940	Synrg
ENSMUSG00000040586	Ofd1		ENSMUSG00000021820	Camk2g
ENSMUSG00000028348	Cavin4		ENSMUSG00000032221	Mns1
ENSMUSG00000042298	Ttc19		ENSMUSG00000057897	Camk2b
ENSMUSG00000031953	Tmem170		ENSMUSG00000026353	Ubxn4
ENSMUSG00000027829	Ccnl1		ENSMUSG00000063802	Hspbp1
ENSMUSG00000022283	Pabpc1		ENSMUSG00000039814	Xkr5
ENSMUSG00000040446	Rprd1a		ENSMUSG00000022064	Pibf1
ENSMUSG00000051413	Plagl2		ENSMUSG00000024968	Rcor2
ENSMUSG00000024976	Shoc2		ENSMUSG00000030922	Lyrm1
ENSMUSG00000042063	Zfp386		ENSMUSG00000028999	Rint1
ENSMUSG00000024487	Yipf5		ENSMUSG00000020268	Lyrm7
ENSMUSG00000024072	Yipf4		ENSMUSG00000023845	Lnpep
ENSMUSG00000001891	Ugp2		ENSMUSG00000036975	Tmem177
ENSMUSG00000022300	Dcaf13		ENSMUSG00000072640	Lyrm9
ENSMUSG00000044145	1810024B03Rik		ENSMUSG00000013495	Tmem175
ENSMUSG00000029066	Mrpl20		ENSMUSG00000087177	E130307A14Rik
ENSMUSG00000020859	Spag9		ENSMUSG00000027610	Gss
ENSMUSG00000026341	Actr3		ENSMUSG00000032531	Amotl2
ENSMUSG00000042851	Zc3h6		ENSMUSG00000001105	Ift20
ENSMUSG00000023259	Slc26a6		ENSMUSG00000029163	Emilin1
ENSMUSG00000015880	Ncapg		ENSMUSG00000033557	Fam20b
ENSMUSG00000021816	Ppp3cb		ENSMUSG00000045039	Megf8
ENSMUSG00000040174	Alkbh3		ENSMUSG00000057375	Yipf1
ENSMUSG00000030659	Nucb2		ENSMUSG00000073139	Tmem185a
ENSMUSG00000025364	Pa2g4		ENSMUSG00000017176	Nt5c3b
ENSMUSG00000056579	Tug1		ENSMUSG00000024736	Tmem132a
ENSMUSG00000023089	Ndufa5		ENSMUSG00000039244	E130309D02Rik
ENSMUSG00000026577	Blzf1		ENSMUSG00000025534	Gusb
ENSMUSG00000024290	Rock1		ENSMUSG00000071528	Atp5md
ENSMUSG00000073563	Csnk1g3		ENSMUSG00000047986	Palm3
ENSMUSG00000021327	Zkscan3		ENSMUSG00000000628	Hk2
ENSMUSG00000032384	Csnk1g1		ENSMUSG00000018287	Spag7
ENSMUSG00000061130	Ppm1b		ENSMUSG00000002055	Spag5
ENSMUSG00000025078	Nhlrc2		ENSMUSG00000037617	Spag1
ENSMUSG00000028382	Ptbp3		ENSMUSG00000026988	Wdsub1
ENSMUSG00000024295	Cyp4f41-ps		ENSMUSG00000046959	Slc26a1
ENSMUSG00000032121	Tmem218		ENSMUSG00000028949	Smarcd3
ENSMUSG00000025979	Mob4		ENSMUSG00000032463	Faim
ENSMUSG00000025894	Aasdhppt		ENSMUSG00000038235	F11r
ENSMUSG00000053768	Chchd3		ENSMUSG00000020083	Fam241b
ENSMUSG00000027699	Ect2		ENSMUSG00000020656	Grhl1
ENSMUSG00000033237	Arid2		ENSMUSG00000044469	Tnfaip8l1
ENSMUSG00000025289	Prdx4		ENSMUSG00000037188	Grhl3
ENSMUSG00000022325	Pop1		ENSMUSG00000047044	D030056L22Rik
ENSMUSG00000032601	Prkar2a		ENSMUSG00000022177	Haus4
ENSMUSG00000024298	Zfp871		ENSMUSG00000043687	1190005I06Rik
ENSMUSG00000032449	Slc25a36		ENSMUSG00000022538	Lsg1
ENSMUSG00000000600	Krit1		ENSMUSG00000031861	Lpar2
ENSMUSG00000031229	Atrx		ENSMUSG00000006998	Psmd2
ENSMUSG00000030884	Uqcrc2		ENSMUSG00000024248	Cox7a2l
ENSMUSG00000008763	Man1a2		ENSMUSG00000035919	Bbs9
ENSMUSG00000038876	Rnf146		ENSMUSG00000002603	Tgfb1
ENSMUSG00000028124	Gclm		ENSMUSG00000056214	Pard6g
ENSMUSG00000039242	B3galnt2		ENSMUSG00000020902	Ntn1
ENSMUSG00000029763	Exoc4		ENSMUSG00000027523	Gnas
ENSMUSG00000061244	Exoc5		ENSMUSG00000044641	Pard6b
ENSMUSG00000028212	Ccne2		ENSMUSG00000022947	Cbr3
ENSMUSG00000020577	Tspan13		ENSMUSG00000095325	Zfp870
ENSMUSG00000021377	Dek		ENSMUSG00000018334	Ksr1
ENSMUSG00000026753	Ppp6c		ENSMUSG00000061461	Smim20
ENSMUSG00000033701	Acbd6		ENSMUSG00000023150	Ivns1abp
ENSMUSG00000048720	Tbc1d12		ENSMUSG00000051329	Nup160
ENSMUSG00000031696	Vps35		ENSMUSG00000002108	Nr1h3
ENSMUSG00000038462	Uqcrfs1		ENSMUSG00000028538	St3gal3
ENSMUSG00000032712	Resf1		ENSMUSG00000031749	St3gal2
ENSMUSG00000020130	Tbc1d15		ENSMUSG00000036435	Exoc1
ENSMUSG00000022770	Dlg1		ENSMUSG00000037773	Pced1a
ENSMUSG00000015357	Clpx		ENSMUSG00000020792	Exoc7
ENSMUSG00000118204	4930414N06Rik		ENSMUSG00000009112	Bcl2l13
ENSMUSG00000031938	4931406C07Rik		ENSMUSG00000032038	St3gal4
ENSMUSG00000079614	Seh1l		ENSMUSG00000024827	Gldc
ENSMUSG00000036104	Rab3gap1		ENSMUSG00000078786	BC024978
ENSMUSG00000070544	Top1		ENSMUSG00000027597	Ahcy
ENSMUSG00000028567	Txndc12		ENSMUSG00000022562	Oplah
ENSMUSG00000042042	Csgalnact2		ENSMUSG00000080727	C920021L13Rik
ENSMUSG00000028224	Nbn		ENSMUSG00000031310	Zmym3
ENSMUSG00000020454	Eif4enif1		ENSMUSG00000048707	Tprn
ENSMUSG00000040423	Rc3h1		ENSMUSG00000062591	Tubb4a
ENSMUSG00000072964	Bhlhb9		ENSMUSG00000053553	3110082I17Rik
ENSMUSG00000038533	Cbfa2t2		ENSMUSG00000018347	Zkscan6
ENSMUSG00000040268	Plekha1		ENSMUSG00000001435	Col18a1
ENSMUSG00000042699	Dhx9		ENSMUSG00000035745	Grin3b
ENSMUSG00000024097	Srsf7		ENSMUSG00000031737	Irx5
ENSMUSG00000018379	Srsf1		ENSMUSG00000050310	Rictor
ENSMUSG00000005813	Metap1		ENSMUSG00000003559	As3mt
ENSMUSG00000020064	Herc4		ENSMUSG00000044676	Zfp612
ENSMUSG00000024483	Ankhd1		ENSMUSG00000024098	Twsg1
ENSMUSG00000028518	Prkaa2		ENSMUSG00000025545	Clybl
ENSMUSG00000032412	Atp1b3		ENSMUSG00000025791	Pgm1
ENSMUSG00000034826	Nup54		ENSMUSG00000032936	Camkv
ENSMUSG00000049184	Purg		ENSMUSG00000035834	Polr3g
ENSMUSG00000031608	Galnt7		ENSMUSG00000023050	Map3k12
ENSMUSG00000048550	Thnsl1		ENSMUSG00000030880	Polr3e
ENSMUSG00000074284	Gm10658		ENSMUSG00000020941	Map3k14
ENSMUSG00000053774	Ubxn7		ENSMUSG00000019813	Cep57l1
ENSMUSG00000034761	Map4k5		ENSMUSG00000057229	Dmac2
ENSMUSG00000037343	Taf2		ENSMUSG00000032329	Hmg20a
ENSMUSG00000031197	Vbp1		ENSMUSG00000089704	Galnt2
ENSMUSG00000039428	Tmem135		ENSMUSG00000042684	Npl
ENSMUSG00000037234	Hook3		ENSMUSG00000051790	Nlgn2
ENSMUSG00000024974	Smc3		ENSMUSG00000023971	Rrp36
ENSMUSG00000028312	Smc2		ENSMUSG00000068876	Cgn
ENSMUSG00000024943	Smc5		ENSMUSG00000003352	Cacnb3
ENSMUSG00000059811	Atl2		ENSMUSG00000002504	Slc9a3r2
ENSMUSG00000020608	Smc6		ENSMUSG00000020882	Cacnb1
ENSMUSG00000021147	Wdr37		ENSMUSG00000002393	Nr2f6
ENSMUSG00000028098	Rnf115		ENSMUSG00000066643	Wdr35
ENSMUSG00000027305	Ndufaf1		ENSMUSG00000060206	Zfp462
ENSMUSG00000033808	Tmem87a		ENSMUSG00000019920	Lims1
ENSMUSG00000001542	Ell2		ENSMUSG00000028391	Wdr31
ENSMUSG00000046201	Scaf8		ENSMUSG00000024400	Wdr33
ENSMUSG00000030967	Zranb1		ENSMUSG00000022474	Pmm1
ENSMUSG00000031139	Mcf2		ENSMUSG00000027475	Kif3b
ENSMUSG00000025199	Chuk		ENSMUSG00000020668	Kif3c
ENSMUSG00000022833	Ccdc14		ENSMUSG00000018395	Kif3a
ENSMUSG00000024542	Cep192		ENSMUSG00000052301	Doc2a
ENSMUSG00000071451	Psmg4		ENSMUSG00000030272	Camk1
ENSMUSG00000029781	Fkbp9		ENSMUSG00000025086	Trub1
ENSMUSG00000033009	Ogfod1		ENSMUSG00000039826	Trub2
ENSMUSG00000000804	Usp32		ENSMUSG00000045427	Hnrnph2
ENSMUSG00000015002	Efr3a		ENSMUSG00000020389	Cdkl3
ENSMUSG00000026987	Baz2b		ENSMUSG00000038250	Usp38
ENSMUSG00000032688	Malt1		ENSMUSG00000056305	Usp39
ENSMUSG00000020290	Xpo1		ENSMUSG00000053414	Hunk
ENSMUSG00000006678	Pola1		ENSMUSG00000024537	Psmg2
ENSMUSG00000021952	Xpo4		ENSMUSG00000029592	Usp30
ENSMUSG00000022100	Xpo7		ENSMUSG00000020308	Tpgs1
ENSMUSG00000036977	Anapc10		ENSMUSG00000035713	Usp35
ENSMUSG00000031422	Morf4l2		ENSMUSG00000006462	A530013C23Rik
ENSMUSG00000025878	Uimc1		ENSMUSG00000000131	Xpo6
ENSMUSG00000029823	Luc7l2		ENSMUSG00000032348	Gsta4
ENSMUSG00000044791	Setd2		ENSMUSG00000045275	Lca5l
ENSMUSG00000019868	Vta1		ENSMUSG00000033885	Pxk
ENSMUSG00000028568	Btf3l4		ENSMUSG00000025328	Padi3
ENSMUSG00000040370	Etfrf1		ENSMUSG00000046062	Ppp1r15b
			ENSMUSG00000025330	Padi4
			ENSMUSG00000036036	Zfp57
			ENSMUSG00000021103	Mnat1
			ENSMUSG00000031983	2310022B05Rik
			ENSMUSG00000024050	Wiz
			ENSMUSG00000026374	Tsn
			ENSMUSG00000059743	Fdps
			ENSMUSG00000030270	Cpne9
			ENSMUSG00000014039	Prdm15
			ENSMUSG00000039599	Fam149b
			ENSMUSG00000028228	Cpne3
			ENSMUSG00000038622	Med30
			ENSMUSG00000024008	Cpne5
			ENSMUSG00000034616	Ssh3
			ENSMUSG00000042121	Ssh1
			ENSMUSG00000037373	Ctbp1
			ENSMUSG00000030970	Ctbp2
			ENSMUSG00000032579	Hemk1
			ENSMUSG00000029120	Ppp2r2c
			ENSMUSG00000020717	Pecam1
			ENSMUSG00000024901	Peli3
			ENSMUSG00000086784	Isoc2a
			ENSMUSG00000025350	Rdh5
			ENSMUSG00000042694	Stn1
			ENSMUSG00000071531	Gprin2
			ENSMUSG00000041890	Git2
			ENSMUSG00000078974	Sec61g
			ENSMUSG00000047757	Fancb
			ENSMUSG00000018008	Cyth4
			ENSMUSG00000030685	Kctd13
			ENSMUSG00000098557	Kctd12
			ENSMUSG00000030499	Kctd15
			ENSMUSG00000025873	Faf2
			ENSMUSG00000059119	Nap1l4
			ENSMUSG00000029156	Sgcb
			ENSMUSG00000050917	Fgf4
			ENSMUSG00000031074	Fgf3
			ENSMUSG00000097993	Ptprv
			ENSMUSG00000028909	Ptpru
			ENSMUSG00000043602	Zfp3
			ENSMUSG00000021745	Ptprg
			ENSMUSG00000033295	Ptprf
			ENSMUSG00000024132	Eci1
			ENSMUSG00000002076	Hsf2bp
			ENSMUSG00000040029	Ipo8
			ENSMUSG00000029482	Aacs
			ENSMUSG00000001583	Tnk1
			ENSMUSG00000036167	Pphln1
			ENSMUSG00000021418	Rpp40
			ENSMUSG00000001729	Akt1
			ENSMUSG00000020519	Sap30l
			ENSMUSG00000008318	Relt
			ENSMUSG00000020873	Slc35b1
			ENSMUSG00000022241	Tars
			ENSMUSG00000016637	Ift27
			ENSMUSG00000018999	Slc35b4
			ENSMUSG00000039201	Tbc1d25
			ENSMUSG00000034708	Grn
			ENSMUSG00000002983	Relb
			ENSMUSG00000056821	1700028I16Rik
			ENSMUSG00000037134	Prmt9
			ENSMUSG00000110424	1700012D14Rik
			ENSMUSG00000042763	Maneal
			ENSMUSG00000031730	Dhodh
			ENSMUSG00000049421	Zfp260
			ENSMUSG00000023110	Prmt5
			ENSMUSG00000032558	Nphp3
			ENSMUSG00000027378	Nphp1
			ENSMUSG00000035901	Dennd5a
			ENSMUSG00000040720	Virma
			ENSMUSG00000029094	Afap1
			ENSMUSG00000021910	Nisch
			ENSMUSG00000037410	Tbc1d2b
			ENSMUSG00000042724	Map3k9
			ENSMUSG00000045767	B230219D22Rik
			ENSMUSG00000024383	Map3k2
			ENSMUSG00000033728	Lrrc14
			ENSMUSG00000021754	Map3k1
			ENSMUSG00000028284	Map3k7
			ENSMUSG00000014426	Map3k4
			ENSMUSG00000052928	Ctif
			ENSMUSG00000045763	Basp1
			ENSMUSG00000049882	Vcpkmt
			ENSMUSG00000061374	Fiz1
			ENSMUSG00000025474	Tubgcp2
			ENSMUSG00000026078	Pdcl3
			ENSMUSG00000049657	Zbtb5
			ENSMUSG00000034664	Itga2b
			ENSMUSG00000038510	Rpf2
			ENSMUSG00000033684	Qsox1
			ENSMUSG00000031706	Rfx1
			ENSMUSG00000024206	Rfx2
			ENSMUSG00000034336	Ina
			ENSMUSG00000034659	Tmem109
			ENSMUSG00000024816	Frmd8
			ENSMUSG00000030602	Pak4
			ENSMUSG00000027238	Frmd5
			ENSMUSG00000074923	Pak6
			ENSMUSG00000045980	Tmem104
			ENSMUSG00000028690	Mmachc
			ENSMUSG00000032485	Scap
			ENSMUSG00000052915	Msl1
			ENSMUSG00000057541	Pus7
			ENSMUSG00000004815	Dgkq
			ENSMUSG00000032078	Zpr1
			ENSMUSG00000036461	Elf1
			ENSMUSG00000032525	Nktr
			ENSMUSG00000033904	Ccp110
			ENSMUSG00000025357	Dgka
			ENSMUSG00000070738	Dgkd
			ENSMUSG00000000276	Dgke
			ENSMUSG00000038648	Creb3l2
			ENSMUSG00000037366	Pafah2
			ENSMUSG00000030079	Ruvbl1
			ENSMUSG00000030199	Etv6
			ENSMUSG00000034160	Ogt
			ENSMUSG00000036206	Sh3bp4
			ENSMUSG00000021892	Sh3bp5
			ENSMUSG00000022436	Sh3bp1
			ENSMUSG00000054520	Sh3bp2
			ENSMUSG00000044950	Pwwp2a
			ENSMUSG00000028156	Eif4e
			ENSMUSG00000037003	Tns2
			ENSMUSG00000011306	Sugp1
			ENSMUSG00000058655	Eif4b
			ENSMUSG00000020185	E2f7
			ENSMUSG00000029458	Brap
			ENSMUSG00000021262	Evl
			ENSMUSG00000023980	Taf8
			ENSMUSG00000030614	Tmem126b
			ENSMUSG00000045983	Eif4g1
			ENSMUSG00000000934	Top1mt
			ENSMUSG00000030319	Cand2
			ENSMUSG00000016356	Col20a1
			ENSMUSG00000039473	Ubn1
			ENSMUSG00000027531	Impa1
			ENSMUSG00000038058	Nod1
			ENSMUSG00000055994	Nod2
			ENSMUSG00000052423	B4galt3
			ENSMUSG00000028541	B4galt2
			ENSMUSG00000017929	B4galt5
			ENSMUSG00000022793	B4galt4
			ENSMUSG00000021504	B4galt7
			ENSMUSG00000036893	Ehmt1
			ENSMUSG00000028392	Bspry
			ENSMUSG00000013787	Ehmt2
			ENSMUSG00000009894	Snap47
			ENSMUSG00000059363	Fxn
			ENSMUSG00000034194	R3hcc1
			ENSMUSG00000037405	Icam1
			ENSMUSG00000068522	Aard
			ENSMUSG00000044134	Pheta1
			ENSMUSG00000020610	Amz2
			ENSMUSG00000028709	Mob3c
			ENSMUSG00000033186	Mzt1
			ENSMUSG00000061458	Nol10
			ENSMUSG00000028464	Tpm2
			ENSMUSG00000039914	Coq10a
			ENSMUSG00000085271	E130006D01Rik
			ENSMUSG00000051427	Ccdc157
			ENSMUSG00000073557	Ppp1r12b
			ENSMUSG00000032123	Dpagt1
			ENSMUSG00000006241	Ccdc159
			ENSMUSG00000027300	Ubox5
			ENSMUSG00000003360	Ddx23
			ENSMUSG00000060621	Nkpd1
			ENSMUSG00000056962	Jmjd6
			ENSMUSG00000036819	Jmjd4
			ENSMUSG00000061410	Zcchc14
			ENSMUSG00000027635	Dsn1
			ENSMUSG00000049728	Zfp668
			ENSMUSG00000031428	Zcchc18
			ENSMUSG00000040860	Crocc
			ENSMUSG00000038486	Sv2a
			ENSMUSG00000042535	Gtpbp1
			ENSMUSG00000002957	Ap2a2
			ENSMUSG00000068747	Sort1
			ENSMUSG00000038816	Ctnnal1
			ENSMUSG00000041440	Gk5
			ENSMUSG00000017670	Elmo2
			ENSMUSG00000020484	Xbp1
			ENSMUSG00000023987	Pgc
			ENSMUSG00000046110	Serinc4
			ENSMUSG00000038827	Abitram
			ENSMUSG00000023232	Serinc2
			ENSMUSG00000048402	Gli2
			ENSMUSG00000025737	Wdr24
			ENSMUSG00000021550	2210016F16Rik
			ENSMUSG00000040631	Dok4
			ENSMUSG00000029576	Radil
			ENSMUSG00000032733	Snx33
			ENSMUSG00000043621	Ubxn10
			ENSMUSG00000027478	Dnmt3b
			ENSMUSG00000034271	Jdp2
			ENSMUSG00000028249	Sdcbp
			ENSMUSG00000035683	Melk
			ENSMUSG00000006818	Sod2
			ENSMUSG00000052160	Pld4
			ENSMUSG00000029165	Agbl5
			ENSMUSG00000003363	Pld3
			ENSMUSG00000037993	Dhx38
			ENSMUSG00000097729	2310015A10Rik
			ENSMUSG00000022391	Rangap1
			ENSMUSG00000031216	Stard8
			ENSMUSG00000036915	Kirrel2
			ENSMUSG00000022505	Emp2
			ENSMUSG00000013160	Atp6v0d1
			ENSMUSG00000037001	Zfp39
			ENSMUSG00000024378	Stard4
			ENSMUSG00000046027	Stard5
			ENSMUSG00000113949	Scamp4
			ENSMUSG00000021687	Scamp1
			ENSMUSG00000037697	Ddhd1
			ENSMUSG00000054206	Gzmm
			ENSMUSG00000030533	Unc45a
			ENSMUSG00000071662	Polr2g
			ENSMUSG00000033020	Polr2f
			ENSMUSG00000031783	Polr2c
			ENSMUSG00000039298	Cdk5rap2
			ENSMUSG00000018669	Cdk5rap3
			ENSMUSG00000031860	Pbx4
			ENSMUSG00000041133	Smc1a
			ENSMUSG00000036138	Acaa1a
			ENSMUSG00000025558	Dock9
			ENSMUSG00000047139	Cd24a
			ENSMUSG00000090231	Cfb
			ENSMUSG00000048410	Zfp407
			ENSMUSG00000044447	Dock5
			ENSMUSG00000027134	Lpcat4
			ENSMUSG00000024604	Rbm22
			ENSMUSG00000004270	Lpcat3
			ENSMUSG00000031441	Atp11a
			ENSMUSG00000021608	Lpcat1
			ENSMUSG00000041426	Hibch
			ENSMUSG00000070644	Etnk2
			ENSMUSG00000024215	Spdef
			ENSMUSG00000071636	Rimbp3
			ENSMUSG00000001100	Poldip2
			ENSMUSG00000068663	Clec16a
			ENSMUSG00000032215	Rsl24d1
			ENSMUSG00000002741	Ykt6
			ENSMUSG00000025429	Pstpip2
			ENSMUSG00000005057	Sh2b2
			ENSMUSG00000033855	Ston1
			ENSMUSG00000048911	Rnf24
			ENSMUSG00000028309	Rnf20
			ENSMUSG00000046658	Zfp316
			ENSMUSG00000029001	Fbxo44
			ENSMUSG00000050428	Fbxo46
			ENSMUSG00000039646	Vasn
			ENSMUSG00000056493	Foxk1
			ENSMUSG00000040220	Gas8
			ENSMUSG00000031668	Eif2ak3
			ENSMUSG00000024079	Eif2ak2
			ENSMUSG00000031527	Eri1
			ENSMUSG00000029471	Camkk2
			ENSMUSG00000020635	Fkbp1b
			ENSMUSG00000033417	Cacul1
			ENSMUSG00000025626	Phf6
			ENSMUSG00000035890	Rnf126
			ENSMUSG00000030403	Vasp
			ENSMUSG00000067714	Lpar5
			ENSMUSG00000038025	Phf2
			ENSMUSG00000034189	Hsdl1
			ENSMUSG00000051978	Erich1
			ENSMUSG00000025792	Slc25a10
			ENSMUSG00000028089	Chd1l
			ENSMUSG00000100199	Gm20324
			ENSMUSG00000066652	Lefty2
			ENSMUSG00000051351	Zfp46
			ENSMUSG00000018604	Tbx3
			ENSMUSG00000019794	Katna1
			ENSMUSG00000050737	Ptges
			ENSMUSG00000001630	Stk38l
			ENSMUSG00000020392	Cdkn2aipnl
			ENSMUSG00000026385	Dbi
			ENSMUSG00000028517	Plpp3
			ENSMUSG00000052151	Plpp2
			ENSMUSG00000034110	Kctd7
			ENSMUSG00000021752	Kctd6
			ENSMUSG00000017830	Dhx58
			ENSMUSG00000031365	Zfp275
			ENSMUSG00000027999	Pla2g12a
			ENSMUSG00000028104	Polr3gl
			ENSMUSG00000026887	Mrrf
			ENSMUSG00000017677	Wsb1
			ENSMUSG00000026701	Prdx6
			ENSMUSG00000001855	Nup214
			ENSMUSG00000059824	Dbp
			ENSMUSG00000019992	Mtfr2
			ENSMUSG00000041895	Wipi1
			ENSMUSG00000028458	Tesk1
			ENSMUSG00000033985	Tesk2
			ENSMUSG00000018547	Pip4k2b
			ENSMUSG00000020178	Adora2a
			ENSMUSG00000018500	Adora2b
			ENSMUSG00000025203	Scd2
			ENSMUSG00000035798	Zdhhc17
			ENSMUSG00000046338	Gpat2
			ENSMUSG00000035198	Tubg1
			ENSMUSG00000034807	Colgalt1
			ENSMUSG00000026198	Abcb6
			ENSMUSG00000030058	Copg1
			ENSMUSG00000028973	Abcb8
			ENSMUSG00000019979	Apaf1
			ENSMUSG00000047866	Lonp2
			ENSMUSG00000037577	Ephx3
			ENSMUSG00000029465	Arpc3
			ENSMUSG00000029622	Arpc1b
			ENSMUSG00000029621	Arpc1a
			ENSMUSG00000032640	Chsy1
			ENSMUSG00000033444	Specc1l
			ENSMUSG00000054675	Tmem119
			ENSMUSG00000047205	Dusp18
			ENSMUSG00000049916	2610318N02Rik
			ENSMUSG00000018648	Dusp14
			ENSMUSG00000030102	Itpr1
			ENSMUSG00000030002	Dusp11
			ENSMUSG00000029452	Tmem116
			ENSMUSG00000031634	Ufsp2
			ENSMUSG00000021990	Spata13
			ENSMUSG00000031851	Ntpcr
			ENSMUSG00000002031	Ift46
			ENSMUSG00000035007	Rundc1
			ENSMUSG00000028159	Dapp1
			ENSMUSG00000059273	Zc3h4
			ENSMUSG00000025978	Rftn2
			ENSMUSG00000051844	B230319C09Rik
			ENSMUSG00000030986	Dhx32
			ENSMUSG00000057156	Homez
			ENSMUSG00000041623	D11Wsu47e
			ENSMUSG00000023911	Flywch2
			ENSMUSG00000040097	Flywch1
			ENSMUSG00000020258	Glyctk
			ENSMUSG00000055725	Paqr3
			ENSMUSG00000030435	U2af2
			ENSMUSG00000032333	Stoml1
			ENSMUSG00000049866	Arl4c
			ENSMUSG00000042790	Rnf214
			ENSMUSG00000021900	Btd
			ENSMUSG00000040712	Camta2
			ENSMUSG00000030850	Ate1
			ENSMUSG00000006576	Slc4a3
			ENSMUSG00000038722	Bud31
			ENSMUSG00000006262	Mob1b
			ENSMUSG00000038545	Cul7
			ENSMUSG00000045896	Paip2b
			ENSMUSG00000044857	Lemd2
			ENSMUSG00000047921	Trappc9
			ENSMUSG00000028619	Tceanc2
			ENSMUSG00000001783	Rtcb
			ENSMUSG00000028847	Trappc3
			ENSMUSG00000079317	Trappc2
			ENSMUSG00000029767	Calu
			ENSMUSG00000022816	Fstl1
			ENSMUSG00000035547	Capn5
			ENSMUSG00000031885	Cbfb
			ENSMUSG00000024942	Capn1
			ENSMUSG00000025544	Tm9sf2
			ENSMUSG00000029602	Rasal1
			ENSMUSG00000008307	1700109H08Rik
			ENSMUSG00000035107	Dcbld2
			ENSMUSG00000019891	Dcbld1
			ENSMUSG00000030990	Pgap2
			ENSMUSG00000060572	Mfap2
			ENSMUSG00000061048	Cdh3
			ENSMUSG00000057406	Nsd2
			ENSMUSG00000039501	Znfx1
			ENSMUSG00000024891	Slc29a2
			ENSMUSG00000030867	Plk1
			ENSMUSG00000045664	Cdc42ep2
			ENSMUSG00000021701	Plk2
			ENSMUSG00000026189	Pecr
			ENSMUSG00000063838	Cdc42ep5
			ENSMUSG00000041598	Cdc42ep4
			ENSMUSG00000011096	Akt1s1
			ENSMUSG00000025911	Adhfe1
			ENSMUSG00000046101	Mcmdc2
			ENSMUSG00000020773	Trim47
			ENSMUSG00000020309	Chac2
			ENSMUSG00000089832	Shkbp1
			ENSMUSG00000062580	Timm17a
			ENSMUSG00000014748	Tex261
			ENSMUSG00000042918	Mamstr
			ENSMUSG00000022272	Myo10
			ENSMUSG00000027997	Casp6
			ENSMUSG00000040365	Trim41
			ENSMUSG00000039536	Stau1
			ENSMUSG00000038280	Ostm1
			ENSMUSG00000055044	Pdlim1
			ENSMUSG00000063077	Kif1b
			ENSMUSG00000021846	Peli2
			ENSMUSG00000075576	Gm12359
			ENSMUSG00000023118	Sympk
			ENSMUSG00000016487	Ppfibp1
			ENSMUSG00000002032	Tmem25
			ENSMUSG00000005354	Txn2
			ENSMUSG00000027395	Polr1b
			ENSMUSG00000028367	Txn1
			ENSMUSG00000038151	Prdm1
			ENSMUSG00000002326	Gmpr2
			ENSMUSG00000047407	Tgif1
			ENSMUSG00000001173	Ocrl
			ENSMUSG00000070730	Rmdn3
			ENSMUSG00000000711	Rab5b
			ENSMUSG00000048497	Mmgt2
			ENSMUSG00000019843	Fyn
			ENSMUSG00000035382	Pcsk7
			ENSMUSG00000020131	Pcsk4
			ENSMUSG00000020262	Adarb1
			ENSMUSG00000031400	G6pdx
			ENSMUSG00000035041	Creb3l3
			ENSMUSG00000042055	Wdr11
			ENSMUSG00000071669	Snx29
			ENSMUSG00000027938	Creb3l4
			ENSMUSG00000044405	Adig
			ENSMUSG00000051224	Tceanc
			ENSMUSG00000026516	Nvl
			ENSMUSG00000024535	Snx24
			ENSMUSG00000003166	Dgcr2
			ENSMUSG00000066979	Bub3
			ENSMUSG00000100599	1700120C14Rik
			ENSMUSG00000006673	Qrich1
			ENSMUSG00000030254	Rad18
			ENSMUSG00000062981	Mrpl42
			ENSMUSG00000027519	Rab22a
			ENSMUSG00000024566	Atp9b
			ENSMUSG00000027566	Psma7
			ENSMUSG00000079657	Rab26
			ENSMUSG00000030814	Bcl7c
			ENSMUSG00000085886	D030047H15Rik
			ENSMUSG00000044201	Cdc25c
			ENSMUSG00000032477	Cdc25a
			ENSMUSG00000032977	Fam207a
			ENSMUSG00000038005	Hpf1
			ENSMUSG00000006494	Pdk1
			ENSMUSG00000051176	Zfp42
			ENSMUSG00000019577	Pdk4
			ENSMUSG00000029419	Ajm1
			ENSMUSG00000025130	P4hb
			ENSMUSG00000024644	Cndp2
			ENSMUSG00000024580	Grpel2
			ENSMUSG00000016982	Pom121l2
			ENSMUSG00000044216	Kcnj4
			ENSMUSG00000020889	Nr1d1
			ENSMUSG00000050335	Lgals3
			ENSMUSG00000036099	Vezt
			ENSMUSG00000053964	Lgals4
			ENSMUSG00000004328	Hif3a
			ENSMUSG00000021286	Zfyve21
			ENSMUSG00000066440	Zfyve26
			ENSMUSG00000078815	Cacng6
			ENSMUSG00000023915	Tnfrsf21
			ENSMUSG00000029502	Golga3
			ENSMUSG00000038708	Golga4
			ENSMUSG00000006456	Rbm14
			ENSMUSG00000030491	Tdrd12
			ENSMUSG00000054400	Cklf
			ENSMUSG00000039682	Lap3
			ENSMUSG00000034037	Fgd5
			ENSMUSG00000024590	Lmnb1
			ENSMUSG00000032042	Srpr
			ENSMUSG00000029556	Hnf1a
			ENSMUSG00000060791	Gmfg
			ENSMUSG00000032216	Nedd4
			ENSMUSG00000044948	Cfap43
			ENSMUSG00000026797	Stxbp1
			ENSMUSG00000025436	Atp23
			ENSMUSG00000033166	Dis3
			ENSMUSG00000030589	Rasgrp4
			ENSMUSG00000024319	Vps52
			ENSMUSG00000073000	Gm10451
			ENSMUSG00000020363	Gfpt2
			ENSMUSG00000004897	Hdgf
			ENSMUSG00000031508	Ankrd10
			ENSMUSG00000046794	Ppp1r3b
			ENSMUSG00000027329	Spef1
			ENSMUSG00000036678	Aaas
			ENSMUSG00000032615	Nt5m
			ENSMUSG00000035227	Spcs2
			ENSMUSG00000020115	Tbk1
			ENSMUSG00000026715	Serpinc1
			ENSMUSG00000063800	Prpf38a
			ENSMUSG00000034818	Celf5
			ENSMUSG00000022404	Slc25a17
			ENSMUSG00000028626	Col9a2
			ENSMUSG00000027570	Col9a3
			ENSMUSG00000030545	Pex11a
			ENSMUSG00000018965	Ywhah
			ENSMUSG00000028102	Pex11b
			ENSMUSG00000064127	Med14
			ENSMUSG00000023912	Slc25a27
			ENSMUSG00000033768	Nrxn2
			ENSMUSG00000026819	Slc25a25
			ENSMUSG00000018326	Ywhab
			ENSMUSG00000063382	Bcl9l
			ENSMUSG00000052949	Rnf157
			ENSMUSG00000044442	N6amt1
			ENSMUSG00000020849	Ywhae
			ENSMUSG00000030494	Rhpn2
			ENSMUSG00000026941	Mamdc4
			ENSMUSG00000000308	Ckmt1
			ENSMUSG00000022557	Bop1
			ENSMUSG00000004677	Myo9b
			ENSMUSG00000057530	Ece1
			ENSMUSG00000033114	Slc35d2
			ENSMUSG00000025583	Rptor
			ENSMUSG00000038763	Alpk3
			ENSMUSG00000048582	Gja3
			ENSMUSG00000003923	Tfam
			ENSMUSG00000039810	Zc3h10
			ENSMUSG00000027739	Rab33b
			ENSMUSG00000020571	Pdia6
			ENSMUSG00000034487	Poglut3
			ENSMUSG00000040451	Sgms1
			ENSMUSG00000047642	D930020B18Rik
			ENSMUSG00000061032	Rrp1
			ENSMUSG00000029822	Osbpl3
			ENSMUSG00000024955	Esrra
			ENSMUSG00000032320	Rcn2
			ENSMUSG00000041506	Rrp9
			ENSMUSG00000039263	Npepl1
			ENSMUSG00000025366	Esyt1
			ENSMUSG00000058626	Capn11
			ENSMUSG00000047443	Erfe
			ENSMUSG00000036875	Dna2
			ENSMUSG00000050697	Prkaa1
			ENSMUSG00000040463	Mybbp1a
			ENSMUSG00000022822	Abcc5
			ENSMUSG00000039476	Prrx2
			ENSMUSG00000041187	Prkd2
			ENSMUSG00000030609	Aen
			ENSMUSG00000029710	Ephb4
			ENSMUSG00000022969	Il10rb
			ENSMUSG00000004054	Map3k11
			ENSMUSG00000029578	Wipi2
			ENSMUSG00000005687	Bcas2
			ENSMUSG00000025340	Rabgef1
			ENSMUSG00000028910	Mecr
			ENSMUSG00000030538	Cib1
			ENSMUSG00000028099	Polr3c
			ENSMUSG00000020328	Nudcd2
			ENSMUSG00000000731	Aire
			ENSMUSG00000031352	Hccs
			ENSMUSG00000043629	1700019D03Rik
			ENSMUSG00000078247	Airn
			ENSMUSG00000045302	Preb
			ENSMUSG00000039323	Igfbp2
			ENSMUSG00000036256	Igfbp7
			ENSMUSG00000040717	Il17rd
			ENSMUSG00000030281	Il17rc
			ENSMUSG00000032383	Ppib
			ENSMUSG00000002897	Il17ra
			ENSMUSG00000034845	Plvap
			ENSMUSG00000005533	Igf1r
			ENSMUSG00000000732	Icosl
			ENSMUSG00000002496	Tsc2
			ENSMUSG00000028790	Khdrbs1
			ENSMUSG00000038628	Polr3k
			ENSMUSG00000027327	1700037H04Rik
			ENSMUSG00000019312	Grb7
			ENSMUSG00000025872	Thoc3
			ENSMUSG00000033955	Tnks1bp1
			ENSMUSG00000002831	Plin4
			ENSMUSG00000034274	Thoc5
			ENSMUSG00000012114	Med15
			ENSMUSG00000055720	Ubl7
			ENSMUSG00000028435	Aqp3
			ENSMUSG00000059897	Zfp930
			ENSMUSG00000019518	Ap4m1
			ENSMUSG00000005465	Il27ra
			ENSMUSG00000035112	Wnk4
			ENSMUSG00000001157	Gmcl1
			ENSMUSG00000032353	Tmed3
			ENSMUSG00000025869	Nop16
			ENSMUSG00000004896	Rrnad1
			ENSMUSG00000016833	Mrps18c
			ENSMUSG00000034210	Efcab14
			ENSMUSG00000026519	Tmem63a
			ENSMUSG00000051989	Smim11
			ENSMUSG00000005045	Chd5
			ENSMUSG00000053754	Chd8
			ENSMUSG00000047810	Ccdc88b
			ENSMUSG00000021182	Ccdc88c
			ENSMUSG00000042477	Tfap2e
			ENSMUSG00000024959	Bad
			ENSMUSG00000051391	Ywhag
			ENSMUSG00000034247	Plekhm1
			ENSMUSG00000036188	Ankmy2
			ENSMUSG00000051344	Plekhm3
			ENSMUSG00000036561	Ppp6r2
			ENSMUSG00000024908	Ppp6r3
			ENSMUSG00000031563	Wwc2
			ENSMUSG00000023009	Nckap5l
			ENSMUSG00000020733	Slc9a3r1
			ENSMUSG00000006699	Cdc42
			ENSMUSG00000033365	Ipo13
			ENSMUSG00000020333	Acsl6
			ENSMUSG00000015165	Hnrnpl
			ENSMUSG00000026283	Ing5
			ENSMUSG00000033478	Fam160b1
			ENSMUSG00000022095	Fam160b2
			ENSMUSG00000026526	Fh1
			ENSMUSG00000042079	Hnrnpf
			ENSMUSG00000025647	Shisa5
			ENSMUSG00000057858	Fam204a
			ENSMUSG00000011114	Tbrg1
			ENSMUSG00000021245	Mlh3
			ENSMUSG00000032498	Mlh1
			ENSMUSG00000063410	Stk24
			ENSMUSG00000033543	Gtf2a2
			ENSMUSG00000072999	Gm15401
			ENSMUSG00000019433	Gipc1
			ENSMUSG00000019214	Chtf18
			ENSMUSG00000008489	Elavl2
			ENSMUSG00000003410	Elavl3
			ENSMUSG00000066621	Tecpr1
			ENSMUSG00000036553	Sh3tc1
			ENSMUSG00000031985	Gnpat
			ENSMUSG00000034285	Nipsnap1
			ENSMUSG00000021501	Caml
			ENSMUSG00000040276	Pacsin1
			ENSMUSG00000027257	Pacsin3
			ENSMUSG00000016664	Pacsin2
			ENSMUSG00000054405	Dnajc8
			ENSMUSG00000038301	Snx10
			ENSMUSG00000036904	Fzd8
			ENSMUSG00000096883	Shisa8
			ENSMUSG00000002486	Tchp
			ENSMUSG00000025521	Tmem192
			ENSMUSG00000022843	Clcn2
			ENSMUSG00000022285	Ywhaz
			ENSMUSG00000064037	Gpn1
			ENSMUSG00000024026	Glo1
			ENSMUSG00000032062	2310030G06Rik
			ENSMUSG00000029815	Malsu1
			ENSMUSG00000041769	Ppp2r2d
			ENSMUSG00000028979	Masp2
			ENSMUSG00000002058	Unc119
			ENSMUSG00000036197	Gxylt1
			ENSMUSG00000030452	Nipa2
			ENSMUSG00000001524	Gtf2h4
			ENSMUSG00000003062	Stard3nl
			ENSMUSG00000054999	Naaladl1
			ENSMUSG00000035620	Ric8b
			ENSMUSG00000025485	Ric8a
			ENSMUSG00000034883	Lrr1
			ENSMUSG00000035184	Fam124a
			ENSMUSG00000020790	Ankfy1
			ENSMUSG00000002210	Smg9
			ENSMUSG00000003808	Farsa
			ENSMUSG00000029060	Mib2
			ENSMUSG00000043019	Edem3
			ENSMUSG00000007030	Vwa7
			ENSMUSG00000026972	Arrdc1
			ENSMUSG00000001985	Grik3
			ENSMUSG00000040269	Mrps28
			ENSMUSG00000026857	Ntmt1
			ENSMUSG00000024957	Kcnk4
			ENSMUSG00000041632	Mrps27
			ENSMUSG00000021033	Gstz1
			ENSMUSG00000028271	Gtf2b
			ENSMUSG00000039202	Abhd2
			ENSMUSG00000027593	Raly
			ENSMUSG00000022721	Trmt2a
			ENSMUSG00000087249	Gm16062
			ENSMUSG00000032469	Dbr1
			ENSMUSG00000029860	Zyx
			ENSMUSG00000025608	Podxl
			ENSMUSG00000030613	Ccdc90b
			ENSMUSG00000019478	Rab4a
			ENSMUSG00000038418	Egr1
			ENSMUSG00000031887	Tradd
			ENSMUSG00000036661	Dennd3
			ENSMUSG00000039512	Uhrf1bp1
			ENSMUSG00000040997	Abhd4
			ENSMUSG00000010660	Plcd1
			ENSMUSG00000040560	Wdr7
			ENSMUSG00000021916	Glt8d1
			ENSMUSG00000063931	Pepd
			ENSMUSG00000034371	Tkfc
			ENSMUSG00000000399	Ndufa9
			ENSMUSG00000048865	Arhgap30
			ENSMUSG00000004530	Coro1c
			ENSMUSG00000036882	Arhgap33
			ENSMUSG00000058230	Arhgap35
			ENSMUSG00000022801	Lrch3
			ENSMUSG00000038525	Armc10
			ENSMUSG00000032402	Smad3
			ENSMUSG00000036644	Tbc1d9b
			ENSMUSG00000017667	Zfp334
			ENSMUSG00000024120	Lrpprc
			ENSMUSG00000045867	Cradd
			ENSMUSG00000021556	Golm1
			ENSMUSG00000025582	Nptx1
			ENSMUSG00000036246	Gmip
			ENSMUSG00000075054	Yae1d1
			ENSMUSG00000032519	Slc25a38
			ENSMUSG00000000976	Heatr6
			ENSMUSG00000024472	Dcp2
			ENSMUSG00000028416	Bag1
			ENSMUSG00000023411	Nfatc4
			ENSMUSG00000037316	Bag4
			ENSMUSG00000038467	Chmp4b
			ENSMUSG00000037031	Tspan15
			ENSMUSG00000025875	Tspan17
			ENSMUSG00000022526	Zfp251
			ENSMUSG00000039678	Tbc1d13
			ENSMUSG00000060181	Slc35e3
			ENSMUSG00000038520	Tbc1d17
			ENSMUSG00000024260	Sap130
			ENSMUSG00000055065	Ddx17
			ENSMUSG00000040183	Ankrd6
			ENSMUSG00000029068	Ccnl2
			ENSMUSG00000039318	Rab3gap2
			ENSMUSG00000035842	Ddx11
			ENSMUSG00000092368	A930015D03Rik
			ENSMUSG00000001482	Def8
			ENSMUSG00000022455	Wbp2nl
			ENSMUSG00000030727	Rabep2
			ENSMUSG00000020022	Ndufa12
			ENSMUSG00000021134	Srsf5
			ENSMUSG00000028911	Srsf4
			ENSMUSG00000028978	Nos3
			ENSMUSG00000026927	Entr1
			ENSMUSG00000116660	9030404E10Rik
			ENSMUSG00000037022	Mmaa
			ENSMUSG00000029575	Mmab
			ENSMUSG00000021240	Abcd4
			ENSMUSG00000008153	Clstn3
			ENSMUSG00000070315	4930581F22Rik
			ENSMUSG00000026116	Tmem131
			ENSMUSG00000042286	Stab1
			ENSMUSG00000001229	Dpp9
			ENSMUSG00000030595	Nfkbib
			ENSMUSG00000028051	Hcn3
			ENSMUSG00000020331	Hcn2
			ENSMUSG00000047789	Slc38a9
			ENSMUSG00000032352	Lrrc1
			ENSMUSG00000036931	Nfkbid
			ENSMUSG00000002104	Rapsn
			ENSMUSG00000030588	Yif1b
			ENSMUSG00000035601	Trmt10b
			ENSMUSG00000030742	Lat
			ENSMUSG00000006273	Atp6v1b2
			ENSMUSG00000037326	Capn15
			ENSMUSG00000039844	Rapgef1
			ENSMUSG00000021357	Exoc2
			ENSMUSG00000052298	Cdc42se2
			ENSMUSG00000021193	Pitrm1
			ENSMUSG00000031432	Prps1
			ENSMUSG00000023008	Fmnl3
			ENSMUSG00000085287	4833418N02Rik
			ENSMUSG00000021948	Prkcd
			ENSMUSG00000078816	Prkcg
			ENSMUSG00000044328	Trp53i13
			ENSMUSG00000029053	Prkcz
			ENSMUSG00000023908	Pkmyt1
			ENSMUSG00000020658	Efr3b
			ENSMUSG00000021279	Cdc42bpb
			ENSMUSG00000026576	Atp1b1
			ENSMUSG00000015980	Lrrc27
			ENSMUSG00000048349	Pou4f1
			ENSMUSG00000041703	Zic5
			ENSMUSG00000027255	Arfgap2
			ENSMUSG00000067860	Zic3
			ENSMUSG00000032815	Fanca
			ENSMUSG00000028530	Jak1
			ENSMUSG00000038740	Mvb12b
			ENSMUSG00000031813	Mvb12a
			ENSMUSG00000027428	Rbbp9
			ENSMUSG00000074802	Gas2l3
			ENSMUSG00000042414	Prdm14
			ENSMUSG00000057236	Rbbp4
			ENSMUSG00000029705	Cux1
			ENSMUSG00000030030	1700003E16Rik
			ENSMUSG00000078700	D030028A08Rik
			ENSMUSG00000025010	Ccnj
			ENSMUSG00000062169	Cnih4
			ENSMUSG00000038271	Iffo1
			ENSMUSG00000032803	Cdv3
			ENSMUSG00000020850	Prpf8
			ENSMUSG00000019590	Cyb561
			ENSMUSG00000046434	Hnrnpa1
			ENSMUSG00000024883	Rin1
			ENSMUSG00000033436	Armcx2
			ENSMUSG00000026280	Atg4b
			ENSMUSG00000003032	Klf4
			ENSMUSG00000018761	Mpdu1
			ENSMUSG00000034341	Wbp2
			ENSMUSG00000041642	Kif21b
			ENSMUSG00000074643	Cpne1
			ENSMUSG00000018541	Cwc25
			ENSMUSG00000028140	Mrpl9
			ENSMUSG00000021518	Ptdss1
			ENSMUSG00000062044	Lmtk3
			ENSMUSG00000038970	Lmtk2
			ENSMUSG00000002365	Snx9
			ENSMUSG00000035024	Ncapd3
			ENSMUSG00000025937	Lactb2
			ENSMUSG00000042988	Notum
			ENSMUSG00000035623	Rsf1
			ENSMUSG00000021884	Hacl1
			ENSMUSG00000022472	Desi1
			ENSMUSG00000024247	Pkdcc
			ENSMUSG00000000148	Brat1
			ENSMUSG00000112654	4930455C13Rik
			ENSMUSG00000051735	Rinl
			ENSMUSG00000020400	Tnip1
			ENSMUSG00000037885	Stk35
			ENSMUSG00000002109	Ddb2
			ENSMUSG00000037463	Fbxo27
			ENSMUSG00000032783	Troap
			ENSMUSG00000000552	Zfp385a
			ENSMUSG00000024843	Chka
			ENSMUSG00000027298	Tyro3
			ENSMUSG00000072582	Ptrh2
			ENSMUSG00000056592	Zfp658
			ENSMUSG00000031155	Pim2
			ENSMUSG00000024014	Pim1
			ENSMUSG00000040521	Tsfm
			ENSMUSG00000026131	Dst
			ENSMUSG00000097637	4933417D19Rik
			ENSMUSG00000054889	Dsp
			ENSMUSG00000067144	Slc22a7
			ENSMUSG00000022973	Synj1
			ENSMUSG00000038264	Sema7a
			ENSMUSG00000035152	Ap2b1
			ENSMUSG00000007659	Bcl2l1
			ENSMUSG00000000959	Oxa1l
			ENSMUSG00000029131	Dnajb6
			ENSMUSG00000028035	Dnajb4
			ENSMUSG00000001052	Sec24b
			ENSMUSG00000039828	Wdr70
			ENSMUSG00000025722	Wdr73
			ENSMUSG00000056737	Capg
			ENSMUSG00000031565	Fgfr1
			ENSMUSG00000030681	Mvp
			ENSMUSG00000019792	Trmt11
			ENSMUSG00000033439	Trmt13
			ENSMUSG00000038205	Prkab2
			ENSMUSG00000029513	Prkab1
			ENSMUSG00000028809	Srrm1
			ENSMUSG00000039262	Prrc2b
			ENSMUSG00000024393	Prrc2a
			ENSMUSG00000039218	Srrm2
			ENSMUSG00000032504	Pdcd6ip
			ENSMUSG00000043923	Ccdc84
			ENSMUSG00000041949	Tango6
			ENSMUSG00000006517	Mvd
			ENSMUSG00000013539	Tango2
			ENSMUSG00000004637	Wwox
			ENSMUSG00000003549	Ercc1
			ENSMUSG00000031723	Txnl4b
			ENSMUSG00000037235	Mxd4
			ENSMUSG00000020708	Psmc5
			ENSMUSG00000018068	Ints2
			ENSMUSG00000022906	Parp9
			ENSMUSG00000025237	Parp6
			ENSMUSG00000020048	Hsp90b1
			ENSMUSG00000020780	Srp68
			ENSMUSG00000026991	Pkp4
			ENSMUSG00000019302	Atp6v0a1
			ENSMUSG00000038866	Zcchc2
			ENSMUSG00000090150	Acad11
			ENSMUSG00000031652	N4bp1
			ENSMUSG00000001053	N4bp3
			ENSMUSG00000029179	Zcchc4
			ENSMUSG00000022175	Lrp10
			ENSMUSG00000055239	Kcmf1
			ENSMUSG00000026618	Iars2
			ENSMUSG00000060904	Arl1
			ENSMUSG00000025035	Arl3
			ENSMUSG00000061474	Mrps36
			ENSMUSG00000029918	Mrps33
			ENSMUSG00000028950	Tas1r1
			ENSMUSG00000032609	Klhdc8b
			ENSMUSG00000041684	Bivm
			ENSMUSG00000022477	Aco2
			ENSMUSG00000033222	Ttf2
			ENSMUSG00000013150	Gfod2
			ENSMUSG00000051335	Gfod1
			ENSMUSG00000015942	Gtf2ird2
			ENSMUSG00000016933	Plcg1
			ENSMUSG00000022545	Ercc4
			ENSMUSG00000054277	Arfgap3
			ENSMUSG00000030353	Tead4
			ENSMUSG00000031821	Gins2
			ENSMUSG00000045515	Pou3f3
			ENSMUSG00000031546	Gins4
			ENSMUSG00000037364	Srrt
			ENSMUSG00000018446	C1qbp
			ENSMUSG00000049807	Arhgap23
			ENSMUSG00000038302	Afg1l
			ENSMUSG00000009687	Fxyd5
			ENSMUSG00000034255	Arhgap27
			ENSMUSG00000027603	Ggt7
			ENSMUSG00000101892	9130401M01Rik
			ENSMUSG00000029346	Srrd
			ENSMUSG00000024043	Arhgap28
			ENSMUSG00000038298	Pdzk1
			ENSMUSG00000046753	Ccdc66
			ENSMUSG00000041231	Ublcp1
			ENSMUSG00000073380	Arrdc5
			ENSMUSG00000004500	Zfp324
			ENSMUSG00000028798	Eif3i
			ENSMUSG00000034391	Fbxo15
			ENSMUSG00000040663	Clcf1
			ENSMUSG00000029826	Zc3hav1
			ENSMUSG00000025964	Adam23
			ENSMUSG00000068290	Ddrgk1
			ENSMUSG00000029392	Rilpl1
			ENSMUSG00000029401	Rilpl2
			ENSMUSG00000027223	Mapk8ip1
			ENSMUSG00000022619	Mapk8ip2
			ENSMUSG00000048826	Dact2
			ENSMUSG00000028967	Errfi1
			ENSMUSG00000022009	Nufip1
			ENSMUSG00000001946	Esam
			ENSMUSG00000031816	Mthfsd
			ENSMUSG00000064181	Rab3ip
			ENSMUSG00000078941	Ak6
			ENSMUSG00000028527	Ak4
			ENSMUSG00000084128	Esrp2
			ENSMUSG00000053329	Gatd3a
			ENSMUSG00000002844	Adprh
			ENSMUSG00000022437	Samm50
			ENSMUSG00000035342	Lzts2
			ENSMUSG00000037703	Lzts3
			ENSMUSG00000031791	Tmem38a
			ENSMUSG00000017999	Ddx27
			ENSMUSG00000038332	Sesn1
			ENSMUSG00000060679	Mrps9
			ENSMUSG00000027374	Mrps5
			ENSMUSG00000043448	Gjc2
			ENSMUSG00000029723	Tsc22d4
			ENSMUSG00000019849	Prep
			ENSMUSG00000045438	Cox19
			ENSMUSG00000041355	Ssr2
			ENSMUSG00000020814	Mxra7
			ENSMUSG00000022536	Glyr1
			ENSMUSG00000020544	Cox11
			ENSMUSG00000035392	Dennd1a
			ENSMUSG00000002409	Dyrk1b
			ENSMUSG00000039662	Icmt
			ENSMUSG00000037313	Tacc3
			ENSMUSG00000029703	Lrwd1
			ENSMUSG00000001521	Tulp3
			ENSMUSG00000037446	Tulp1
			ENSMUSG00000024785	Rcl1
			ENSMUSG00000039787	Cercam
			ENSMUSG00000034377	Tulp4
			ENSMUSG00000017765	Slc12a4
			ENSMUSG00000020277	Pfkl
			ENSMUSG00000021982	Cdadc1
			ENSMUSG00000018476	Kdm6b
			ENSMUSG00000020513	Tubd1
			ENSMUSG00000032458	Copb2
			ENSMUSG00000055629	B4galnt4
			ENSMUSG00000003865	Gys1
			ENSMUSG00000017400	Stac2
			ENSMUSG00000040287	Stac3
			ENSMUSG00000013418	B4galnt2
			ENSMUSG00000041153	Osgin2
			ENSMUSG00000074282	Zfp94
			ENSMUSG00000074063	Osgin1
			ENSMUSG00000059540	Tcea2
			ENSMUSG00000020038	Cry1
			ENSMUSG00000068742	Cry2
			ENSMUSG00000030835	Nomo1
			ENSMUSG00000034430	Zxdc
			ENSMUSG00000034799	Unc13a
			ENSMUSG00000042766	Trim46
			ENSMUSG00000006587	Snai3
			ENSMUSG00000033233	Trim45
			ENSMUSG00000037217	Syn1
			ENSMUSG00000023068	Nus1
			ENSMUSG00000118134	4930549G23Rik
			ENSMUSG00000037843	Vstm2l
			ENSMUSG00000004895	Prcc
			ENSMUSG00000038412	Higd1a
			ENSMUSG00000107283	Mpv17
			ENSMUSG00000014850	Msh3
			ENSMUSG00000048832	Vps37c
			ENSMUSG00000024352	Spata24
			ENSMUSG00000068922	Msto1
			ENSMUSG00000036411	9530077C05Rik
			ENSMUSG00000006289	Osgep
			ENSMUSG00000026202	Tuba4a
			ENSMUSG00000029454	Mapkapk5
			ENSMUSG00000032577	Mapkapk3
			ENSMUSG00000022507	1810013L24Rik
			ENSMUSG00000046798	Cldn12
			ENSMUSG00000032231	Anxa2
			ENSMUSG00000038214	Bend3
			ENSMUSG00000021814	Anxa7
			ENSMUSG00000001739	Cldn15
			ENSMUSG00000015702	Anxa9
			ENSMUSG00000037499	Nenf
			ENSMUSG00000028807	Zbtb8a
			ENSMUSG00000014867	Surf4
			ENSMUSG00000030346	Rad51ap1
			ENSMUSG00000026709	Dars2
			ENSMUSG00000034158	Lrrc58
			ENSMUSG00000023027	Atf1
			ENSMUSG00000116564	Riok2
			ENSMUSG00000030083	Abtb1
			ENSMUSG00000026177	Slc11a1
			ENSMUSG00000026826	Nr4a2
			ENSMUSG00000055334	Snupn
			ENSMUSG00000039753	Fbxl5
			ENSMUSG00000023967	Mrps18a
			ENSMUSG00000003873	Bax
			ENSMUSG00000003458	Ncstn
			ENSMUSG00000041012	Cmtm8
			ENSMUSG00000031875	Cmtm3
			ENSMUSG00000038943	Prc1
			ENSMUSG00000028741	Mrto4
			ENSMUSG00000021131	Erh
			ENSMUSG00000026675	Hsd17b7
			ENSMUSG00000025477	Inpp5a
			ENSMUSG00000028894	Inpp5b
			ENSMUSG00000004880	Lbr
			ENSMUSG00000035245	Eogt
			ENSMUSG00000042105	Inpp5f
			ENSMUSG00000027774	Gfm1
			ENSMUSG00000039176	Polg
			ENSMUSG00000022338	Eny2
			ENSMUSG00000032437	Stt3b
			ENSMUSG00000029625	Cpsf4
			ENSMUSG00000021668	Polk
			ENSMUSG00000041781	Cpsf2
			ENSMUSG00000034022	Cpsf1
			ENSMUSG00000036046	5031439G07Rik
			ENSMUSG00000028607	Cpt2
			ENSMUSG00000026814	Eng
			ENSMUSG00000017802	Retreg3
			ENSMUSG00000040428	Plekha4
			ENSMUSG00000030231	Plekha5
			ENSMUSG00000060600	Eno3
			ENSMUSG00000031557	Plekha2
			ENSMUSG00000022037	Clu
			ENSMUSG00000028945	Rheb
			ENSMUSG00000017499	Cdc6
			ENSMUSG00000029283	Cdc7
			ENSMUSG00000020376	Rnf130
			ENSMUSG00000029501	Ankle2
			ENSMUSG00000035086	Becn1
			ENSMUSG00000036432	Siah2
			ENSMUSG00000022415	Syngr1
			ENSMUSG00000027203	Dut
			ENSMUSG00000021431	Snrnp48
			ENSMUSG00000097391	Mirg
			ENSMUSG00000038894	Irs2
			ENSMUSG00000079144	A130010J15Rik
			ENSMUSG00000025409	Mbd6
			ENSMUSG00000035478	Mbd3
			ENSMUSG00000046841	Ckap4
			ENSMUSG00000032666	1700025G04Rik
			ENSMUSG00000030189	Ybx3
			ENSMUSG00000002455	Prpf6
			ENSMUSG00000031903	Pla2g15
			ENSMUSG00000027303	Ptpra
			ENSMUSG00000037509	Arhgef4
			ENSMUSG00000028059	Arhgef2
			ENSMUSG00000000346	Dazap2
			ENSMUSG00000040940	Arhgef1
			ENSMUSG00000037376	Trmt6
			ENSMUSG00000042700	Sipa1l1
			ENSMUSG00000005897	Nr2c1
			ENSMUSG00000041957	Pkp2
			ENSMUSG00000035150	Eif2s3x
			ENSMUSG00000020329	Polrmt
			ENSMUSG00000029447	Cct6a
			ENSMUSG00000024095	Hnrnpll
			ENSMUSG00000038914	Dido1
			ENSMUSG00000026475	Rgs16
			ENSMUSG00000024410	Rmc1
			ENSMUSG00000059412	Fxyd2
			ENSMUSG00000034748	Sirt6
			ENSMUSG00000024186	Rgs11
			ENSMUSG00000033006	Sox10
			ENSMUSG00000063632	Sox11
			ENSMUSG00000053310	Nrgn
			ENSMUSG00000058318	Phf21a
			ENSMUSG00000001333	Sync
			ENSMUSG00000028078	Dclk2
			ENSMUSG00000028096	Gpr89
			ENSMUSG00000021610	Clptm1l
			ENSMUSG00000051586	Mical3
			ENSMUSG00000031029	Eif3f
			ENSMUSG00000028668	Eloa
			ENSMUSG00000037020	Wdr62
			ENSMUSG00000030744	Rps3
			ENSMUSG00000028729	Ebna1bp2
			ENSMUSG00000049881	2810025M15Rik
			ENSMUSG00000032294	Pkm
			ENSMUSG00000037905	Bri3bp
			ENSMUSG00000026669	Mcm10
			ENSMUSG00000052794	1700030K09Rik
			ENSMUSG00000042744	Hectd4
			ENSMUSG00000031939	Taf1d
			ENSMUSG00000029098	Acox3
			ENSMUSG00000030304	Ergic2
			ENSMUSG00000005881	Ergic3
			ENSMUSG00000028583	Pdpn
			ENSMUSG00000018442	Derl2
			ENSMUSG00000029168	Dpysl5
			ENSMUSG00000026687	Aldh9a1
			ENSMUSG00000033124	Atg9a
			ENSMUSG00000028409	Smu1
			ENSMUSG00000056602	Fry
			ENSMUSG00000056310	Tyw1
			ENSMUSG00000046598	Bdh1
			ENSMUSG00000038060	Dlec1
			ENSMUSG00000026942	Traf2
			ENSMUSG00000069539	Scyl2
			ENSMUSG00000017386	Traf4
			ENSMUSG00000027253	Lrp4
			ENSMUSG00000020788	Atp2a3
			ENSMUSG00000028613	Lrp8
			ENSMUSG00000023017	Asic1
			ENSMUSG00000033720	Sfxn5
			ENSMUSG00000028756	Pink1
			ENSMUSG00000006651	Aplp1
			ENSMUSG00000054715	Zscan22
			ENSMUSG00000012777	Acp4
			ENSMUSG00000049800	Sertad2
			ENSMUSG00000029554	Mad1l1
			ENSMUSG00000026510	Trp53bp2
			ENSMUSG00000034145	Tmem63c
			ENSMUSG00000025871	4833439L19Rik
			ENSMUSG00000026223	Itm2c
			ENSMUSG00000022108	Itm2b
			ENSMUSG00000024218	Taf11
			ENSMUSG00000005469	Prkaca
			ENSMUSG00000031907	Zfp90
			ENSMUSG00000025060	Slk
			ENSMUSG00000007603	Dus3l
			ENSMUSG00000030539	Sema4b
			ENSMUSG00000025134	Alyref
			ENSMUSG00000026240	Cops7b
			ENSMUSG00000029205	Chrna9
			ENSMUSG00000000627	Sema4f
			ENSMUSG00000030127	Cops7a
			ENSMUSG00000062901	Klhl24
			ENSMUSG00000034254	Agpat1
			ENSMUSG00000037722	Gnpnat1
			ENSMUSG00000042155	Klhl23
			ENSMUSG00000022750	Klhl22
			ENSMUSG00000052428	Tmco1
			ENSMUSG00000030553	Pgpep1l
			ENSMUSG00000038497	Tmco3
			ENSMUSG00000041143	Tmco4
			ENSMUSG00000037278	Tmem97
			ENSMUSG00000020747	Tmem94
			ENSMUSG00000101553	1700049E22Rik
			ENSMUSG00000027663	Zmat3
			ENSMUSG00000020538	Srebf1
			ENSMUSG00000009076	Zmat5
			ENSMUSG00000049354	Dcaf7
			ENSMUSG00000030956	Fam53b
			ENSMUSG00000031534	Smim19
			ENSMUSG00000074039	4930520O04Rik
			ENSMUSG00000024885	Aldh3b1
			ENSMUSG00000042901	Aida
			ENSMUSG00000061981	Flot2
			ENSMUSG00000023000	Dhh
			ENSMUSG00000005413	Hmox1
			ENSMUSG00000028093	Acp6
			ENSMUSG00000044337	Ackr3
			ENSMUSG00000062202	Btbd9
			ENSMUSG00000037148	Arhgap10
			ENSMUSG00000001419	Mef2d
			ENSMUSG00000030795	Fus
			ENSMUSG00000025645	Ccdc51
			ENSMUSG00000040483	Xaf1
			ENSMUSG00000024042	Sik1
			ENSMUSG00000015850	Adamtsl4
			ENSMUSG00000048445	Ccdc57
			ENSMUSG00000019897	Ccdc59
			ENSMUSG00000003068	Stk11
			ENSMUSG00000039018	Mtg1
			ENSMUSG00000041132	N4bp2l1
			ENSMUSG00000021235	Coq6
			ENSMUSG00000028041	Adam15
			ENSMUSG00000052593	Adam17
			ENSMUSG00000040828	Catsperd
			ENSMUSG00000011256	Adam19
			ENSMUSG00000024664	Fads3
			ENSMUSG00000007646	Rad51c
			ENSMUSG00000026209	Dnpep
			ENSMUSG00000044026	Slc35g1
			ENSMUSG00000014550	Rbsn
			ENSMUSG00000034575	Tent4a
			ENSMUSG00000072770	Acrbp
			ENSMUSG00000097368	Gm10390
			ENSMUSG00000017969	Ptgis
			ENSMUSG00000041040	Fam117b
			ENSMUSG00000034163	Zfc3h1
			ENSMUSG00000028687	Mutyh
			ENSMUSG00000005667	Mthfd2
			ENSMUSG00000021048	Mthfd1
			ENSMUSG00000041298	Katnal1
			ENSMUSG00000029313	Aff1
			ENSMUSG00000054027	Nt5dc3
			ENSMUSG00000041653	Pnpla3
			ENSMUSG00000040158	Tax1bp3
			ENSMUSG00000029090	Adgra3
			ENSMUSG00000031486	Adgra2
			ENSMUSG00000004565	Pnpla6
			ENSMUSG00000032264	Zw10
			ENSMUSG00000027346	Gpcpd1
			ENSMUSG00000043895	S1pr2
			ENSMUSG00000064061	Dzip3
			ENSMUSG00000038762	Abcf1
			ENSMUSG00000028745	Capzb
			ENSMUSG00000050312	Nsun3
			ENSMUSG00000040706	Agmat
			ENSMUSG00000000916	Nsun5
			ENSMUSG00000028706	Nsun4
			ENSMUSG00000026442	Nfasc
			ENSMUSG00000025395	Prim1
			ENSMUSG00000020840	Blmh
[truncated: 1,293 more rows]
