# Supplementary material for: Cross-regulome profiling of RNA polymerases highlights the regulatory role of polymerase III on mRNA transcription by maintaining local chromatin architecture
Source: Genome Biol. 2022 Nov 28;23:246. doi: 10.1186/s13059-022-02812-w (PMC9703767; doi:10.1186/s13059-022-02812-w)
Supplement: Supplementary file 7 — Additional file 7: Table S6. ATAC-Seq analyses of differential mRNA chromatin accessibility after depletion of Pol I, II and III. [file 13059_2022_2812_MOESM7_ESM.xlsx]

## Sheet: Table S6
Table S6. ATAC-Seq analyses of differential mRNA chromatin accessibility after depletion Pol I, II and III.
Differential mRNA accessibility after depletion Pol I									Differential mRNA accessibility after depletion Pol II									Differential mRNA accessibility after depletion Pol III
gene	Chr	Start	End	baseMean	log2FoldChange	pvalue	regulation		gene	Chr	Start	End	baseMean	log2FoldChange	pvalue	regulation		gene	Chr	Start	End	baseMean	log2FoldChange	pvalue	regulation
0610005C13Rik	chr7	45574157	45576158	61.7728	-0.101362	0.74969	no-change		0610005C13Rik	chr7	45574157	45576158	85.25	-1.07039	0.000857797	down		0610005C13Rik	chr7	45574157	45576158	53.172	-0.662895	0.0485649	down
0610030E20Rik	chr6	72346332	72348333	61.5375	-0.480157	0.133758	no-change		0610030E20Rik	chr6	72346332	72348333	122.25	-1.06691	9.89334e-05	down		0610030E20Rik	chr6	72346332	72348333	66.9735	-0.483925	0.0993232	no-change
0610040F04Rik	chr6	108659934	108661935	6.55291	-0.815922	0.418078	no-change		0610040F04Rik	chr6	108659934	108661935	6.5	0.678073	0.540742	no-change		0610040F04Rik	chr6	108659934	108661935	4.22662	-0.604656	0.597317	no-change
1110004F10Rik	chr7	116038710	116040711	92.2975	0.0547718	0.834457	no-change		1110004F10Rik	chr7	116038710	116040711	105	-0.401021	0.181615	no-change		1110004F10Rik	chr7	116038710	116040711	76.7353	-0.231913	0.398168	no-change
1110017D15Rik	chr4	41516333	41518334	9.73214	-1.27951	0.142089	no-change		1110017D15Rik	chr4	41516333	41518334	7.25	-1.65207	0.141838	no-change		1110017D15Rik	chr4	41516333	41518334	9.18994	-1.49417	0.0709181	no-change
1110032A03Rik	chr9	50774520	50776521	7.02302	0.113035	0.905788	no-change		1110032A03Rik	chr9	50774520	50776521	13	-0.334418	0.668149	no-change		1110032A03Rik	chr9	50774520	50776521	5.31498	-1.45162	0.183371	no-change
1110051M20Rik	chr2	91443622	91445623	20.968	-0.0596399	0.912735	no-change		1110051M20Rik	chr2	91443622	91445623	28.25	-0.867895	0.121189	no-change		1110051M20Rik	chr2	91443622	91445623	20.0372	-0.473671	0.370942	no-change
1110059E24Rik	chr19	21651728	21653729	9.64109	-0.29832	0.710218	no-change		1110059E24Rik	chr19	21651728	21653729	16.5	-1.52725	0.0338785	down		1110059E24Rik	chr19	21651728	21653729	6.25173	-0.228713	0.807186	no-change
1190005I06Rik	chr8	120646632	120648633	20.3519	-1.31469	0.0244063	down		1190005I06Rik	chr8	120646632	120648633	24.25	-2.13385	0.00111837	down		1190005I06Rik	chr8	120646632	120648633	18.5467	-1.0788	0.0651835	no-change
1300002E11Rik	chr16	21793316	21795317	53.2511	-0.556427	0.123231	no-change		1300002E11Rik	chr16	21793316	21795317	75.75	-0.790546	0.0229304	down		1300002E11Rik	chr16	21793316	21795317	32.4299	-0.435435	0.311041	no-change
1500009L16Rik	chr10	83721863	83723864	102.269	-0.244281	0.327233	no-change		1500009L16Rik	chr10	83721863	83723864	169.25	-0.818249	0.00066102	down		1500009L16Rik	chr10	83721863	83723864	85.3314	-0.509031	0.0541437	no-change
1500011B03Rik	chr5	114822460	114824461	72.2841	-0.0716022	0.808534	no-change		1500011B03Rik	chr5	114822460	114824461	102.25	-0.535159	0.0653721	no-change		1500011B03Rik	chr5	114822460	114824461	64.6021	-0.264507	0.370364	no-change
1600020E01Rik	chr6	86525808	86527809	161.412	-0.064527	0.743747	no-change		1600020E01Rik	chr6	86525808	86527809	236	-0.776225	0.000865443	down		1600020E01Rik	chr6	86525808	86527809	136.803	-0.204477	0.32435	no-change
1700001K19Rik	chr12	110681619	110683620	17.0637	-1.01784	0.0988362	no-change		1700001K19Rik	chr12	110681619	110683620	37.25	-2.31034	6.8372e-06	down		1700001K19Rik	chr12	110681619	110683620	17.3608	-0.933773	0.111522	no-change
1700001L05Rik	chr15	83366282	83368283	99.5143	0.00208213	0.993641	no-change		1700001L05Rik	chr15	83366282	83368283	139.25	-0.669659	0.00948254	down		1700001L05Rik	chr15	83366282	83368283	71.411	-0.416574	0.140454	no-change
1700007J10Rik	chr11	59739154	59741155	31.2849	-0.340943	0.449517	no-change		1700007J10Rik	chr11	59739154	59741155	28	-0.520831	0.326453	no-change		1700007J10Rik	chr11	59739154	59741155	24.0643	-0.515444	0.292705	no-change
1700008O03Rik	chr7	44384684	44386685	12.3249	-0.760596	0.29202	no-change		1700008O03Rik	chr7	44384684	44386685	14.75	-1.18763	0.115192	no-change		1700008O03Rik	chr7	44384684	44386685	7.90911	-0.812393	0.355922	no-change
1700012D14Rik	chr7	111121537	111123538	230.364	0.160854	0.328627	no-change		1700012D14Rik	chr7	111121537	111123538	330.75	-0.477579	0.00932249	down		1700012D14Rik	chr7	111121537	111123538	180.374	-0.243798	0.175434	no-change
1700017B05Rik	chr9	57261612	57263613	122.694	0.0139521	0.950981	no-change		1700017B05Rik	chr9	57261612	57263613	181.25	-1.08746	3.62418e-05	down		1700017B05Rik	chr9	57261612	57263613	97.4446	-0.305823	0.205649	no-change
1700019D03Rik	chr1	53019179	53021180	5.76097	-0.317497	0.766843	no-change		1700019D03Rik	chr1	53019179	53021180	5.5	-1.41503	0.289881	no-change		1700021F05Rik	chr10	43539968	43541969	136.631	-0.0987961	0.628803	no-change
1700021F05Rik	chr10	43539968	43541969	169.62	0.0571416	0.768521	no-change		1700021F05Rik	chr10	43539968	43541969	245.75	-0.822945	5.55588e-05	down		1700025G04Rik	chr1	152088970	152090971	136.23	-0.288406	0.170905	no-change
1700025G04Rik	chr1	152088970	152090971	173.609	-0.0852002	0.658485	no-change		1700025G04Rik	chr1	152088970	152090971	227.5	-0.89657	7.32825e-05	down		1700028E10Rik	chr5	151367716	151369717	186.286	-0.255853	0.151588	no-change
1700028E10Rik	chr5	151367716	151369717	224.463	0.04772	0.774791	no-change		1700028E10Rik	chr5	151367716	151369717	298.75	-0.569887	0.00282928	down		1700028I16Rik	chr10	82811121	82813122	99.7245	-0.224532	0.34674	no-change
1700028I16Rik	chr10	82811121	82813122	128.251	-0.0834098	0.710038	no-change		1700028I16Rik	chr10	82811121	82813122	224.75	-0.489279	0.0261504	down		1700028K03Rik	chr5	107533709	107535710	12.164	-0.379139	0.574654	no-change
1700028K03Rik	chr5	107533709	107535710	14.4667	0.273182	0.67655	no-change		1700028K03Rik	chr5	107533709	107535710	12.25	-0.295455	0.710531	no-change		1700030J22Rik	chr8	116977943	116979944	256.569	-0.456305	0.00351565	down
1700030J22Rik	chr8	116977943	116979944	296.698	-0.0552002	0.710223	no-change		1700030J22Rik	chr8	116977943	116979944	335.75	-0.563509	0.00183698	down		1700031A10Rik	chr17	36922790	36924791	50.1374	-0.180522	0.591587	no-change
1700031A10Rik	chr17	36922790	36924791	65.4168	-0.396482	0.203426	no-change		1700031A10Rik	chr17	36922790	36924791	94.75	-1.21696	8.06947e-05	down		1700034H15Rik	chr1	191899886	191901887	9.61388	-2.00362	0.0200091	down
1700034H15Rik	chr1	191899886	191901887	6.87558	-1.80432	0.0772668	no-change		1700034H15Rik	chr1	191899886	191901887	8.25	-0.621486	0.518855	no-change		1700037H04Rik	chr2	131159034	131161035	196.939	-0.374228	0.0292254	down
1700034P13Rik	chr1	9746646	9748647	4.99228	-0.208902	0.849637	no-change		1700034P13Rik	chr1	9746646	9748647	5.25	-1.67807	0.182296	no-change		1700039E22Rik	chr19	44834938	44836939	79.436	-0.43402	0.114326	no-change
1700037H04Rik	chr2	131159034	131161035	232.831	-0.0565964	0.729446	no-change		1700037H04Rik	chr2	131159034	131161035	300	-0.731838	0.000155057	down		1700049E22Rik	chr6	100526398	100528399	74.6593	-0.513031	0.0622239	no-change
1700039E22Rik	chr19	44834938	44836939	72.2969	-0.257669	0.381624	no-change		1700039E22Rik	chr19	44834938	44836939	136.5	-0.469135	0.0803087	no-change		1700061G19Rik	chr17	56874475	56876476	46.6028	-0.994305	0.00530944	down
1700049E22Rik	chr6	100526398	100528399	87.4211	0.304406	0.253506	no-change		1700049E22Rik	chr6	100526398	100528399	133.5	-0.513261	0.0511471	no-change		1700067G17Rik	chr1	89015111	89017112	71.073	-0.70883	0.012995	down
1700061G19Rik	chr17	56874475	56876476	52.2254	-0.54224	0.125781	no-change		1700061G19Rik	chr17	56874475	56876476	83.5	-1.12496	0.000579892	down		1700086O06Rik	chr18	38249565	38251566	164.375	-0.282157	0.132534	no-change
1700067G17Rik	chr1	89015111	89017112	88.9204	-0.450081	0.0979831	no-change		1700067G17Rik	chr1	89015111	89017112	91.75	-0.500265	0.103199	no-change		1700094D03Rik	chr3	90061794	90063795	8.82345	0.581661	0.477263	no-change
1700086O06Rik	chr18	38249565	38251566	188.551	-0.0163601	0.928477	no-change		1700086O06Rik	chr18	38249565	38251566	269.25	-0.770643	8.57665e-05	down		1700094J05Rik	chr10	76388013	76390014	9.41265	-2.20978	0.0109268	down
1700094D03Rik	chr3	90061794	90063795	13.19	0.019337	0.977461	no-change		1700094D03Rik	chr3	90061794	90063795	8.5	-1.70044	0.0883369	no-change		1700102P08Rik	chr9	108391803	108393804	102.243	-0.606739	0.0147541	down
1700094J05Rik	chr10	76388013	76390014	10.8436	-0.326515	0.66944	no-change		1700094J05Rik	chr10	76388013	76390014	9.75	-2.19264	0.0250761	down		1700109H08Rik	chr5	3570564	3572565	5.69735	-0.431862	0.663617	no-change
1700102P08Rik	chr9	108391803	108393804	113.107	-0.305491	0.198987	no-change		1700102P08Rik	chr9	108391803	108393804	143.25	-0.735623	0.00351026	down		1700110K17Rik	chr9	40322424	40324425	25.6003	-0.653755	0.183949	no-change
1700109H08Rik	chr5	3570564	3572565	7.43219	0.219799	0.816357	no-change		1700109H08Rik	chr5	3570564	3572565	6.25	-0.830072	0.457243	no-change		1700113A16Rik	chr3	88176785	88178786	225.325	-0.175159	0.273165	no-change
1700110K17Rik	chr9	40322424	40324425	37.1474	-0.353335	0.392369	no-change		1700110K17Rik	chr9	40322424	40324425	35.5	-1.30066	0.00934644	down		1700120C14Rik	chr15	99248509	99250510	38.4004	-0.933782	0.016614	down
1700113A16Rik	chr3	88176785	88178786	267.94	0.14728	0.350658	no-change		1700113A16Rik	chr3	88176785	88178786	350	-0.41083	0.021021	down		1810013L24Rik	chr16	8829098	8831099	306.763	-0.215245	0.118341	no-change
1700120C14Rik	chr15	99248509	99250510	40.673	-0.401262	0.34713	no-change		1700120C14Rik	chr15	99248509	99250510	68	-1.23758	0.000540944	down		1810030O07Rik	chrX	12672668	12674669	96.4611	-0.342617	0.156407	no-change
1810013L24Rik	chr16	8829098	8831099	341.593	-0.0859795	0.532878	no-change		1810013L24Rik	chr16	8829098	8831099	563	-0.984652	6.77599e-09	down		1810034E14Rik	chr13	64247726	64249727	63.377	-0.372988	0.21009	no-change
1810030O07Rik	chrX	12672668	12674669	109.715	-0.234791	0.326283	no-change		1810030O07Rik	chrX	12672668	12674669	156	-0.756729	0.00202167	down		1810055G02Rik	chr19	3707331	3709332	124.545	-0.162845	0.45221	no-change
1810034E14Rik	chr13	64247726	64249727	81.646	-0.0657216	0.811136	no-change		1810034E14Rik	chr13	64247726	64249727	94.75	-0.484121	0.110288	no-change		1810058I24Rik	chr6	35251652	35253653	145.946	-0.549891	0.00579719	down
1810055G02Rik	chr19	3707331	3709332	140.316	-0.142431	0.506801	no-change		1810055G02Rik	chr19	3707331	3709332	224.5	-0.839008	0.000126393	down		1810062O18Rik	chr14	20545112	20547113	4.57845	0.461847	0.67269	no-change
1810058I24Rik	chr6	35251652	35253653	184.467	-0.201537	0.277351	no-change		1810058I24Rik	chr6	35251652	35253653	284.25	-0.679721	0.000558075	down		2010010A06Rik	chr18	75296317	75298318	17.8063	-0.534539	0.35512	no-change
1810062O18Rik	chr14	20545112	20547113	6.41193	-1.04692	0.318281	no-change		1810062O18Rik	chr14	20545112	20547113	12.25	-0.78427	0.325801	no-change		2210016F16Rik	chr13	58384225	58386226	77.7203	-0.142305	0.59749	no-change
2010010A06Rik	chr18	75296317	75298318	25.8639	0.064077	0.895649	no-change		2010010A06Rik	chr18	75296317	75298318	27	-1.4458	0.0103311	down		2210016L21Rik	chr5	114941156	114943157	40.4904	-0.444464	0.241051	no-change
2210016F16Rik	chr13	58384225	58386226	98.514	-0.115605	0.659636	no-change		2210016F16Rik	chr13	58384225	58386226	117	-1	0.000504495	down		2310015A10Rik	chr12	80131802	80133803	65.2562	-0.406916	0.168063	no-change
2210016L21Rik	chr5	114941156	114943157	49.9378	0.0897332	0.800986	no-change		2210016L21Rik	chr5	114941156	114943157	69.5	-0.742503	0.0325108	down		2310022B05Rik	chr8	124662369	124664370	93.3989	-0.188632	0.449694	no-change
2310015A10Rik	chr12	80131802	80133803	66.3588	-0.0704297	0.82759	no-change		2310015A10Rik	chr12	80131802	80133803	106.5	-0.879705	0.00334623	down		2310030G06Rik	chr9	50745536	50747537	53.6268	-0.405404	0.20938	no-change
2310022B05Rik	chr8	124662369	124664370	105.955	-0.0963554	0.708627	no-change		2310022B05Rik	chr8	124662369	124664370	124.75	-0.689357	0.0142426	down		2310057M21Rik	chr7	131361759	131363760	145.155	-0.120273	0.550242	no-change
2310030G06Rik	chr9	50745536	50747537	65.9221	0.211724	0.492356	no-change		2310030G06Rik	chr9	50745536	50747537	76.25	-0.545649	0.107506	no-change		2410002F23Rik	chr7	44245720	44247721	85.532	-0.537675	0.0391999	down
2310057M21Rik	chr7	131361759	131363760	182.222	0.0242864	0.895506	no-change		2310057M21Rik	chr7	131361759	131363760	225	-0.571616	0.00634317	down		2410003L11Rik	chr11	97597509	97599510	138.338	-0.528664	0.010887	down
2410002F23Rik	chr7	44245720	44247721	108.566	0.00986796	0.968059	no-change		2410002F23Rik	chr7	44245720	44247721	171.5	-1.16082	1.02385e-06	down		2410004B18Rik	chr3	145937012	145939013	18.2521	-0.133807	0.813854	no-change
2410003L11Rik	chr11	97597509	97599510	161.334	-0.145371	0.465641	no-change		2410003L11Rik	chr11	97597509	97599510	231.25	-0.604485	0.0035188	down		2410124H12Rik	chr16	92477740	92479741	16.6092	-0.875771	0.170783	no-change
2410004B18Rik	chr3	145937012	145939013	26.9475	0.406514	0.40379	no-change		2410004B18Rik	chr3	145937012	145939013	38.75	-1.07039	0.0231461	down		2510009E07Rik	chr16	21693665	21695666	136.067	-0.370509	0.0693758	no-change
2410124H12Rik	chr16	92477740	92479741	15.5834	0.174027	0.784085	no-change		2410124H12Rik	chr16	92477740	92479741	20	-0.510194	0.42273	no-change		2510039O18Rik	chr4	147939893	147941894	29.6279	-0.355959	0.425007	no-change
2510009E07Rik	chr16	21693665	21695666	158.469	0.0336548	0.865711	no-change		2510009E07Rik	chr16	21693665	21695666	239.75	-1.10742	2.73754e-07	down		2610035D17Rik	chr11	113200838	113202839	42.9072	-0.465969	0.19786	no-change
2510039O18Rik	chr4	147939893	147941894	28.0108	-0.793933	0.100932	no-change		2510039O18Rik	chr4	147939893	147941894	48.25	-1.04509	0.0126179	down		2610037D02Rik	chr15	96282608	96284609	11.1867	-0.785731	0.273012	no-change
2610035D17Rik	chr11	113200838	113202839	48.2941	-0.160752	0.655135	no-change		2610035D17Rik	chr11	113200838	113202839	70	-1.03103	0.00375956	down		2610301B20Rik	chr4	10873496	10875497	82.0196	0.231871	0.375152	no-change
2610037D02Rik	chr15	96282608	96284609	21.014	0.023593	0.965237	no-change		2610037D02Rik	chr15	96282608	96284609	24.25	-1.52607	0.00975408	down		2610318N02Rik	chr16	17124140	17126141	98.5002	-0.305654	0.204594	no-change
2610301B20Rik	chr4	10873496	10875497	131.01	-0.187409	0.394862	no-change		2610301B20Rik	chr4	10873496	10875497	184	-1.05623	4.72086e-06	down		2610507B11Rik	chr11	78260750	78262751	120.966	-0.246697	0.25914	no-change
2610318N02Rik	chr16	17124140	17126141	111.275	0.179896	0.446099	no-change		2610318N02Rik	chr16	17124140	17126141	206	-1.18259	9.76539e-08	down		2700062C07Rik	chr18	24469848	24471849	45.5298	0.0121656	0.97219	no-change
2610507B11Rik	chr11	78260750	78262751	143.424	0.010319	0.962538	no-change		2610507B11Rik	chr11	78260750	78262751	218	-0.945738	0.000196607	down		2700081O15Rik	chr19	7416623	7418624	115.409	-0.285409	0.226354	no-change
2700062C07Rik	chr18	24469848	24471849	51.5911	0.0221725	0.950157	no-change		2700062C07Rik	chr18	24469848	24471849	61.75	-0.604458	0.10218	no-change		2810021J22Rik	chr11	58866214	58868215	64.7348	-0.110372	0.7143	no-change
2700081O15Rik	chr19	7416623	7418624	134.031	-0.00558748	0.979359	no-change		2700081O15Rik	chr19	7416623	7418624	182.25	-0.816692	0.00158611	down		2810025M15Rik	chr1	157411350	157413351	115.658	-0.024342	0.91405	no-change
2810021J22Rik	chr11	58866214	58868215	88.7377	0.0468517	0.859177	no-change		2810021J22Rik	chr11	58866214	58868215	99.5	-0.276331	0.35393	no-change		2810408I11Rik	chr1	64689659	64691660	146.283	-0.32844	0.0951303	no-change
2810025M15Rik	chr1	157411350	157413351	137.109	-0.0326981	0.891893	no-change		2810025M15Rik	chr1	157411350	157413351	157.5	-1.16827	3.50368e-05	down		2900026A02Rik	chr5	113220236	113222237	31.9451	-0.289694	0.490307	no-change
2810408I11Rik	chr1	64689659	64691660	176.818	0.190955	0.317964	no-change		2810408I11Rik	chr1	64689659	64691660	237	-0.649942	0.00157711	down		2900076A07Rik	chr7	81522569	81524570	67.7472	-0.217603	0.465721	no-change
2900026A02Rik	chr5	113220236	113222237	34.1465	-0.495326	0.252605	no-change		2900026A02Rik	chr5	113220236	113222237	54.25	-1.07039	0.00699093	down		3110040N11Rik	chr7	81788478	81790479	108.249	-0.450219	0.0502309	no-change
2900076A07Rik	chr7	81522569	81524570	92.0221	0.21732	0.406961	no-change		2900076A07Rik	chr7	81522569	81524570	126	-0.532668	0.0496836	down		3110082I17Rik	chr5	139459527	139461528	80.2559	-0.399628	0.132197	no-change
3110009E18Rik	chr1	120120185	120122186	3.86702	-1.10734	0.418893	no-change		3110040N11Rik	chr7	81788478	81790479	169.25	-0.574315	0.0142492	down		3830406C13Rik	chr14	12283171	12285172	114.356	-0.13133	0.552792	no-change
3110040N11Rik	chr7	81788478	81790479	123.925	0.0268135	0.905176	no-change		3110082I17Rik	chr5	139459527	139461528	134.5	-0.609586	0.0182001	down		3830408C21Rik	chr13	107031878	107033879	5.72574	-0.975275	0.342679	no-change
3110082I17Rik	chr5	139459527	139461528	106.765	-0.0878429	0.719622	no-change		3830406C13Rik	chr14	12283171	12285172	174.75	-0.668018	0.00460535	down		4632415L05Rik	chr3	19893884	19895885	150.388	-0.25634	0.205578	no-change
3830406C13Rik	chr14	12283171	12285172	121.927	0.0258726	0.91041	no-change		3830408C21Rik	chr13	107031878	107033879	9.75	-0.999998	0.274842	no-change		4632428C04Rik	chr16	30007665	30009666	88.1725	-0.498049	0.0519682	no-change
3830408C21Rik	chr13	107031878	107033879	11.1512	0.365824	0.625676	no-change		4632415L05Rik	chr3	19893884	19895885	239.75	-0.670742	0.00119255	down		4732471J01Rik	chr7	25394412	25396413	222.558	-0.281826	0.0786302	no-change
4632415L05Rik	chr3	19893884	19895885	174.971	0.206008	0.289986	no-change		4632428C04Rik	chr16	30007665	30009666	181.5	-0.747573	0.00221891	down		4833420G17Rik	chr13	119461766	119463767	46.8725	-0.304638	0.381317	no-change
4632428C04Rik	chr16	30007665	30009666	95.8531	-0.196157	0.442911	no-change		4732471J01Rik	chr7	25394412	25396413	344.5	-0.620824	0.000540215	down		4833439L19Rik	chr13	54564435	54566436	147.018	-0.367178	0.0612601	no-change
4732471J01Rik	chr7	25394412	25396413	254.63	-0.0440348	0.780714	no-change		4833420G17Rik	chr13	119461766	119463767	70.25	-1.06206	0.00251462	down		4921507P07Rik	chr6	50595632	50597633	128.845	-0.0755141	0.717323	no-change
4833420G17Rik	chr13	119461766	119463767	52.5091	-0.185013	0.590187	no-change		4833439L19Rik	chr13	54564435	54566436	261.75	-0.883706	1.10249e-05	down		4921524J17Rik	chr8	85431833	85433834	163.783	-0.411881	0.0304164	down
4833439L19Rik	chr13	54564435	54566436	160.966	0.194071	0.324917	no-change		4921507P07Rik	chr6	50595632	50597633	222	-0.319735	0.133877	no-change		4930402H24Rik	chr2	130839134	130841135	95.6139	0.0351051	0.885163	no-change
4921507P07Rik	chr6	50595632	50597633	149.988	0.0596248	0.782884	no-change		4921524J17Rik	chr8	85431833	85433834	238.5	-0.482316	0.0185767	down		4930405A21Rik	chr2	156719909	156721910	79.2327	-0.339661	0.211175	no-change
4921524J17Rik	chr8	85431833	85433834	197.098	0.104807	0.561194	no-change		4930402H24Rik	chr2	130839134	130841135	141.25	-0.584962	0.0222581	down		4930414N06Rik	chr19	44983529	44985530	11.8213	-0.924089	0.186623	no-change
4930402H24Rik	chr2	130839134	130841135	99.3865	-0.203366	0.415438	no-change		4930405A21Rik	chr2	156719909	156721910	126.5	-0.94475	0.000456571	down		4930430F08Rik	chr10	100588395	100590396	24.793	-0.512344	0.314284	no-change
4930405A21Rik	chr2	156719909	156721910	99.7422	-0.117617	0.648736	no-change		4930414N06Rik	chr19	44983529	44985530	11.5	-1.0473	0.223174	no-change		4930447C04Rik	chr12	72916906	72918907	84.5272	-0.178933	0.518971	no-change
4930414N06Rik	chr19	44983529	44985530	9.9947	-0.512701	0.525295	no-change		4930430F08Rik	chr10	100588395	100590396	41	-0.497499	0.283252	no-change		4930447K03Rik	chr13	34112272	34114273	6.1924	-0.164654	0.863646	no-change
4930430F08Rik	chr10	100588395	100590396	29.643	0.470158	0.313541	no-change		4930447C04Rik	chr12	72916906	72918907	138.75	-0.574139	0.0245626	down		4930452B06Rik	chr14	8665240	8667241	95.3954	-0.32244	0.188704	no-change
4930447C04Rik	chr12	72916906	72918907	91.3584	0.0172273	0.947178	no-change		4930447K03Rik	chr13	34112272	34114273	12.75	-1.26303	0.114775	no-change		4930453N24Rik	chr16	64765656	64767657	31.1213	-0.248938	0.558	no-change
4930452B06Rik	chr14	8665240	8667241	120.228	0.0177657	0.937794	no-change		4930452B06Rik	chr14	8665240	8667241	156.5	-0.873875	0.000477101	down		4930455C13Rik	chr10	21341057	21343058	25.062	-0.683108	0.150658	no-change
4930453N24Rik	chr16	64765656	64767657	35.9134	0.362464	0.389065	no-change		4930453N24Rik	chr16	64765656	64767657	45.5	-0.318361	0.452828	no-change		4930461G14Rik	chr9	58454120	58456121	264.199	-0.250695	0.090855	no-change
4930455C13Rik	chr10	21341057	21343058	20.6409	-0.811158	0.144414	no-change		4930455C13Rik	chr10	21341057	21343058	33.5	-0.657112	0.179412	no-change		4930473A02Rik	chr2	130562749	130564750	130.834	-0.217975	0.305459	no-change
4930461G14Rik	chr9	58454120	58456121	286.336	0.0308009	0.835924	no-change		4930461G14Rik	chr9	58454120	58456121	424.75	-0.583547	0.000537713	down		4930503L19Rik	chr18	70471509	70473510	100.054	-0.59379	0.0132514	down
4930473A02Rik	chr2	130562749	130564750	176.452	0.316375	0.101465	no-change		4930473A02Rik	chr2	130562749	130564750	232.5	-0.855725	5.30036e-05	down		4930509E16Rik	chr9	72530858	72532859	25.1749	-0.124533	0.790882	no-change
4930503L19Rik	chr18	70471509	70473510	114.51	0.0202267	0.931097	no-change		4930503L19Rik	chr18	70471509	70473510	190.25	-0.572335	0.0106391	down		4930513N10Rik	chr8	95805828	95807829	10.6586	-0.0279299	0.969118	no-change
4930509E16Rik	chr9	72530858	72532859	26.0354	0.209485	0.675432	no-change		4930509E16Rik	chr9	72530858	72532859	44.75	-0.672835	0.115812	no-change		4930520O04Rik	chr9	114367301	114369302	51.269	-0.0491867	0.881665	no-change
4930513N10Rik	chr8	95805828	95807829	11.2629	-0.765381	0.312538	no-change		4930513N10Rik	chr8	95805828	95807829	19.25	-1.14296	0.0861708	no-change		4930556M19Rik	chr15	10713834	10715835	12.0004	-0.689837	0.318793	no-change
4930520O04Rik	chr9	114367301	114369302	62.3743	-0.047313	0.882537	no-change		4930520O04Rik	chr9	114367301	114369302	103.25	-0.963474	0.00135526	down		4930578M01Rik	chr15	98982625	98984626	38.5033	-0.565813	0.156257	no-change
4930556M19Rik	chr15	10713834	10715835	12.4758	-0.568308	0.441388	no-change		4930556M19Rik	chr15	10713834	10715835	19.75	-0.630765	0.319947	no-change		4930599N23Rik	chr6	39117471	39119472	39.4919	0.161866	0.667542	no-change
4930578M01Rik	chr15	98982625	98984626	49.8817	-0.223124	0.531957	no-change		4930578M01Rik	chr15	98982625	98984626	64.75	-0.95842	0.00862194	down		4931406C07Rik	chr9	15305448	15307449	5.44169	-1.81512	0.0959218	no-change
4930599N23Rik	chr6	39117471	39119472	43.2542	-0.29283	0.448621	no-change		4930599N23Rik	chr6	39117471	39119472	68	-0.492704	0.174929	no-change		4931428F04Rik	chr8	105288864	105290865	412.335	-0.343125	0.00440487	down
4931406C07Rik	chr9	15305448	15307449	4.72918	-0.736262	0.546273	no-change		4931406C07Rik	chr9	15305448	15307449	6.75	-1.51457	0.220945	no-change		4932702P03Rik	chr13	24904591	24906592	21.267	-1.11245	0.0360411	down
4931428F04Rik	chr8	105288864	105290865	435.805	0.00718568	0.952578	no-change		4931428F04Rik	chr8	105288864	105290865	595.5	-0.464271	0.00287239	down		4933404O12Rik	chr5	136918144	136920145	76.9358	-0.542353	0.0473553	down
4932702P03Rik	chr13	24904591	24906592	32.6828	-0.0390419	0.930625	no-change		4932702P03Rik	chr13	24904591	24906592	43.25	-0.454031	0.293363	no-change		4933406J10Rik	chr7	82754644	82756645	6.98585	-0.128283	0.887255	no-change
4933404O12Rik	chr5	136918144	136920145	82.7998	0.000363822	0.99898	no-change		4933404O12Rik	chr5	136918144	136920145	103.25	-0.617056	0.0343764	down		4933417D19Rik	chr8	123234089	123236090	47.3647	-0.761456	0.0285628	down
4933406J10Rik	chr7	82754644	82756645	12.2749	0.0227591	0.974356	no-change		4933406J10Rik	chr7	82754644	82756645	9.5	-0.943414	0.305151	no-change		4933439C10Rik	chr11	59504660	59506661	336.569	-0.235307	0.0761423	no-change
4933417D19Rik	chr8	123234089	123236090	46.8636	-0.11679	0.755564	no-change		4933417D19Rik	chr8	123234089	123236090	57.5	-0.327574	0.402385	no-change		5031434O11Rik	chr3	51559033	51561034	13.4978	-0.205455	0.749862	no-change
4933439C10Rik	chr11	59504660	59506661	399.322	-0.0303776	0.811676	no-change		4933433G15Rik	chr9	75409182	75411183	3.5	1.99635e-06	0.999999	no-change		5031439G07Rik	chr15	84987000	84989001	50.0638	-0.679133	0.0505583	no-change
5031434O11Rik	chr3	51559033	51561034	12.9824	-0.137377	0.841211	no-change		4933434E20Rik	chr3	90051812	90053813	5.5	-1.41503	0.252575	no-change		5430402O13Rik	chr6	50565641	50567642	150.464	-0.252325	0.20503	no-change
5031439G07Rik	chr15	84987000	84989001	61.8991	-0.0982811	0.755808	no-change		4933439C10Rik	chr11	59504660	59506661	624.25	-0.608594	5.45982e-05	down		5430405H02Rik	chr2	156861963	156863964	95.3689	-0.149773	0.53645	no-change
5430402O13Rik	chr6	50565641	50567642	189.371	-0.107406	0.567838	no-change		5031434O11Rik	chr3	51559033	51561034	22.75	-0.745426	0.21078	no-change		5430416N02Rik	chr5	100428535	100430536	148.547	-0.234339	0.230172	no-change
5430405H02Rik	chr2	156861963	156863964	107.835	-0.135489	0.575026	no-change		5031439G07Rik	chr15	84987000	84989001	99.25	-0.417157	0.167298	no-change		5530601H04Rik	chrX	105069096	105071097	15.2973	-0.366666	0.548867	no-change
5430416N02Rik	chr5	100428535	100430536	175.793	0.0539156	0.777099	no-change		5430402O13Rik	chr6	50565641	50567642	262.5	-0.550692	0.0076132	down		5730455P16Rik	chr11	80377034	80379035	48.2247	-0.144317	0.673566	no-change
5530601H04Rik	chrX	105069096	105071097	19.2101	-0.392749	0.493006	no-change		5430405H02Rik	chr2	156861963	156863964	192.5	-1.19572	1.29922e-07	down		5730480H06Rik	chr5	48326950	48328951	11.2209	-0.163523	0.816087	no-change
5730455P16Rik	chr11	80377034	80379035	59.5872	-0.073053	0.823981	no-change		5430416N02Rik	chr5	100428535	100430536	271.75	-0.650525	0.000847342	down		6330549D23Rik	chr3	96628820	96630821	68.2225	-0.483414	0.0984407	no-change
5730480H06Rik	chr5	48326950	48328951	15.6753	0.754111	0.232869	no-change		5530601H04Rik	chrX	105069096	105071097	32.25	-0.999999	0.0490129	down		6430531B16Rik	chr7	139977755	139979756	47.2822	-0.204356	0.56757	no-change
6330549D23Rik	chr3	96628820	96630821	73.7961	0.0637958	0.826995	no-change		5730455P16Rik	chr11	80377034	80379035	61.25	-0.584962	0.127328	no-change		6430548M08Rik	chr8	120113150	120115151	139.24	-0.0890243	0.663574	no-change
6430531B16Rik	chr7	139977755	139979756	60.1211	-0.454572	0.159589	no-change		5730480H06Rik	chr5	48326950	48328951	14.25	0.563902	0.446808	no-change		8030462N17Rik	chr18	77712933	77714934	120.546	0.0966907	0.668602	no-change
6430548M08Rik	chr8	120113150	120115151	165.727	0.108857	0.580776	no-change		6330549D23Rik	chr3	96628820	96630821	118	-1.21657	2.07032e-05	down		8430429K09Rik	chr11	3451470	3453471	143.49	-0.398475	0.0483913	down
8030462N17Rik	chr18	77712933	77714934	147.195	-0.180105	0.631421	no-change		6430531B16Rik	chr7	139977755	139979756	68.25	-0.700439	0.0608376	no-change		9030404E10Rik	chr16	30038479	30040480	75.3011	-0.484505	0.0828261	no-change
8430429K09Rik	chr11	3451470	3453471	159.098	0.123861	0.532139	no-change		6430548M08Rik	chr8	120113150	120115151	209	-0.417051	0.0561169	no-change		9130024F11Rik	chr1	56970478	56972479	70.2454	-0.0379966	0.897502	no-change
9030404E10Rik	chr16	30038479	30040480	97.5324	-0.445496	0.0811324	no-change		8030462N17Rik	chr18	77712933	77714934	164.25	-0.854149	0.000421456	down		9130401M01Rik	chr15	58033315	58035316	79.0912	-0.372561	0.173764	no-change
9130024F11Rik	chr1	56970478	56972479	85.6342	0.382316	0.1564	no-change		8430429K09Rik	chr11	3451470	3453471	255	-0.899306	8.81563e-06	down		9430015G10Rik	chr4	156108980	156110981	314.984	-0.234345	0.0873749	no-change
9130401M01Rik	chr15	58033315	58035316	96.8755	0.0627124	0.806194	no-change		9030404E10Rik	chr16	30038479	30040480	136.25	-0.984146	0.000156196	down		9430060I03Rik	chr1	92949590	92951591	15.7535	-0.683927	0.268252	no-change
9430015G10Rik	chr4	156108980	156110981	369.869	0.0368736	0.779645	no-change		9130024F11Rik	chr1	56970478	56972479	151	-0.472333	0.0674347	no-change		9530052E02Rik	chr8	11006848	11008849	105.086	-0.0341822	0.882952	no-change
9430060I03Rik	chr1	92949590	92951591	17.8869	-0.647078	0.27352	no-change		9130401M01Rik	chr15	58033315	58035316	136.75	-0.495379	0.0560075	no-change		9530068E07Rik	chr11	52395426	52397427	159.081	-0.273751	0.151933	no-change
9530052E02Rik	chr8	11006848	11008849	118.383	0.0867596	0.707091	no-change		9430015G10Rik	chr4	156108980	156110981	486	-0.497649	0.00181006	down		9530077C05Rik	chr9	22410511	22412512	133.328	-0.343928	0.097787	no-change
9530068E07Rik	chr11	52395426	52397427	170.781	-0.177353	0.368026	no-change		9430060I03Rik	chr1	92949590	92951591	13.25	-0.607681	0.429993	no-change		9530082P21Rik	chr17	23742232	23744233	53.3002	-0.341436	0.293152	no-change
9530077C05Rik	chr9	22410511	22412512	159.829	0.0795444	0.694128	no-change		9530052E02Rik	chr8	11006848	11008849	145.75	-1.00371	0.000417442	down		9930012K11Rik	chr14	70158502	70160503	64.9114	-0.485621	0.10894	no-change
9530082P21Rik	chr17	23742232	23744233	70.0888	-0.152492	0.607473	no-change		9530068E07Rik	chr11	52395426	52397427	289.5	-0.701194	0.000356831	down		9930021J03Rik	chr19	29804507	29806508	132.675	-0.282703	0.177943	no-change
9930012K11Rik	chr14	70158502	70160503	72.9373	-0.00461374	0.98758	no-change		9530077C05Rik	chr9	22410511	22412512	190	-0.63258	0.00627119	down		A130010J15Rik	chr1	193167044	193169045	3.96351	-2.83272	0.0535394	no-change
9930021J03Rik	chr19	29804507	29806508	157.628	0.262067	0.193264	no-change		9530082P21Rik	chr17	23742232	23744233	91	-1.02385	0.00205887	down		A230028O05Rik	chr16	25058637	25060638	390.708	-0.198003	0.104265	no-change
A130010J15Rik	chr1	193167044	193169045	6.37452	-0.605829	0.544805	no-change		9930012K11Rik	chr14	70158502	70160503	128.75	-0.762421	0.00684317	down		A330041J22Rik	chr9	86694458	86696459	31.2572	-0.136898	0.745091	no-change
A230028O05Rik	chr16	25058637	25060638	483.825	0.0963733	0.418575	no-change		9930021J03Rik	chr19	29804507	29806508	253.5	-0.82415	0.00028594	down		A430033K04Rik	chr5	138621874	138623875	68.1464	-0.429525	0.137075	no-change
A330041J22Rik	chr9	86694458	86696459	39.8498	0.10511	0.789088	no-change		A130010J15Rik	chr1	193167044	193169045	5.5	-2.66296	0.0487148	down		A4galt	chr15	83250774	83252775	152.371	-0.615891	0.00186076	down
A430033K04Rik	chr5	138621874	138623875	81.345	0.130408	0.635572	no-change		A230028O05Rik	chr16	25058637	25060638	541.5	-0.388651	0.0121564	down		A530013C23Rik	chr2	167690175	167692176	14.4087	-0.780425	0.219044	no-change
A4galt	chr15	83250774	83252775	183.537	-0.199718	0.289096	no-change		A330041J22Rik	chr9	86694458	86696459	46	-0.941583	0.0320668	down		A630072M18Rik	chr5	20949987	20951988	116.933	-0.086561	0.693757	no-change
A530013C23Rik	chr2	167690175	167692176	13.9194	-0.0650417	0.924969	no-change		A430033K04Rik	chr5	138621874	138623875	108	-0.708537	0.0140189	down		A830082N09Rik	chr10	33994055	33996056	2.65323	-4.89752	0.0117927	down
A630072M18Rik	chr5	20949987	20951988	136.73	-0.0123189	0.95686	no-change		A4galt	chr15	83250774	83252775	293	-0.965057	7.89012e-07	down		A930004D18Rik	chr2	18036737	18038738	8.8119	-1.38192	0.112718	no-change
A830082N09Rik	chr10	33994055	33996056	5.57215	-0.972072	0.38918	no-change		A530013C23Rik	chr2	167690175	167692176	16.75	-1.03242	0.138081	no-change		A930007I19Rik	chr19	29519970	29521971	4.34573	-1.37287	0.254249	no-change
A930004D18Rik	chr2	18036737	18038738	8.94664	0.251569	0.766136	no-change		A630072M18Rik	chr5	20949987	20951988	214	-0.875337	8.59708e-05	down		A930015D03Rik	chr17	35993451	35995452	48.8546	-0.358634	0.297038	no-change
A930007I19Rik	chr19	29519970	29521971	6.57908	1.00177	0.307069	no-change		A930004D18Rik	chr2	18036737	18038738	11.75	-0.954194	0.247812	no-change		A930024E05Rik	chr5	122988352	122990353	35.8279	-0.53289	0.180362	no-change
A930015D03Rik	chr17	35993451	35995452	53.4135	-0.0470646	0.890012	no-change		A930007I19Rik	chr19	29519970	29521971	4	-1.1375	0.414584	no-change		AA986860	chr1	130730974	130732975	57.0891	-0.418315	0.190661	no-change
A930024E05Rik	chr5	122988352	122990353	42.5673	-0.0638254	0.868904	no-change		A930015D03Rik	chr17	35993451	35995452	88.5	-0.71527	0.0222358	down		Aaas	chr15	102349759	102351760	72.8315	-0.250799	0.37457	no-change
AA986860	chr1	130730974	130732975	82.0106	-0.0866232	0.7545	no-change		A930024E05Rik	chr5	122988352	122990353	86.25	-0.378511	0.228515	no-change		Aacs	chr5	125474812	125476813	52.306	-0.730276	0.0279742	down
Aaas	chr15	102349759	102351760	90.5226	0.123269	0.644053	no-change		AA986860	chr1	130730974	130732975	106.25	-0.844829	0.0035195	down		Aagab	chr9	63601658	63603659	177.373	-0.24402	0.193279	no-change
Aacs	chr5	125474812	125476813	81.0635	0.0800939	0.778452	no-change		Aaas	chr15	102349759	102351760	132	-1.03705	8.49909e-05	down		Aak1	chr6	86848515	86850516	139.708	-0.136655	0.517683	no-change
Aagab	chr9	63601658	63603659	222.118	0.122072	0.470454	no-change		Aacs	chr5	125474812	125476813	114.5	-0.66682	0.0192754	down		Aamdc	chr7	97578496	97580497	9.46297	-0.844487	0.294075	no-change
Aak1	chr6	86848515	86850516	148.704	-0.0855313	0.677988	no-change		Aagab	chr9	63601658	63603659	267.5	-0.896049	7.14556e-06	down		Aard	chr15	52039105	52041106	27.7026	-0.526203	0.252557	no-change
Aamdc	chr7	97578496	97580497	8.929	-0.247998	0.765169	no-change		Aak1	chr6	86848515	86850516	229.75	-0.530219	0.0131923	down		Aars	chr8	111032900	111034901	193.707	-0.533292	0.00201519	down
Aard	chr15	52039105	52041106	37.3378	-0.31457	0.453887	no-change		Aamdc	chr7	97578496	97580497	15.75	-1.94341	0.00961819	down		Aars2	chr17	45505839	45507840	69.8781	-0.441891	0.127262	no-change
Aars	chr8	111032900	111034901	212.519	0.00596923	0.97219	no-change		Aard	chr15	52039105	52041106	49.5	-0.47045	0.246822	no-change		Aarsd1	chr11	101416615	101418616	62.6263	-0.380802	0.220897	no-change
Aars2	chr17	45505839	45507840	82.4638	0.00581184	0.983387	no-change		Aars	chr8	111032900	111034901	293	-0.765926	9.28876e-05	down		Aasdh	chr5	76904427	76906428	106.823	-0.0963558	0.679838	no-change
Aarsd1	chr11	101416615	101418616	73.5023	0.0859773	0.766517	no-change		Aars2	chr17	45505839	45507840	108.5	-0.776104	0.00901853	down		Aatf	chr11	84512522	84514523	114.19	-0.5078	0.0255995	down
Aasdh	chr5	76904427	76906428	135.806	-0.0810505	0.713206	no-change		Aarsd1	chr11	101416615	101418616	101	-1.01073	0.000654368	down		Aatk	chr11	120046167	120048168	20.3041	-0.0676157	0.898207	no-change
Aatf	chr11	84512522	84514523	142.582	0.351411	0.106611	no-change		Aasdh	chr5	76904427	76906428	179	-0.546443	0.0172054	down		AB124611	chr9	21525174	21527175	19.1241	-0.563516	0.299835	no-change
Aatk	chr11	120046167	120048168	28.2093	-0.3916	0.408572	no-change		Aatf	chr11	84512522	84514523	174.5	-0.941483	0.000119113	down		Abca2	chr2	25427701	25429702	87.3029	-0.115832	0.649463	no-change
AB124611	chr9	21525174	21527175	21.3393	-0.757364	0.175534	no-change		Aatk	chr11	120046167	120048168	37.25	-1.07325	0.0224547	down		Abca3	chr17	24351021	24353022	174.026	-0.318893	0.0795966	no-change
Abca2	chr2	25427701	25429702	93.4255	0.099088	0.70216	no-change		AB124611	chr9	21525174	21527175	17.75	-1.15528	0.0885865	no-change		Abca7	chr10	79995492	79997493	133.381	-0.241898	0.243324	no-change
Abca3	chr17	24351021	24353022	213.429	-0.0418211	0.810892	no-change		Abca2	chr2	25427701	25429702	129	-0.742933	0.00561003	down		Abcb10	chr8	123982122	123984123	108.886	-0.105755	0.644239	no-change
Abca7	chr10	79995492	79997493	144.693	-0.00941016	0.963737	no-change		Abca3	chr17	24351021	24353022	288.25	-0.575584	0.00256902	down		Abcb1b	chr5	8797184	8799185	67.406	-0.218309	0.453105	no-change
Abcb10	chr8	123982122	123984123	152.296	-0.0297757	0.89287	no-change		Abca7	chr10	79995492	79997493	232	-0.573312	0.00551842	down		Abcb6	chr1	75179392	75181393	112.278	-0.626797	0.00599955	down
Abcb1b	chr5	8797184	8799185	85.9211	-0.00297861	0.991226	no-change		Abcb10	chr8	123982122	123984123	215.5	-0.927788	1.88868e-05	down		Abcb8	chr5	24392674	24394675	226.147	-0.301194	0.0610589	no-change
Abcb6	chr1	75179392	75181393	134.477	-0.153214	0.486343	no-change		Abcb1b	chr5	8797184	8799185	124.25	-0.65547	0.0143885	down		Abcb9	chr5	124094798	124096799	162.126	-0.411411	0.0296256	down
Abcb8	chr5	24392674	24394675	267.667	0.150556	0.355381	no-change		Abcb6	chr1	75179392	75181393	166.75	-0.728896	0.00258804	down		Abcc1	chr16	14360558	14362559	63.9879	-0.031154	0.916467	no-change
Abcb9	chr5	124094798	124096799	188.785	-0.131016	0.477815	no-change		Abcb8	chr5	24392674	24394675	317.5	-0.53778	0.00367428	down		Abcc10	chr17	46327023	46329024	146.031	-0.420499	0.0380766	down
Abcc1	chr16	14360558	14362559	67.0099	0.0414589	0.894773	no-change		Abcb9	chr5	124094798	124096799	223.25	-0.41975	0.0450194	down		Abcc4	chr14	118705219	118707220	102.195	-0.431179	0.0692277	no-change
Abcc10	chr17	46327023	46329024	167.811	0.0365896	0.849663	no-change		Abcc1	chr16	14360558	14362559	95.25	-0.932361	0.00803341	down		Abcc5	chr16	20425394	20427395	257.284	-0.129876	0.383382	no-change
Abcc4	chr14	118705219	118707220	135.625	-0.0204748	0.92483	no-change		Abcc10	chr17	46327023	46329024	244.25	-0.670398	0.00109913	down		Abcc8	chr7	46179017	46181018	42.7296	-0.0958466	0.790823	no-change
Abcc5	chr16	20425394	20427395	297.653	0.0533099	0.720764	no-change		Abcc4	chr14	118705219	118707220	202	-1.01879	1.94762e-05	down		Abcd1	chrX	73715595	73717596	5.21339	-0.766666	0.479372	no-change
Abcc8	chr7	46179017	46181018	41.4564	0.108435	0.779636	no-change		Abcc5	chr16	20425394	20427395	400.25	-0.654394	0.000166469	down		Abcd3	chr3	121814302	121816303	60.5764	-0.135294	0.65527	no-change
Abcd1	chrX	73715595	73717596	6.57908	1.00177	0.307069	no-change		Abcc8	chr7	46179017	46181018	66.25	-0.273018	0.439363	no-change		Abcd4	chr12	84616370	84618371	101.415	-0.231184	0.325124	no-change
Abcd3	chr3	121814302	121816303	77.5199	-0.376337	0.210961	no-change		Abcd1	chrX	73715595	73717596	12.75	-0.752071	0.339084	no-change		Abcf1	chr17	35968761	35970762	121.638	-0.556423	0.0108145	down
Abcd4	chr12	84616370	84618371	118.756	0.0634777	0.786676	no-change		Abcd3	chr3	121814302	121816303	94	-0.852774	0.00971516	down		Abcf2	chr5	24576467	24578468	204.757	-0.380257	0.0226589	down
Abcf1	chr17	35968761	35970762	147.807	-0.188065	0.36414	no-change		Abcd4	chr12	84616370	84618371	169	-0.58852	0.0137694	down		Abcf3	chr16	20547575	20549576	201.65	-0.488706	0.00376658	down
Abcf2	chr5	24576467	24578468	258.23	-0.0286782	0.859726	no-change		Abcf1	chr17	35968761	35970762	215.25	-1.02268	2.9884e-06	down		Abcg1	chr17	31056685	31058686	94.465	-0.0840239	0.737719	no-change
Abcf3	chr16	20547575	20549576	222.382	-0.197995	0.240306	no-change		Abcf2	chr5	24576467	24578468	339	-0.653569	0.000302524	down		Abcg4	chr9	44287615	44289616	60.995	-0.174668	0.564258	no-change
Abcg1	chr17	31056685	31058686	96.6063	0.0722297	0.779172	no-change		Abcf3	chr16	20547575	20549576	274.75	-0.659753	0.000709566	down		Abhd1	chr5	30949064	30951065	112.303	-0.360056	0.111473	no-change
Abcg4	chr9	44287615	44289616	68.043	-0.54875	0.0773987	no-change		Abcg1	chr17	31056685	31058686	165.5	-0.519867	0.0302657	down		Abhd10	chr16	45741955	45743956	73.1744	-0.345165	0.212612	no-change
Abhd1	chr5	30949064	30951065	141.594	-0.212876	0.321052	no-change		Abcg4	chr9	44287615	44289616	127.75	-1.26704	4.69873e-06	down		Abhd12	chr2	150903741	150905742	123.945	-0.716696	0.000884062	down
Abhd10	chr16	45741955	45743956	93.4835	-0.30059	0.247309	no-change		Abhd1	chr5	30949064	30951065	182.25	-0.55698	0.0158615	down		Abhd13	chr8	9976705	9978706	41.7351	0.0684922	0.85124	no-change
Abhd12	chr2	150903741	150905742	158.482	-0.00978102	0.960791	no-change		Abhd10	chr16	45741955	45743956	117.75	-0.602852	0.0363543	down		Abhd14a	chr9	106446678	106448679	33.1117	-0.337222	0.412089	no-change
Abhd13	chr8	9976705	9978706	41.7703	-0.257048	0.523232	no-change		Abhd12	chr2	150903741	150905742	230.25	-1.07826	2.2101e-06	down		Abhd16a	chr17	35088289	35090290	100.316	-0.451142	0.0585525	no-change
Abhd14a	chr9	106446678	106448679	35.6444	0.207436	0.618859	no-change		Abhd13	chr8	9976705	9978706	63	-1.26628	0.000854761	down		Abhd17a	chr10	80589341	80591342	271.366	-0.316365	0.0366301	down
Abhd16a	chr17	35088289	35090290	124.746	0.0695107	0.755302	no-change		Abhd14a	chr9	106446678	106448679	51.5	-0.480625	0.24306	no-change		Abhd17b	chr19	21652523	21654524	3.383	0.825295	0.531874	no-change
Abhd17a	chr10	80589341	80591342	315.103	0.0516784	0.7192	no-change		Abhd16a	chr17	35088289	35090290	144.5	-0.755633	0.00348255	down		Abhd17c	chr7	84150893	84152894	108.066	-0.255284	0.268504	no-change
Abhd17c	chr7	84150893	84152894	137.321	-0.0647302	0.760988	no-change		Abhd17a	chr10	80589341	80591342	398.5	-0.572152	0.000998578	down		Abhd2	chr7	79272197	79274198	304.025	-0.153021	0.274807	no-change
Abhd2	chr7	79272197	79274198	355.921	0.0968916	0.468562	no-change		Abhd17b	chr19	21652523	21654524	5.5	-1.76553	0.157664	no-change		Abhd6	chr14	8001900	8003901	45.1613	-0.393473	0.266635	no-change
Abhd6	chr14	8001900	8003901	43.938	0.531925	0.157436	no-change		Abhd17c	chr7	84150893	84152894	197	-0.617074	0.00653922	down		Abhd8	chr8	71462655	71464656	154.596	-0.119172	0.534644	no-change
Abhd8	chr8	71462655	71464656	206.197	0.0490406	0.779032	no-change		Abhd2	chr7	79272197	79274198	481.5	-0.642628	0.000105958	down		Abi1	chr2	23039241	23041242	129.981	-0.23948	0.24991	no-change
Abi1	chr2	23039241	23041242	143.108	0.00554527	0.978773	no-change		Abhd6	chr14	8001900	8003901	76.25	-0.764783	0.0337604	down		Abi2	chr1	60408617	60410618	132.76	-0.330851	0.114513	no-change
Abi2	chr1	60408617	60410618	163.68	-0.0834984	0.687668	no-change		Abhd8	chr8	71462655	71464656	332.75	-0.568722	0.00167233	down		Abi3	chr11	95841409	95843410	49.9004	-0.30594	0.373508	no-change
Abi3	chr11	95841409	95843410	51.0201	-0.37624	0.291166	no-change		Abi1	chr2	23039241	23041242	200.25	-0.991902	1.29402e-05	down		Abl1	chr2	31687549	31689550	176.04	-0.321499	0.0794036	no-change
Abl1	chr2	31687549	31689550	213.762	0.0640196	0.713192	no-change		Abi2	chr1	60408617	60410618	232.25	-0.873669	0.000359405	down		Abl2	chr1	156557985	156559986	125.166	0.0187061	0.929461	no-change
Abl2	chr1	156557985	156559986	148.372	-0.0365358	0.85937	no-change		Abi3	chr11	95841409	95843410	112	-0.70955	0.0115512	down		Ablim2	chr5	35756878	35758879	201.821	-0.294274	0.0793808	no-change
Ablim2	chr5	35756878	35758879	235.73	0.032137	0.845769	no-change		Abl1	chr2	31687549	31689550	271.25	-0.646173	0.00126786	down		Abr	chr11	76622558	76624559	124.632	-0.278566	0.19344	no-change
Abr	chr11	76622558	76624559	158.143	-0.0979678	0.636755	no-change		Abl2	chr1	156557985	156559986	197.5	-0.539448	0.0158131	down		Abraxas1	chr5	100819965	100821966	88.036	-0.188933	0.45584	no-change
Abraxas1	chr5	100819965	100821966	101.063	-0.0271552	0.915811	no-change		Ablim2	chr5	35756878	35758879	353.75	-0.709299	9.96576e-05	down		Abraxas2	chr7	132858247	132860248	67.0195	-0.223233	0.443473	no-change
Abraxas2	chr7	132858247	132860248	86.2557	-0.133034	0.634674	no-change		Abr	chr11	76622558	76624559	231.5	-0.731982	0.000429908	down		Abt1	chr13	23422866	23424867	112.814	-0.155979	0.484662	no-change
Abt1	chr13	23422866	23424867	129.13	0.201412	0.366421	no-change		Abraxas1	chr5	100819965	100821966	155.25	-0.686383	0.00664004	down		Abtb1	chr6	88840900	88842901	434.817	-0.506859	1.41643e-05	down
Abtb1	chr6	88840900	88842901	494.505	-0.0450365	0.697983	no-change		Abraxas2	chr7	132858247	132860248	111.75	-0.582273	0.0471888	down		Abtb2	chr2	103565308	103567309	206.323	-0.496793	0.00408468	down
Abtb2	chr2	103565308	103567309	217.239	-0.0685324	0.686955	no-change		Abt1	chr13	23422866	23424867	220.5	-0.707379	0.0025272	down		Acaa1a	chr9	119340292	119342293	281.84	-0.343447	0.0231043	down
Acaa1a	chr9	119340292	119342293	338.825	0.077044	0.574402	no-change		Abtb1	chr6	88840900	88842901	690.25	-0.673488	2.37964e-05	down		Acaa1b	chr9	119156093	119158094	108.324	-0.126008	0.585232	no-change
Acaa1b	chr9	119156093	119158094	115.726	0.169847	0.472835	no-change		Abtb2	chr2	103565308	103567309	322	-0.746532	0.000128279	down		Acaa2	chr18	74778195	74780196	289.401	-0.178817	0.207105	no-change
Acaa2	chr18	74778195	74780196	308.611	-0.064218	0.659459	no-change		Acaa1a	chr9	119340292	119342293	425	-0.518077	0.00307523	down		Acaca	chr11	84172120	84174121	3.02583	-3.54026	0.0569114	no-change
Acaca	chr11	84172120	84174121	4.73722	-0.0360415	0.975429	no-change		Acaa1b	chr9	119156093	119158094	157.25	-0.543032	0.0283169	down		Acad9	chr3	36064977	36066978	47.3168	0.29761	0.393217	no-change
Acad9	chr3	36064977	36066978	53.1464	-0.19778	0.56128	no-change		Acaa2	chr18	74778195	74780196	521.25	-0.507518	0.00182061	down		Acadl	chr1	66862277	66864278	40.2231	-0.306953	0.453908	no-change
Acadl	chr1	66862277	66864278	47.6309	-0.529305	0.145308	no-change		Acaca	chr11	84172120	84174121	4.75	-1.90688	0.159253	no-change		Acadm	chr3	153943632	153945633	145.903	-0.390419	0.0485148	down
Acadm	chr3	153943632	153945633	156.416	0.0968627	0.639367	no-change		Acad9	chr3	36064977	36066978	74.5	-0.548742	0.115274	no-change		Acads	chr5	115118346	115120347	144.157	-0.280834	0.170321	no-change
Acads	chr5	115118346	115120347	165.691	-0.0993842	0.618822	no-change		Acadl	chr1	66862277	66864278	66.25	-0.983698	0.00618409	down		Acadvl	chr11	70014408	70016409	80.9723	-0.560381	0.0366624	down
Acadvl	chr11	70014408	70016409	97.0412	-0.484649	0.0565403	no-change		Acadm	chr3	153943632	153945633	214	-0.693977	0.00160868	down		Acap1	chr11	69894539	69896540	46.7211	-0.358048	0.304865	no-change
Acap1	chr11	69894539	69896540	56.8868	-0.397716	0.230245	no-change		Acads	chr5	115118346	115120347	216.75	-1.13702	4.23419e-07	down		Acap2	chr16	31200245	31202246	142.092	-0.288342	0.148505	no-change
Acap2	chr16	31200245	31202246	176.53	0.0885255	0.66128	no-change		Acadvl	chr11	70014408	70016409	81.5	3.37425e-07	0.999999	no-change		Acap3	chr4	155890820	155892821	113.993	-0.515721	0.0265057	down
Acap3	chr4	155890820	155892821	135.855	0.0458442	0.832956	no-change		Acap1	chr11	69894539	69896540	83.25	-0.734655	0.022426	down		Acat1	chr9	53609382	53611383	63.1505	0.0095575	0.975108	no-change
Acat1	chr9	53609382	53611383	78.2304	0.0428267	0.879369	no-change		Acap2	chr16	31200245	31202246	260.5	-0.84283	5.38364e-05	down		Acat2	chr17	12959747	12961748	225.712	-0.342939	0.0356019	down
Acat2	chr17	12959747	12961748	268.669	0.105499	0.496378	no-change		Acap3	chr4	155890820	155892821	204	-0.706869	0.0021149	down		Acat3	chr17	12939600	12941601	15.4818	-0.734072	0.236746	no-change
Acat3	chr17	12939600	12941601	15.2808	-0.506963	0.442444	no-change		Acat1	chr9	53609382	53611383	94.75	-0.468476	0.119886	no-change		Acbd3	chr1	180725041	180727042	49.6963	-0.46092	0.170128	no-change
Acbd3	chr1	180725041	180727042	64.3072	-0.302704	0.337495	no-change		Acat2	chr17	12959747	12961748	377	-0.722696	5.76409e-05	down		Acbd5	chr2	23067165	23069166	171.197	-0.134923	0.463226	no-change
Acbd5	chr2	23067165	23069166	201.59	-0.036268	0.839727	no-change		Acat3	chr17	12939600	12941601	28.25	-0.92405	0.0837474	no-change		Acbd6	chr1	155557120	155559121	43.1409	-0.238999	0.512662	no-change
Acbd6	chr1	155557120	155559121	50.3205	0.271154	0.454844	no-change		Acbd3	chr1	180725041	180727042	99.25	-1.47558	4.17894e-06	down		Accs	chr2	93848941	93850942	93.1911	-0.461494	0.0743228	no-change
Accs	chr2	93848941	93850942	108.957	-0.0311246	0.896136	no-change		Acbd5	chr2	23067165	23069166	297.25	-0.883228	6.63664e-06	down		Accsl	chr2	93868157	93870158	79.2975	-0.0820802	0.764988	no-change
Accsl	chr2	93868157	93870158	85.6094	0.236847	0.378209	no-change		Acbd6	chr1	155557120	155559121	62.5	-0.609048	0.0944987	no-change		Ace	chr11	105966943	105968944	36.2817	-0.809099	0.0427923	down
Ace	chr11	105966943	105968944	36.3044	-0.312129	0.450034	no-change		Accs	chr2	93848941	93850942	127.25	-0.439869	0.0952137	no-change		Acer2	chr4	86873412	86875413	88.8662	-0.401419	0.123399	no-change
Acer2	chr4	86873412	86875413	100.7	0.00779238	0.975302	no-change		Accsl	chr2	93868157	93870158	120.75	-0.488499	0.083923	no-change		Acin1	chr14	54685931	54687932	177.806	-0.143422	0.429325	no-change
Acin1	chr14	54685931	54687932	214.678	-0.193777	0.257523	no-change		Ace	chr11	105966943	105968944	57.5	-0.90689	0.0191903	down		Ackr3	chr1	90202978	90204979	134.42	-0.61984	0.00408297	down
Ackr3	chr1	90202978	90204979	134.943	-0.297073	0.205679	no-change		Acer2	chr4	86873412	86875413	121	-0.347439	0.204533	no-change		Acly	chr11	100527000	100529001	285.308	-0.325518	0.0219427	down
Acly	chr11	100527000	100529001	336.481	-0.0841596	0.559614	no-change		Acin1	chr14	54685931	54687932	290.25	-0.840657	2.04465e-05	down		Aco1	chr4	40142079	40144080	442.136	-0.300651	0.0117788	down
Aco1	chr4	40142079	40144080	527.91	0.103324	0.360972	no-change		Ackr3	chr1	90202978	90204979	208.75	-0.577767	0.0102758	down		Acot11	chr4	106803998	106805999	23.7122	-0.549012	0.264322	no-change
Acot11	chr4	106803998	106805999	32.1006	-0.571801	0.194549	no-change		Acly	chr11	100527000	100529001	522.5	-0.689299	1.04707e-05	down		Acot7	chr4	152177132	152179133	100.309	-0.165797	0.484738	no-change
Acot7	chr4	152177132	152179133	121.082	-0.329425	0.149323	no-change		Aco1	chr4	40142079	40144080	696	-0.584099	5.16666e-05	down		Acot8	chr2	164803881	164805882	2.85368	-2.27642	0.157067	no-change
Acot8	chr2	164803881	164805882	4.49335	-1.28515	0.291482	no-change		Acot11	chr4	106803998	106805999	42	-1.11757	0.0159798	down		Acox1	chr11	116198045	116200046	117.491	-0.357218	0.109608	no-change
Acox1	chr11	116198045	116200046	132.786	-0.216675	0.316529	no-change		Acot7	chr4	152177132	152179133	204.75	-1.1782	4.54275e-07	down		Acox3	chr5	35582077	35584078	31.3197	-0.968081	0.0291171	down
Acox3	chr5	35582077	35584078	42.082	-0.0681375	0.859615	no-change		Acot8	chr2	164803881	164805882	6.25	-2.39231	0.0523004	no-change		Acp2	chr2	91201907	91203908	95.8215	-0.555732	0.0275287	down
Acp2	chr2	91201907	91203908	124.187	0.0107175	0.963648	no-change		Acox1	chr11	116198045	116200046	199	-0.962103	1.40066e-05	down		Acp4	chr7	44256378	44258379	16.2712	-1.93615	0.00245584	down
Acp4	chr7	44256378	44258379	17.2007	-0.404294	0.524785	no-change		Acox3	chr5	35582077	35584078	51.5	-0.538419	0.199623	no-change		Acp6	chr3	97157775	97159776	200.984	-0.205814	0.220977	no-change
Acp6	chr3	97157775	97159776	213.854	-0.165451	0.340615	no-change		Acp2	chr2	91201907	91203908	147	-0.546216	0.0300683	down		Acrbp	chr6	125048957	125050958	50.0229	-0.529856	0.115364	no-change
Acrbp	chr6	125048957	125050958	68.7383	0.234517	0.434025	no-change		Acp4	chr7	44256378	44258379	24.25	-1.60486	0.00781255	down		Acsf2	chr11	94600871	94602872	103.915	-0.172693	0.476739	no-change
Acsf2	chr11	94600871	94602872	121.351	0.00943678	0.967154	no-change		Acp6	chr3	97157775	97159776	384	-0.681125	8.38902e-05	down		Acsf3	chr8	122774503	122776504	32.0431	0.09982	0.810946	no-change
Acsf3	chr8	122774503	122776504	32.4944	-0.594847	0.192204	no-change		Acrbp	chr6	125048957	125050958	97.25	-0.42586	0.158117	no-change		Acsl1	chr8	46470035	46472036	355.68	-0.294222	0.0376797	down
Acsl1	chr8	46470035	46472036	398.371	0.00858827	0.946659	no-change		Acsf2	chr11	94600871	94602872	175.75	-0.848635	0.000330215	down		Acsl3	chr1	78656823	78658824	149.503	-0.196527	0.311448	no-change
Acsl3	chr1	78656823	78658824	187.52	0.0703675	0.712675	no-change		Acsf3	chr8	122774503	122776504	45.75	-0.791891	0.0613089	no-change		Acsl6	chr11	54302796	54304797	57.1135	-0.493017	0.12019	no-change
Acsl6	chr11	54302796	54304797	65.9664	-0.161863	0.604544	no-change		Acsl1	chr8	46470035	46472036	566.5	-0.593987	0.00108526	down		Acss1	chr2	150667258	150669259	53.9202	-0.306941	0.350252	no-change
Acss1	chr2	150667258	150669259	66.4066	0.000555321	0.998593	no-change		Acsl3	chr1	78656823	78658824	284.25	-0.853922	2.16756e-05	down		Acss2	chr2	155517055	155519056	240.68	-0.0410698	0.791149	no-change
Acss2	chr2	155517055	155519056	275.64	0.0977681	0.521921	no-change		Acsl6	chr11	54302796	54304797	88.5	-0.52745	0.0960856	no-change		Actl6a	chr3	32707505	32709506	278.601	-0.216387	0.135691	no-change
Actl6a	chr3	32707505	32709506	311.763	0.0465078	0.756798	no-change		Acss1	chr2	150667258	150669259	100	-0.465663	0.118912	no-change		Actn1	chr12	80259371	80261372	321.628	-0.344495	0.011201	down
Actn1	chr12	80259371	80261372	350.49	-0.0360433	0.788091	no-change		Acss2	chr2	155517055	155519056	329.25	-0.367857	0.0490674	down		Actn2	chr13	12339760	12341761	81.951	-0.19057	0.470424	no-change
Actn2	chr13	12339760	12341761	103.59	-0.0402845	0.87158	no-change		Actl6a	chr3	32707505	32709506	471.25	-0.569035	0.00071232	down		Actn3	chr19	4876909	4878910	10.1917	-1.34338	0.0809512	no-change
Actn3	chr19	4876909	4878910	9.93301	-0.21376	0.785782	no-change		Actn1	chr12	80259371	80261372	539	-0.86844	2.19783e-07	down		Actn4	chr7	28961340	28963341	124.796	0.0683381	0.751143	no-change
Actn4	chr7	28961340	28963341	142.58	0.077274	0.713003	no-change		Actn2	chr13	12339760	12341761	168.25	-0.288207	0.223842	no-change		Actr10	chr12	70936855	70938856	45.0543	-1.16178	0.00144882	down
Actr10	chr12	70936855	70938856	58.2677	-0.130628	0.697714	no-change		Actn3	chr19	4876909	4878910	19.25	-0.569365	0.378762	no-change		Actr1b	chr1	36713422	36715423	11.4796	-2.30046	0.00457261	down
Actr1b	chr1	36713422	36715423	15.7319	-0.520977	0.411478	no-change		Actn4	chr7	28961340	28963341	207.5	-0.997393	7.34008e-06	down		Actr2	chr11	20111913	20113914	208.328	-0.273294	0.101062	no-change
Actr2	chr11	20111913	20113914	283.545	-0.080216	0.597482	no-change		Actr10	chr12	70936855	70938856	74.5	-0.9855	0.00471708	down		Actr3	chr1	125434727	125436728	133.072	-0.0136012	0.947603	no-change
Actr3	chr1	125434727	125436728	162.071	0.127906	0.513428	no-change		Actr1b	chr1	36713422	36715423	10.25	-0.497498	0.564792	no-change		Actr3b	chr5	25758995	25760996	90.5651	-0.382573	0.139476	no-change
Actr3b	chr5	25758995	25760996	106.368	-0.00543294	0.982273	no-change		Actr2	chr11	20111913	20113914	333.75	-0.856409	2.71854e-06	down		Actr5	chr2	158623886	158625887	60.2929	-0.499216	0.102983	no-change
Actr5	chr2	158623886	158625887	77.6698	0.0593198	0.83417	no-change		Actr3	chr1	125434727	125436728	275.75	-0.624311	0.00130674	down		Actr6	chr10	89731295	89733296	36.1914	-0.877119	0.0281823	down
Actr6	chr10	89731295	89733296	37.0343	-0.235277	0.580157	no-change		Actr3b	chr5	25758995	25760996	144.5	-0.874469	0.000548302	down		Actr8	chr14	29977416	29979417	44.0796	-0.58816	0.103632	no-change
Actr8	chr14	29977416	29979417	60.8792	-0.475504	0.149616	no-change		Actr5	chr2	158623886	158625887	103	-0.81975	0.00496926	down		Acvr1	chr2	58515272	58517273	48.4347	-0.50756	0.138962	no-change
Acvr1	chr2	58515272	58517273	59.7297	-0.129854	0.694349	no-change		Actr6	chr10	89731295	89733296	66.25	-0.959358	0.00743415	down		Acvr1b	chr15	101173065	101175066	48.1151	0.123412	0.722668	no-change
Acvr1b	chr15	101173065	101175066	59.9722	0.103165	0.762631	no-change		Actr8	chr14	29977416	29979417	94	-1.48439	3.88713e-06	down		Acvr2a	chr2	48813107	48815108	33.9552	-0.684592	0.0964473	no-change
Acvr2a	chr2	48813107	48815108	43.0854	0.0951113	0.803299	no-change		Acvr1	chr2	58515272	58517273	74.25	-0.46048	0.175563	no-change		Acvr2b	chr9	119401442	119403443	129.896	-0.484012	0.024056	down
Acvr2b	chr9	119401442	119403443	167.342	0.126686	0.513446	no-change		Acvr1b	chr15	101173065	101175066	98.5	-0.907592	0.0051208	down		Acy1	chr9	106437319	106439320	210.695	-0.286629	0.0810389	no-change
Acy1	chr9	106437319	106439320	240.887	0.0660526	0.682845	no-change		Acvr2a	chr2	48813107	48815108	49.75	-1.31686	0.00282936	down		Ada	chr2	163749239	163751240	59.1653	-0.558167	0.0814743	no-change
Ada	chr2	163749239	163751240	62.0892	0.216219	0.508228	no-change		Acvr2b	chr9	119401442	119403443	240.25	-0.377449	0.063865	no-change		Adam10	chr9	70677995	70679996	182.82	-0.266204	0.133193	no-change
Adam10	chr9	70677995	70679996	204.652	0.0523921	0.771251	no-change		Acy1	chr9	106437319	106439320	337.75	-0.428127	0.0184071	down		Adam15	chr3	89348982	89350983	127.626	-0.487188	0.0208849	down
Adam15	chr3	89348982	89350983	153.151	-0.255079	0.209269	no-change		Ada	chr2	163749239	163751240	100.25	-0.107982	0.713386	no-change		Adam17	chr12	21372632	21374633	178.292	-0.20301	0.255683	no-change
Adam17	chr12	21372632	21374633	208.003	0.0446413	0.801275	no-change		Adam10	chr9	70677995	70679996	280.75	-0.666809	0.0013761	down		Adam19	chr11	46054990	46056991	258.756	-0.0351625	0.814113	no-change
Adam19	chr11	46054990	46056991	323.946	0.138294	0.324093	no-change		Adam15	chr3	89348982	89350983	216	-0.837618	0.000103641	down		Adam23	chr1	63444893	63446894	37.6066	0.532257	0.176345	no-change
Adam1a	chr5	121544482	121546483	6.46398	-0.839497	0.396612	no-change		Adam17	chr12	21372632	21374633	293	-0.73434	0.000118214	down		Adam33	chr2	131062814	131064815	23.7141	-0.567453	0.258364	no-change
Adam23	chr1	63444893	63446894	42.2184	0.394137	0.305484	no-change		Adam19	chr11	46054990	46056991	431.5	-0.133833	0.438056	no-change		Adam8	chr7	139991562	139993563	18.5888	-0.825308	0.137995	no-change
Adam33	chr2	131062814	131064815	28.7288	-0.674522	0.182769	no-change		Adam1a	chr5	121544482	121546483	9.75	-0.67807	0.447396	no-change		Adam9	chr8	25015927	25017928	4.18715	0.116057	0.920296	no-change
Adam8	chr7	139991562	139993563	26.6842	-0.165974	0.738301	no-change		Adam23	chr1	63444893	63446894	58	-0.579782	0.13415	no-change		Adamts10	chr17	33523202	33525203	42.9983	-0.233725	0.517883	no-change
Adamts10	chr17	33523202	33525203	43.4583	-0.205967	0.587212	no-change		Adam33	chr2	131062814	131064815	39.25	-0.350907	0.436979	no-change		Adamts14	chr10	61272438	61274439	63.1038	0.069194	0.820289	no-change
Adamts14	chr10	61272438	61274439	62.0774	0.0522886	0.874854	no-change		Adam8	chr7	139991562	139993563	29.75	-0.464667	0.371168	no-change		Adamts8	chr9	30942456	30944457	83.6336	-0.147384	0.568815	no-change
Adamts4	chr1	171249419	171251420	4.47811	0.697919	0.562953	no-change		Adam9	chr8	25015927	25017928	5.5	-0.807352	0.493557	no-change		Adamtsl2	chr2	27078377	27080378	12.172	-1.24458	0.081187	no-change
Adamts8	chr9	30942456	30944457	97.4524	-0.0695041	0.789379	no-change		Adamts10	chr17	33523202	33525203	90.5	-0.14359	0.674748	no-change		Adamtsl4	chr3	95686917	95688918	48.8082	-0.647476	0.0578106	no-change
Adamtsl2	chr2	27078377	27080378	13.9678	-0.219681	0.74024	no-change		Adamts14	chr10	61272438	61274439	95.25	-0.465974	0.120965	no-change		Adap1	chr5	139324622	139326623	276.947	-0.566659	0.000108587	down
Adamtsl4	chr3	95686917	95688918	49.1659	-0.520813	0.147866	no-change		Adamts4	chr1	171249419	171251420	7.5	-0.58496	0.561604	no-change		Adap2	chr11	80153103	80155104	97.8583	-0.0753024	0.76707	no-change
Adap1	chr5	139324622	139326623	323.712	-0.240742	0.0893935	no-change		Adamts8	chr9	30942456	30944457	130.25	-1.02082	0.000400218	down		Adar	chr3	89714020	89716021	54.6854	0.125936	0.697929	no-change
Adap2	chr11	80153103	80155104	99.5431	-0.279623	0.266112	no-change		Adamtsl2	chr2	27078377	27080378	12.25	-1.46948	0.0732501	no-change		Adarb1	chr10	77417270	77419271	92.0044	0.24234	0.367837	no-change
Adar	chr3	89714020	89716021	65.807	-0.00475265	0.987673	no-change		Adamtsl4	chr3	95686917	95688918	110.25	-1.02954	0.000947277	down		Adat1	chr8	111991302	111993303	93.533	0.0113176	0.963872	no-change
Adarb1	chr10	77417270	77419271	96.2993	0.0202672	0.940349	no-change		Adap1	chr5	139324622	139326623	391.5	-0.621137	0.000303263	down		Adck1	chr12	88359552	88361553	61.7867	-0.519427	0.0957473	no-change
Adat1	chr8	111991302	111993303	107.273	0.305731	0.21607	no-change		Adap2	chr11	80153103	80155104	131.5	-0.739892	0.00539608	down		Adck2	chr6	39572871	39574872	82.7641	-0.700414	0.00822598	down
Adck1	chr12	88359552	88361553	73.4635	-0.169967	0.559055	no-change		Adar	chr3	89714020	89716021	87.75	-1.32769	5.1508e-05	down		Adck5	chr15	76575356	76577357	78.0802	0.0797148	0.767482	no-change
Adck2	chr6	39572871	39574872	94.5481	-0.294524	0.254093	no-change		Adarb1	chr10	77417270	77419271	114.5	-0.72019	0.0130868	down		Adcy3	chr12	4132101	4134102	75.7337	-0.353983	0.207515	no-change
Adck5	chr15	76575356	76577357	104.296	-0.298154	0.24606	no-change		Adat1	chr8	111991302	111993303	123.75	-0.321928	0.231506	no-change		Adcy7	chr8	88271401	88273402	81.4506	-0.324119	0.241237	no-change
Adcy3	chr12	4132101	4134102	85.939	-0.026879	0.922827	no-change		Adck1	chr12	88359552	88361553	91.5	-1.12605	0.000325532	down		Add1	chr5	34572662	34574663	215.548	-0.0871896	0.594216	no-change
Adcy7	chr8	88271401	88273402	73.7706	0.293503	0.324728	no-change		Adck2	chr6	39572871	39574872	184	-0.753717	0.00108329	down		Adgra2	chr8	27084581	27086582	198.603	-0.499266	0.00378764	down
Add1	chr5	34572662	34574663	270.657	-0.155524	0.311285	no-change		Adck5	chr15	76575356	76577357	130.25	-0.788893	0.00305832	down		Adgra3	chr5	50058006	50060007	53.6098	-0.198802	0.538787	no-change
Adgra2	chr8	27084581	27086582	199.68	-0.134063	0.449807	no-change		Adcy3	chr12	4132101	4134102	125.25	-0.710915	0.0108559	down		Adgrb1	chr15	74515193	74517194	44.9972	-0.263821	0.453408	no-change
Adgra3	chr5	50058006	50060007	69.4456	-0.112644	0.713934	no-change		Adcy7	chr8	88271401	88273402	79.75	-0.336182	0.333237	no-change		Adgre5	chr8	83740326	83742327	168.49	-0.51299	0.00675051	down
Adgrb1	chr15	74515193	74517194	46.7885	0.0766994	0.833829	no-change		Add1	chr5	34572662	34574663	362.5	-0.890898	8.09867e-07	down		Adgrf3	chr5	30204722	30206723	3.93629	-1.19794	0.325867	no-change
Adgre5	chr8	83740326	83742327	199.713	-0.252067	0.160794	no-change		Adgra2	chr8	27084581	27086582	298.25	-0.687511	0.000472279	down		Adgrg1	chr8	94976105	94978106	125.036	-0.7074	0.00188368	down
Adgrf3	chr5	30204722	30206723	8.28876	-1.31945	0.160025	no-change		Adgra3	chr5	50058006	50060007	100.75	-0.513703	0.103334	no-change		Adgrl1	chr8	83899103	83901104	227.137	-0.475832	0.00289349	down
Adgrg1	chr8	94976105	94978106	173.264	-0.175744	0.360133	no-change		Adgrb1	chr15	74515193	74517194	68.5	-0.532495	0.125907	no-change		Adh5	chr3	138442091	138444092	148.391	-0.412974	0.0379704	down
Adgrl1	chr8	83899103	83901104	242.78	-0.0239117	0.881604	no-change		Adgre5	chr8	83740326	83742327	313.5	-0.817308	1.17097e-05	down		Adhfe1	chr1	9547117	9549118	40.9902	0.0865858	0.819994	no-change
Adh5	chr3	138442091	138444092	179.364	0.154343	0.410888	no-change		Adgrf3	chr5	30204722	30206723	9.75	-0.52356	0.558239	no-change		Adi1	chr12	28674229	28676230	194.205	-0.169424	0.332821	no-change
Adhfe1	chr1	9547117	9549118	46.2655	-0.0924917	0.80455	no-change		Adgrg1	chr8	94976105	94978106	199.25	-0.621258	0.00477494	down		Adig	chr2	158501610	158503611	12.1274	-2.20269	0.00383508	down
Adi1	chr12	28674229	28676230	228.024	-0.306268	0.0655187	no-change		Adgrl1	chr8	83899103	83901104	413.25	-0.582054	0.000942781	down		Adipor1	chr1	134414376	134416377	208.867	0.0694661	0.672721	no-change
Adig	chr2	158501610	158503611	11.9098	-0.921252	0.209835	no-change		Adh5	chr3	138442091	138444092	265.5	-0.606504	0.00206032	down		Adnp	chr2	168206112	168208113	150.745	-0.191428	0.354504	no-change
Adipor1	chr1	134414376	134416377	211.115	-0.0792502	0.783971	no-change		Adhfe1	chr1	9547117	9549118	67	-0.794681	0.0248096	down		Adnp2	chr18	80150482	80152483	208.833	-0.0747257	0.649747	no-change
Adnp	chr2	168206112	168208113	166.417	-0.158561	0.418834	no-change		Adi1	chr12	28674229	28676230	321	-0.462343	0.0121281	down		Adora2a	chr10	75315875	75317876	70.7313	-0.0883856	0.755302	no-change
Adnp2	chr18	80150482	80152483	254.681	-0.0552908	0.740986	no-change		Adig	chr2	158501610	158503611	11	-0.951088	0.262628	no-change		Adora2b	chr11	62247982	62249983	279.232	-0.236815	0.101505	no-change
Adora2a	chr10	75315875	75317876	91.3769	-0.324445	0.223467	no-change		Adipor1	chr1	134414376	134416377	300	-0.752375	0.000128802	down		Adpgk	chr9	59290556	59292557	217.248	-0.305501	0.0595245	no-change
Adora2b	chr11	62247982	62249983	312.641	0.0335651	0.817214	no-change		Adnp	chr2	168206112	168208113	240.5	-0.398429	0.0557657	no-change		Adprh	chr16	38451703	38453704	70.321	-0.667393	0.0194589	down
Adpgk	chr9	59290556	59292557	260.694	-0.124907	0.430955	no-change		Adnp2	chr18	80150482	80152483	366.75	-0.750093	2.15167e-05	down		Adprhl2	chr4	126320703	126322704	66.922	-0.445995	0.124335	no-change
Adprh	chr16	38451703	38453704	105.201	-0.209139	0.396457	no-change		Adora2a	chr10	75315875	75317876	116.25	-0.533432	0.0548045	no-change		Adsl	chr15	80947488	80949489	81.9224	-0.301243	0.253493	no-change
Adprhl2	chr4	126320703	126322704	103.901	-0.24512	0.320338	no-change		Adora2b	chr11	62247982	62249983	409.75	-0.557872	0.000981389	down		Adss	chr1	177795511	177797512	289.32	-0.231636	0.100799	no-change
Adsl	chr15	80947488	80949489	84.3031	-0.289333	0.286007	no-change		Adpgk	chr9	59290556	59292557	311	-0.910448	1.47288e-06	down		Adssl1	chr12	112619043	112621044	47.6371	-0.474432	0.16986	no-change
Adss	chr1	177795511	177797512	339.627	0.261523	0.0570001	no-change		Adprh	chr16	38451703	38453704	160.5	-1.26112	2.48864e-07	down		Aebp1	chr11	5860945	5862946	57.1639	0.162958	0.609384	no-change
Adssl1	chr12	112619043	112621044	53.027	0.118977	0.73127	no-change		Adprhl2	chr4	126320703	126322704	127.5	-0.608575	0.0260904	down		Aebp2	chr6	140622687	140624688	83.6387	-0.341332	0.195929	no-change
Aebp1	chr11	5860945	5862946	68.7717	0.153427	0.609611	no-change		Adsl	chr15	80947488	80949489	128.5	-0.745954	0.0049011	down		Aen	chr7	78894852	78896853	119.852	-0.277929	0.212518	no-change
Aebp2	chr6	140622687	140624688	109.592	-0.0975617	0.687884	no-change		Adss	chr1	177795511	177797512	461.5	-0.727803	3.21468e-05	down		Afap1	chr5	35892317	35894318	108.834	-0.463381	0.0462687	down
Aen	chr7	78894852	78896853	171.767	0.0937161	0.643298	no-change		Adssl1	chr12	112619043	112621044	85	-0.638204	0.0471329	down		Afap1l1	chr18	61785702	61787703	31.9673	-0.729063	0.0865116	no-change
Afap1	chr5	35892317	35894318	129.829	-0.138583	0.528488	no-change		Aebp1	chr11	5860945	5862946	93.75	-0.363547	0.236974	no-change		Afdn	chr17	13759546	13761547	28.9415	-0.361828	0.447275	no-change
Afap1l1	chr18	61785702	61787703	31.1215	-0.842029	0.06489	no-change		Aebp2	chr6	140622687	140624688	171.75	-1.33518	3.45456e-08	down		Aff1	chr5	103691372	103693373	123.654	-0.367302	0.0883511	no-change
Afdn	chr17	13759546	13761547	32.4267	0.165559	0.706127	no-change		Aen	chr7	78894852	78896853	213.75	-0.755895	0.000511736	down		Aff4	chr11	53349831	53351832	77.1505	0.246736	0.361907	no-change
Aff1	chr5	103691372	103693373	134.96	-0.0767014	0.724631	no-change		Afap1	chr5	35892317	35894318	182	-0.611434	0.00764042	down		Afg1l	chr10	42477565	42479566	116.276	-0.310819	0.161239	no-change
Aff4	chr11	53349831	53351832	95.459	-0.12708	0.653327	no-change		Afap1l1	chr18	61785702	61787703	52	-0.917537	0.0229395	down		Afg3l1	chr8	123476901	123478902	118.742	-0.509794	0.0205351	down
Afg1l	chr10	42477565	42479566	143.857	0.0651997	0.754516	no-change		Afdn	chr17	13759546	13761547	40.75	-1.21818	0.00745714	down		Afg3l2	chr18	67448172	67450173	102.031	-0.188078	0.440392	no-change
Afg3l1	chr8	123476901	123478902	153.798	-0.226176	0.267729	no-change		Aff1	chr5	103691372	103693373	254	-0.871909	3.43645e-05	down		Aftph	chr11	20740589	20742590	132.457	-0.150175	0.469749	no-change
Afg3l2	chr18	67448172	67450173	117.687	-0.145902	0.548083	no-change		Aff4	chr11	53349831	53351832	144.75	-1.16004	0.000146089	down		Aga	chr8	53510796	53512797	58.2162	-0.237056	0.448169	no-change
Aftph	chr11	20740589	20742590	166.307	-0.0657613	0.734808	no-change		Afg1l	chr10	42477565	42479566	193.25	-0.555471	0.0165048	down		Agap1	chr1	89453804	89455805	80.6793	-0.131906	0.618384	no-change
Aga	chr8	53510796	53512797	62.449	0.210937	0.520781	no-change		Afg3l1	chr8	123476901	123478902	185.75	-1.04097	4.44172e-05	down		Agap2	chr10	127074282	127076283	20.1596	-0.410832	0.434219	no-change
Agap1	chr1	89453804	89455805	101.276	-0.228552	0.367947	no-change		Afg3l2	chr18	67448172	67450173	203.5	-1.10771	5.7881e-07	down		Agap3	chr5	24451175	24453176	65.9525	-0.554676	0.0595253	no-change
Agap2	chr10	127074282	127076283	27.4892	0.024247	0.960158	no-change		Aftph	chr11	20740589	20742590	245.25	-0.755034	0.000234134	down		Agbl5	chr5	30887933	30889934	493.583	-0.0307088	0.778798	no-change
Agap3	chr5	24451175	24453176	79.1871	-0.00213903	0.993914	no-change		Aga	chr8	53510796	53512797	71.5	-0.468148	0.172972	no-change		Agfg1	chr1	82838481	82840482	83.756	-0.0785794	0.767111	no-change
Agbl5	chr5	30887933	30889934	655.711	0.0274969	0.783348	no-change		Agap1	chr1	89453804	89455805	147.25	-0.948861	0.000582283	down		Agfg2	chr5	137683726	137685727	142.419	-0.368086	0.0882401	no-change
Agfg1	chr1	82838481	82840482	99.3854	-0.0911342	0.716332	no-change		Agap2	chr10	127074282	127076283	34.25	-0.576192	0.242387	no-change		Aggf1	chr13	95374352	95376353	53.2876	0.365188	0.272762	no-change
Agfg2	chr5	137683726	137685727	171.899	0.199486	0.295789	no-change		Agap3	chr5	24451175	24453176	101.5	-0.635484	0.029594	down		Agk	chr6	40324170	40326171	77.2059	0.0648621	0.814343	no-change
Aggf1	chr13	95374352	95376353	68.6846	-0.0504091	0.869799	no-change		Agbl5	chr5	30887933	30889934	793.75	-0.558504	0.00013973	down		Agl	chr3	116807166	116809167	131.439	-0.213528	0.303409	no-change
Agk	chr6	40324170	40326171	101.868	0.0493838	0.842843	no-change		Agfg1	chr1	82838481	82840482	153.5	-0.943966	0.00015698	down		Agmat	chr4	141745670	141747671	13.9938	-0.603342	0.354847	no-change
Agl	chr3	116807166	116809167	175.817	-0.0337708	0.865318	no-change		Agfg2	chr5	137683726	137685727	303.5	-0.819975	3.41932e-05	down		Ago1	chr4	126467583	126469584	272.673	-0.202014	0.164539	no-change
Agmat	chr4	141745670	141747671	19.3211	0.199074	0.723793	no-change		Aggf1	chr13	95374352	95376353	82.75	-1.16678	0.00079151	down		Ago2	chr15	73183935	73185936	108.986	-0.348193	0.132101	no-change
Ago1	chr4	126467583	126469584	304.092	0.118369	0.424307	no-change		Agk	chr6	40324170	40326171	140.5	-0.582823	0.0215006	down		Ago3	chr4	126428556	126430557	89.6353	-0.249706	0.331414	no-change
Ago2	chr15	73183935	73185936	121.533	-0.359831	0.122459	no-change		Agl	chr3	116807166	116809167	222	-1.21003	9.542e-08	down		Agpat1	chr17	34604859	34606860	107.037	-0.343296	0.140761	no-change
Ago3	chr4	126428556	126430557	110.074	-0.283191	0.237436	no-change		Agmat	chr4	141745670	141747671	18.25	-0.684497	0.298134	no-change		Agpat2	chr2	26603332	26605333	179.296	-0.215959	0.227714	no-change
Agpat1	chr17	34604859	34606860	125.711	0.0480768	0.830221	no-change		Ago1	chr4	126467583	126469584	486.5	-0.758357	4.68965e-05	down		Agpat4	chr17	12118282	12120283	46.6529	-0.0467778	0.895862	no-change
Agpat2	chr2	26603332	26605333	192.944	-0.265547	0.143796	no-change		Ago2	chr15	73183935	73185936	195.75	-0.983449	1.06886e-05	down		Agpat5	chr8	18845275	18847276	204.937	-0.117788	0.480866	no-change
Agpat4	chr17	12118282	12120283	51.011	-0.204401	0.567657	no-change		Ago3	chr4	126428556	126430557	149	-0.814968	0.00114012	down		Agps	chr2	75831175	75833176	92.1775	-0.259639	0.305255	no-change
Agpat5	chr8	18845275	18847276	263.04	-0.128313	0.413597	no-change		Agpat1	chr17	34604859	34606860	254	-1.23458	2.12869e-09	down		Agrn	chr4	156196488	156198489	127.865	-0.149418	0.478754	no-change
Agps	chr2	75831175	75833176	123.927	0.0167769	0.940205	no-change		Agpat2	chr2	26603332	26605333	311	-0.910448	0.000103339	down		Agtpbp1	chr13	59556311	59558312	18.4691	-0.489903	0.374464	no-change
Agrn	chr4	156196488	156198489	154.631	-0.370172	0.076669	no-change		Agpat4	chr17	12118282	12120283	107.25	-0.579359	0.0465444	down		Agtrap	chr4	148087031	148089032	113.51	-0.465364	0.0528762	no-change
Agtpbp1	chr13	59556311	59558312	23.7624	0.110711	0.828084	no-change		Agpat5	chr8	18845275	18847276	331.25	-0.998367	4.21902e-07	down		Ahctf1	chr1	179802680	179804681	147.929	-0.248909	0.205729	no-change
Agtrap	chr4	148087031	148089032	154.094	0.0598818	0.765613	no-change		Agps	chr2	75831175	75833176	170.25	-0.794885	0.000971471	down		Ahcy	chr2	155073497	155075498	123.447	-0.316735	0.139734	no-change
Ahctf1	chr1	179802680	179804681	189.202	0.0241018	0.895239	no-change		Agrn	chr4	156196488	156198489	195.75	-1.152	7.39274e-07	down		Ahcyl1	chr3	107695560	107697561	143.245	-0.29121	0.141971	no-change
Ahcy	chr2	155073497	155075498	149.992	-0.195468	0.351904	no-change		Agtpbp1	chr13	59556311	59558312	34.5	-0.378511	0.431011	no-change		Ahcyl2	chr6	29767478	29769479	208.561	-0.296754	0.0877522	no-change
Ahcyl1	chr3	107695560	107697561	163.769	0.128651	0.517139	no-change		Agtrap	chr4	148087031	148089032	267.5	-0.715432	0.000265477	down		Ahdc1	chr4	133010504	133012505	163.04	-0.545254	0.00383883	down
Ahcyl2	chr6	29767478	29769479	217.159	0.158641	0.355101	no-change		Ahctf1	chr1	179802680	179804681	246.5	-0.791857	0.000101278	down		Ahnak	chr19	8988282	8990283	343.737	-0.410407	0.00221513	down
Ahdc1	chr4	133010504	133012505	200.862	0.0552352	0.762504	no-change		Ahcy	chr2	155073497	155075498	223.5	-0.971048	5.79551e-06	down		Ahsa1	chr12	87265696	87267697	12.0319	-0.123124	0.857474	no-change
Ahnak	chr19	8988282	8990283	389.682	-0.185074	0.153055	no-change		Ahcyl1	chr3	107695560	107697561	195.5	-0.341037	0.145674	no-change		Ahsa2	chr11	23496930	23498931	186.423	-0.185917	0.286845	no-change
Ahsa1	chr12	87265696	87267697	13.5895	0.184126	0.789209	no-change		Ahcyl2	chr6	29767478	29769479	361.5	-0.802262	6.79837e-06	down		AI661453	chr17	47435803	47437804	69.5386	-0.0965372	0.746477	no-change
Ahsa2	chr11	23496930	23498931	199.644	-0.00872348	0.962485	no-change		Ahdc1	chr4	133010504	133012505	315.25	-0.678072	0.000405344	down		Aif1l	chr2	31949137	31951138	39.5935	0.0786529	0.836115	no-change
AI661453	chr17	47435803	47437804	81.7478	-0.12023	0.66954	no-change		Ahnak	chr19	8988282	8990283	564	-0.5807	0.000165322	down		Aifm1	chrX	48512563	48514564	68.3958	-0.514715	0.0876255	no-change
Aif1l	chr2	31949137	31951138	53.852	-0.140157	0.6814	no-change		Ahsa1	chr12	87265696	87267697	20	-1.49032	0.0220785	down		Aifm2	chr10	61714309	61716310	44.782	-0.596914	0.0941692	no-change
Aifm1	chrX	48512563	48514564	86.384	0.00619201	0.981841	no-change		Ahsa2	chr11	23496930	23498931	293.75	-0.798198	0.000115478	down		Aifm3	chr16	17488609	17490610	59.4682	-0.210085	0.512512	no-change
Aifm2	chr10	61714309	61716310	57.5457	0.45336	0.167182	no-change		AI661453	chr17	47435803	47437804	113.25	-0.561115	0.0472322	down		Aire	chr10	78042610	78044611	69.6874	-0.0192087	0.945752	no-change
Aifm3	chr16	17488609	17490610	63.733	-0.0859804	0.783091	no-change		Aif1l	chr2	31949137	31951138	55.5	-0.392317	0.32792	no-change		Airn	chr17	12740309	12742310	34.5441	-0.199031	0.622141	no-change
Aire	chr10	78042610	78044611	88.3182	0.448607	0.114212	no-change		Aifm1	chrX	48512563	48514564	127	-0.991488	0.000389988	down		Ajm1	chr2	25580757	25582758	63.6875	-0.580401	0.0521836	no-change
Airn	chr17	12740309	12742310	43.4142	0.149229	0.693287	no-change		Aifm2	chr10	61714309	61716310	100.75	-0.754175	0.0104431	down		Ajuba	chr14	54576558	54578559	99.7621	-0.326499	0.169787	no-change
Ajm1	chr2	25580757	25582758	73.9216	-0.208282	0.473171	no-change		Aifm3	chr16	17488609	17490610	104.75	-0.29716	0.302196	no-change		Ak1	chr2	32620756	32622757	11.3053	-2.51706	0.00252826	down
Ajuba	chr14	54576558	54578559	113.333	-0.0573459	0.811561	no-change		Aimp2	chr5	143908847	143910848	2.75	-4.9021	0.0211414	down		Ak2	chr4	128992222	128994223	150.141	-0.102272	0.61076	no-change
Ak1	chr2	32620756	32622757	16.4304	-0.63614	0.308212	no-change		Aire	chr10	78042610	78044611	116.75	-0.0927101	0.73587	no-change		Ak3	chr19	29046961	29048962	46.4363	0.0456612	0.897297	no-change
Ak2	chr4	128992222	128994223	162.845	-0.104111	0.595948	no-change		Airn	chr17	12740309	12742310	67	-0.611929	0.0839562	no-change		Ak4	chr4	101418275	101420276	77.1978	-0.18191	0.508948	no-change
Ak3	chr19	29046961	29048962	53.297	-0.0334134	0.924737	no-change		Ajm1	chr2	25580757	25582758	77	-0.263034	0.44252	no-change		Akap1	chr11	88863586	88865587	184.891	-0.387501	0.0308388	down
Ak4	chr4	101418275	101420276	90.7599	-0.197204	0.452632	no-change		Ajuba	chr14	54576558	54578559	194.75	-0.849725	0.000170891	down		Akap10	chr11	61929252	61931253	88.4922	-0.513713	0.0456717	down
Akap1	chr11	88863586	88865587	228.625	-0.0252204	0.878737	no-change		Ak1	chr2	32620756	32622757	21.25	-1.89616	0.00340978	down		Akap11	chr14	78535808	78537809	53.0386	0.0560556	0.865477	no-change
Akap10	chr11	61929252	61931253	107.117	-0.221876	0.364613	no-change		Ak2	chr4	128992222	128994223	251.25	-0.910469	9.19333e-06	down		Akap12	chr10	4265378	4267379	172.435	-0.403923	0.0274598	down
Akap11	chr14	78535808	78537809	51.9372	0.108867	0.75273	no-change		Ak3	chr19	29046961	29048962	83.75	-0.693486	0.0440883	down		Akap13	chr7	75454532	75456533	102.882	-0.309064	0.186243	no-change
Akap12	chr10	4265378	4267379	216.716	-0.262718	0.141842	no-change		Ak4	chr4	101418275	101420276	166.25	-0.862191	0.00028736	down		Akap17b	chrX	36644395	36646396	107.195	-0.147344	0.542555	no-change
Akap13	chr7	75454532	75456533	132.647	-0.166183	0.443994	no-change		Akap1	chr11	88863586	88865587	345.75	-0.953307	3.14699e-07	down		Akap5	chr12	76323889	76325890	64.1339	-0.289778	0.340277	no-change
Akap17b	chrX	36644395	36646396	123.117	0.0112383	0.960251	no-change		Akap10	chr11	61929252	61931253	168.75	-0.83936	0.000561187	down		Akap8	chr17	32320238	32322239	397.344	-0.282972	0.0235226	down
Akap5	chr12	76323889	76325890	76.0234	0.107178	0.707623	no-change		Akap11	chr14	78535808	78537809	98.5	-0.353274	0.230636	no-change		Akap8l	chr17	32349607	32351608	124.74	-0.179278	0.402152	no-change
Akap8	chr17	32320238	32322239	441.606	-0.0508331	0.678276	no-change		Akap12	chr10	4265378	4267379	366.5	-1.08801	9.70237e-10	down		Akap9	chr5	3927272	3929273	46.1582	-0.318058	0.378712	no-change
Akap8l	chr17	32349607	32351608	154.208	0.147138	0.471753	no-change		Akap13	chr7	75454532	75456533	168	-0.876128	0.000240844	down		Akirin1	chr4	123749345	123751346	115.529	-0.195044	0.376692	no-change
Akap9	chr5	3927272	3929273	52.9295	0.0349576	0.920378	no-change		Akap17b	chrX	36644395	36646396	194.5	-0.640816	0.00455132	down		Akirin2	chr4	34549935	34551936	72.424	-0.324846	0.254752	no-change
Akirin1	chr4	123749345	123751346	153.64	0.0975321	0.646412	no-change		Akap5	chr12	76323889	76325890	117.75	-0.276517	0.310538	no-change		Akna	chr4	63402354	63404355	11.0874	-1.66445	0.0429366	down
Akirin2	chr4	34549935	34551936	96.3532	-0.29388	0.250306	no-change		Akap8	chr17	32320238	32322239	622	-0.766732	3.54651e-07	down		Akr1a1	chr4	116650680	116652681	64.8025	-0.367669	0.216391	no-change
Akna	chr4	63402354	63404355	19.4096	-0.450598	0.433468	no-change		Akap8l	chr17	32349607	32351608	202	-0.915111	3.4185e-05	down		Akt1	chr12	112673276	112675277	57.4308	-0.0648034	0.835451	no-change
Akr1a1	chr4	116650680	116652681	88.7748	-0.0384001	0.885639	no-change		Akap9	chr5	3927272	3929273	77.25	-0.714597	0.0311404	down		Akt2	chr7	27590550	27592551	231.212	-0.37286	0.0220281	down
Akt1	chr12	112673276	112675277	76.7133	-0.163785	0.567057	no-change		Akirin1	chr4	123749345	123751346	224.5	-0.966391	7.60557e-06	down		Aktip	chr8	91198976	91200977	9.30919	-0.039973	0.958692	no-change
Akt2	chr7	27590550	27592551	250.395	0.090923	0.588293	no-change		Akirin2	chr4	34549935	34551936	144	-1.10269	1.45838e-05	down		Alad	chr4	62518918	62520919	113.945	-0.762093	0.000758429	down
Aktip	chr8	91198976	91200977	9.43301	-0.0736049	0.927277	no-change		Akna	chr4	63402354	63404355	19	-0.859821	0.203425	no-change		Alas1	chr9	106247654	106249655	43.3777	-0.37071	0.30922	no-change
Alad	chr4	62518918	62520919	159.525	-0.210723	0.288789	no-change		Akr1a1	chr4	116650680	116652681	126	-1.078	6.31797e-05	down		Aldh16a1	chr7	45153526	45155527	11.236	-0.0563779	0.935859	no-change
Alas1	chr9	106247654	106249655	53.6555	-0.120372	0.724077	no-change		Akr7a5	chr4	139309742	139311743	7.75	-2.05889	0.0545027	no-change		Aldh18a1	chr19	40587463	40589464	133.852	-0.537511	0.00922849	down
Aldh16a1	chr7	45153526	45155527	11.9304	0.441152	0.545061	no-change		Akt1	chr12	112673276	112675277	122	-0.762249	0.0051701	down		Aldh1b1	chr4	45798020	45800021	45.9642	-0.664292	0.0607665	no-change
Aldh18a1	chr19	40587463	40589464	149.697	0.0251987	0.901854	no-change		Akt2	chr7	27590550	27592551	421.5	-0.770837	6.44435e-06	down		Aldh1l1	chr6	90485425	90487426	17.5411	-1.10864	0.0584322	no-change
Aldh1b1	chr4	45798020	45800021	56.0075	0.128002	0.70154	no-change		Aktip	chr8	91198976	91200977	10.25	-1.10691	0.209782	no-change		Aldh2	chr5	121592824	121594825	106.138	-0.213525	0.358344	no-change
Aldh1l1	chr6	90485425	90487426	24.114	-0.539841	0.291832	no-change		Alad	chr4	62518918	62520919	203.75	-0.848547	0.000171128	down		Aldh3a2	chr11	61266185	61268186	201.415	-0.48178	0.00496819	down
Aldh2	chr5	121592824	121594825	112.968	-0.359305	0.14701	no-change		Alas1	chr9	106247654	106249655	69.25	-1.30012	0.000284069	down		Aldh3b1	chr19	3928808	3930809	39.9208	-0.553811	0.149435	no-change
Aldh3a2	chr11	61266185	61268186	252.391	-0.216303	0.172022	no-change		Aldh16a1	chr7	45153526	45155527	18.25	-0.118643	0.860372	no-change		Aldh4a1	chr4	139621864	139623865	132.289	-0.42077	0.0481894	down
Aldh3b1	chr19	3928808	3930809	47.9375	-0.243079	0.498178	no-change		Aldh18a1	chr19	40587463	40589464	205.25	-0.507748	0.019138	down		Aldh5a1	chr13	24936661	24938662	64.0202	0.0949547	0.753123	no-change
Aldh4a1	chr4	139621864	139623865	177.613	0.114932	0.54003	no-change		Aldh1b1	chr4	45798020	45800021	67	-0.657112	0.0660331	no-change		Aldh6a1	chr12	84450003	84452004	392.351	-0.271876	0.0326985	down
Aldh5a1	chr13	24936661	24938662	69.5423	0.144826	0.627843	no-change		Aldh1l1	chr6	90485425	90487426	28.25	-1.09686	0.0419257	down		Aldh7a1	chr18	56571951	56573952	119.279	-0.00457476	0.983326	no-change
Aldh6a1	chr12	84450003	84452004	451.397	0.0137504	0.909914	no-change		Aldh2	chr5	121592824	121594825	162.5	-0.839717	0.000503365	down		Aldh9a1	chr1	167348989	167350990	188.314	-0.265037	0.128912	no-change
Aldh7a1	chr18	56571951	56573952	141.481	0.110898	0.59908	no-change		Aldh3a2	chr11	61266185	61268186	295.75	-0.636985	0.000902839	down		Aldoa	chr7	126808108	126810109	71.4725	-0.205689	0.464458	no-change
Aldh9a1	chr1	167348989	167350990	210.631	0.0977888	0.576661	no-change		Aldh3b1	chr19	3928808	3930809	61.75	-0.878984	0.0175224	down		Alg1	chr16	5232619	5234620	59.7372	-0.341166	0.281336	no-change
Aldoa	chr7	126808108	126810109	98.2006	0.104615	0.677444	no-change		Aldh4a1	chr4	139621864	139623865	234.75	-0.455452	0.0324986	down		Alg10b	chr15	90223309	90225310	69.5008	-0.142015	0.621635	no-change
Alg1	chr16	5232619	5234620	87.6363	-0.442619	0.138861	no-change		Aldh5a1	chr13	24936661	24938662	94.25	-0.808858	0.0168671	down		Alg11	chr8	22059719	22061720	245.93	-0.354207	0.0346579	down
Alg10b	chr15	90223309	90225310	81.0768	0.103582	0.707086	no-change		Aldh6a1	chr12	84450003	84452004	559.5	-0.590874	0.000115926	down		Alg12	chr15	88818318	88820319	3.86309	-1.12436	0.363367	no-change
Alg11	chr8	22059719	22061720	294.228	0.0607704	0.683322	no-change		Aldh7a1	chr18	56571951	56573952	207.75	-1.12691	2.64605e-07	down		Alg13	chrX	144316802	144318803	72.9817	-0.436978	0.115779	no-change
Alg13	chrX	144316802	144318803	65.1047	0.142635	0.65028	no-change		Aldh9a1	chr1	167348989	167350990	270.25	-0.482224	0.0146118	down		Alg14	chr3	121290771	121292772	151.383	-0.452104	0.0204105	down
Alg14	chr3	121290771	121292772	186.986	-0.136576	0.476813	no-change		Aldoa	chr7	126808108	126810109	126	-0.89812	0.000787113	down		Alg2	chr4	47469770	47471771	5.00759	-3.23195	0.0181873	down
Alg2	chr4	47469770	47471771	5.80852	-1.38813	0.222405	no-change		Alg1	chr16	5232619	5234620	107.75	-0.890878	0.00335645	down		Alg6	chr4	99714663	99716664	123.837	-0.116469	0.586132	no-change
Alg6	chr4	99714663	99716664	140.06	0.0331503	0.875436	no-change		Alg10b	chr15	90223309	90225310	164	-1.24129	2.05796e-06	down		Alg8	chr7	97370604	97372605	102.067	-0.358187	0.129258	no-change
Alg8	chr7	97370604	97372605	137.437	0.167405	0.432906	no-change		Alg11	chr8	22059719	22061720	416	-0.58713	0.000488472	down		Alkal2	chr12	30883320	30885321	35.3196	-0.411264	0.301234	no-change
Alkal2	chr12	30883320	30885321	37.7272	-0.315103	0.437535	no-change		Alg12	chr15	88818318	88820319	4.25	-1.70043	0.222518	no-change		Alkbh1	chr12	87442839	87444840	5.21339	-0.766666	0.479372	no-change
Alkbh1	chr12	87442839	87444840	4.74228	-0.0688424	0.951299	no-change		Alg13	chrX	144316802	144318803	121.75	-1.62874	2.12063e-08	down		Alkbh3	chr2	94009807	94011808	61.7192	-0.143339	0.640444	no-change
Alkbh3	chr2	94009807	94011808	84.4751	-0.292748	0.284698	no-change		Alg14	chr3	121290771	121292772	232.75	-0.606949	0.00337693	down		Alkbh5	chr11	60536976	60538977	237.478	-0.352972	0.0302521	down
Alkbh5	chr11	60536976	60538977	275.619	0.0896562	0.55931	no-change		Alg5	chr3	54734557	54736558	5	-0.58496	0.644364	no-change		Alkbh6	chr7	30307715	30309716	121.055	-0.390973	0.0738255	no-change
Alkbh6	chr7	30307715	30309716	145.523	0.146724	0.486943	no-change		Alg6	chr4	99714663	99716664	196.75	-0.660224	0.00377776	down		Alms1	chr6	85586529	85588530	165.795	-0.29654	0.115281	no-change
Alms1	chr6	85586529	85588530	197.031	-0.0304602	0.868495	no-change		Alg8	chr7	97370604	97372605	188.75	-0.577005	0.0101242	down		Alpk3	chr7	81056598	81058599	60.6887	-0.606869	0.0544396	no-change
Alpk3	chr7	81056598	81058599	73.7619	-0.244643	0.399434	no-change		Alkal2	chr12	30883320	30885321	60	-0.289506	0.457122	no-change		Alpl	chr4	137795384	137797385	95.7455	-0.274553	0.264431	no-change
Alpl	chr4	137795384	137797385	127.111	0.0157024	0.94385	no-change		Alkbh1	chr12	87442839	87444840	10.25	-0.793547	0.366382	no-change		Als2	chr1	59236231	59238232	162.587	-0.119394	0.521506	no-change
Als2	chr1	59236231	59238232	191.692	0.0661113	0.719268	no-change		Alkbh3	chr2	94009807	94011808	107.25	-0.954833	0.00104101	down		Amacr	chr15	10980754	10982755	144.213	-0.371147	0.0626014	no-change
Amacr	chr15	10980754	10982755	162.799	-0.0255262	0.896418	no-change		Alkbh5	chr11	60536976	60538977	427.25	-0.765401	5.82837e-06	down		Ambra1	chr2	91729132	91731133	55.7711	-0.308945	0.336286	no-change
Ambra1	chr2	91729132	91731133	75.2721	-0.112047	0.69602	no-change		Alkbh6	chr7	30307715	30309716	207	-0.711004	0.00160119	down		Amdhd2	chr17	24162766	24164767	200.62	-0.0523227	0.764344	no-change
Amdhd2	chr17	24162766	24164767	218.797	0.00104983	0.995286	no-change		Alms1	chr6	85586529	85588530	323.5	-0.536806	0.00357721	down		Amer1	chrX	95443872	95445873	103.284	-0.282109	0.226842	no-change
Amer1	chrX	95443872	95445873	118.696	0.23614	0.307115	no-change		Alpk3	chr7	81056598	81058599	92	-0.736965	0.0203239	down		Amfr	chr8	94011842	94013843	43.796	-0.127314	0.720643	no-change
Amfr	chr8	94011842	94013843	63.633	0.0305877	0.926533	no-change		Alpl	chr4	137795384	137797385	170	-0.828233	0.00057739	down		Ammecr1l	chr18	31758878	31760879	165.085	-0.525359	0.0051227	down
Ammecr1l	chr18	31758878	31760879	191.241	0.0234834	0.898978	no-change		Als2	chr1	59236231	59238232	239.25	-0.742596	0.000894402	down		Amn	chr12	111270093	111272094	58.6726	-0.310407	0.314103	no-change
Amn	chr12	111270093	111272094	70.0407	-0.0507244	0.864789	no-change		Alyref	chr11	120597365	120599366	3.5	-5.25003	0.00889951	down		Amn1	chr6	149187712	149189713	90.687	-0.52577	0.0413004	down
Amn1	chr6	149187712	149189713	104.387	0.0915187	0.707815	no-change		Amacr	chr15	10980754	10982755	273.75	-0.656698	0.000906248	down		Amotl2	chr9	102715800	102717801	216.522	-0.298058	0.0749497	no-change
Amotl1	chr9	14644056	14646057	4.06305	-0.247034	0.842618	no-change		Ambra1	chr2	91729132	91731133	98	-1.60466	8.29136e-06	down		Ampd2	chr3	108085651	108087652	90.5737	-0.429482	0.0893419	no-change
Amotl2	chr9	102715800	102717801	268.629	0.00346009	0.982626	no-change		Amdhd2	chr17	24162766	24164767	273.75	-0.43273	0.0268062	down		Amt	chr9	108295868	108297869	187.828	-0.45181	0.0096049	down
Ampd2	chr3	108085651	108087652	99.602	-0.382758	0.143413	no-change		Amer1	chrX	95443872	95445873	167	-0.797183	0.000772776	down		Amz2	chr11	109424974	109426975	338.224	-0.341194	0.00915536	down
Amt	chr9	108295868	108297869	231.281	-0.251183	0.126821	no-change		Amfr	chr8	94011842	94013843	76	-0.557331	0.107858	no-change		Anapc1	chr2	128686391	128688392	38.5692	-0.166277	0.668504	no-change
Amz2	chr11	109424974	109426975	410.766	0.0051088	0.967403	no-change		Ammecr1l	chr18	31758878	31760879	303.5	-0.773845	4.76639e-05	down		Anapc10	chr8	79710849	79712850	5.03612	0.139205	0.894541	no-change
Anapc1	chr2	128686391	128688392	46.9575	-0.0607175	0.869089	no-change		Amn	chr12	111270093	111272094	107.5	-1.03537	0.000419437	down		Anapc13	chr9	102625294	102627295	6.57525	-0.149109	0.870968	no-change
Anapc10	chr8	79710849	79712850	6.38919	-0.867434	0.395116	no-change		Amn1	chr6	149187712	149189713	150.5	-0.868916	0.000557956	down		Anapc2	chr2	25271476	25273477	118.944	-0.405107	0.0837198	no-change
Anapc13	chr9	102625294	102627295	5.18324	1.00291	0.381598	no-change		Amotl1	chr9	14644056	14646057	4.25	-2.22239	0.13051	no-change		Anapc4	chr5	52833010	52835011	204.331	-0.341086	0.0421286	down
Anapc2	chr2	25271476	25273477	149.943	-0.0400066	0.847871	no-change		Amotl2	chr9	102715800	102717801	400.25	-0.609033	0.00033828	down		Anapc5	chr5	122820339	122822340	201.976	-0.265658	0.121399	no-change
Anapc4	chr5	52833010	52835011	266.27	-0.0827378	0.598833	no-change		Ampd2	chr3	108085651	108087652	184.5	-1.16146	8.48151e-07	down		Anapc7	chr5	122420691	122422692	53.7586	-0.484494	0.13937	no-change
Anapc5	chr5	122820339	122822340	219.216	0.18148	0.290026	no-change		Amt	chr9	108295868	108297869	284.75	-0.885574	5.17633e-06	down		Angel1	chr12	86725460	86727461	143.647	-0.342489	0.0875752	no-change
Anapc7	chr5	122420691	122422692	65.2589	-0.13176	0.67723	no-change		Amz2	chr11	109424974	109426975	530	-0.463987	0.00300884	down		Angpt2	chr8	18740562	18742563	22.6733	-0.266829	0.594558	no-change
Angel1	chr12	86725460	86727461	155.758	-0.121399	0.55395	no-change		Anapc1	chr2	128686391	128688392	69.75	-0.750771	0.0317016	down		Angptl2	chr2	33215067	33217068	85.3078	-0.44486	0.10178	no-change
Angpt2	chr8	18740562	18742563	36.1324	-0.709899	0.0936511	no-change		Anapc10	chr8	79710849	79712850	11.5	-1.34395	0.115777	no-change		Angptl4	chr17	33780830	33782831	106.715	-0.0836864	0.721904	no-change
Angptl2	chr2	33215067	33217068	100.345	-0.0416487	0.872792	no-change		Anapc13	chr9	102625294	102627295	11	-0.951088	0.27492	no-change		Angptl7	chr4	148499460	148501461	9.02112	-0.726576	0.38048	no-change
Angptl4	chr17	33780830	33782831	121.8	0.163944	0.476042	no-change		Anapc16	chr10	60002135	60004136	8.5	-0.169923	0.860519	no-change		Ank	chr15	27465675	27467676	44.6989	-0.252472	0.474968	no-change
Angptl7	chr4	148499460	148501461	12.6582	-0.431435	0.536517	no-change		Anapc2	chr2	25271476	25273477	228.5	-1.04762	8.26751e-07	down		Ankfy1	chr11	72689004	72691005	87.5344	-0.543687	0.0329871	down
Ank	chr15	27465675	27467676	40.9497	0.110855	0.778506	no-change		Anapc4	chr5	52833010	52835011	335.75	-0.621761	0.000760414	down		Ankhd1	chr18	36559609	36561610	620.71	-0.333284	0.000731063	down
Ankfy1	chr11	72689004	72691005	88.3474	-0.0809405	0.760594	no-change		Anapc5	chr5	122820339	122822340	301	-0.493647	0.0101897	down		Ankle2	chr5	110230002	110232003	118.843	-0.542113	0.0163167	down
Ankhd1	chr18	36559609	36561610	697.606	-0.00570546	0.954226	no-change		Anapc7	chr5	122420691	122422692	85.5	-0.5639	0.0805266	no-change		Ankmy2	chr12	36156112	36158113	27.3938	-0.304592	0.508121	no-change
Ankle2	chr5	110230002	110232003	147.761	-0.0599575	0.772901	no-change		Angel1	chr12	86725460	86727461	250	-0.543003	0.00715055	down		Ankrd10	chr8	11634757	11636758	1008.94	-0.283947	0.000312462	down
Ankmy2	chr12	36156112	36158113	37.4206	0.156923	0.704043	no-change		Angpt2	chr8	18740562	18742563	44	-1.06193	0.015287	down		Ankrd11	chr8	123041020	123043021	344.766	-0.256439	0.0588165	no-change
Ankrd10	chr8	11634757	11636758	1127.15	0.165765	0.0357908	up		Angptl2	chr2	33215067	33217068	163.5	-0.489966	0.0455169	down		Ankrd13c	chr3	157946412	157948413	48.4271	-0.0722585	0.835072	no-change
Ankrd11	chr8	123041020	123043021	438.716	0.0283144	0.816472	no-change		Angptl4	chr17	33780830	33782831	187.5	-0.780219	0.000788646	down		Ankrd13d	chr19	4282135	4284136	134.176	-0.289057	0.17269	no-change
Ankrd13c	chr3	157946412	157948413	57.4362	-0.214636	0.512711	no-change		Angptl7	chr4	148499460	148501461	17.25	-1.5025	0.0324126	down		Ankrd16	chr2	11777489	11779490	23.3403	0.272213	0.577233	no-change
Ankrd13d	chr19	4282135	4284136	145.697	-0.161151	0.434866	no-change		Ank	chr15	27465675	27467676	66.25	-0.792404	0.0281886	down		Ankrd17	chr5	90365577	90367578	132.058	-0.197414	0.338574	no-change
Ankrd16	chr2	11777489	11779490	25.369	0.221336	0.660415	no-change		Ankfy1	chr11	72689004	72691005	132.5	-0.710892	0.00696064	down		Ankrd2	chr19	42034998	42036999	42.2734	-0.240711	0.528901	no-change
Ankrd17	chr5	90365577	90367578	170.045	0.0724759	0.710771	no-change		Ankhd1	chr18	36559609	36561610	930.5	-0.696997	3.95254e-07	down		Ankrd23	chr1	36535521	36537522	13.0973	-1.52673	0.0266265	down
Ankrd2	chr19	42034998	42036999	46.4065	0.0485174	0.900672	no-change		Ankle2	chr5	110230002	110232003	202.25	-0.909968	0.000203217	down		Ankrd24	chr10	81627633	81629634	7.14924	-0.788148	0.384599	no-change
Ankrd23	chr1	36535521	36537522	12.5935	0.67121	0.338792	no-change		Ankmy2	chr12	36156112	36158113	63.5	-0.94076	0.0108713	down		Ankrd26	chr6	118561226	118563227	55.5022	0.189964	0.548086	no-change
Ankrd24	chr10	81627633	81629634	7.28717	0.00653237	0.994343	no-change		Ankrd10	chr8	11634757	11636758	1546.75	-0.584768	1.40111e-06	down		Ankrd27	chr7	35585242	35587243	13.9687	-0.73071	0.261771	no-change
Ankrd26	chr6	118561226	118563227	58.6234	-0.0766151	0.813377	no-change		Ankrd11	chr8	123041020	123043021	557.5	-0.601154	9.6142e-05	down		Ankrd28	chr14	31829651	31831652	120.292	-0.0774889	0.745867	no-change
Ankrd27	chr7	35585242	35587243	19.8543	-0.546885	0.355226	no-change		Ankrd13c	chr3	157946412	157948413	88	-0.667424	0.0343399	down		Ankrd35	chr3	96669129	96671130	96.7794	-0.23537	0.331148	no-change
Ankrd28	chr14	31829651	31831652	139.608	-0.203351	0.599551	no-change		Ankrd13d	chr19	4282135	4284136	252	-0.622033	0.00194882	down		Ankrd39	chr1	36546219	36548220	159.452	-0.146367	0.445235	no-change
Ankrd35	chr3	96669129	96671130	119.339	0.0342637	0.880535	no-change		Ankrd16	chr2	11777489	11779490	33	-0.854801	0.0884292	no-change		Ankrd40	chr11	94326999	94329000	47.1042	-0.339431	0.364127	no-change
Ankrd39	chr1	36546219	36548220	213.638	-0.0051386	0.976612	no-change		Ankrd17	chr5	90365577	90367578	227.5	-1.02385	4.17088e-06	down		Ankrd45	chr1	161141710	161143711	47.738	-0.620007	0.075428	no-change
Ankrd40	chr11	94326999	94329000	69.0211	0.242779	0.41961	no-change		Ankrd2	chr19	42034998	42036999	57	-0.859822	0.0296259	down		Ankrd46	chr15	36495820	36497821	39.7748	-0.00518352	0.989137	no-change
Ankrd45	chr1	161141710	161143711	63.507	0.245903	0.434037	no-change		Ankrd23	chr1	36535521	36537522	11.25	-0.71989	0.389415	no-change		Ankrd50	chr3	38483844	38485845	222.7	-0.224052	0.182924	no-change
Ankrd46	chr15	36495820	36497821	54.9795	0.0636735	0.852025	no-change		Ankrd24	chr10	81627633	81629634	12.5	-1.36257	0.0922983	no-change		Ankrd52	chr10	128388288	128390289	33.2682	-0.764779	0.0698437	no-change
Ankrd50	chr3	38483844	38485845	240.89	-0.0502268	0.762155	no-change		Ankrd26	chr6	118561226	118563227	87.25	-0.560888	0.0742875	no-change		Ankrd54	chr15	79061885	79063886	153.716	-0.29985	0.120841	no-change
Ankrd52	chr10	128388288	128390289	32.0934	-0.0332109	0.93991	no-change		Ankrd27	chr7	35585242	35587243	44.75	-1.28824	0.00394131	down		Ankrd6	chr4	32949841	32951842	89.9524	-0.12044	0.630781	no-change
Ankrd54	chr15	79061885	79063886	195.949	-0.00838884	0.963154	no-change		Ankrd28	chr14	31829651	31831652	199.75	-1.10976	1.93844e-06	down		Anks1	chr17	27908304	27910305	6.98895	-0.704531	0.433365	no-change
Ankrd6	chr4	32949841	32951842	102.67	-0.102503	0.675988	no-change		Ankrd35	chr3	96669129	96671130	161.75	-0.263852	0.279987	no-change		Anks3	chr16	4963173	4965174	226.15	-0.392436	0.0137101	down
Anks3	chr16	4963173	4965174	302.379	-0.0677257	0.640099	no-change		Ankrd39	chr1	36546219	36548220	308	-0.525672	0.00530123	down		Ano6	chr15	95789841	95791842	154.971	-0.369171	0.0577663	no-change
Ano6	chr15	95789841	95791842	190.248	0.0442252	0.807857	no-change		Ankrd40	chr11	94326999	94329000	94	-0.736965	0.0154442	down		Ano7	chr1	93372928	93374929	22.0281	-1.04883	0.0477702	down
Ano7	chr1	93372928	93374929	22.9307	-0.426656	0.415272	no-change		Ankrd45	chr1	161141710	161143711	61.5	-0.643856	0.0861816	no-change		Ano8	chr8	71484963	71486964	73.1748	-0.312662	0.261013	no-change
Ano8	chr8	71484963	71486964	91.0358	-0.162238	0.536827	no-change		Ankrd46	chr15	36495820	36497821	68.75	-0.898853	0.0137037	down		Ano9	chr7	141116806	141118807	41.4279	-0.854031	0.026507	down
Ano9	chr7	141116806	141118807	58.8609	-0.550202	0.09356	no-change		Ankrd50	chr3	38483844	38485845	338.75	-0.580527	0.00123589	down		Anp32a	chr9	62340327	62342328	125.547	-0.138941	0.516959	no-change
Anp32a	chr9	62340327	62342328	150.288	0.095091	0.646821	no-change		Ankrd52	chr10	128388288	128390289	35	-1.12553	0.0208776	down		Anp32e	chr3	95928244	95930245	184.069	-0.435797	0.0139584	down
Anp32e	chr3	95928244	95930245	211.172	0.137697	0.429566	no-change		Ankrd54	chr15	79061885	79063886	231.5	-0.886925	2.25799e-05	down		Anpep	chr7	79847210	79849211	60.4641	-0.14656	0.633377	no-change
Anpep	chr7	79847210	79849211	65.1384	0.133328	0.664744	no-change		Ankrd6	chr4	32949841	32951842	130.25	-0.647547	0.0149256	down		Antxr1	chr6	87334764	87336765	34.0248	-0.218414	0.600874	no-change
Antxr1	chr6	87334764	87336765	41.6108	0.0546049	0.890162	no-change		Anks1	chr17	27908304	27910305	18.75	-0.999999	0.125182	no-change		Anxa11	chr14	25841154	25843155	155.431	-0.311288	0.105859	no-change
Anxa11	chr14	25841154	25843155	173.768	-0.241663	0.201802	no-change		Anks3	chr16	4963173	4965174	386.75	-0.801496	1.28148e-05	down		Anxa2	chr9	69452618	69454619	72.0776	-0.413312	0.147073	no-change
Anxa2	chr9	69452618	69454619	96.9231	-0.0227498	0.930595	no-change		Ano6	chr15	95789841	95791842	276.75	-0.616528	0.00146815	down		Anxa4	chr6	86792584	86794585	68.3592	-0.669574	0.0213479	down
Anxa4	chr6	86792584	86794585	87.818	0.0621219	0.814561	no-change		Ano7	chr1	93372928	93374929	29.75	-0.981852	0.0619623	no-change		Anxa6	chr11	55032445	55034446	187.556	-0.567297	0.0014267	down
Anxa6	chr11	55032445	55034446	210.499	-0.302906	0.0864627	no-change		Ano8	chr8	71484963	71486964	123.75	-0.794775	0.00338523	down		Anxa7	chr14	20479133	20481134	127.283	-0.413936	0.0494553	down
Anxa7	chr14	20479133	20481134	132.533	0.0953085	0.659639	no-change		Ano9	chr7	141116806	141118807	83	-1.42701	2.52698e-05	down		Anxa9	chr3	95306176	95308177	28.3643	-0.804292	0.0742756	no-change
Anxa9	chr3	95306176	95308177	43.1082	-0.319515	0.407657	no-change		Anp32a	chr9	62340327	62342328	258.25	-0.829347	4.67941e-05	down		Aoc3	chr11	101330067	101332068	9.24863	-1.13727	0.154987	no-change
Aoc3	chr11	101330067	101332068	12.2148	-0.338106	0.635897	no-change		Anp32e	chr3	95928244	95930245	315.25	-0.529869	0.00484748	down		Ap1ar	chr3	127836523	127838524	64.2499	-0.355821	0.233478	no-change
Ap1ar	chr3	127836523	127838524	86.2993	-0.23247	0.414436	no-change		Anpep	chr7	79847210	79849211	85.75	-0.346557	0.282269	no-change		Ap1b1	chr11	4985822	4987823	72.4879	-0.132665	0.636234	no-change
Ap1b1	chr11	4985822	4987823	82.1254	0.167391	0.545594	no-change		Antxr1	chr6	87334764	87336765	64.25	-1.11958	0.00251785	down		Ap1g1	chr8	109777552	109779553	153.515	-0.307933	0.147833	no-change
Ap1g1	chr8	109777552	109779553	190.859	0.203833	0.266775	no-change		Anxa11	chr14	25841154	25843155	266	-0.760153	0.000198564	down		Ap1g2	chr14	55105534	55107535	101.723	-0.301361	0.207699	no-change
Ap1g2	chr14	55105534	55107535	108.64	0.099105	0.681158	no-change		Anxa2	chr9	69452618	69454619	150.5	-0.444438	0.0705958	no-change		Ap1m1	chr8	72239016	72241017	346.998	-0.438456	0.000761508	down
Ap1m1	chr8	72239016	72241017	397.512	0.0364738	0.774564	no-change		Anxa4	chr6	86792584	86794585	126.25	-0.790546	0.0033253	down		Ap1s1	chr5	137045135	137047136	146.782	-0.624069	0.00166717	down
Ap1s1	chr5	137045135	137047136	165.338	0.00593359	0.976567	no-change		Anxa6	chr11	55032445	55034446	334	-0.564294	0.00184902	down		Ap1s2	chrX	163908015	163910016	195.614	-0.247796	0.154095	no-change
Ap1s2	chrX	163908015	163910016	224.839	0.0626985	0.711161	no-change		Anxa7	chr14	20479133	20481134	208	-0.605221	0.00503189	down		Ap2a1	chr7	44928496	44930497	448.092	-0.306267	0.0108776	down
Ap2a1	chr7	44928496	44930497	508.461	0.134379	0.229919	no-change		Anxa9	chr3	95306176	95308177	46.5	-0.828728	0.0569831	no-change		Ap2a2	chr7	141561171	141563172	130.572	-0.0702115	0.735641	no-change
Ap2a2	chr7	141561171	141563172	142.892	0.20709	0.32934	no-change		Aoc3	chr11	101330067	101332068	13.5	-1.12199	0.152781	no-change		Ap2b1	chr11	83301481	83303482	75.9241	-0.347769	0.203511	no-change
Ap2b1	chr11	83301481	83303482	88.7561	-0.183945	0.491663	no-change		Ap1ar	chr3	127836523	127838524	105.25	-0.883303	0.00238336	down		Ap2m1	chr16	20534478	20536479	131.862	-0.186882	0.37025	no-change
Ap2m1	chr16	20534478	20536479	153.664	-0.135178	0.521084	no-change		Ap1b1	chr11	4985822	4987823	143.75	-0.996238	8.65125e-05	down		Ap2s1	chr7	16737408	16739409	84.4211	-0.33551	0.196056	no-change
Ap2s1	chr7	16737408	16739409	100.917	-0.0993007	0.688058	no-change		Ap1g1	chr8	109777552	109779553	273.5	-0.834885	2.69337e-05	down		Ap3b1	chr13	94357958	94359959	67.8949	-0.259776	0.381497	no-change
Ap3b1	chr13	94357958	94359959	92.2264	-0.0359817	0.895217	no-change		Ap1g2	chr14	55105534	55107535	160.75	-0.633745	0.00930914	down		Ap3b2	chr7	81492925	81494926	109.817	-0.563256	0.0156592	down
Ap3b2	chr7	81492925	81494926	118.218	-0.465561	0.0447521	down		Ap1m1	chr8	72239016	72241017	483	-0.738559	5.41362e-06	down		Ap3d1	chr10	80741264	80743265	162.316	-0.366511	0.0505151	no-change
Ap3d1	chr10	80741264	80743265	181.682	-0.0182217	0.922096	no-change		Ap1s1	chr5	137045135	137047136	286.75	-0.716207	0.00021535	down		Ap3m2	chr8	22804622	22806623	256.857	-0.311994	0.0398331	down
Ap3m2	chr8	22804622	22806623	302.883	0.0269431	0.854164	no-change		Ap1s2	chrX	163908015	163910016	298.75	-0.711908	0.000170511	down		Ap3s2	chr7	79919649	79921650	54.6227	-0.190718	0.564533	no-change
Ap3s2	chr7	79919649	79921650	67.1558	-0.335821	0.284636	no-change		Ap2a1	chr7	44928496	44930497	653	-0.499831	0.00193521	down		Ap4e1	chr2	127007728	127009729	23.4595	-0.162802	0.741971	no-change
Ap4e1	chr2	127007728	127009729	26.8885	-0.0709539	0.883389	no-change		Ap2a2	chr7	141561171	141563172	225.25	-0.916721	2.96202e-05	down		Ap4m1	chr5	138171000	138173001	108.082	-0.0752631	0.740693	no-change
Ap4m1	chr5	138171000	138173001	116.055	0.044576	0.849818	no-change		Ap2b1	chr11	83301481	83303482	139.75	-0.645443	0.011604	down		Ap5s1	chr2	131206084	131208085	9.72352	-0.755283	0.325818	no-change
Ap5s1	chr2	131206084	131208085	13.3078	-0.295752	0.668169	no-change		Ap2m1	chr16	20534478	20536479	287.5	-0.754388	9.51818e-05	down		Apba3	chr10	81265958	81267959	107.083	-0.320098	0.164113	no-change
Apba3	chr10	81265958	81267959	135.127	0.322513	0.135342	no-change		Ap2s1	chr7	16737408	16739409	159.25	-0.706845	0.00355114	down		Apbb1	chr7	105580653	105582654	74.7332	0.112726	0.683267	no-change
Apbb1	chr7	105580653	105582654	95.2644	-0.347191	0.215057	no-change		Ap3b1	chr13	94357958	94359959	122.75	-0.995594	0.000283927	down		Apbb2	chr5	66617784	66619785	176.073	-0.13574	0.44858	no-change
Apbb2	chr5	66617784	66619785	201.094	0.109266	0.540232	no-change		Ap3b2	chr7	81492925	81494926	155.75	-0.812816	0.00230888	down		Apbb3	chr18	36678366	36680367	97.8763	-0.199269	0.409524	no-change
Apbb3	chr18	36678366	36680367	126.082	-0.0183865	0.935321	no-change		Ap3d1	chr10	80741264	80743265	249	-0.703072	0.000523713	down		Apc	chr18	34219982	34221983	82.087	-0.203888	0.449107	no-change
Apc	chr18	34219982	34221983	97.782	-0.273705	0.286687	no-change		Ap3m2	chr8	22804622	22806623	411.75	-0.661298	8.74209e-05	down		Apcdd1	chr18	62921229	62923230	76.1467	-0.286748	0.311667	no-change
Apcdd1	chr18	62921229	62923230	104.825	-0.142433	0.564391	no-change		Ap3s2	chr7	79919649	79921650	94.25	-0.909091	0.0038248	down		Apeh	chr9	108093606	108095607	214.085	-0.171235	0.297861	no-change
Apeh	chr9	108093606	108095607	265.448	-0.0499501	0.746032	no-change		Ap4e1	chr2	127007728	127009729	41.5	-0.783508	0.0774784	no-change		Apex2	chrX	150588844	150590845	11.0001	-1.02071	0.164175	no-change
Apex2	chrX	150588844	150590845	13.5364	-0.525572	0.451766	no-change		Ap4m1	chr5	138171000	138173001	225.25	-1.08982	3.58437e-07	down		Api5	chr2	94437136	94439137	58.7862	0.0251659	0.935507	no-change
Api5	chr2	94437136	94439137	72.2707	0.049331	0.87156	no-change		Ap4s1	chr12	51690031	51692032	9.25	-2.09953	0.0331751	down		Aplf	chr6	87671147	87673148	159.818	-0.31499	0.0948168	no-change
Aplf	chr6	87671147	87673148	201.156	-0.147116	0.411541	no-change		Ap5s1	chr2	131206084	131208085	14	-1.078	0.152915	no-change		Aplp1	chr7	30444535	30446536	101.302	-0.314643	0.188009	no-change
Aplp1	chr7	30444535	30446536	106.827	-0.179836	0.457394	no-change		Apba3	chr10	81265958	81267959	183.75	-0.287524	0.232472	no-change		Aplp2	chr9	31210793	31212794	262.934	-0.170682	0.250687	no-change
Aplp2	chr9	31210793	31212794	278.858	0.0117408	0.942211	no-change		Apbb1	chr7	105580653	105582654	120.25	-0.741766	0.0063309	down		Apobec1	chr6	122601444	122603445	19.2803	-0.0246997	0.963641	no-change
Apobec1	chr6	122601444	122603445	26.2109	-0.174342	0.725974	no-change		Apbb2	chr5	66617784	66619785	283	-1.11827	4.48248e-07	down		Apobec2	chr17	48431930	48433931	92.2034	-0.612279	0.0148274	down
Apobec2	chr17	48431930	48433931	114.696	-0.267514	0.250384	no-change		Apbb3	chr18	36678366	36680367	169	-0.805678	0.00066873	down		Apobec3	chr15	79891453	79893454	158.563	-0.564666	0.00295551	down
Apobec3	chr15	79891453	79893454	195.02	-0.155702	0.386267	no-change		Apc	chr18	34219982	34221983	116.75	-1.09371	0.000145543	down		Apopt1	chr12	111712284	111714285	65.8099	-0.342272	0.246837	no-change
Apopt1	chr12	111712284	111714285	69.4141	0.0610177	0.838766	no-change		Apcdd1	chr18	62921229	62923230	129	-0.485427	0.0711377	no-change		Appbp2	chr11	85234130	85236131	123.627	-0.313761	0.145385	no-change
Appbp2	chr11	85234130	85236131	128.648	0.0869518	0.691614	no-change		Apeh	chr9	108093606	108095607	348.75	-0.580655	0.0011752	down		Appl1	chr14	26970232	26972233	124.876	-0.0858923	0.684888	no-change
Appl1	chr14	26970232	26972233	146.7	-0.151539	0.471887	no-change		Apex2	chrX	150588844	150590845	24.5	-0.415037	0.466608	no-change		Appl2	chr10	83647738	83649739	51.7211	-0.481629	0.156419	no-change
Appl2	chr10	83647738	83649739	70.8035	-0.145255	0.624012	no-change		Api5	chr2	94437136	94439137	90.25	-1.04217	0.000813821	down		Aptx	chr4	40702194	40704195	75.795	-0.541951	0.0514885	no-change
Aptx	chr4	40702194	40704195	97.1333	0.0642715	0.80018	no-change		Aplf	chr6	87671147	87673148	266.25	-0.681595	0.000519516	down		Aqp11	chr7	97737289	97739290	118.608	-0.343057	0.125459	no-change
Aqp11	chr7	97737289	97739290	169.992	-0.0755235	0.696501	no-change		Aplp1	chr7	30444535	30446536	210.25	-0.552156	0.0118984	down		Aqp3	chr4	41097183	41099184	107.93	-0.382037	0.0943445	no-change
Aqp3	chr4	41097183	41099184	134.35	-0.239901	0.269315	no-change		Aplp2	chr9	31210793	31212794	418.25	-0.705317	4.77973e-05	down		Aqr	chr2	114174339	114176340	42.4571	-0.401486	0.269218	no-change
Aqr	chr2	114174339	114176340	45.0854	0.0230899	0.951871	no-change		Apobec1	chr6	122601444	122603445	43.25	-0.488286	0.268547	no-change		Araf	chrX	20796812	20798813	52.6252	0.0522562	0.874162	no-change
Araf	chrX	20796812	20798813	70.3636	0.0127486	0.96592	no-change		Apobec2	chr17	48431930	48433931	165.75	-0.586776	0.0175168	down		Arap1	chr7	101347065	101349066	29.6113	-0.836722	0.0641928	no-change
Arap1	chr7	101347065	101349066	42.6012	-0.569377	0.140339	no-change		Apobec3	chr15	79891453	79893454	294	-0.907126	1.90146e-06	down		Arcn1	chr9	44766845	44768846	56.6412	-0.31502	0.319402	no-change
Arcn1	chr9	44766845	44768846	76.812	0.174048	0.555176	no-change		Apopt1	chr12	111712284	111714285	108	-1.09115	0.00030751	down		Arf1	chr11	59227270	59229271	220.513	-0.242515	0.142592	no-change
Arf1	chr11	59227270	59229271	279.286	-0.0561019	0.709207	no-change		Appbp2	chr11	85234130	85236131	185.5	-1.16361	6.77146e-06	down		Arf2	chr11	103965737	103967738	160.904	-0.180213	0.364457	no-change
Arf2	chr11	103965737	103967738	196.033	-0.0423067	0.812472	no-change		Appl1	chr14	26970232	26972233	225.75	-0.686905	0.00260541	down		Arf3	chr15	98762211	98764212	165.385	-0.233214	0.215055	no-change
Arf3	chr15	98762211	98764212	190.148	-0.210907	0.245229	no-change		Appl2	chr10	83647738	83649739	112.5	-0.971241	0.000604003	down		Arf4	chr14	26637072	26639073	165.242	-0.0760484	0.702262	no-change
Arf4	chr14	26637072	26639073	202.292	-0.173901	0.338284	no-change		Aptx	chr4	40702194	40704195	121.5	-0.740133	0.00681585	down		Arfgap1	chr2	180966232	180968233	38.5438	-0.359783	0.348427	no-change
Arfgap1	chr2	180966232	180968233	47.4784	-0.06209	0.863316	no-change		Aqp11	chr7	97737289	97739290	237.25	-0.671652	0.00114412	down		Arfgap2	chr2	91263972	91265973	146.457	-0.244068	0.213209	no-change
Arfgap2	chr2	91263972	91265973	182.933	-0.125703	0.502132	no-change		Aqp3	chr4	41097183	41099184	194.5	-0.64861	0.00357941	down		Arfgap3	chr15	83349247	83351248	65.551	-0.291194	0.326766	no-change
Arfgap3	chr15	83349247	83351248	83.5096	-0.195414	0.476764	no-change		Aqr	chr2	114174339	114176340	54.75	-1.27612	0.00167558	down		Arfgef1	chr1	10231670	10233671	55.726	-0.374587	0.247159	no-change
Arfgef1	chr1	10231670	10233671	75.6351	0.114996	0.696898	no-change		Araf	chrX	20796812	20798813	103.25	-0.661065	0.022689	down		Arfgef2	chr2	166804586	166806587	84.812	-0.212008	0.417444	no-change
Arfgef2	chr2	166804586	166806587	99.3513	-0.466813	0.0670975	no-change		Arap1	chr7	101347065	101349066	65	-0.82045	0.0229871	down		Arfip1	chr3	84581534	84583535	170.863	-0.327569	0.0822724	no-change
Arfip1	chr3	84581534	84583535	190.426	0.0370048	0.840311	no-change		Arcn1	chr9	44766845	44768846	126	-1.66234	1.16774e-08	down		Arfip2	chr7	105639416	105641417	82.7785	-0.398539	0.131923	no-change
Arfip2	chr7	105639416	105641417	92.1303	0.0032545	0.990134	no-change		Arf1	chr11	59227270	59229271	454.5	-1.09024	5.62516e-11	down		Arg2	chr12	79129775	79131776	49.5185	-0.708937	0.038912	down
Arg2	chr12	79129775	79131776	43.7716	0.318412	0.412966	no-change		Arf2	chr11	103965737	103967738	258	-0.648156	0.00131088	down		Arglu1	chr8	8689521	8691522	48.3191	-0.290342	0.405792	no-change
Arglu1	chr8	8689521	8691522	57.9017	-0.041517	0.898842	no-change		Arf3	chr15	98762211	98764212	327	-1.10555	6.49982e-09	down		Arhgap10	chr8	77516953	77518954	87.5421	-0.294477	0.249807	no-change
Arhgap10	chr8	77516953	77518954	92.1618	0.0938009	0.722891	no-change		Arf4	chr14	26637072	26639073	320.5	-0.754999	6.34079e-05	down		Arhgap11a	chr2	113847661	113849662	81.8462	-0.457302	0.0870131	no-change
Arhgap11a	chr2	113847661	113849662	101.445	-0.0906532	0.716231	no-change		Arfgap1	chr2	180966232	180968233	84.75	-1.23661	0.000141379	down		Arhgap12	chr18	6134907	6136908	378.232	-0.0498514	0.688297	no-change
Arhgap12	chr18	6134907	6136908	431.215	-0.0857935	0.483161	no-change		Arfgap2	chr2	91263972	91265973	286	-0.823729	1.86963e-05	down		Arhgap17	chr7	123368851	123370852	267.666	-0.226336	0.131549	no-change
Arhgap17	chr7	123368851	123370852	330.527	0.0277063	0.847251	no-change		Arfgap3	chr15	83349247	83351248	111.75	-0.759387	0.0131295	down		Arhgap19	chr19	41801047	41803048	102.484	-0.249031	0.289956	no-change
Arhgap19	chr19	41801047	41803048	129.47	0.225644	0.302374	no-change		Arfgef1	chr1	10231670	10233671	89.75	-0.940128	0.00592254	down		Arhgap21	chr2	20967881	20969882	207.714	-0.382536	0.0211269	down
Arhgap21	chr2	20967881	20969882	246.192	0.142063	0.37265	no-change		Arfgef2	chr2	166804586	166806587	126.75	-0.547119	0.0461494	down		Arhgap23	chr11	97414531	97416532	113.114	-0.212175	0.342183	no-change
Arhgap23	chr11	97414531	97416532	125.587	-0.216226	0.331444	no-change		Arfip1	chr3	84581534	84583535	286.5	-0.708834	0.000217937	down		Arhgap27	chr11	103362692	103364693	82.1696	-0.196367	0.459885	no-change
Arhgap27	chr11	103362692	103364693	102.041	-0.153751	0.539363	no-change		Arfip2	chr7	105639416	105641417	175.75	-0.857583	0.000324473	down		Arhgap28	chr17	68003120	68005121	149.114	-0.247135	0.206196	no-change
Arhgap28	chr17	68003120	68005121	161.716	0.0918405	0.645144	no-change		Arg2	chr12	79129775	79131776	73.5	-0.700439	0.043925	down		Arhgap30	chr1	171387952	171389953	31.1686	-0.0332662	0.937486	no-change
Arhgap30	chr1	171387952	171389953	33.794	-0.0239026	0.955601	no-change		Arglu1	chr8	8689521	8691522	102.75	-1.36396	5.33748e-06	down		Arhgap33	chr7	30534060	30536061	68.7167	-0.70193	0.0170932	down
Arhgap33	chr7	30534060	30536061	92.9773	-0.164892	0.529884	no-change		Arhgap10	chr8	77516953	77518954	134.5	-0.531523	0.0516886	no-change		Arhgap35	chr7	16613993	16615994	401.74	-0.255677	0.0358178	down
Arhgap35	chr7	16613993	16615994	454.661	0.173419	0.150364	no-change		Arhgap11a	chr2	113847661	113849662	146.5	-0.765925	0.00249195	down		Arhgap39	chr15	76817170	76819171	84.8977	-0.326634	0.20921	no-change
Arhgap39	chr15	76817170	76819171	109.32	-0.123786	0.607521	no-change		Arhgap12	chr18	6134907	6136908	569	-0.567552	0.000304233	down		Arhgap44	chr11	65161961	65163962	83.8748	-0.389305	0.13688	no-change
Arhgap44	chr11	65161961	65163962	94.1269	0.017002	0.94721	no-change		Arhgap17	chr7	123368851	123370852	476.75	-0.641298	8.02986e-05	down		Arhgap45	chr10	80015651	80017652	22.1431	-0.972406	0.0639497	no-change
Arhgap45	chr10	80015651	80017652	27.5779	-0.577225	0.269319	no-change		Arhgap19	chr19	41801047	41803048	181.25	-0.651611	0.00439395	down		Arhgap5	chr12	52503014	52505015	169.709	-0.196068	0.287865	no-change
Arhgap5	chr12	52503014	52505015	201.513	0.0469206	0.792194	no-change		Arhgap21	chr2	20967881	20969882	348	-0.706093	0.000127704	down		Arhgap8	chr15	84719050	84721051	112.632	-0.474435	0.0439384	down
Arhgap8	chr15	84719050	84721051	129.436	-0.243795	0.265853	no-change		Arhgap23	chr11	97414531	97416532	292.25	-0.976	3.55003e-07	down		Arhgap9	chr10	127320962	127322963	60.4103	-0.925311	0.00373259	down
Arhgap9	chr10	127320962	127322963	86.5061	-0.341278	0.203259	no-change		Arhgap27	chr11	103362692	103364693	132	-0.329307	0.222362	no-change		Arhgef1	chr7	24901910	24903911	35.4897	-0.299766	0.451102	no-change
Arhgef1	chr7	24901910	24903911	46.3072	-0.284353	0.439464	no-change		Arhgap28	chr17	68003120	68005121	199.25	-0.790315	0.000413227	down		Arhgef10	chr8	14910661	14912662	60.3085	-0.36719	0.243497	no-change
Arhgef10	chr8	14910661	14912662	64.6727	-0.315796	0.324369	no-change		Arhgap30	chr1	171387952	171389953	60.5	-0.680009	0.067358	no-change		Arhgef12	chr9	43104987	43106988	84.6106	0.0326412	0.8987	no-change
Arhgef12	chr9	43104987	43106988	87.2819	0.0573655	0.845341	no-change		Arhgap33	chr7	30534060	30536061	125.75	-0.831071	0.00302686	down		Arhgef15	chr11	68956480	68958481	43.1706	-0.567684	0.132432	no-change
Arhgef15	chr11	68956480	68958481	56.0278	-0.121808	0.721284	no-change		Arhgap35	chr7	16613993	16615994	652.25	-0.544981	0.000283044	down		Arhgef17	chr7	100931107	100933108	372.804	-0.343293	0.00787607	down
Arhgef17	chr7	100931107	100933108	406.844	0.0398042	0.766692	no-change		Arhgap39	chr15	76817170	76819171	177.25	-1.02142	1.15727e-05	down		Arhgef18	chr8	3352435	3354436	38.3685	-0.439462	0.254743	no-change
Arhgef18	chr8	3352435	3354436	54.6298	-0.46262	0.176906	no-change		Arhgap44	chr11	65161961	65163962	165.75	-1.22136	3.27235e-05	down		Arhgef2	chr3	88604964	88606965	32.5188	-0.223754	0.598339	no-change
Arhgef2	chr3	88604964	88606965	30.997	0.271557	0.543385	no-change		Arhgap45	chr10	80015651	80017652	36.75	-0.784271	0.103147	no-change		Arhgef25	chr10	127189036	127191037	93.9041	-0.420287	0.0906418	no-change
Arhgef25	chr10	127189036	127191037	97.8384	-0.17997	0.484652	no-change		Arhgap5	chr12	52503014	52505015	280.25	-1.08581	5.96568e-08	down		Arhgef26	chr3	62337342	62339343	135.657	-0.273526	0.196371	no-change
Arhgef26	chr3	62337342	62339343	161.076	-0.0233904	0.90611	no-change		Arhgap8	chr15	84719050	84721051	196	-0.961526	1.57975e-05	down		Arhgef4	chr1	34677186	34679187	27.1199	-0.225635	0.618558	no-change
Arhgef4	chr1	34677186	34679187	29.8279	-0.26825	0.566297	no-change		Arhgap9	chr10	127320962	127322963	95.75	-0.960625	0.0015166	down		Arhgef40	chr14	51983836	51985837	81.8139	-0.357276	0.180107	no-change
Arhgef40	chr14	51983836	51985837	91.9383	-0.240722	0.35545	no-change		Arhgef1	chr7	24901910	24903911	73.25	-0.589066	0.082312	no-change		Arhgef7	chr8	11727103	11729104	54.8678	-0.0900738	0.783225	no-change
Arhgef7	chr8	11727103	11729104	60.4699	-0.0319718	0.920153	no-change		Arhgef10	chr8	14910661	14912662	100.25	-0.789012	0.0113308	down		Arid1a	chr4	133755769	133757770	178.704	-0.168784	0.342222	no-change
Arid1a	chr4	133755769	133757770	208.616	-0.220588	0.211005	no-change		Arhgef12	chr9	43104987	43106988	142	-1.1316	8.80917e-05	down		Arid1b	chr17	4994072	4996073	72.4863	0.00417309	0.988225	no-change
Arid1b	chr17	4994072	4996073	90.0023	-0.0110158	0.966469	no-change		Arhgef15	chr11	68956480	68958481	70.5	-0.819427	0.0179624	down		Arid2	chr15	96286571	96288572	72.1755	0.15097	0.589003	no-change
Arid2	chr15	96286571	96288572	88.419	0.207596	0.43239	no-change		Arhgef17	chr7	100931107	100933108	533.75	-0.404006	0.0107376	down		Arid3a	chr10	79926041	79928042	87.8993	-0.258319	0.313669	no-change
Arid3a	chr10	79926041	79928042	96.8775	-0.191165	0.455239	no-change		Arhgef18	chr8	3352435	3354436	71.5	-0.242701	0.478014	no-change		Arid3b	chr9	57835706	57837707	124.553	-0.407864	0.0566583	no-change
Arid3b	chr9	57835706	57837707	122.721	0.070637	0.759926	no-change		Arhgef2	chr3	88604964	88606965	46.75	-0.610725	0.15402	no-change		Arid4a	chr12	71014988	71016989	4.65538	-1.16551	0.300179	no-change
Arid4a	chr12	71014988	71016989	7.96345	-1.05323	0.243987	no-change		Arhgef25	chr10	127189036	127191037	184	-0.753717	0.00138629	down		Arid4b	chr13	14062790	14064791	12.8227	0.0251082	0.969469	no-change
Arid4b	chr13	14062790	14064791	13.3214	-0.179833	0.79264	no-change		Arhgef26	chr3	62337342	62339343	229.5	-0.56665	0.0139434	down		Arid5a	chr1	36306752	36308753	98.1186	-0.307373	0.211418	no-change
Arid5a	chr1	36306752	36308753	102.914	0.141009	0.575363	no-change		Arhgef4	chr1	34677186	34679187	49.75	-0.334984	0.431802	no-change		Arih1	chr9	59485614	59487615	182.748	0.00807647	0.965843	no-change
Arih1	chr9	59485614	59487615	236.276	0.0967141	0.55339	no-change		Arhgef40	chr14	51983836	51985837	148.25	-0.856329	0.00138238	down		Arih2	chr9	108648380	108650381	120.775	-0.272138	0.210712	no-change
Arih2	chr9	108648380	108650381	151.455	-0.148542	0.476934	no-change		Arhgef7	chr8	11727103	11729104	78.25	-0.646691	0.0536812	no-change		Arl1	chr10	88730066	88732067	70.789	-0.133132	0.641874	no-change
Arl1	chr10	88730066	88732067	90.7361	0.0341285	0.896747	no-change		Arid1a	chr4	133755769	133757770	303.75	-0.745204	0.000139087	down		Arl10	chr13	54574013	54576014	93.7999	-0.514583	0.0435887	down
Arl10	chr13	54574013	54576014	106.378	0.0313072	0.896897	no-change		Arid1b	chr17	4994072	4996073	126.5	-0.957439	0.000520871	down		Arl13b	chr16	62846040	62848041	133.836	-0.336221	0.105341	no-change
Arl13b	chr16	62846040	62848041	149.451	0.00120486	0.995376	no-change		Arid2	chr15	96286571	96288572	122.5	-0.938599	0.000932991	down		Arl14epl	chr18	46920813	46922814	54.3047	-0.457018	0.157633	no-change
Arl14epl	chr18	46920813	46922814	55.1349	0.129189	0.706817	no-change		Arid3a	chr10	79926041	79928042	183.25	-0.652537	0.00428524	down		Arl15	chr13	113793503	113795504	277.576	-0.401418	0.00575479	down
Arl15	chr13	113793503	113795504	343.733	-0.00362451	0.980016	no-change		Arid3b	chr9	57835706	57837707	201	-0.849113	0.000249556	down		Arl2	chr19	6140548	6142549	271.69	-0.146131	0.317536	no-change
Arl2	chr19	6140548	6142549	294.133	0.179111	0.246344	no-change		Arid4a	chr12	71014988	71016989	12.25	-1.32193	0.125918	no-change		Arl2bp	chr8	94665598	94667599	65.8372	0.0524587	0.8585	no-change
Arl2bp	chr8	94665598	94667599	84.8343	0.0289633	0.914488	no-change		Arid4b	chr13	14062790	14064791	23.75	-2.41504	0.000257089	down		Arl4a	chr12	40036376	40038377	191.771	-0.115546	0.50608	no-change
Arl4a	chr12	40036376	40038377	222.823	0.055923	0.746156	no-change		Arid5a	chr1	36306752	36308753	197.5	-0.817408	0.000365604	down		Arl4c	chr1	88700876	88702877	116.185	-0.532207	0.0210047	down
Arl4c	chr1	88700876	88702877	127.928	0.106118	0.63075	no-change		Arih1	chr9	59485614	59487615	316.75	-0.825728	1.10784e-05	down		Arl5a	chr2	52423901	52425902	46.589	-0.291068	0.41218	no-change
Arl5a	chr2	52423901	52425902	54.0206	0.032616	0.922949	no-change		Arih2	chr9	108648380	108650381	224.5	-1.2178	9.11769e-08	down		Arl5b	chr2	15048393	15050394	28.1602	-0.0829715	0.851616	no-change
Arl5b	chr2	15048393	15050394	36.5883	0.0110454	0.978523	no-change		Arl1	chr10	88730066	88732067	128	-0.957936	0.00049805	down		Arl5c	chr11	97995181	97997182	69.5065	-0.351977	0.215036	no-change
Arl5c	chr11	97995181	97997182	81.6492	-0.007105	0.980529	no-change		Arl10	chr13	54574013	54576014	146.25	-1	0.000122986	down		Arl6ip1	chr7	118128662	118130663	175.104	-0.242072	0.179472	no-change
Arl6ip1	chr7	118128662	118130663	216.59	-0.0492796	0.771577	no-change		Arl13b	chr16	62846040	62848041	200.5	-0.561017	0.012413	down		Arl6ip5	chr6	97209687	97211688	63.8	-0.425347	0.154806	no-change
Arl6ip5	chr6	97209687	97211688	72.7536	-0.12616	0.673478	no-change		Arl14epl	chr18	46920813	46922814	95.25	-0.849175	0.00582	down		Arl6ip6	chr2	53191086	53193087	25.5724	-0.727062	0.125498	no-change
Arl6ip6	chr2	53191086	53193087	29.4975	-0.284022	0.539287	no-change		Arl15	chr13	113793503	113795504	498	-0.783508	8.4378e-07	down		Arl8a	chr1	135145822	135147823	71.6065	-0.321447	0.259691	no-change
Arl8a	chr1	135145822	135147823	88.5152	-0.266135	0.322173	no-change		Arl2	chr19	6140548	6142549	392	-0.772407	4.19081e-05	down		Arl8b	chr6	108782097	108784098	48.4989	-0.29946	0.388302	no-change
Arl8b	chr6	108782097	108784098	65.4378	0.0819875	0.789999	no-change		Arl2bp	chr8	94665598	94667599	108.5	-0.747612	0.00959251	down		Armc1	chr3	19162065	19164066	107.274	-0.150851	0.526575	no-change
Armc1	chr3	19162065	19164066	140.34	0.0208641	0.923618	no-change		Arl3	chr19	46572198	46574199	5	-0.58496	0.640602	no-change		Armc10	chr5	21644877	21646878	234.09	-0.129885	0.444022	no-change
Armc10	chr5	21644877	21646878	294.567	0.231849	0.120827	no-change		Arl4a	chr12	40036376	40038377	289	-0.793155	0.00011149	down		Armc5	chr7	128236355	128238356	217.397	-0.305015	0.0625908	no-change
Armc5	chr7	128236355	128238356	241.088	-0.218719	0.174781	no-change		Arl4c	chr1	88700876	88702877	176.5	-0.787322	0.00761997	down		Armc7	chr11	115474665	115476666	86.8639	-0.113296	0.657909	no-change
Armc7	chr11	115474665	115476666	107.219	0.0367904	0.878817	no-change		Arl5a	chr2	52423901	52425902	84.5	-0.842688	0.00925741	down		Armc8	chr9	99567899	99569900	70.5487	-0.458411	0.119181	no-change
Armc8	chr9	99567899	99569900	89.1455	-0.154546	0.56229	no-change		Arl5b	chr2	15048393	15050394	46.25	-0.234465	0.57501	no-change		Armc9	chr1	86153808	86155809	112.417	-0.437213	0.0529654	no-change
Armc9	chr1	86153808	86155809	139.073	-0.0809955	0.703667	no-change		Arl5c	chr11	97995181	97997182	126.25	-0.466836	0.0864679	no-change		Armcx2	chrX	134808221	134810222	15.5795	-1.04863	0.0907327	no-change
Armcx2	chrX	134808221	134810222	14.8096	0.428436	0.505868	no-change		Arl6ip1	chr7	118128662	118130663	296	-0.831344	1.41464e-05	down		Armcx4	chrX	134685517	134687518	56.28	-0.395356	0.212771	no-change
Armcx4	chrX	134685517	134687518	57.7576	-0.301593	0.389966	no-change		Arl6ip5	chr6	97209687	97211688	118.5	-0.87839	0.0015258	down		Armt1	chr10	4431638	4433639	5.17082	0.573541	0.582412	no-change
Armt1	chr10	4431638	4433639	5.97815	-1.16041	0.274716	no-change		Arl6ip6	chr2	53191086	53193087	62.25	-1.29768	0.000527795	down		Arnt	chr3	95433388	95435389	120.773	-0.395966	0.0727099	no-change
Arnt	chr3	95433388	95435389	140.582	-0.00890497	0.966561	no-change		Arl8a	chr1	135145822	135147823	138.75	-1.15494	8.61714e-06	down		Arntl	chr7	113206463	113208464	176.843	-0.546983	0.00367732	down
Arntl	chr7	113206463	113208464	207.414	0.0191133	0.914045	no-change		Arl8b	chr6	108782097	108784098	94.75	-0.853921	0.00619478	down		Arpc1a	chr5	145082828	145084829	46.0721	-0.771102	0.0301807	down
Arpc1a	chr5	145082828	145084829	60.514	-0.00872206	0.979914	no-change		Armc1	chr3	19162065	19164066	173.25	-1.10434	4.87783e-06	down		Arpc1b	chr5	145113213	145115214	88.1851	-0.527067	0.0390389	down
Arpc1b	chr5	145113213	145115214	106.149	-0.238924	0.338966	no-change		Armc10	chr5	21644877	21646878	381	-0.62293	0.000313676	down		Arpc2	chr1	74235495	74237496	80.2708	-0.206208	0.436614	no-change
Arpc2	chr1	74235495	74237496	105.551	-0.231945	0.341182	no-change		Armc5	chr7	128236355	128238356	351	-0.596103	0.00101368	down		Arpc3	chr5	122395865	122397866	12.9262	-0.631825	0.345134	no-change
Arpc3	chr5	122395865	122397866	20.9913	-0.0549095	0.919159	no-change		Armc7	chr11	115474665	115476666	152.25	-0.620586	0.0117728	down		Arpc5	chr1	152765540	152767541	105.736	-0.436487	0.0603483	no-change
Arpc5	chr1	152765540	152767541	130.452	-0.243591	0.274036	no-change		Armc8	chr9	99567899	99569900	141.5	-0.927945	0.000282872	down		Arpc5l	chr2	39004346	39006347	138.763	-0.0522763	0.798091	no-change
Arpc5l	chr2	39004346	39006347	165.755	0.203852	0.29489	no-change		Armc9	chr1	86153808	86155809	194	-0.83298	0.000241677	down		Arpp19	chr9	75036612	75038613	67.6774	-0.198823	0.491652	no-change
Arpp19	chr9	75036612	75038613	90.5576	-0.0486107	0.856327	no-change		Armcx2	chrX	134808221	134810222	39.25	-0.350907	0.450335	no-change		Arpp21	chr9	112216261	112218262	3.57703	-3.77581	0.0369235	down
Arpp21	chr9	112216261	112218262	4.35045	-0.382444	0.759546	no-change		Armcx4	chrX	134685517	134687518	89	-0.591719	0.0604376	no-change		Arrb1	chr7	99534464	99536465	83.5222	-0.599742	0.0222976	down
Arrb1	chr7	99534464	99536465	104.801	-0.114483	0.640864	no-change		Armt1	chr10	4431638	4433639	9.25	-0.234464	0.806075	no-change		Arrb2	chr11	70431643	70433644	260.634	-0.127972	0.399619	no-change
Arrb2	chr11	70431643	70433644	303.138	0.0745098	0.608892	no-change		Arnt	chr3	95433388	95435389	232.75	-0.711401	0.000752007	down		Arrdc1	chr2	24934252	24936253	248.465	-0.152432	0.321495	no-change
Arrdc1	chr2	24934252	24936253	298.784	-0.0503342	0.729067	no-change		Arntl	chr7	113206463	113208464	284.25	-0.626321	0.00153601	down		Arrdc3	chr13	80882408	80884409	45.0517	-0.303424	0.388805	no-change
Arrdc3	chr13	80882408	80884409	57.9715	0.00964203	0.976398	no-change		Arpc1a	chr5	145082828	145084829	76.75	-0.739472	0.0291254	down		Arrdc4	chr7	68748241	68750242	240.237	-0.259199	0.0934268	no-change
Arrdc4	chr7	68748241	68750242	309.403	0.0933129	0.51234	no-change		Arpc1b	chr5	145113213	145115214	172.5	-1.0378	1.33598e-05	down		Arrdc5	chr17	56299286	56301287	32.9774	-0.479709	0.252556	no-change
Arrdc5	chr17	56299286	56301287	46.4354	0.148142	0.686184	no-change		Arpc2	chr1	74235495	74237496	171.75	-1.42951	2.7429e-09	down		Arsg	chr11	109472372	109474373	10.5999	1.02429	0.184465	no-change
Arsg	chr11	109472372	109474373	13.4718	0.0976969	0.887169	no-change		Arpc3	chr5	122395865	122397866	27.25	-1.46395	0.0113711	down		Art5	chr7	102108489	102110490	11.0139	-2.05693	0.0126337	down
Art5	chr7	102108489	102110490	17.4384	-0.418002	0.483652	no-change		Arpc5	chr1	152765540	152767541	168.5	-0.892144	0.000562114	down		Arvcf	chr16	18347180	18349181	176.641	-0.297287	0.104428	no-change
Arvcf	chr16	18347180	18349181	207.089	0.0167867	0.922846	no-change		Arpc5l	chr2	39004346	39006347	235.75	-0.793549	0.000181273	down		As3mt	chr19	46706456	46708457	33.3456	-0.863704	0.0394539	down
As3mt	chr19	46706456	46708457	46.7078	-0.359286	0.325968	no-change		Arpp19	chr9	75036612	75038613	115.5	-0.793877	0.0105367	down		Asah1	chr8	41373773	41375774	357.833	-0.328538	0.0110465	down
Asah1	chr8	41373773	41375774	426.397	0.0640542	0.617434	no-change		Arrb1	chr7	99534464	99536465	119.25	-0.89242	0.00249321	down		Asap1	chr15	64381919	64383920	50.8684	-0.0404664	0.903354	no-change
Asap1	chr15	64381919	64383920	64.0366	-0.235614	0.465773	no-change		Arrb2	chr11	70431643	70433644	412.75	-0.648605	0.000736416	down		Asap3	chr4	136205363	136207364	218.57	-0.319894	0.0503741	no-change
Asap3	chr4	136205363	136207364	236.607	-0.130089	0.452802	no-change		Arrdc1	chr2	24934252	24936253	419.5	-0.363007	0.0388226	down		Asb1	chr1	91539712	91541713	103.557	-0.63722	0.0100808	down
Asb1	chr1	91539712	91541713	113.379	0.225225	0.341028	no-change		Arrdc3	chr13	80882408	80884409	70.5	-0.602036	0.0853076	no-change		Asb10	chr5	24539457	24541458	19.1073	-0.660985	0.447687	no-change
Asb10	chr5	24539457	24541458	24.2008	-0.0494936	0.924188	no-change		Arrdc4	chr7	68748241	68750242	398	-0.524042	0.0020533	down		Asb13	chr13	3633030	3635031	58.4897	-0.235545	0.447955	no-change
Asb13	chr13	3633030	3635031	72.7034	-0.101084	0.728407	no-change		Arrdc5	chr17	56299286	56301287	51.75	-0.755581	0.0592724	no-change		Asb16	chr11	102267741	102269742	74.7247	-0.580351	0.0392607	down
Asb16	chr11	102267741	102269742	80.9767	-0.239635	0.399826	no-change		Arsg	chr11	109472372	109474373	23.75	-0.648527	0.263767	no-change		Asb6	chr2	30829333	30831334	43.1123	-0.242399	0.505186	no-change
Asb6	chr2	30829333	30831334	59.5997	-0.0541934	0.86767	no-change		Art5	chr7	102108489	102110490	15.5	-1.2895	0.0772165	no-change		Asb7	chr7	66688596	66690597	3.70652	0.895693	0.465394	no-change
Ascc2	chr11	4636745	4638746	149.151	0.138125	0.508331	no-change		Arvcf	chr16	18347180	18349181	270	-0.834715	2.89803e-05	down		Ascc2	chr11	4636745	4638746	129.554	-0.271162	0.210031	no-change
Asf1a	chr10	53595950	53597951	105.572	0.136319	0.574192	no-change		As3mt	chr19	46706456	46708457	65.5	-0.86172	0.0171436	down		Asf1a	chr10	53595950	53597951	76.9273	-0.383526	0.156065	no-change
Asf1b	chr8	83954505	83956506	530.34	0.172915	0.118118	no-change		Asah1	chr8	41373773	41375774	569	-0.724808	2.86175e-06	down		Asf1b	chr8	83954505	83956506	486.44	-0.301695	0.00634108	down
Ash2l	chr8	25846694	25848695	171.661	-0.283063	0.138086	no-change		Asap1	chr15	64381919	64383920	88.5	-0.663519	0.0371266	down		Ash2l	chr8	25846694	25848695	143.486	-0.512006	0.0105915	down
Asic1	chr15	99669366	99671367	45.7174	-0.275995	0.453628	no-change		Asap3	chr4	136205363	136207364	408.25	-0.505138	0.00271449	down		Asic1	chr15	99669366	99671367	33.2186	-0.685598	0.100572	no-change
Asic4	chr1	75449434	75451435	33.4639	-0.312891	0.484192	no-change		Asb1	chr1	91539712	91541713	162	-0.577545	0.01553	down		Asic4	chr1	75449434	75451435	25.1113	-0.354465	0.455018	no-change
Asna1	chr8	85024281	85026282	102.93	-0.186893	0.457986	no-change		Asb10	chr5	24539457	24541458	30.5	-0.982297	0.0720799	no-change		Asna1	chr8	85024281	85026282	83.835	-0.304961	0.258221	no-change
Asns	chr6	7692254	7694255	265.172	-0.106646	0.491791	no-change		Asb13	chr13	3633030	3635031	92.5	-0.424139	0.16874	no-change		Asns	chr6	7692254	7694255	231.592	-0.371969	0.0213259	down
Aspg	chr12	112105677	112107678	46.023	-0.224323	0.541568	no-change		Asb16	chr11	102267741	102269742	88.75	-0.534336	0.0842225	no-change		Aspg	chr12	112105677	112107678	51.4412	-0.877128	0.0119572	down
Asph	chr4	9668344	9670345	284.899	0.129724	0.383568	no-change		Asb6	chr2	30829333	30831334	81.5	-0.500613	0.136508	no-change		Asph	chr4	9668344	9670345	225.797	-0.240471	0.135422	no-change
Asphd2	chr5	112391213	112393214	45.145	-0.277453	0.46411	no-change		Asb7	chr7	66688596	66690597	7.5	-1.22239	0.235115	no-change		Asphd2	chr5	112391213	112393214	36.2256	-0.472105	0.235976	no-change
Aspm	chr1	139453770	139455771	132.166	-0.32652	0.134357	no-change		Ascc2	chr11	4636745	4638746	213.5	-0.833302	0.000104881	down		Aspm	chr1	139453770	139455771	128.414	-0.340938	0.109285	no-change
Aspscr1	chr11	120671990	120673991	195.098	0.224624	0.240613	no-change		Asf1a	chr10	53595950	53597951	136.5	-0.940945	0.000616104	down		Aspscr1	chr11	120671990	120673991	168.584	-0.130262	0.477018	no-change
Asrgl1	chr19	9134636	9136637	78.1083	0.128807	0.678725	no-change		Asf1b	chr8	83954505	83956506	761.5	-0.683154	1.5864e-06	down		Asrgl1	chr19	9134636	9136637	55.9748	-0.553798	0.0867327	no-change
Ass1	chr2	31469205	31471206	240.397	-0.0274834	0.865461	no-change		Ash2l	chr8	25846694	25848695	269.5	-1.16799	6.57259e-09	down		Ass1	chr2	31469205	31471206	212.325	-0.271159	0.104095	no-change
Aste1	chr9	105396812	105398813	7.64826	-0.83072	0.399297	no-change		Asic1	chr15	99669366	99671367	60.5	-0.911463	0.0180818	down		Asxl1	chr2	153344827	153346828	246.437	-0.315555	0.0415134	down
Asxl1	chr2	153344827	153346828	275.513	0.169149	0.266794	no-change		Asic4	chr1	75449434	75451435	45.75	-0.791891	0.0670269	no-change		Atad1	chr19	32738786	32740787	3.27336	-2.53586	0.0942452	no-change
Atad1	chr19	32738786	32740787	5.27967	-0.322193	0.765494	no-change		Asna1	chr8	85024281	85026282	167.5	-1.0422	1.74874e-05	down		Atad2	chr15	58134082	58136083	108.925	-0.226281	0.322962	no-change
Atad2	chr15	58134082	58136083	138.233	0.058678	0.788081	no-change		Asns	chr6	7692254	7694255	397.5	-0.615272	0.000358902	down		Atad2b	chr12	4916402	4918403	144.916	-0.161872	0.415892	no-change
Atad2b	chr12	4916402	4918403	160.321	-0.219772	0.266247	no-change		Aspg	chr12	112105677	112107678	86.75	-0.721464	0.0222269	down		Atad3a	chr4	155760093	155762094	60.6792	-0.480301	0.12298	no-change
Atad3a	chr4	155760093	155762094	88.8066	-0.178513	0.501413	no-change		Asph	chr4	9668344	9670345	414.75	-0.464878	0.00566305	down		Atad5	chr11	80088398	80090399	45.842	-0.507732	0.163091	no-change
Atad5	chr11	80088398	80090399	46.3713	-0.124861	0.73672	no-change		Asphd2	chr5	112391213	112393214	55.5	-0.445411	0.256793	no-change		Atat1	chr17	35909075	35911076	119.097	-0.326234	0.137172	no-change
Atat1	chr17	35909075	35911076	137.228	-0.15416	0.472525	no-change		Aspm	chr1	139453770	139455771	214	-0.729779	0.000793604	down		Ate1	chr7	130518580	130520581	145.77	-0.140363	0.502052	no-change
Ate1	chr7	130518580	130520581	189.584	-0.0927972	0.610964	no-change		Aspscr1	chr11	120671990	120673991	267.5	-1.04064	5.37959e-07	down		Atf1	chr15	100226817	100228818	61.8713	-0.205706	0.505129	no-change
Atf1	chr15	100226817	100228818	78.987	-0.0118835	0.966864	no-change		Asrgl1	chr19	9134636	9136637	116.25	-0.662965	0.0171365	down		Atf2	chr2	73891639	73893640	232.357	-0.313111	0.053944	no-change
Atf2	chr2	73891639	73893640	262.756	-0.060405	0.706648	no-change		Ass1	chr2	31469205	31471206	358.25	-0.644785	0.000260475	down		Atf3	chr1	191217039	191219040	4.91143	-2.53497	0.0431699	down
Atf3	chr1	191217039	191219040	5.65842	-1.13137	0.294266	no-change		Asxl1	chr2	153344827	153346828	376.5	-0.598546	0.000780699	down		Atf6	chr1	170866771	170868772	48.1629	-0.559705	0.103003	no-change
Atf6	chr1	170866771	170868772	56.2263	-0.0873376	0.795073	no-change		Asxl2	chr12	3425855	3427856	9	-0.999998	0.283766	no-change		Atf6b	chr17	34646144	34648145	180.555	-0.272111	0.13305	no-change
Atf6b	chr17	34646144	34648145	232.35	-0.203171	0.218529	no-change		Atad2	chr15	58134082	58136083	221.5	-1.00244	3.39584e-06	down		Atf7ip	chr6	136517800	136519801	41.3545	-0.0275106	0.940339	no-change
Atf7ip	chr6	136517800	136519801	42.1236	0.18664	0.634149	no-change		Atad2b	chr12	4916402	4918403	246.75	-1.10659	1.32668e-07	down		Atf7ip2	chr16	10191710	10193711	108.151	-0.435721	0.0656843	no-change
Atf7ip2	chr16	10191710	10193711	136.78	0.0715838	0.737024	no-change		Atad3a	chr4	155760093	155762094	145.5	-0.792767	0.00264885	down		Atg12	chr18	46740579	46742580	55.3687	-0.457183	0.152808	no-change
Atg12	chr18	46740579	46742580	57.1159	-0.0410521	0.90485	no-change		Atad5	chr11	80088398	80090399	70	-1.14951	0.00121515	down		Atg14	chr14	47569649	47571650	38.6108	-0.655193	0.107559	no-change
Atg13	chr2	91709576	91711577	6.6504	-0.105351	0.916659	no-change		Atat1	chr17	35909075	35911076	186.5	-0.62861	0.00532393	down		Atg16l1	chr1	87755011	87757012	78.2624	-0.314996	0.240928	no-change
Atg14	chr14	47569649	47571650	42.07	-0.00476943	0.990274	no-change		Ate1	chr7	130518580	130520581	265.75	-0.757995	0.000129017	down		Atg16l2	chr7	101289612	101291613	11.9035	-1.77868	0.0227678	down
Atg16l1	chr1	87755011	87757012	103.612	-0.156886	0.538923	no-change		Atf1	chr15	100226817	100228818	115.75	-1.047	0.000332338	down		Atg2a	chr19	6240666	6242667	233.528	-0.483796	0.00206487	down
Atg16l2	chr7	101289612	101291613	13.2648	-1.57879	0.0286704	down		Atf2	chr2	73891639	73893640	392.5	-0.874942	4.13113e-07	down		Atg2b	chr12	105684211	105686212	126.219	-0.0870649	0.680998	no-change
Atg2a	chr19	6240666	6242667	262.516	-0.136195	0.382042	no-change		Atf3	chr1	191217039	191219040	6.5	-0.678069	0.538142	no-change		Atg4c	chr4	99192932	99194933	83.3366	-0.635347	0.0160498	down
Atg2b	chr12	105684211	105686212	128.845	0.00408958	0.985693	no-change		Atf6	chr1	170866771	170868772	83	-0.916061	0.00986411	down		Atg4d	chr9	21264291	21266292	161.522	-0.444253	0.0186528	down
Atg4c	chr4	99192932	99194933	106.354	-0.138467	0.568808	no-change		Atf6b	chr17	34646144	34648145	297.5	-0.795461	3.95493e-05	down		Atg5	chr10	44267356	44269357	114.545	-0.234443	0.291785	no-change
Atg4d	chr9	21264291	21266292	197.838	-0.0633637	0.724513	no-change		Atf7ip	chr6	136517800	136519801	51.25	-0.763299	0.0606097	no-change		Atg7	chr6	114642095	114644096	14.8842	-0.763694	0.229381	no-change
Atg5	chr10	44267356	44269357	154.64	0.228466	0.26361	no-change		Atf7ip2	chr16	10191710	10193711	180.5	-0.385938	0.106487	no-change		Atic	chr1	71556148	71558149	183.242	-0.242856	0.167209	no-change
Atg7	chr6	114642095	114644096	25.3891	0.0324103	0.948384	no-change		Atg12	chr18	46740579	46742580	97	-0.808816	0.00706365	down		Atl2	chr17	79895123	79897124	115.064	-0.222414	0.315126	no-change
Atic	chr1	71556148	71558149	185.634	0.169478	0.354524	no-change		Atg13	chr2	91709576	91711577	8.75	-2	0.046263	down		Atl3	chr19	7493038	7495039	285.744	-0.205726	0.152939	no-change
Atl2	chr17	79895123	79897124	145.781	0.0297368	0.885791	no-change		Atg14	chr14	47569649	47571650	49	-0.721283	0.0780117	no-change		Atmin	chr8	116942391	116944392	67.151	0.0124532	0.966072	no-change
Atl3	chr19	7493038	7495039	338.359	0.00505421	0.970507	no-change		Atg16l1	chr1	87755011	87757012	145.75	-0.818059	0.00110804	down		Atn1	chr6	124755524	124757525	10.5713	-0.788615	0.288243	no-change
Atmin	chr8	116942391	116944392	83.5528	0.173966	0.528988	no-change		Atg16l2	chr7	101289612	101291613	9	-1.37851	0.149751	no-change		Atox1	chr11	55460239	55462240	210.337	-0.380897	0.0207327	down
Atn1	chr6	124755524	124757525	15.8944	-0.793332	0.231879	no-change		Atg2a	chr19	6240666	6242667	440.5	-0.722137	1.40295e-05	down		Atp10d	chr5	72202327	72204328	136.77	-0.452162	0.0289699	down
Atox1	chr11	55460239	55462240	243.666	0.045805	0.782189	no-change		Atg2b	chr12	105684211	105686212	214.75	-1.13311	2.96979e-07	down		Atp11a	chr8	12756012	12758013	56.4043	-0.245744	0.439887	no-change
Atp10d	chr5	72202327	72204328	170.76	0.0747865	0.697395	no-change		Atg4c	chr4	99192932	99194933	139	-0.742503	0.00385171	down		Atp11b	chr3	35753132	35755133	115.49	-0.10683	0.639292	no-change
Atp11a	chr8	12756012	12758013	74.1932	-0.200656	0.513637	no-change		Atg4d	chr9	21264291	21266292	293.75	-0.777052	5.4635e-05	down		Atp13a2	chr4	140985871	140987872	38.9076	-0.103942	0.783074	no-change
Atp11b	chr3	35753132	35755133	138.197	-0.313228	0.170737	no-change		Atg5	chr10	44267356	44269357	214.75	-0.60318	0.00494054	down		Atp13a3	chr16	30387530	30389531	77.35	-0.289883	0.292163	no-change
Atp13a2	chr4	140985871	140987872	43.4927	-0.282725	0.459172	no-change		Atg7	chr6	114642095	114644096	31.75	-1.06871	0.0416562	down		Atp1a1	chr3	101603684	101605685	191.439	-0.153919	0.370121	no-change
Atp13a3	chr16	30387530	30389531	103.236	0.0577951	0.81962	no-change		Atic	chr1	71556148	71558149	284	-0.388402	0.0429881	down		Atp1a3	chr7	25004958	25006959	27.4974	-0.0980885	0.831642	no-change
Atp1a1	chr3	101603684	101605685	205.504	0.191093	0.280416	no-change		Atl2	chr17	79895123	79897124	186.5	-0.669279	0.00305169	down		Atp1b1	chr1	164457355	164459356	237.347	-0.563669	0.000332746	down
Atp1a3	chr7	25004958	25006959	30.0077	-0.925818	0.0622612	no-change		Atl3	chr19	7493038	7495039	483.75	-0.597399	0.000236967	down		Atp1b2	chr11	69604942	69606943	54.4904	-0.330142	0.32153	no-change
Atp1b1	chr1	164457355	164459356	310.476	0.0499413	0.726397	no-change		Atmin	chr8	116942391	116944392	108	-0.925489	0.00157631	down		Atp1b3	chr9	96363442	96365443	96.8099	-0.522435	0.0317545	down
Atp1b2	chr11	69604942	69606943	56.9955	-0.173822	0.609488	no-change		Atn1	chr6	124755524	124757525	17.5	-1.4245	0.0385233	down		Atp23	chr10	126900355	126902356	81.6761	-0.250008	0.351351	no-change
Atp1b3	chr9	96363442	96365443	117.547	-0.166543	0.472699	no-change		Atox1	chr11	55460239	55462240	388	-0.740933	2.19662e-05	down		Atp2a1	chr7	126462108	126464109	15.9979	-1.91636	0.00302451	down
Atp23	chr10	126900355	126902356	103.233	0.0263039	0.91491	no-change		Atp10d	chr5	72202327	72204328	228.5	-0.458409	0.0279825	down		Atp2a2	chr5	122501174	122503175	99.1634	-0.0504183	0.836524	no-change
Atp2a1	chr7	126462108	126464109	18.6262	-0.340596	0.554635	no-change		Atp11a	chr8	12756012	12758013	91.75	-0.730679	0.0193632	down		Atp2a3	chr11	72960167	72962168	55.3792	-0.535353	0.0933385	no-change
Atp2a2	chr5	122501174	122503175	95.3696	-0.16764	0.530146	no-change		Atp11b	chr3	35753132	35755133	182.75	-0.926602	0.000383463	down		Atp2b1	chr10	98914150	98916151	156.159	-0.239182	0.21027	no-change
Atp2a3	chr11	72960167	72962168	58.8821	-0.439829	0.180442	no-change		Atp13a2	chr4	140985871	140987872	81.75	-1.28812	9.93069e-05	down		Atp5b	chr10	128082271	128084272	125.254	-0.445386	0.0407729	down
Atp2b1	chr10	98914150	98916151	203.234	-0.0341065	0.847208	no-change		Atp13a3	chr16	30387530	30389531	154.75	-0.951326	0.000316869	down		Atp5f1	chr3	105959099	105961100	13.3572	-0.094028	0.884933	no-change
Atp5b	chr10	128082271	128084272	155.734	-0.193357	0.34277	no-change		Atp1a1	chr3	101603684	101605685	323	-0.933504	9.20905e-06	down		Atp5g2	chr15	102670127	102672128	221.941	-0.0491079	0.765965	no-change
Atp5f1	chr3	105959099	105961100	17.7025	0.353634	0.556088	no-change		Atp1a3	chr7	25004958	25006959	54	-0.765534	0.0539192	no-change		Atp5j	chr16	84834625	84836626	34.3648	-0.251818	0.535814	no-change
Atp5g2	chr15	102670127	102672128	252.159	0.0699178	0.656836	no-change		Atp1b1	chr1	164457355	164459356	484.75	-0.872361	6.75957e-08	down		Atp5j2	chr5	145191062	145193063	70.8967	-0.417729	0.143094	no-change
Atp5j	chr16	84834625	84836626	33.2069	0.453903	0.300752	no-change		Atp1b2	chr11	69604942	69606943	127.75	-0.566165	0.0346836	down		Atp5l	chr9	44919742	44921743	53.7409	-0.387222	0.247421	no-change
Atp5j2	chr5	145191062	145193063	88.8694	0.233304	0.402595	no-change		Atp1b3	chr9	96363442	96365443	148.75	-0.635659	0.016297	down		Atp5o	chr16	91925982	91927983	12.0366	-1.36352	0.0555198	no-change
Atp5l	chr9	44919742	44921743	63.734	-0.176867	0.573469	no-change		Atp23	chr10	126900355	126902356	134	-0.971829	0.000230362	down		Atp6ap1	chrX	74296095	74298096	61.9786	-0.474084	0.126865	no-change
Atp5o	chr16	91925982	91927983	18.244	-0.352551	0.546128	no-change		Atp2a1	chr7	126462108	126464109	26.25	-0.938598	0.114615	no-change		Atp6ap2	chrX	12586799	12588800	80.0922	-0.559073	0.0384442	down
Atp6ap1	chrX	74296095	74298096	70.3807	-0.0653217	0.829006	no-change		Atp2a2	chr5	122501174	122503175	151	-0.813927	0.00140051	down		Atp6v0a1	chr11	101008450	101010451	90.5741	-0.0710635	0.775174	no-change
Atp6ap2	chrX	12586799	12588800	90.8808	0.0260274	0.921902	no-change		Atp2a3	chr11	72960167	72962168	92.75	-0.73904	0.0173065	down		Atp6v0c	chr17	24168461	24170462	123.479	-0.47808	0.0277372	down
Atp6v0a1	chr11	101008450	101010451	107.464	-0.268515	0.264027	no-change		Atp2b1	chr10	98914150	98916151	270.25	-0.901011	3.63863e-05	down		Atp6v0d1	chr8	105565047	105567048	183.536	-0.0546073	0.758345	no-change
Atp6v0c	chr17	24168461	24170462	150.622	-0.103818	0.612909	no-change		Atp5b	chr10	128082271	128084272	229	-0.733606	0.000449632	down		Atp6v0e	chr17	26662229	26664230	76.1448	-0.43128	0.114938	no-change
Atp6v0d1	chr8	105565047	105567048	237.661	-0.0044888	0.978095	no-change		Atp5f1	chr3	105959099	105961100	17.5	-0.331205	0.622132	no-change		Atp6v1a	chr16	44138305	44140306	15.4422	-0.649486	0.28188	no-change
Atp6v0e	chr17	26662229	26664230	108.443	0.0386751	0.873393	no-change		Atp5g2	chr15	102670127	102672128	435.75	-0.547809	0.00104623	down		Atp6v1b2	chr8	69087644	69089645	113.595	-0.377175	0.0941717	no-change
Atp6v1a	chr16	44138305	44140306	22.2747	-0.343856	0.523879	no-change		Atp5j	chr16	84834625	84836626	55.5	-1.05889	0.00760447	down		Atp6v1c1	chr15	38660931	38662932	84.5256	-0.430763	0.123513	no-change
Atp6v1b2	chr8	69087644	69089645	133.101	0.0553092	0.807184	no-change		Atp5j2	chr5	145191062	145193063	113.5	-0.553253	0.0474475	down		Atp6v1c2	chr12	17323730	17325731	36.5601	-0.120705	0.757732	no-change
Atp6v1c1	chr15	38660931	38662932	106.546	-0.0862521	0.721409	no-change		Atp5l	chr9	44919742	44921743	97.25	-1.06164	0.000688065	down		Atp6v1e1	chr6	120821793	120823794	59.0696	-0.611634	0.0495154	down
Atp6v1c2	chr12	17323730	17325731	35.2405	-0.56595	0.202827	no-change		Atp5o	chr16	91925982	91927983	13.75	-0.807353	0.285634	no-change		Atp6v1g1	chr4	63543770	63545771	59.0597	-0.332106	0.301731	no-change
Atp6v1e1	chr6	120821793	120823794	67.3198	-0.348551	0.256788	no-change		Atp6ap1	chrX	74296095	74298096	115.25	-0.59018	0.0327256	down		Atp6v1h	chr1	5069016	5071017	14.4226	-1.34085	0.0389419	down
Atp6v1g1	chr4	63543770	63545771	68.6853	-0.0217337	0.94372	no-change		Atp6ap2	chrX	12586799	12588800	133.75	-0.698262	0.00779854	down		Atp7a	chrX	106026274	106028275	76.5791	-0.282438	0.304505	no-change
Atp6v1h	chr1	5069016	5071017	17.5514	-0.358049	0.561315	no-change		Atp6v0a1	chr11	101008450	101010451	128.5	-0.487351	0.0809333	no-change		Atp8b2	chr3	89962508	89964509	65.1697	-0.20072	0.493092	no-change
Atp7a	chrX	106026274	106028275	93.985	-0.183886	0.473696	no-change		Atp6v0c	chr17	24168461	24170462	271.25	-1.251	2.75355e-10	down		Atp8b3	chr10	80538124	80540125	168.201	-0.22893	0.227105	no-change
Atp8b2	chr3	89962508	89964509	92.0759	-0.120714	0.645131	no-change		Atp6v0d1	chr8	105565047	105567048	326	-0.760617	4.56688e-05	down		Atp9a	chr2	168741133	168743134	114.219	-0.261322	0.247811	no-change
Atp8b3	chr10	80538124	80540125	192.783	0.0610843	0.737412	no-change		Atp6v0e	chr17	26662229	26664230	129	-0.473931	0.0724503	no-change		Atp9b	chr18	80932983	80934984	66.4155	0.0366657	0.899197	no-change
Atp9a	chr2	168741133	168743134	136.719	0.195872	0.369517	no-change		Atp6v1a	chr16	44138305	44140306	35.75	-1.85316	0.000790511	down		Atpaf1	chr4	115784210	115786211	57.5335	-0.301104	0.352023	no-change
Atp9b	chr18	80932983	80934984	80.4555	-0.0256994	0.929552	no-change		Atp6v1b2	chr8	69087644	69089645	195.25	-0.895927	0.000108424	down		Atpaf2	chr11	60416099	60418100	293.047	-0.291247	0.0396775	down
Atpaf1	chr4	115784210	115786211	76.1826	-0.0591066	0.836159	no-change		Atp6v1c1	chr15	38660931	38662932	155.5	-0.819214	0.00234107	down		Atr	chr9	95856704	95858705	55.3229	-0.129963	0.682836	no-change
Atpaf2	chr11	60416099	60418100	350.733	0.0303971	0.822718	no-change		Atp6v1c2	chr12	17323730	17325731	62.75	-0.594548	0.105065	no-change		Atraid	chr5	31047720	31049721	7.48036	-0.487854	0.58028	no-change
Atpsckmt	chr15	31601116	31603117	4.89935	-1.49963	0.20199	no-change		Atp6v1e1	chr6	120821793	120823794	124.5	-1.13245	3.80844e-05	down		Atrip	chr9	109073120	109075121	51.8277	0.0895655	0.784509	no-change
Atr	chr9	95856704	95858705	65.5653	-0.00476041	0.988558	no-change		Atp6v1g1	chr4	63543770	63545771	116.5	-0.908077	0.00123457	down		Atrnl1	chr19	57610032	57612033	112.326	-0.0730712	0.744793	no-change
Atraid	chr5	31047720	31049721	11.3406	0.279658	0.705025	no-change		Atp6v1h	chr1	5069016	5071017	20.25	0.0356247	0.953991	no-change		Atrx	chrX	105928403	105930404	49.0122	-0.337654	0.320659	no-change
Atrip	chr9	109073120	109075121	67.3587	0.0859795	0.783543	no-change		Atp7a	chrX	106026274	106028275	124.5	-0.563267	0.0665581	no-change		Atxn10	chr15	85335243	85337244	110.952	-0.0796586	0.72732	no-change
Atrnl1	chr19	57610032	57612033	124.916	-0.108162	0.642157	no-change		Atp8b2	chr3	89962508	89964509	117.25	-1.06041	0.000171662	down		Atxn1l	chr8	109736739	109738740	51.3132	-0.0806774	0.807164	no-change
Atrx	chrX	105928403	105930404	64.4138	0.211539	0.506213	no-change		Atp8b3	chr10	80538124	80540125	267.75	-0.371126	0.0597874	no-change		Atxn2	chr5	121710607	121712608	57.8483	-0.139258	0.659578	no-change
Atxn10	chr15	85335243	85337244	140.585	-0.0856287	0.691104	no-change		Atp9a	chr2	168741133	168743134	197.5	-0.857095	0.000111002	down		Atxn2l	chr7	126502437	126504438	263.592	-0.301792	0.0416525	down
Atxn1l	chr8	109736739	109738740	56.5241	-0.0629238	0.849089	no-change		Atp9b	chr18	80932983	80934984	102.75	-0.679212	0.0252149	down		Atxn3	chr12	101957246	101959247	78.2311	-0.20405	0.452184	no-change
Atxn2	chr5	121710607	121712608	68.1234	-0.00903683	0.977154	no-change		Atpaf1	chr4	115784210	115786211	109	-0.872764	0.00222849	down		Atxn7l2	chr3	108209934	108211935	157.012	-0.00349541	0.985285	no-change
Atxn2l	chr7	126502437	126504438	277.24	0.228992	0.128268	no-change		Atpaf2	chr11	60416099	60418100	549	-1.06855	8.35105e-12	down		Atxn7l3	chr11	102295631	102297632	271.835	-0.296906	0.0431654	down
Atxn3	chr12	101957246	101959247	87.6934	-0.114848	0.667344	no-change		Atpsckmt	chr15	31601116	31603117	8	-0.362568	0.714422	no-change		AU018091	chr7	3168203	3170204	44.3743	-0.453144	0.202695	no-change
Atxn7l2	chr3	108209934	108211935	171.493	-0.0351369	0.856489	no-change		Atr	chr9	95856704	95858705	111.5	-0.894507	0.00162409	down		AU041133	chr10	82127011	82129012	129.148	-0.32934	0.117208	no-change
Atxn7l3	chr11	102295631	102297632	321.881	0.142192	0.321669	no-change		Atraid	chr5	31047720	31049721	11.75	-0.688054	0.401119	no-change		Auh	chr13	52928661	52930662	70.2078	-0.0930504	0.754317	no-change
AU018091	chr7	3168203	3170204	68.853	-0.389091	0.195994	no-change		Atrip	chr9	109073120	109075121	120.5	-1.17425	2.44733e-05	down		Aurka	chr2	172369535	172371536	8.02993	-0.500065	0.56445	no-change
AU041133	chr10	82127011	82129012	160.688	0.142341	0.478974	no-change		Atrnl1	chr19	57610032	57612033	204.75	-1.16992	1.76212e-05	down		Aurkb	chr11	69044645	69046646	68.7624	-0.148168	0.604897	no-change
Auh	chr13	52928661	52930662	99.8964	-0.153985	0.537589	no-change		Atrx	chrX	105928403	105930404	89	-0.625604	0.0483159	down		Avil	chr10	126999707	127001708	26.5529	-0.988405	0.0351536	down
Aurka	chr2	172369535	172371536	9.38254	-0.705153	0.38979	no-change		Atxn10	chr15	85335243	85337244	201.75	-1	1.15109e-05	down		Avl9	chr6	56713925	56715926	376.306	-0.280868	0.0270238	down
Aurkb	chr11	69044645	69046646	77.1089	-0.242056	0.393031	no-change		Atxn1l	chr8	109736739	109738740	62.5	-0.905784	0.0166084	down		Avpi1	chr19	42128059	42130060	376.209	-0.338344	0.00848366	down
Avil	chr10	126999707	127001708	30.9839	-0.549643	0.221605	no-change		Atxn2	chr5	121710607	121712608	120.25	-0.858272	0.00166315	down		AW046200	chr8	57650755	57652756	31.3277	-0.0950024	0.821334	no-change
Avl9	chr6	56713925	56715926	444.097	0.0881919	0.461466	no-change		Atxn2l	chr7	126502437	126504438	465.25	-0.628379	0.000204696	down		AW146154	chr7	41498890	41500891	20.4043	-0.375462	0.480713	no-change
Avpi1	chr19	42128059	42130060	413.109	-0.153099	0.222787	no-change		Atxn3	chr12	101957246	101959247	149	-0.773229	0.0021813	down		AW209491	chr13	14629246	14631247	61.6574	-0.204513	0.497033	no-change
AW046200	chr8	57650755	57652756	36.2024	0.0650996	0.874521	no-change		Atxn7l2	chr3	108209934	108211935	261.75	-0.728887	0.000264137	down		AW549877	chr15	3994744	3996745	189.654	-0.340274	0.054268	no-change
AW146154	chr7	41498890	41500891	16.9015	0.243698	0.698968	no-change		Atxn7l3	chr11	102295631	102297632	529.25	-0.877981	4.48567e-08	down		Axin1	chr17	26137686	26139687	245.226	-0.146617	0.336011	no-change
AW209491	chr13	14629246	14631247	79.8966	-0.0908442	0.745205	no-change		AU018091	chr7	3168203	3170204	81.75	-1.03989	0.00229367	down		Axin2	chr11	108919347	108921348	193.595	-0.178072	0.298155	no-change
AW549877	chr15	3994744	3996745	234.398	-0.00740243	0.964346	no-change		AU041133	chr10	82127011	82129012	191	-0.597562	0.00876686	down		Axl	chr7	25787687	25789688	22.3818	-0.411402	0.420804	no-change
Axin1	chr17	26137686	26139687	297.717	0.179563	0.219628	no-change		Auh	chr13	52928661	52930662	136.75	-1.06378	4.23421e-05	down		Azi2	chr9	118039614	118041615	222.603	-0.199145	0.225241	no-change
Axin2	chr11	108919347	108921348	222.547	0.0483089	0.784138	no-change		Aurka	chr2	172369535	172371536	17.25	-1.19264	0.0879739	no-change		Azin1	chr15	38518266	38520267	218.388	-0.25933	0.110936	no-change
Axl	chr7	25787687	25789688	28.4452	-0.412909	0.382485	no-change		Aurkb	chr11	69044645	69046646	125	-0.893084	0.00092476	down		Azin2	chr4	128961420	128963421	69.5062	-0.274896	0.340282	no-change
Azi2	chr9	118039614	118041615	274.066	0.315671	0.0446054	up		Avil	chr10	126999707	127001708	28.5	-0.61667	0.248878	no-change		B230208H11Rik	chr10	12922090	12924091	182.54	-0.153565	0.399122	no-change
Azin1	chr15	38518266	38520267	251.598	0.12712	0.42681	no-change		Avl9	chr6	56713925	56715926	621.75	-0.562759	0.000169903	down		B230219D22Rik	chr13	55692122	55694123	72.4097	-0.188538	0.501797	no-change
Azin2	chr4	128961420	128963421	85.5178	-0.0364972	0.893247	no-change		Avpi1	chr19	42128059	42130060	531.5	-0.631487	8.6785e-05	down		B230319C09Rik	chr6	83440753	83442754	82.8599	-0.499862	0.0572861	no-change
B230208H11Rik	chr10	12922090	12924091	245.403	0.0591837	0.711378	no-change		AW046200	chr8	57650755	57652756	46.25	-1.20387	0.00542432	down		B2m	chr2	122146684	122148685	55.8301	-0.00250458	0.994212	no-change
B230219D22Rik	chr13	55692122	55694123	97.2038	0.157039	0.544831	no-change		AW146154	chr7	41498890	41500891	23	-0.378511	0.540376	no-change		B3galnt2	chr13	13953467	13955468	352.213	-0.111679	0.388598	no-change
B230319C09Rik	chr6	83440753	83442754	96.5655	-0.177927	0.486047	no-change		AW209491	chr13	14629246	14631247	122	-0.82597	0.00229163	down		B3gat3	chr19	8919372	8921373	88.5918	-0.0420211	0.869357	no-change
B2m	chr2	122146684	122148685	70.0917	-0.0271733	0.931431	no-change		AW549877	chr15	3994744	3996745	338.75	-0.705817	9.50196e-05	down		B3glct	chr5	149677228	149679229	81.4303	-0.021774	0.93392	no-change
B3galnt2	chr13	13953467	13955468	421.146	0.144395	0.255615	no-change		Axin1	chr17	26137686	26139687	386.5	-0.660808	0.000193713	down		B3gnt2	chr11	22858545	22860546	218.216	-0.186106	0.262645	no-change
B3galt2	chr1	143639662	143641663	4.57668	-0.197941	0.866988	no-change		Axin2	chr11	108919347	108921348	320.25	-1.11822	0.0275546	down		B3gnt3	chr8	71700789	71702790	44.4412	-0.427292	0.232792	no-change
B3gat3	chr19	8919372	8921373	99.4469	-0.571249	0.0281099	down		Axl	chr7	25787687	25789688	48	-1.35364	0.00144665	down		B3gnt5	chr16	19759232	19761233	137.028	-0.34886	0.0912944	no-change
B3glct	chr5	149677228	149679229	109.975	0.0667086	0.782922	no-change		Azi2	chr9	118039614	118041615	346	-0.626783	0.000501534	down		B3gntl1	chr11	121672153	121674154	209.138	-0.411988	0.012881	down
B3gnt2	chr11	22858545	22860546	231.515	0.110183	0.508119	no-change		Azin1	chr15	38518266	38520267	387.5	-0.830075	3.26566e-06	down		B430010I23Rik	chr8	41016466	41018467	60.2367	-0.684344	0.0280032	down
B3gnt3	chr8	71700789	71702790	69.2795	-0.176077	0.56704	no-change		Azin2	chr4	128961420	128963421	131.25	-1.20282	7.31152e-06	down		B4galnt1	chr10	127164223	127166224	161.644	-0.213068	0.258936	no-change
B3gnt5	chr16	19759232	19761233	157.273	-0.26543	0.18401	no-change		B230208H11Rik	chr10	12922090	12924091	351	-0.434838	0.0163925	down		B4galnt2	chr11	95913891	95915892	71.6548	-0.171534	0.559126	no-change
B3gntl1	chr11	121672153	121674154	282.053	0.166603	0.278782	no-change		B230219D22Rik	chr13	55692122	55694123	129.75	-0.937894	0.000681469	down		B4galnt3	chr6	120293559	120295560	193.599	-0.104442	0.542392	no-change
B430010I23Rik	chr8	41016466	41018467	76.7622	-0.212005	0.463149	no-change		B230319C09Rik	chr6	83440753	83442754	154.5	-0.865458	0.000620269	down		B4galnt4	chr7	141060102	141062103	90.4756	-0.311437	0.224518	no-change
B4galnt1	chr10	127164223	127166224	175.187	0.177659	0.349913	no-change		B2m	chr2	122146684	122148685	88.75	-0.384265	0.213972	no-change		B4galt1	chr4	40853005	40855006	293.457	-0.247583	0.0784342	no-change
B4galnt2	chr11	95913891	95915892	76.2093	-0.184886	0.520362	no-change		B3galnt2	chr13	13953467	13955468	604.25	-0.616868	9.23159e-05	down		B4galt2	chr4	117882155	117884156	42.0038	-0.613103	0.0959684	no-change
B4galnt3	chr6	120293559	120295560	202.515	0.0909873	0.605209	no-change		B3gat3	chr19	8919372	8921373	134.5	-0.768517	0.00314957	down		B4galt3	chr1	171269326	171271327	185.116	-0.251403	0.1537	no-change
B4galnt4	chr7	141060102	141062103	105.304	-0.0480243	0.844818	no-change		B3glct	chr5	149677228	149679229	174.5	-0.612574	0.0113432	down		B4galt4	chr16	38741262	38743263	72.6228	-0.173554	0.530832	no-change
B4galt1	chr4	40853005	40855006	334.892	-0.0251406	0.854836	no-change		B3gnt2	chr11	22858545	22860546	417.5	-0.887392	7.80533e-07	down		B4galt5	chr2	167348183	167350184	177.563	-0.32162	0.0742608	no-change
B4galt2	chr4	117882155	117884156	44.8443	-0.571085	0.134037	no-change		B3gnt3	chr8	71700789	71702790	101.75	-0.746426	0.011118	down		B4galt6	chr18	20745404	20747405	72.1304	-0.236227	0.426881	no-change
B4galt3	chr1	171269326	171271327	206.656	-0.0562013	0.747648	no-change		B3gnt5	chr16	19759232	19761233	253	-0.613531	0.00244498	down		B4galt7	chr13	55598894	55600895	40.4738	-0.28723	0.440924	no-change
B4galt4	chr16	38741262	38743263	79.9315	0.271172	0.332035	no-change		B3gntl1	chr11	121672153	121674154	355	-0.584962	0.000936672	down		B9d1	chr11	61504142	61506143	96.7212	-0.507589	0.0360935	down
B4galt5	chr2	167348183	167350184	212.485	0.0644868	0.706767	no-change		B430010I23Rik	chr8	41016466	41018467	107.5	-0.683526	0.0171702	down		B9d2	chr7	25679778	25681779	115.687	-0.594292	0.0076385	down
B4galt6	chr18	20745404	20747405	91.481	-0.113664	0.662828	no-change		B4galnt1	chr10	127164223	127166224	275.25	-0.636473	0.00577241	down		Bace1	chr9	45837578	45839579	51.5945	-0.0161037	0.96107	no-change
B4galt7	chr13	55598894	55600895	52.8539	-0.403098	0.248588	no-change		B4galnt2	chr11	95913891	95915892	115.5	-0.543443	0.0497633	down		Bach1	chr16	87697943	87699944	137.708	-0.539009	0.00983875	down
B9d1	chr11	61504142	61506143	118.187	-0.248074	0.281771	no-change		B4galnt3	chr6	120293559	120295560	350	-0.906693	7.92107e-07	down		Bad	chr19	6940859	6942860	223.582	-0.311939	0.0574297	no-change
B9d2	chr7	25679778	25681779	130.891	-0.155121	0.484737	no-change		B4galnt4	chr7	141060102	141062103	224.25	-1.10257	2.62432e-07	down		Bag2	chr1	33756795	33758796	40.7895	-0.387039	0.324695	no-change
Bace1	chr9	45837578	45839579	59.2295	-0.0414338	0.898963	no-change		B4galt1	chr4	40853005	40855006	524.5	-0.709889	1.22276e-05	down		Bag3	chr7	128522614	128524615	150.415	-0.486198	0.0145762	down
Bach1	chr16	87697943	87699944	158.878	-0.113262	0.571132	no-change		B4galt2	chr4	117882155	117884156	73.5	-0.826668	0.0257169	down		Bag6	chr17	35134176	35136177	156.619	-0.104426	0.581414	no-change
Bad	chr19	6940859	6942860	270.19	-0.0839651	0.592116	no-change		B4galt3	chr1	171269326	171271327	296.25	-0.796365	3.46234e-05	down		Bahcc1	chr11	120231945	120233946	168.681	-0.11593	0.526283	no-change
Bag2	chr1	33756795	33758796	46.9223	0.0506962	0.88896	no-change		B4galt4	chr16	38741262	38743263	97.25	-1.01114	0.00229808	down		Bahd1	chr2	118900451	118902452	97.8433	-0.0743659	0.756301	no-change
Bag3	chr7	128522614	128524615	167.697	-0.0374248	0.845749	no-change		B4galt5	chr2	167348183	167350184	300.75	-0.686652	0.000324296	down		Baiap2	chr11	119941761	119943762	269.364	-0.383196	0.009762	down
Bag6	chr17	35134176	35136177	167.656	0.0512997	0.79606	no-change		B4galt6	chr18	20745404	20747405	155.5	-1.09856	1.11693e-05	down		Baiap2l1	chr5	144357112	144359113	287.558	-0.341717	0.0211779	down
Bahcc1	chr11	120231945	120233946	197.371	0.227794	0.202869	no-change		B4galt7	chr13	55598894	55600895	81	-1.12199	0.000778436	down		Baiap3	chr17	25255364	25257365	41.1671	-0.603341	0.10334	no-change
Bahd1	chr2	118900451	118902452	121.995	-0.0306003	0.891901	no-change		B9d1	chr11	61504142	61506143	131.75	-0.391111	0.136835	no-change		Bak1	chr17	27028009	27030010	91.5606	-0.0910302	0.716488	no-change
Baiap2	chr11	119941761	119943762	288.47	0.0701362	0.63853	no-change		B9d2	chr7	25679778	25681779	179.25	-0.483357	0.0396169	down		Bambi	chr18	3506921	3508922	283.206	-0.279411	0.0527561	no-change
Baiap2l1	chr5	144357112	144359113	323.493	0.0311777	0.824065	no-change		Bace1	chr9	45837578	45839579	75.75	-0.628744	0.0595539	no-change		Banp	chr8	121949542	121951543	305.686	-0.267296	0.0549034	no-change
Baiap3	chr17	25255364	25257365	44.0147	-0.630743	0.345264	no-change		Bach1	chr16	87697943	87699944	221.75	-0.755211	0.000540959	down		Bard1	chr1	71102146	71104147	297.466	-0.270564	0.0550919	no-change
Bak1	chr17	27028009	27030010	109.825	0.134716	0.572862	no-change		Bad	chr19	6940859	6942860	397.5	-0.695495	4.90084e-05	down		Basp1	chr15	25412764	25414765	105.367	-0.275307	0.235143	no-change
Bambi	chr18	3506921	3508922	334.688	0.171639	0.233167	no-change		Bag2	chr1	33756795	33758796	60	-0.866733	0.0252561	down		Bax	chr7	45465898	45467899	80.3808	-0.274009	0.320744	no-change
Banp	chr8	121949542	121951543	374.525	0.197748	0.12791	no-change		Bag3	chr7	128522614	128524615	242.25	-0.663572	0.00113372	down		Baz1a	chr12	54985336	54987337	27.5067	-0.128798	0.781817	no-change
Bard1	chr1	71102146	71104147	349.847	-0.0398303	0.772796	no-change		Bag6	chr17	35134176	35136177	265.25	-1.19851	3.21821e-09	down		Baz1b	chr5	135186262	135188263	250.056	-0.243173	0.110953	no-change
Basp1	chr15	25412764	25414765	108.482	0.116442	0.632671	no-change		Bahcc1	chr11	120231945	120233946	327.5	-0.407973	0.0267875	down		Baz2a	chr10	128090580	128092581	158.861	-0.282167	0.148484	no-change
Bax	chr7	45465898	45467899	109.621	-0.234536	0.324899	no-change		Bahd1	chr2	118900451	118902452	189.75	-0.65341	0.00396923	down		Baz2b	chr2	60124697	60126698	41.4938	-0.465659	0.223462	no-change
Baz1a	chr12	54985336	54987337	25.9689	-0.0237122	0.961079	no-change		Baiap2	chr11	119941761	119943762	371.25	-0.956498	5.21585e-06	down		Bbc3	chr7	16308614	16310615	116.181	0.0596706	0.793969	no-change
Baz1b	chr5	135186262	135188263	302.631	0.117968	0.423466	no-change		Baiap2l1	chr5	144357112	144359113	490	-0.520832	0.00109792	down		Bbip1	chr19	53943627	53945628	23.5406	-0.287175	0.555514	no-change
Baz2a	chr10	128090580	128092581	175.027	-0.0774133	0.690669	no-change		Baiap3	chr17	25255364	25257365	66.75	-0.880039	0.0135073	down		Bbof1	chr12	84412262	84414263	3.78772	-2.10598	0.130412	no-change
Baz2b	chr2	60124697	60126698	44.5267	-0.567633	0.140428	no-change		Bak1	chr17	27028009	27030010	173.75	-0.507518	0.0387235	down		Bbs1	chr19	4905628	4907629	23.1497	-0.261169	0.597736	no-change
Bbc3	chr7	16308614	16310615	160.289	-0.461161	0.0215696	down		Bambi	chr18	3506921	3508922	436	-0.433391	0.00853841	down		Bbs12	chr3	37311554	37313555	89.3486	-0.0205966	0.935728	no-change
Bbip1	chr19	53943627	53945628	26.525	-0.0227675	0.962243	no-change		Banp	chr8	121949542	121951543	448	-0.74384	1.65529e-05	down		Bbs2	chr8	94097928	94099929	165.54	-0.294647	0.111737	no-change
Bbof1	chr12	84412262	84414263	5.41804	-1.34744	0.224946	no-change		Bard1	chr1	71102146	71104147	493.5	-0.58679	0.000506936	down		Bbs4	chr9	59352508	59354509	30.4774	-0.413083	0.367815	no-change
Bbs1	chr19	4905628	4907629	19.4186	-0.443804	0.43396	no-change		Basp1	chr15	25412764	25414765	205.25	-0.428372	0.0494435	down		Bbs9	chr9	22474713	22476714	232.321	-0.261104	0.101909	no-change
Bbs12	chr3	37311554	37313555	116.153	0.116279	0.623645	no-change		Bax	chr7	45465898	45467899	208	-1.38813	5.36874e-10	down		Bbx	chr16	50431390	50433391	71.3419	-0.302403	0.281815	no-change
Bbs2	chr8	94097928	94099929	198.239	0.154488	0.388243	no-change		Baz1a	chr12	54985336	54987337	39.25	-0.732066	0.127856	no-change		BC004004	chr17	29267823	29269824	63.202	-0.109867	0.715863	no-change
Bbs4	chr9	59352508	59354509	54.8358	-0.237467	0.486247	no-change		Baz1b	chr5	135186262	135188263	446.75	-0.628152	0.000175932	down		BC005537	chr13	24800655	24802656	165.642	-0.326334	0.101662	no-change
Bbs9	chr9	22474713	22476714	277.879	0.0856394	0.5706	no-change		Baz2a	chr10	128090580	128092581	202.5	-0.387023	0.0838856	no-change		BC005561	chr5	104507350	104509351	13.1632	-0.237444	0.715713	no-change
Bbx	chr16	50431390	50433391	101.853	0.0680756	0.783455	no-change		Baz2b	chr2	60124697	60126698	65.5	-1.05821	0.00351854	down		BC024978	chr7	27194779	27196780	5.04573	0.698169	0.504622	no-change
BC004004	chr17	29267823	29269824	61.0329	0.291493	0.365769	no-change		Bbc3	chr7	16308614	16310615	253.25	-0.921654	9.43223e-06	down		BC025920	chr10	81605268	81607269	130.732	-0.506687	0.0161931	down
BC005537	chr13	24800655	24802656	200.665	-0.0274465	0.879381	no-change		Bbip1	chr19	53943627	53945628	35.75	-0.551409	0.244882	no-change		BC030867	chr11	102247880	102249881	137.384	-0.548885	0.00962999	down
BC005561	chr5	104507350	104509351	19.7186	-0.0963527	0.862645	no-change		Bbof1	chr12	84412262	84414263	4.5	-2.32192	0.105348	no-change		BC037032	chr15	4026393	4028394	202.454	-0.132889	0.440048	no-change
BC024978	chr7	27194779	27196780	8.23563	-0.348633	0.685856	no-change		Bbs1	chr19	4905628	4907629	30	-1.10962	0.03758	down		BC048403	chr10	121738936	121740937	82.8431	0.0354172	0.892562	no-change
BC025920	chr10	81605268	81607269	150.472	0.0666335	0.746238	no-change		Bbs12	chr3	37311554	37313555	190	-0.584962	0.0127282	down		BC052040	chr2	115580714	115582715	110.225	-0.366043	0.114114	no-change
BC030867	chr11	102247880	102249881	165.762	-0.151265	0.436993	no-change		Bbs2	chr8	94097928	94099929	248.5	-0.492396	0.0154191	down		BC055324	chr1	163993796	163995797	69.9889	-0.489854	0.0864225	no-change
BC037032	chr15	4026393	4028394	241.96	0.110871	0.502472	no-change		Bbs4	chr9	59352508	59354509	58.75	-1.1788	0.00248498	down		Bcam	chr7	19769547	19771548	268.581	-0.500075	0.00094664	down
BC048403	chr10	121738936	121740937	90.8386	0.0133056	0.96054	no-change		Bbs9	chr9	22474713	22476714	343.75	-0.3735	0.0433323	down		Bcap29	chr12	31633635	31635636	35.9955	-0.145482	0.711183	no-change
BC052040	chr2	115580714	115582715	127.692	0.0310671	0.887962	no-change		Bbx	chr16	50431390	50433391	131.25	-0.712103	0.00705005	down		Bcap31	chrX	73715175	73717176	2.89649	-1.57551	0.280905	no-change
BC055324	chr1	163993796	163995797	71.2931	0.155919	0.605801	no-change		BC004004	chr17	29267823	29269824	83.75	-1.05199	0.00118171	down		Bcar1	chr8	111742809	111744810	44.0116	-0.491569	0.17314	no-change
Bcam	chr7	19769547	19771548	306.967	0.0586252	0.688671	no-change		BC005537	chr13	24800655	24802656	303.5	-0.758555	0.000167417	down		Bcar3	chr3	122293134	122295135	77.7021	-0.123356	0.65837	no-change
Bcap29	chr12	31633635	31635636	45.0371	-0.106413	0.774258	no-change		BC005561	chr5	104507350	104509351	34.25	-1.03171	0.037004	down		Bcas2	chr3	103170653	103172654	72.7656	-0.564525	0.0524545	no-change
Bcap31	chrX	73715175	73717176	5.117	2.09172	0.080872	no-change		BC024978	chr7	27194779	27196780	12.5	-2.61891	0.00351993	down		Bcas3	chr11	85352165	85354166	222.762	-0.441908	0.00613256	down
Bcar1	chr8	111742809	111744810	61.839	0.103192	0.745455	no-change		BC025920	chr10	81605268	81607269	218.5	-0.513771	0.0164984	down		Bcat1	chr6	145075184	145077185	172.882	-0.593515	0.00169189	down
Bcar3	chr3	122293134	122295135	96.5291	-0.359408	0.162305	no-change		BC030867	chr11	102247880	102249881	198	-0.807355	0.000330843	down		Bcat2	chr7	45569151	45571152	92.8232	-0.525889	0.0343229	down
Bcas2	chr3	103170653	103172654	91.6108	-0.21736	0.40601	no-change		BC037032	chr15	4026393	4028394	365.25	-0.525132	0.00279515	down		Bckdk	chr7	127903080	127905081	88.7538	0.218278	0.391148	no-change
Bcas3	chr11	85352165	85354166	238.21	0.0379863	0.816719	no-change		BC048403	chr10	121738936	121740937	120.75	-1.12276	0.000165649	down		Bcl10	chr3	145923260	145925261	131.122	-0.165077	0.468006	no-change
Bcat1	chr6	145075184	145077185	196.476	-0.051012	0.778405	no-change		BC048644	chr8	121906831	121908832	4	-1.58496	0.271836	no-change		Bcl11b	chr12	108002602	108004603	52.0112	-0.336103	0.311815	no-change
Bcat2	chr7	45569151	45571152	118.83	-0.180339	0.435911	no-change		BC052040	chr2	115580714	115582715	170	-0.718889	0.00288349	down		Bcl2l1	chr2	152830728	152832729	282.516	-0.0567944	0.700919	no-change
Bccip	chr7	133708331	133710332	3.44287	-3.60127	0.0504943	no-change		BC055324	chr1	163993796	163995797	111.5	-1.18866	4.03828e-05	down		Bcl2l11	chr2	128125037	128127038	154.124	-0.337082	0.0857968	no-change
Bckdk	chr7	127903080	127905081	102.638	-0.00762565	0.975339	no-change		Bcam	chr7	19769547	19771548	576.75	-0.670962	1.41393e-05	down		Bcl2l12	chr7	44997712	44999713	24.6382	-0.451869	0.357514	no-change
Bcl10	chr3	145923260	145925261	158.193	-0.0467704	0.816443	no-change		Bcap29	chr12	31633635	31635636	41.25	-0.845277	0.0660354	no-change		Bcl2l13	chr6	120835236	120837237	80.2629	-0.612692	0.0218407	down
Bcl11b	chr12	108002602	108004603	58.8155	-0.073092	0.822	no-change		Bcap31	chrX	73715175	73717176	9.75	-1.95419	0.0399857	down		Bcl3	chr7	19821770	19823771	101.629	-0.638312	0.00841354	down
Bcl2l1	chr2	152830728	152832729	316.813	0.102959	0.466927	no-change		Bcar1	chr8	111742809	111744810	87.5	-0.636677	0.0444708	down		Bcl6	chr16	23987852	23989853	50.0782	0.107992	0.754039	no-change
Bcl2l11	chr2	128125037	128127038	173.572	0.135336	0.476991	no-change		Bcar3	chr3	122293134	122295135	115.25	-0.87044	0.00344565	down		Bcl7a	chr5	123343446	123345447	82.3176	-0.162098	0.553098	no-change
Bcl2l12	chr7	44997712	44999713	30.5128	-0.656485	0.147472	no-change		Bcas2	chr3	103170653	103172654	144	-0.758379	0.00312523	down		Bcl7b	chr5	135167281	135169282	154.405	-0.234377	0.222485	no-change
Bcl2l13	chr6	120835236	120837237	106.066	-0.215549	0.405125	no-change		Bcas3	chr11	85352165	85354166	317	-0.552796	0.00324288	down		Bcl7c	chr7	127707785	127709786	223.978	-0.160495	0.313707	no-change
Bcl3	chr7	19821770	19823771	136.888	-0.0885092	0.684432	no-change		Bcat1	chr6	145075184	145077185	309.75	-0.617056	0.000957597	down		Bcl9	chr3	97296917	97298918	48.4337	-0.359858	0.294856	no-change
Bcl6	chr16	23987852	23989853	63.8035	0.0141131	0.964013	no-change		Bcat2	chr7	45569151	45571152	169.5	-1.00959	2.94803e-05	down		Bcl9l	chr9	44481823	44483824	115.637	-0.236831	0.293391	no-change
Bcl7a	chr5	123343446	123345447	110.655	0.138413	0.557922	no-change		Bccip	chr7	133708331	133710332	7	-1.58496	0.14463	no-change		Bclaf1	chr10	20311467	20313468	291.329	-0.36101	0.0116099	down
Bcl7b	chr5	135167281	135169282	172.172	0.0997094	0.604547	no-change		Bckdha	chr7	25657981	25659982	7	-0.847994	0.42103	no-change		Bclaf3	chrX	159525686	159527687	23.2378	-0.903311	0.0820041	no-change
Bcl7c	chr7	127707785	127709786	246.514	-0.025154	0.878382	no-change		Bckdk	chr7	127903080	127905081	156.75	-0.777607	0.00201167	down		Bcor	chrX	12159355	12161356	18.3114	-0.155762	0.782092	no-change
Bcl9	chr3	97296917	97298918	56.385	-0.0799229	0.815556	no-change		Bcl10	chr3	145923260	145925261	213.75	-0.669851	0.00278466	down		Bcorl1	chrX	48340356	48342357	43.7104	-0.18503	0.60462	no-change
Bcl9l	chr9	44481823	44483824	149.965	-0.0288272	0.88852	no-change		Bcl11b	chr12	108002602	108004603	96.25	-0.600593	0.0448585	down		Bcr	chr10	75059590	75061591	43.6074	-0.206921	0.567025	no-change
Bclaf1	chr10	20311467	20313468	340.631	-0.0685769	0.61573	no-change		Bcl2l1	chr2	152830728	152832729	476.5	-0.510897	0.00151766	down		Bdh1	chr16	31421278	31423279	21.3476	-0.406411	0.432285	no-change
Bclaf3	chrX	159525686	159527687	30.6278	-0.177291	0.692808	no-change		Bcl2l11	chr2	128125037	128127038	300	-0.436099	0.0223561	down		Bdkrb2	chr12	105562224	105564225	70.7006	-0.594651	0.036398	down
Bcor	chrX	12159355	12161356	24.9133	-0.0300632	0.951845	no-change		Bcl2l12	chr7	44997712	44999713	44.25	-0.927243	0.0319417	down		Bdp1	chr13	100103070	100105071	35.1556	-0.19422	0.627241	no-change
Bcorl1	chrX	48340356	48342357	51.3803	0.0954459	0.786605	no-change		Bcl2l13	chr6	120835236	120837237	180	-0.982003	2.66718e-05	down		Becn1	chr11	101301286	101303287	56.4303	-0.500596	0.114671	no-change
Bcr	chr10	75059590	75061591	62.7284	0.333656	0.299966	no-change		Bcl3	chr7	19821770	19823771	214.75	-0.788255	0.00029694	down		Begain	chr12	109067217	109069218	24.2777	-0.495129	0.303428	no-change
Bdh1	chr16	31421278	31423279	24.7624	-0.225725	0.652706	no-change		Bcl6	chr16	23987852	23989853	98.75	-1.21371	0.000144082	down		Bend3	chr10	43477829	43479830	112.124	-0.143735	0.527064	no-change
Bdkrb2	chr12	105562224	105564225	75.2967	-0.121208	0.675548	no-change		Bcl7a	chr5	123343446	123345447	136.75	-0.863611	0.000973947	down		Bend4	chr5	67427310	67429311	104.498	-0.299284	0.204279	no-change
Bdp1	chr13	100103070	100105071	53.45	0.0401192	0.90974	no-change		Bcl7b	chr5	135167281	135169282	231	-0.700439	0.00634124	down		Best2	chr8	85013531	85015532	54.3081	-0.377312	0.246074	no-change
Becn1	chr11	101301286	101303287	72.1182	-0.148984	0.613697	no-change		Bcl7c	chr7	127707785	127709786	356	-0.828492	4.19774e-05	down		Bet1	chr6	4085972	4087973	50.1315	-0.504809	0.13397	no-change
Begain	chr12	109067217	109069218	29.3527	-0.567704	0.223581	no-change		Bcl9	chr3	97296917	97298918	101.75	-0.392317	0.177472	no-change		Bfar	chr16	13670856	13672857	120.032	-0.242886	0.273826	no-change
Bend3	chr10	43477829	43479830	115.607	0.28049	0.230434	no-change		Bcl9l	chr9	44481823	44483824	183.75	-0.527931	0.019789	down		Bhlhb9	chrX	135796592	135798593	8.51847	-1.14694	0.168782	no-change
Bend4	chr5	67427310	67429311	110.662	0.384185	0.106391	no-change		Bclaf1	chr10	20311467	20313468	436	-0.967856	4.59634e-08	down		Bhlhe40	chr6	108659627	108661628	22.4528	0.0944258	0.850815	no-change
Best2	chr8	85013531	85015532	63.0458	-0.134783	0.688427	no-change		Bclaf3	chrX	159525686	159527687	48	-0.966316	0.0208795	down		Bicd2	chr13	49340583	49342584	162.004	-0.1487	0.430077	no-change
Bet1	chr6	4085972	4087973	62.4301	-0.0611723	0.847106	no-change		Bcor	chrX	12159355	12161356	38	-0.818552	0.076085	no-change		Bicdl1	chr5	115730621	115732622	97.2327	-0.147393	0.538794	no-change
Bfar	chr16	13670856	13672857	134.995	0.0997287	0.645965	no-change		Bcorl1	chrX	48340356	48342357	90.25	-0.812067	0.0101231	down		Bid	chr6	120915836	120917837	83.6965	-0.41882	0.106002	no-change
Bhlhb9	chrX	135796592	135798593	9.29919	0.638728	0.43311	no-change		Bcr	chr10	75059590	75061591	83.75	-0.372417	0.25914	no-change		Bik	chr15	83525860	83527861	38.1286	-0.421513	0.277455	no-change
Bhlhe40	chr6	108659627	108661628	23.1342	0.0387347	0.940916	no-change		Bdh1	chr16	31421278	31423279	27.5	-0.316027	0.554696	no-change		Bin1	chr18	32376243	32378244	63.9226	-0.416516	0.165606	no-change
Bicd2	chr13	49340583	49342584	185.769	-0.0231462	0.900814	no-change		Bdkrb2	chr12	105562224	105564225	119.5	-0.650665	0.0216325	down		Birc2	chr9	7836057	7838058	225.295	-0.317042	0.0509839	no-change
Bicdl1	chr5	115730621	115732622	111.012	-0.0759821	0.752204	no-change		Bdp1	chr13	100103070	100105071	77.5	-1.22239	0.000340567	down		Birc3	chr9	7872024	7874025	98.7864	-0.455043	0.0587926	no-change
Bid	chr6	120915836	120917837	111.943	0.00917846	0.969308	no-change		Becn1	chr11	101301286	101303287	95.5	-0.676844	0.0314539	down		Birc5	chr11	117848249	117850250	134.531	-0.260275	0.206586	no-change
Bik	chr15	83525860	83527861	40.0117	-0.251834	0.54068	no-change		Begain	chr12	109067217	109069218	44.25	-0.750021	0.0816033	no-change		Birc6	chr17	74527293	74529294	430.158	-0.201041	0.0930795	no-change
Bin1	chr18	32376243	32378244	71.2469	-0.0501897	0.866375	no-change		Bend3	chr10	43477829	43479830	175.25	-0.562701	0.0165619	down		Bivm	chr1	44118160	44120161	37.2791	0.0529087	0.890808	no-change
Birc2	chr9	7836057	7838058	273.249	0.0890945	0.557659	no-change		Bend4	chr5	67427310	67429311	167.25	-0.581369	0.0150412	down		Blcap	chr2	157570274	157572275	12.566	-1.19511	0.086904	no-change
Birc3	chr9	7872024	7874025	129.097	0.054536	0.803434	no-change		Best2	chr8	85013531	85015532	82.25	-0.934708	0.00461235	down		Blm	chr7	80534119	80536120	125.732	-0.267743	0.207861	no-change
Birc5	chr11	117848249	117850250	169.463	-0.390122	0.043138	down		Bet1	chr6	4085972	4087973	85.25	-0.807355	0.0125953	down		Blmh	chr11	76944502	76946503	79.1312	-0.388975	0.155442	no-change
Birc6	chr17	74527293	74529294	527.858	0.086913	0.429198	no-change		Bfar	chr16	13670856	13672857	237.75	-0.979568	2.76997e-06	down		Bloc1s2	chr19	44145443	44147444	40.9418	-0.627634	0.0977207	no-change
Bivm	chr1	44118160	44120161	48.0079	0.467087	0.203811	no-change		Bhlhb9	chrX	135796592	135798593	16.5	-0.807353	0.264335	no-change		Bloc1s5	chr13	38634092	38636093	103.99	-0.229588	0.327115	no-change
Blcap	chr2	157570274	157572275	18.0621	0.256181	0.662551	no-change		Bhlhe40	chr6	108659627	108661628	55.5	-0.392317	0.314469	no-change		Bloc1s6	chr2	122737501	122739502	39.7945	-0.0993131	0.790921	no-change
Blm	chr7	80534119	80536120	149.945	-0.257484	0.225486	no-change		Bicd2	chr13	49340583	49342584	272.75	-0.664763	0.000777034	down		Blvra	chr2	127069665	127071666	123.759	-0.258684	0.238617	no-change
Blmh	chr11	76944502	76946503	99.7932	0.093845	0.710243	no-change		Bicdl1	chr5	115730621	115732622	144.5	-0.514573	0.0522781	no-change		Blvrb	chr7	27446976	27448977	14.7339	-0.357299	0.562725	no-change
Bloc1s2	chr19	44145443	44147444	44.9284	-0.129918	0.73071	no-change		Bid	chr6	120915836	120917837	206.25	-0.891163	4.68187e-05	down		Blzf1	chr1	164306484	164308485	106.137	-0.285201	0.235312	no-change
Bloc1s5	chr13	38634092	38636093	114.458	0.163825	0.489687	no-change		Bik	chr15	83525860	83527861	65.25	-0.321928	0.364336	no-change		Bmf	chr2	118548687	118550688	98.0584	-0.370616	0.121705	no-change
Bloc1s6	chr2	122737501	122739502	40.2655	-0.0323362	0.934523	no-change		Bin1	chr18	32376243	32378244	121.75	-0.160134	0.555271	no-change		Bmp2k	chr5	96996687	96998688	44.3698	-0.0966405	0.787179	no-change
Blvra	chr2	127069665	127071666	138.994	0.00983179	0.963485	no-change		Birc2	chr9	7836057	7838058	394.5	-0.555309	0.00122678	down		Bmp4	chr14	46389669	46391670	65.2092	-0.246733	0.400014	no-change
Blvrb	chr7	27446976	27448977	16.3404	-0.282557	0.650019	no-change		Birc3	chr9	7872024	7874025	161.75	-0.435871	0.0801873	no-change		Bmp7	chr2	172939321	172941322	137.203	-0.107909	0.596762	no-change
Blzf1	chr1	164306484	164308485	114.384	-0.0551504	0.813216	no-change		Birc5	chr11	117848249	117850250	287	-1.23078	2.91032e-10	down		Bmp8a	chr4	123342252	123344253	226.403	-0.293093	0.0753002	no-change
Bmf	chr2	118548687	118550688	112.494	-0.0163534	0.946714	no-change		Birc6	chr17	74527293	74529294	669.75	-0.581822	0.000103868	down		Bmp8b	chr4	123104163	123106164	131.757	-0.265452	0.200171	no-change
Bmp2k	chr5	96996687	96998688	54.754	-0.243756	0.471075	no-change		Bivm	chr1	44118160	44120161	92.5	-0.584962	0.0574295	no-change		Bmpr1a	chr14	34501687	34503688	48.3199	-0.0347042	0.919129	no-change
Bmp4	chr14	46389669	46391670	67.1515	0.642888	0.0371727	up		Blcap	chr2	157570274	157572275	22.75	-1.64909	0.00741384	down		Bmpr2	chr1	59762398	59764399	96.0577	-0.00660647	0.97857	no-change
Bmp7	chr2	172939321	172941322	151.873	-0.0176771	0.93679	no-change		Blm	chr7	80534119	80536120	227.75	-0.843564	6.06969e-05	down		Bms1	chr6	118418474	118420475	122.175	0.0706017	0.747534	no-change
Bmp8a	chr4	123342252	123344253	273.379	0.210505	0.180053	no-change		Blmh	chr11	76944502	76946503	148	-0.736965	0.003861	down		Bnip1	chr17	26780064	26782065	70.0139	-0.0947276	0.737389	no-change
Bmp8b	chr4	123104163	123106164	137.759	-0.0429043	0.846647	no-change		Bloc1s2	chr19	44145443	44147444	65	-0.966833	0.00777419	down		Bnip2	chr9	69988464	69990465	74.4147	-0.347393	0.227262	no-change
Bmpr1a	chr14	34501687	34503688	55.7503	0.0486472	0.883603	no-change		Bloc1s5	chr13	38634092	38636093	172.25	-0.581473	0.0138678	down		Bnip3	chr7	138908506	138910507	152.607	-0.0736815	0.708735	no-change
Bmpr2	chr1	59762398	59764399	114.691	-0.0516743	0.828374	no-change		Bloc1s6	chr2	122737501	122739502	62.25	-0.384663	0.309124	no-change		Bnip3l	chr14	67007877	67009878	238.789	-0.168708	0.275193	no-change
Bms1	chr6	118418474	118420475	148.112	0.182595	0.375073	no-change		Blvra	chr2	127069665	127071666	174.25	-0.514573	0.0261091	down		Bnipl	chr3	95250193	95252194	27.5409	-0.613786	0.184034	no-change
Bnip1	chr17	26780064	26782065	78.6593	-0.183601	0.516964	no-change		Blvrb	chr7	27446976	27448977	31.5	-0.749191	0.137568	no-change		Bod1	chr11	31670885	31672886	85.1294	-0.388024	0.136132	no-change
Bnip2	chr9	69988464	69990465	89.547	-0.344789	0.194739	no-change		Blzf1	chr1	164306484	164308485	155	-0.893085	0.000459974	down		Bod1l	chr5	41843315	41845316	97.382	-0.279697	0.246227	no-change
Bnip3	chr7	138908506	138910507	175.486	0.0237723	0.900681	no-change		Bmf	chr2	118548687	118550688	179.75	-0.691128	0.00540585	down		Bok	chr1	93684658	93686659	195.285	-0.119818	0.489307	no-change
Bnip3l	chr14	67007877	67009878	271.999	-0.00825744	0.957976	no-change		Bmp2k	chr5	96996687	96998688	74	-0.736965	0.0335213	down		Bola3	chr6	83348444	83350445	86.4389	-0.3949	0.130694	no-change
Bnipl	chr3	95250193	95252194	34.1682	-0.273411	0.519504	no-change		Bmp4	chr14	46389669	46391670	106.75	-0.074347	0.811333	no-change		Bpgm	chr6	34475205	34477206	71.9471	-0.403602	0.153045	no-change
Bod1	chr11	31670885	31672886	104.428	-0.17703	0.478632	no-change		Bmp7	chr2	172939321	172941322	216.75	-0.709518	0.00119866	down		Bphl	chr13	34036595	34038596	61.5185	0.165545	0.587066	no-change
Bod1l	chr5	41843315	41845316	115.884	-0.170462	0.46547	no-change		Bmp8a	chr4	123342252	123344253	356	-0.617118	0.000600135	down		Bpi	chr2	158257092	158259093	42.972	-0.136616	0.708641	no-change
Bok	chr1	93684658	93686659	220.505	0.178699	0.30279	no-change		Bmp8b	chr4	123104163	123106164	181.75	-0.484746	0.0460137	down		Bpnt1	chr1	185331147	185333148	41.5679	-0.190316	0.612581	no-change
Bola3	chr6	83348444	83350445	100.828	-0.36096	0.151739	no-change		Bmpr1a	chr14	34501687	34503688	76.75	-1.09265	0.00126155	down		Bptf	chr11	107131127	107133128	80.0715	-0.219485	0.405922	no-change
Bpgm	chr6	34475205	34477206	78.9148	-0.266598	0.348873	no-change		Bmpr2	chr1	59762398	59764399	168.75	-0.91427	0.000156464	down		Braf	chr6	39724463	39726464	36.4891	-0.612129	0.122889	no-change
Bphl	chr13	34036595	34038596	80.2925	-0.314512	0.270401	no-change		Bms1	chr6	118418474	118420475	199.5	-0.571416	0.010039	down		Brap	chr5	121659561	121661562	37.517	-0.0020627	0.995711	no-change
Bpi	chr2	158257092	158259093	49.7943	0.46747	0.197217	no-change		Bnip1	chr17	26780064	26782065	116	-0.324726	0.252964	no-change		Brat1	chr5	140704009	140706010	276.42	-0.320663	0.0340941	down
Bpnt1	chr1	185331147	185333148	56.4482	0.131302	0.692764	no-change		Bnip2	chr9	69988464	69990465	144	-1.30444	1.38609e-06	down		Brca1	chr11	101550879	101552880	291.47	-0.348204	0.016932	down
Bptf	chr11	107131127	107133128	100.266	-0.0663683	0.809748	no-change		Bnip3	chr7	138908506	138910507	222.5	-0.680179	0.00217203	down		Brca2	chr5	150521628	150523629	44.1895	-0.180053	0.613313	no-change
Braf	chr6	39724463	39726464	35.1359	-0.43218	0.304567	no-change		Bnip3l	chr14	67007877	67009878	371.25	-0.703383	8.77421e-05	down		Brd1	chr15	88733233	88735234	25.371	-0.535979	0.254831	no-change
Brap	chr5	121659561	121661562	49.8386	-0.0831852	0.820735	no-change		Bnipl	chr3	95250193	95252194	37.5	-0.706268	0.143097	no-change		Brd2	chr17	34121600	34123601	185.522	-0.193375	0.269157	no-change
Brat1	chr5	140704009	140706010	301.503	-0.103111	0.485965	no-change		Bod1	chr11	31670885	31672886	131.25	-0.770774	0.00353956	down		Brd3	chr2	27506662	27508663	15.5378	-1.05514	0.0846803	no-change
Brca1	chr11	101550879	101552880	292.376	0.0516254	0.726409	no-change		Bod1l	chr5	41843315	41845316	156.5	-0.608046	0.0122462	down		Brd4	chr17	32283109	32285110	56.5882	0.0610858	0.84686	no-change
Brca2	chr5	150521628	150523629	50.5879	0.0353614	0.919675	no-change		Bok	chr1	93684658	93686659	334.25	-0.415037	0.0237621	down		Brd7	chr8	88361194	88363195	47.3651	0.0873873	0.803888	no-change
Brd1	chr15	88733233	88735234	35.4126	-0.572181	0.199084	no-change		Bola3	chr6	83348444	83350445	132	-0.914752	0.000579862	down		Brf1	chr12	112999704	113001705	241.932	-0.161385	0.294869	no-change
Brd2	chr17	34121600	34123601	215.088	0.116102	0.504931	no-change		Bpgm	chr6	34475205	34477206	124.5	-0.40828	0.126465	no-change		Brf2	chr8	27127680	27129681	44.58	-0.625504	0.0791737	no-change
Brd3	chr2	27506662	27508663	27.763	-0.574658	0.237493	no-change		Bphl	chr13	34036595	34038596	103	-0.38037	0.193713	no-change		Bri3bp	chr5	125440566	125442567	131.996	-0.0520935	0.803725	no-change
Brd4	chr17	32283109	32285110	68.5733	-0.120304	0.689529	no-change		Bpi	chr2	158257092	158259093	88	0.0163947	0.957866	no-change		Brip1	chr11	86200193	86202194	151.705	-0.178395	0.355161	no-change
Brd7	chr8	88361194	88363195	59.5457	0.0999984	0.764952	no-change		Bpnt1	chr1	185331147	185333148	69.25	-0.756442	0.0322618	down		Brms1	chr19	5040352	5042353	63.9867	-0.70199	0.02088	down
Brd8	chr18	34623601	34625602	3.88117	-1.11318	0.416214	no-change		Bptf	chr11	107131127	107133128	125.25	-0.47063	0.0804445	no-change		Brms1l	chr12	55835322	55837323	210.996	-0.455565	0.00686918	down
Brf1	chr12	112999704	113001705	326.816	0.0930317	0.503427	no-change		Braf	chr6	39724463	39726464	67.25	-0.598383	0.0898547	no-change		Brox	chr1	183296256	183298257	6.7001	-1.56945	0.109797	no-change
Brf2	chr8	27127680	27129681	61.2709	-0.185233	0.574708	no-change		Brap	chr5	121659561	121661562	65.75	-1.19377	0.00172026	down		Brpf1	chr6	113306135	113308136	464.256	-0.341845	0.00287562	down
Bri3bp	chr5	125440566	125442567	132.787	0.0545113	0.801762	no-change		Brat1	chr5	140704009	140706010	433.25	-0.571793	0.000566662	down		Brpf3	chr17	28800088	28802089	113.854	0.0283666	0.898298	no-change
Brip1	chr11	86200193	86202194	174.178	-0.0228001	0.904592	no-change		Brca1	chr11	101550879	101552880	459.25	-0.749965	6.18394e-06	down		Brsk1	chr7	4689602	4691603	42.1631	-0.286096	0.433402	no-change
Brms1	chr19	5040352	5042353	85.3926	-0.571336	0.0356126	down		Brca2	chr5	150521628	150523629	80	-0.932885	0.00484311	down		Brsk2	chr7	141948749	141950750	67.0875	-0.0457742	0.874655	no-change
Brms1l	chr12	55835322	55837323	267.842	-0.0953371	0.556587	no-change		Brd1	chr15	88733233	88735234	56.75	-1.28652	0.000944102	down		Brwd1	chr16	96081428	96083429	242.394	-0.590802	0.00016326	down
Brox	chr1	183296256	183298257	5.9255	0.772979	0.472232	no-change		Brd2	chr17	34121600	34123601	371.25	-0.528505	0.00258445	down		Brwd3	chrX	108833348	108835349	66.4908	-0.355995	0.225875	no-change
Brpf1	chr6	113306135	113308136	535.081	-0.015803	0.885787	no-change		Brd3	chr2	27506662	27508663	29	-0.817135	0.125699	no-change		Bscl2	chr19	8836465	8838466	156.86	-0.0972812	0.610181	no-change
Brpf3	chr17	28800088	28802089	120.961	-0.0940615	0.678939	no-change		Brd4	chr17	32283109	32285110	119.25	-1.05479	0.000137833	down		Bsdc1	chr4	129460579	129462580	265.523	-0.279209	0.0585099	no-change
Brsk1	chr7	4689602	4691603	61.6117	-0.319162	0.319183	no-change		Brd7	chr8	88361194	88363195	82.25	-0.954196	0.00409011	down		Bsg	chr10	79703489	79705490	199.762	-0.184043	0.28786	no-change
Brsk2	chr7	141948749	141950750	78.0567	0.0285052	0.919575	no-change		Brd8	chr18	34623601	34625602	6.25	-2.87446	0.0274331	down		Bsn	chr9	108189384	108191385	24.1713	-0.417585	0.386633	no-change
Brwd1	chr16	96081428	96083429	298.403	-0.311065	0.0335731	down		Brf1	chr12	112999704	113001705	404.5	-0.604308	0.000521973	down		Bspry	chr4	62479051	62481052	80.5824	-0.199809	0.454768	no-change
Brwd3	chrX	108833348	108835349	73.5554	0.216666	0.455525	no-change		Brf2	chr8	27127680	27129681	74.5	-1.11784	0.00141198	down		Btaf1	chr19	36925077	36927078	94.6317	-0.021156	0.931378	no-change
Bscl2	chr19	8836465	8838466	186.882	-0.0699532	0.705703	no-change		Bri3bp	chr5	125440566	125442567	240.25	-1.01579	6.26127e-05	down		Btbd1	chr7	81828431	81830432	45.073	-0.253534	0.489158	no-change
Bsdc1	chr4	129460579	129462580	311.392	-0.0477966	0.741673	no-change		Brip1	chr11	86200193	86202194	244	-0.794015	0.000127623	down		Btbd11	chr10	85385812	85387813	132.543	-0.268941	0.191767	no-change
Bsg	chr10	79703489	79705490	236.522	-0.0631796	0.70708	no-change		Brms1	chr19	5040352	5042353	105	-0.95387	0.00134969	down		Btbd19	chr4	117124618	117126619	206.416	-0.328861	0.0484	down
Bsn	chr9	108189384	108191385	30.5487	-0.44669	0.347812	no-change		Brms1l	chr12	55835322	55837323	334	-0.858086	1.66867e-05	down		Btbd2	chr10	80656071	80658072	85.8187	-0.0924344	0.717422	no-change
Bspry	chr4	62479051	62481052	98.7333	-0.0824042	0.75309	no-change		Brox	chr1	183296256	183298257	12.5	-0.95693	0.227787	no-change		Btbd3	chr2	138255668	138257669	83.0039	-0.031423	0.904499	no-change
Btaf1	chr19	36925077	36927078	142.506	-0.208844	0.327122	no-change		Brpf1	chr6	113306135	113308136	823.75	-0.614212	9.83972e-06	down		Btbd7	chr12	102877406	102879407	102.864	-0.363973	0.131038	no-change
Btbd1	chr7	81828431	81830432	48.2387	-0.146504	0.808209	no-change		Brpf3	chr17	28800088	28802089	202.25	-0.902108	5.26914e-05	down		Btbd9	chr17	30575488	30577489	56.3235	-0.266185	0.404041	no-change
Btbd11	chr10	85385812	85387813	156.287	-0.187253	0.348375	no-change		Brsk1	chr7	4689602	4691603	115.5	-0.888968	0.00168605	down		Btf3	chr13	98316006	98318007	43.7665	-0.250234	0.483977	no-change
Btbd19	chr4	117124618	117126619	247.486	-0.302736	0.0618228	no-change		Brsk2	chr7	141948749	141950750	106.25	-0.641769	0.0284916	down		Btf3l4	chr4	108832614	108834615	54.7074	-0.156197	0.628122	no-change
Btbd2	chr10	80656071	80658072	94.8223	0.13591	0.596435	no-change		Brwd1	chr16	96081428	96083429	349.25	-0.758486	2.55155e-05	down		Btg1	chr10	96616004	96618005	171.502	-0.112595	0.535073	no-change
Btbd3	chr2	138255668	138257669	70.1181	0.11887	0.699859	no-change		Brwd3	chrX	108833348	108835349	126.25	-0.729352	0.011535	down		Btrc	chr19	45362749	45364750	240.874	-0.192693	0.213911	no-change
Btbd7	chr12	102877406	102879407	113.667	-0.159487	0.498297	no-change		Bscl2	chr19	8836465	8838466	257.25	-0.301124	0.136663	no-change		Bub1	chr2	127830865	127832866	41.1475	-0.46362	0.212148	no-change
Btbd9	chr17	30575488	30577489	72.0161	-0.156326	0.597407	no-change		Bsdc1	chr4	129460579	129462580	412.75	-0.531993	0.00235459	down		Bub1b	chr2	118597209	118599210	61.3675	-0.274628	0.375231	no-change
Btf3	chr13	98316006	98318007	42.5392	0.244116	0.524871	no-change		Bsg	chr10	79703489	79705490	355.75	-0.568928	0.00172693	down		Bub3	chr7	131559220	131561221	76.5654	0.033304	0.902295	no-change
Btf3l4	chr4	108832614	108834615	46.3672	0.407463	0.270069	no-change		Bsn	chr9	108189384	108191385	34	-1.2123	0.0172963	down		Bud13	chr9	46282006	46284007	92.7415	-0.390764	0.113075	no-change
Btg1	chr10	96616004	96618005	187.39	0.0872805	0.640576	no-change		Bspry	chr4	62479051	62481052	145.5	-0.531447	0.0384669	down		Bves	chr10	45334770	45336771	24.7639	-0.0403745	0.932502	no-change
Btg3	chr16	78372336	78374337	5.8574	1.02575	0.336917	no-change		Btaf1	chr19	36925077	36927078	153.75	-0.723219	0.00310364	down		Bzw1	chr1	58391896	58393897	78.178	0.0444585	0.86905	no-change
Btrc	chr19	45362749	45364750	322.624	-0.0451743	0.751464	no-change		Btbd1	chr7	81828431	81830432	73.5	-0.763197	0.0340917	down		C130036L24Rik	chr1	86358582	86360583	14.7067	-0.0804023	0.897754	no-change
Bub1	chr2	127830865	127832866	45.8157	-0.160505	0.667382	no-change		Btbd11	chr10	85385812	85387813	208	-0.722187	0.0010259	down		C130074G19Rik	chr1	184882218	184884219	133.043	-0.318328	0.127152	no-change
Bub1b	chr2	118597209	118599210	71.905	-0.042343	0.885745	no-change		Btbd19	chr4	117124618	117126619	327.25	-0.564784	0.00225162	down		C1d	chr11	17256592	17258593	34.9964	-0.396868	0.337716	no-change
Bub3	chr7	131559220	131561221	106.71	-0.144437	0.554072	no-change		Btbd2	chr10	80656071	80658072	155.75	-0.853042	0.000585995	down		C1galt1	chr6	7843840	7845841	102.795	-0.220461	0.352183	no-change
Bud13	chr9	46282006	46284007	125.29	-0.264418	0.246236	no-change		Btbd3	chr2	138255668	138257669	125.5	-0.752313	0.0100525	down		C1qbp	chr11	70982026	70984027	76.44	-0.183674	0.497533	no-change
Bves	chr10	45334770	45336771	26.4417	-0.294737	0.541263	no-change		Btbd7	chr12	102877406	102879407	151.25	-0.943137	0.000202477	down		C1rl	chr6	124492111	124494112	83.8673	-0.329965	0.209015	no-change
Bzw1	chr1	58391896	58393897	101.101	0.110331	0.664865	no-change		Btbd9	chr17	30575488	30577489	106	-0.708002	0.0181994	down		C2cd2l	chr9	44319285	44321286	119.231	-0.361576	0.0965741	no-change
Bzw2	chr12	36155825	36157826	4.75135	0.524164	0.646605	no-change		Btf3	chr13	98316006	98318007	83	-1.23483	0.00016867	down		C2cd4c	chr10	79613000	79615001	160.956	-0.602232	0.00150457	down
C030037D09Rik	chr11	88717802	88719803	6.49575	0.2837	0.773805	no-change		Btf3l4	chr4	108832614	108834615	85.75	-1.49114	0.124551	no-change		C2cd5	chr6	143099107	143101108	94.37	-0.277786	0.263976	no-change
C130036L24Rik	chr1	86358582	86360583	11.5102	0.58594	0.424733	no-change		Btg1	chr10	96616004	96618005	275.75	-0.493951	0.0161902	down		C330018D20Rik	chr18	56974368	56976369	26.8309	0.31163	0.496272	no-change
C130074G19Rik	chr1	184882218	184884219	175.385	-0.0577374	0.76255	no-change		Btg3	chr16	78372336	78374337	5.25	-0.700436	0.586952	no-change		C330024D21Rik	chr5	67462898	67464899	19.9087	-0.672006	0.20981	no-change
C1d	chr11	17256592	17258593	39.758	0.173364	0.666382	no-change		Btrc	chr19	45362749	45364750	420	-0.758992	7.21811e-06	down		C530005A16Rik	chr4	116596630	116598631	118.389	0.0934955	0.66775	no-change
C1galt1	chr6	7843840	7845841	126.223	0.0433138	0.850585	no-change		Bub1	chr2	127830865	127832866	77	-1.14296	0.000986478	down		C77080	chr4	129260404	129262405	49.2319	-0.20501	0.574937	no-change
C1qbp	chr11	70982026	70984027	91.0097	-0.259204	0.33694	no-change		Bub1b	chr2	118597209	118599210	93.75	-0.8468	0.00538878	down		C87436	chr6	86437372	86439373	182.366	-0.291371	0.108112	no-change
C1rl	chr6	124492111	124494112	102.248	0.000956568	0.996984	no-change		Bub3	chr7	131559220	131561221	142	-0.715331	0.00521964	down		C920021L13Rik	chr3	95870523	95872524	58.1094	-0.0125086	0.9682	no-change
C2cd2l	chr9	44319285	44321286	138.381	-0.0698866	0.744299	no-change		Bud13	chr9	46282006	46284007	139	-0.731432	0.00448198	down		Cab39	chr1	85792439	85794440	63.9093	-0.210958	0.479355	no-change
C2cd4c	chr10	79613000	79615001	177.982	-0.253254	0.176943	no-change		Bves	chr10	45334770	45336771	37	-0.472068	0.310108	no-change		Cabin1	chr10	75763316	75765317	103.036	-0.318756	0.17433	no-change
C2cd5	chr6	143099107	143101108	116.287	-0.0990062	0.672275	no-change		Bzw1	chr1	58391896	58393897	146	-0.811238	0.00126293	down		Cables1	chr18	11838218	11840219	63.8805	-0.071018	0.822172	no-change
C330018D20Rik	chr18	56974368	56976369	29.2536	0.111483	0.807651	no-change		Bzw2	chr12	36155825	36157826	8.25	-2.16992	0.0449061	down		Cables2	chr2	180272496	180274497	131.022	-0.366768	0.0786692	no-change
C330024D21Rik	chr5	67462898	67464899	21.8401	0.0162883	0.975896	no-change		C030037D09Rik	chr11	88717802	88719803	6.25	-0.58496	0.623217	no-change		Cabp1	chr5	115193381	115195382	73.9457	-0.441376	0.118393	no-change
C530005A16Rik	chr4	116596630	116598631	139.136	-0.146335	0.495516	no-change		C130036L24Rik	chr1	86358582	86360583	25	-0.645334	0.264933	no-change		Cabp4	chr19	4143033	4145034	12.8214	-1.34503	0.0512518	no-change
C77080	chr4	129260404	129262405	65.857	-0.365185	0.254189	no-change		C130074G19Rik	chr1	184882218	184884219	214.25	-0.423879	0.0625106	no-change		Cabp7	chr11	4745778	4747779	54.9386	-0.125517	0.707997	no-change
C87436	chr6	86437372	86439373	199.148	-0.327339	0.0656576	no-change		C1d	chr11	17256592	17258593	58.25	-0.746881	0.0515849	no-change		Cabyr	chr18	12739320	12741321	72.3316	-0.397849	0.156833	no-change
C920021L13Rik	chr3	95870523	95872524	81.8652	0.0393425	0.88725	no-change		C1galt1	chr6	7843840	7845841	186	-0.541461	0.0200576	down		Cacfd1	chr2	27009591	27011592	64.3671	-0.322777	0.274089	no-change
Cab39	chr1	85792439	85794440	87.2256	-0.136644	0.615276	no-change		C1qbp	chr11	70982026	70984027	121.75	-1.05816	0.000584378	down		Cacna1a	chr8	84337637	84339638	31.2037	-0.536209	0.207695	no-change
Cabin1	chr10	75763316	75765317	121.126	0.0401293	0.865634	no-change		C1rl	chr6	124492111	124494112	169.25	-0.699579	0.00334379	down		Cacna2d2	chr9	107398610	107400611	70.8867	-0.225612	0.434382	no-change
Cables1	chr18	11838218	11840219	77.0926	-0.275746	0.335587	no-change		C2cd2l	chr9	44319285	44321286	228.25	-0.95989	9.90906e-06	down		Cacnb1	chr11	98021634	98023635	83.3131	-0.581685	0.0261964	down
Cables2	chr2	180272496	180274497	168.29	-0.0981619	0.61478	no-change		C2cd3	chr7	100371231	100373232	3.75	-1.99999	0.189522	no-change		Cacnb3	chr15	98631374	98633375	232.484	-0.167058	0.289376	no-change
Cabp1	chr5	115193381	115195382	85.9359	-0.176971	0.513287	no-change		C2cd4c	chr10	79613000	79615001	255.25	-0.712149	0.000375784	down		Cacng6	chr7	3423193	3425194	51.3831	-0.434822	0.189698	no-change
Cabp4	chr19	4143033	4145034	18.0121	-0.972915	0.120881	no-change		C2cd5	chr6	143099107	143101108	173	-0.822118	0.000449325	down		Cacul1	chr19	60579973	60581974	124.894	-0.439761	0.041369	down
Cabp7	chr11	4745778	4747779	53.9976	0.124209	0.723118	no-change		C330018D20Rik	chr18	56974368	56976369	34.25	-0.753839	0.123854	no-change		Cacybp	chr1	160211875	160213876	183.274	-0.284227	0.108865	no-change
Cabyr	chr18	12739320	12741321	96.6507	-0.155446	0.542164	no-change		C330024D21Rik	chr5	67462898	67464899	38.25	-0.398549	0.385087	no-change		Cad	chr5	31053778	31055779	114.799	-0.3027	0.172917	no-change
Cacfd1	chr2	27009591	27011592	82.8666	-0.037537	0.890673	no-change		C530005A16Rik	chr4	116596630	116598631	156.75	-0.431157	0.0829095	no-change		Cadm1	chr9	47529242	47531243	242.37	-0.170214	0.274592	no-change
Cacna1a	chr8	84337637	84339638	31.3586	-0.236032	0.594813	no-change		C77080	chr4	129260404	129262405	83.5	-0.741574	0.0202066	down		Cadm4	chr7	24481021	24483022	82.8244	-0.447643	0.097145	no-change
Cacna2d2	chr9	107398610	107400611	77.33	-0.229708	0.416599	no-change		C87436	chr6	86437372	86439373	294.25	-0.839233	1.22602e-05	down		Calb2	chr8	110167210	110169211	107.383	-0.214948	0.348962	no-change
Cacnb1	chr11	98021634	98023635	87.8412	0.124052	0.641673	no-change		C920021L13Rik	chr3	95870523	95872524	113.5	-0.836147	0.00306337	down		Calcoco2	chr11	96110964	96112965	95.4185	-0.276347	0.26033	no-change
Cacnb3	chr15	98631374	98633375	241.524	0.0404469	0.802247	no-change		Cab39	chr1	85792439	85794440	117.5	-0.872888	0.00308331	down		Cald1	chr6	34597498	34599499	17.0854	-0.957829	0.110183	no-change
Cacng6	chr7	3423193	3425194	49.5954	-0.493386	0.17551	no-change		Cabin1	chr10	75763316	75765317	197	-0.563634	0.0105055	down		Calhm2	chr19	47137294	47139295	84.2907	-0.684502	0.0101499	down
Cacul1	chr19	60579973	60581974	158.229	-0.118596	0.550659	no-change		Cables1	chr18	11838218	11840219	92	-0.924204	0.0029841	down		Calhm5	chr10	34095519	34097520	33.531	-0.443537	0.286311	no-change
Cacybp	chr1	160211875	160213876	211.077	-0.00327826	0.985021	no-change		Cables2	chr2	180272496	180274497	188	-0.559427	0.0148834	down		Calm1	chr12	100198433	100200434	89.1252	-0.252536	0.314555	no-change
Cad	chr5	31053778	31055779	159.598	-0.188054	0.341382	no-change		Cabp1	chr5	115193381	115195382	133.75	-1.19043	2.35903e-05	down		Calm2	chr17	87445935	87447936	106.184	-0.419115	0.071001	no-change
Cadm1	chr9	47529242	47531243	244.201	-0.00834439	0.958816	no-change		Cabp4	chr19	4143033	4145034	22.25	-1.04891	0.108644	no-change		Calm3	chr7	16923114	16925115	282.745	-0.141563	0.319836	no-change
Cadm4	chr7	24481021	24483022	117.143	-0.195227	0.404078	no-change		Cabp7	chr11	4745778	4747779	93.25	-0.556011	0.0758902	no-change		Calml4	chr9	62857078	62859079	25.6134	-0.396671	0.406142	no-change
Calb2	chr8	110167210	110169211	122.167	0.0666384	0.775307	no-change		Cabyr	chr18	12739320	12741321	131.75	-0.379964	0.161704	no-change		Calr	chr8	84845934	84847935	411.16	-0.313774	0.00870178	down
Calcoco2	chr11	96110964	96112965	112.106	0.175814	0.454289	no-change		Cacfd1	chr2	27009591	27011592	115.5	-0.466176	0.0934839	no-change		Calu	chr6	29347067	29349068	213.6	-0.273613	0.107642	no-change
Cald1	chr6	34597498	34599499	19.6969	0.38578	0.495356	no-change		Cacna1a	chr8	84337637	84339638	47	-0.786293	0.0594162	no-change		Camk1	chr6	113342984	113344985	51.2964	-0.653228	0.0511941	no-change
Calhm2	chr19	47137294	47139295	116.134	-0.196384	0.402015	no-change		Cacna2d2	chr9	107398610	107400611	100.25	-1.19338	0.000445886	down		Camk1d	chr2	5713515	5715516	235.769	-0.235409	0.135234	no-change
Calhm5	chr10	34095519	34097520	58.6759	-0.350976	0.293509	no-change		Cacnb1	chr11	98021634	98023635	164.75	-0.860954	0.000574559	down		Camk2b	chr11	6064748	6066749	50.7171	0.175089	0.604513	no-change
Calm1	chr12	100198433	100200434	98.2582	0.126182	0.624262	no-change		Cacnb3	chr15	98631374	98633375	354.25	-0.5714	0.00135758	down		Camk2g	chr14	20793088	20795089	73.1366	0.171029	0.541395	no-change
Calm2	chr17	87445935	87447936	130.47	-0.0212421	0.922758	no-change		Cacng6	chr7	3423193	3425194	97.25	-0.578784	0.05349	no-change		Camk2n1	chr4	138453312	138455313	62.6847	-0.477346	0.135643	no-change
Calm3	chr7	16923114	16925115	324.527	-0.011594	0.933583	no-change		Cacul1	chr19	60579973	60581974	266.5	-1.08821	9.78417e-07	down		Camkk1	chr11	73018006	73020007	146.004	-0.38009	0.0538367	no-change
Calml4	chr9	62857078	62859079	27.6089	-0.213363	0.658212	no-change		Cacybp	chr1	160211875	160213876	302.25	-0.904375	2.79119e-06	down		Camkk2	chr5	122778382	122780383	51.7018	-0.138806	0.676062	no-change
Calr	chr8	84845934	84847935	458.203	-0.133827	0.258946	no-change		Cad	chr5	31053778	31055779	223.75	-0.859544	7.3283e-05	down		Camkv	chr9	107934672	107936673	63.8779	-0.550629	0.0650335	no-change
Calu	chr6	29347067	29349068	245.503	0.125055	0.435285	no-change		Cadm1	chr9	47529242	47531243	386.5	-0.676556	9.29153e-05	down		Caml	chr13	55622003	55624004	121.339	-0.614527	0.00582117	down
Camk1	chr6	113342984	113344985	55.8377	-0.423978	0.206493	no-change		Cadm4	chr7	24481021	24483022	161.75	-0.463284	0.0519586	no-change		Camsap1	chr2	25982282	25984283	294.64	-0.192974	0.167422	no-change
Camk1d	chr2	5713515	5715516	282.054	0.1334	0.370764	no-change		Calb2	chr8	110167210	110169211	190.25	-0.231783	0.298942	no-change		Camsap2	chr1	136345104	136347105	68.2694	-0.218397	0.447209	no-change
Camk2b	chr11	6064748	6066749	48.0264	0.111786	0.758316	no-change		Calcoco2	chr11	96110964	96112965	153	-0.437064	0.0849485	no-change		Camsap3	chr8	3586291	3588292	140.478	-0.420914	0.0392831	down
Camk2g	chr14	20793088	20795089	84.9633	0.138569	0.617024	no-change		Cald1	chr6	34597498	34599499	35	-0.20645	0.665919	no-change		Camta1	chr4	151860669	151862670	383.321	-0.314426	0.0106472	down
Camk2n1	chr4	138453312	138455313	78.5847	-0.391688	0.179565	no-change		Calhm2	chr19	47137294	47139295	166.25	-0.712718	0.0030745	down		Camta2	chr11	70687105	70689106	108.843	-0.329875	0.150771	no-change
Camkk1	chr11	73018006	73020007	177.274	0.163682	0.391467	no-change		Calhm5	chr10	34095519	34097520	67.5	-0.765534	0.0388064	down		Cand1	chr10	119239055	119241056	263.623	-0.342302	0.026692	down
Camkk2	chr5	122778382	122780383	73.0554	-0.224598	0.44339	no-change		Calm1	chr12	100198433	100200434	161	-1.14011	1.11307e-05	down		Cand2	chr6	115773536	115775537	42.0047	-0.452407	0.220974	no-change
Camkv	chr9	107934672	107936673	79.2133	0.109342	0.696407	no-change		Calm2	chr17	87445935	87447936	197.25	-0.574304	0.00914543	down		Cant1	chr11	118418086	118420087	107.207	-0.343288	0.150674	no-change
Caml	chr13	55622003	55624004	121.114	-0.193713	0.411152	no-change		Calm3	chr7	16923114	16925115	412.75	-0.564601	0.000807993	down		Canx	chr11	50324673	50326674	290.609	-0.291265	0.0398663	down
Camsap1	chr2	25982282	25984283	334.006	0.0144974	0.919085	no-change		Calml4	chr9	62857078	62859079	32	-0.68907	0.169414	no-change		Cap1	chr4	122885056	122887057	262.699	-0.169051	0.253015	no-change
Camsap2	chr1	136345104	136347105	74.034	0.162242	0.574247	no-change		Calr	chr8	84845934	84847935	643.75	-0.733679	9.36034e-07	down		Capg	chr6	72543389	72545390	36.1087	-0.758417	0.0608673	no-change
Camsap3	chr8	3586291	3588292	161.718	-0.140268	0.483741	no-change		Calu	chr6	29347067	29349068	351	-0.621879	0.000461323	down		Capn1	chr19	6014825	6016826	195.543	-0.464565	0.00727667	down
Camta1	chr4	151860669	151862670	443.17	0.00287114	0.980833	no-change		Camk1	chr6	113342984	113344985	80.75	-0.514573	0.119676	no-change		Capn10	chr1	92933374	92935375	121.911	-0.330525	0.131237	no-change
Camta2	chr11	70687105	70689106	122.013	-0.0348488	0.879401	no-change		Camk1d	chr2	5713515	5715516	428.75	-0.397877	0.0165971	down		Capn11	chr17	45658325	45660326	17.1129	-1.16131	0.0555748	no-change
Cand1	chr10	119239055	119241056	312.127	-0.0491431	0.728836	no-change		Camk2b	chr11	6064748	6066749	101.75	-0.523186	0.0724734	no-change		Capn15	chr17	25984680	25986681	264.127	-0.245422	0.108222	no-change
Cand2	chr6	115773536	115775537	47.2964	-0.016728	0.963753	no-change		Camk2g	chr14	20793088	20795089	139.25	-0.972888	0.000657253	down		Capn5	chr7	98177274	98179275	92.7973	-0.448097	0.0712211	no-change
Cant1	chr11	118418086	118420087	136.811	0.0117449	0.956136	no-change		Camk2n1	chr4	138453312	138455313	136.75	-0.980263	0.000181017	down		Capn7	chr14	31335636	31337637	132.151	-0.24186	0.245741	no-change
Canx	chr11	50324673	50326674	348.882	-0.0512153	0.713342	no-change		Camkk1	chr11	73018006	73020007	227.25	-0.622093	0.00408422	down		Capns1	chr7	30197811	30199812	208.518	-0.463954	0.0053325	down
Cap1	chr4	122885056	122887057	322.509	0.0354905	0.813568	no-change		Camkk2	chr5	122778382	122780383	92.75	-0.942052	0.0033786	down		Caprin1	chr2	103796649	103798650	132.858	-0.326391	0.12299	no-change
Capg	chr6	72543389	72545390	41.5811	0.355208	0.360042	no-change		Camkv	chr9	107934672	107936673	137	-0.902351	0.000953191	down		Caprin2	chr6	148895237	148897238	185.786	-0.2299	0.201061	no-change
Capn1	chr19	6014825	6016826	228.211	-0.0869725	0.599327	no-change		Caml	chr13	55622003	55624004	183	-0.616237	0.00686248	down		Capza2	chr6	17635981	17637982	68.4484	-0.539892	0.0608154	no-change
Capn10	chr1	92933374	92935375	156.983	-0.0780072	0.703897	no-change		Camsap1	chr2	25982282	25984283	487.75	-0.512598	0.00142872	down		Capzb	chr4	139191897	139193898	139.245	-0.338592	0.0933409	no-change
Capn11	chr17	45658325	45660326	15.0193	-0.394927	0.540057	no-change		Camsap2	chr1	136345104	136347105	101	-1.14166	0.00118547	down		Car5a	chr8	121943904	121945905	18.6635	-1.94663	0.00113888	down
Capn15	chr17	25984680	25986681	320.203	-0.0483924	0.729912	no-change		Camsap3	chr8	3586291	3588292	249	-0.884179	1.41102e-05	down		Car7	chr8	104533698	104535699	106.191	-0.42568	0.0762598	no-change
Capn5	chr7	98177274	98179275	125.46	-0.171538	0.440895	no-change		Camta1	chr4	151860669	151862670	612.5	-0.597241	6.44612e-05	down		Car9	chr4	43505964	43507965	14.6305	-1.1553	0.0727232	no-change
Capn7	chr14	31335636	31337637	145.798	0.0710514	0.730256	no-change		Camta2	chr11	70687105	70689106	201.75	-0.734106	0.000839516	down		Card10	chr15	78802042	78804043	60.2013	-0.587283	0.0554344	no-change
Capns1	chr7	30197811	30199812	248.142	-0.158468	0.348545	no-change		Cand1	chr10	119239055	119241056	445.75	-0.875511	7.33295e-07	down		Card14	chr11	119306766	119308767	15.1364	-0.722688	0.25168	no-change
Caprin1	chr2	103796649	103798650	178.638	-0.0578603	0.757339	no-change		Cand2	chr6	115773536	115775537	108.5	-1.10093	0.000160497	down		Carhsp1	chr16	8671155	8673156	174.712	-0.390086	0.0353996	down
Caprin2	chr6	148895237	148897238	207.374	0.19502	0.26647	no-change		Cant1	chr11	118418086	118420087	171.25	-0.82642	0.000713614	down		Carm1	chr9	21545911	21547912	578.812	-0.28053	0.0085522	down
Capza2	chr6	17635981	17637982	76.7669	-0.0246476	0.932909	no-change		Canx	chr11	50324673	50326674	502.25	-0.992466	5.37193e-10	down		Carmil3	chr14	55490091	55492092	59.1235	-0.355768	0.254683	no-change
Capzb	chr4	139191897	139193898	165.031	-0.162839	0.411847	no-change		Cap1	chr4	122885056	122887057	383	-0.576335	0.00115175	down		Cars	chr7	143599090	143601091	97.8319	-0.853039	0.000513447	down
Car5a	chr8	121943904	121945905	18.5268	-0.460547	0.430166	no-change		Capg	chr6	72543389	72545390	65.75	-0.84629	0.0239679	down		Cars2	chr8	11549783	11551784	228.395	-0.137381	0.388866	no-change
Car7	chr8	104533698	104535699	133.814	-0.0616327	0.777016	no-change		Capn1	chr19	6014825	6016826	397.5	-0.703188	0.000143517	down		Casc3	chr11	98803903	98805904	13.1545	-1.02045	0.125633	no-change
Car9	chr4	43505964	43507965	21.5928	-0.435863	0.429934	no-change		Capn10	chr1	92933374	92935375	213.5	-0.631573	0.00340269	down		Casc4	chr2	121865968	121867969	101.534	-0.191087	0.420874	no-change
Card10	chr15	78802042	78804043	75.6796	-0.0390302	0.892864	no-change		Capn11	chr17	45658325	45660326	19.5	-0.8365	0.192769	no-change		Caskin1	chr17	24487781	24489782	48.4909	-0.431771	0.206802	no-change
Card14	chr11	119306766	119308767	19.4822	-0.870025	0.130629	no-change		Capn15	chr17	25984680	25986681	437.5	-0.734328	1.2942e-05	down		Caskin2	chr11	115812630	115814631	56.4244	-0.430847	0.171794	no-change
Carhsp1	chr16	8671155	8673156	186.462	-0.152514	0.41507	no-change		Capn5	chr7	98177274	98179275	197.25	-0.650794	0.00344152	down		Casp2	chr6	42263983	42265984	191.828	-0.338573	0.0522179	no-change
Carm1	chr9	21545911	21547912	642.96	0.0153687	0.881791	no-change		Capn7	chr14	31335636	31337637	186	-0.662965	0.00625957	down		Casp6	chr3	129900423	129902424	46.9097	-0.774438	0.0266749	down
Carmil3	chr14	55490091	55492092	88.5233	-0.0342681	0.939209	no-change		Capns1	chr7	30197811	30199812	383.25	-0.304153	0.0795314	no-change		Casp8ap2	chr4	32614471	32616472	219.185	-0.156286	0.34187	no-change
Cars	chr7	143599090	143601091	112.917	-0.226559	0.333859	no-change		Caprin1	chr2	103796649	103798650	258.75	-0.919196	4.49075e-06	down		Casp9	chr4	141792610	141794611	219.308	-0.213826	0.190531	no-change
Cars2	chr8	11549783	11551784	249.242	0.0789731	0.622737	no-change		Caprin2	chr6	148895237	148897238	380.75	-0.653184	0.000163273	down		Cast	chr13	74807810	74809811	207.374	-0.343924	0.0462482	down
Casc3	chr11	98803903	98805904	20.1807	-0.224161	0.690071	no-change		Capza2	chr6	17635981	17637982	107.5	-1.00504	0.00241093	down		Castor2	chr5	134098709	134100710	55.423	-0.23015	0.474805	no-change
Casc4	chr2	121865968	121867969	125.533	-0.0788179	0.729599	no-change		Capzb	chr4	139191897	139193898	309.5	-1.19695	1.0749e-08	down		Casz1	chr4	148803427	148805428	73.3662	-0.345002	0.241002	no-change
Caskin1	chr17	24487781	24489782	59.9229	0.0586957	0.855006	no-change		Car5a	chr8	121943904	121945905	23.25	-1.60572	0.00821096	down		Cat	chr2	103484160	103486161	88.1196	-0.431093	0.0918609	no-change
Caskin2	chr11	115812630	115814631	56.9987	0.207178	0.530943	no-change		Car7	chr8	104533698	104535699	184	-1.01178	4.51003e-05	down		Catsperd	chr17	56627149	56629150	27.9965	-0.771239	0.0884294	no-change
Casp2	chr6	42263983	42265984	204.854	-0.049175	0.778535	no-change		Car9	chr4	43505964	43507965	24.5	-0.658962	0.247967	no-change		Cavin1	chr11	100969887	100971888	85.3175	-0.737638	0.0044881	down
Casp6	chr3	129900423	129902424	66.7168	-0.197645	0.523085	no-change		Card10	chr15	78802042	78804043	106.5	-1.07689	0.000636572	down		Cbarp	chr10	80138365	80140366	61.3113	-0.227865	0.459935	no-change
Casp8ap2	chr4	32614471	32616472	258.36	0.0982198	0.538823	no-change		Card14	chr11	119306766	119308767	21.25	-1.10309	0.0735744	no-change		Cbfa2t2	chr2	154435479	154437480	116.388	-0.193218	0.378619	no-change
Casp9	chr4	141792610	141794611	266.154	0.076217	0.61913	no-change		Carhsp1	chr16	8671155	8673156	275.75	-0.413511	0.0339597	down		Cbfb	chr8	105169672	105171673	160.329	-0.172504	0.368344	no-change
Cast	chr13	74807810	74809811	241.694	-0.0207187	0.898864	no-change		Carm1	chr9	21545911	21547912	909.25	-0.451898	0.000992105	down		Cbl	chr9	44233049	44235050	208.9	-0.334976	0.04632	down
Castor2	chr5	134098709	134100710	72.5386	0.0482155	0.870653	no-change		Carmil3	chr14	55490091	55492092	122.25	-0.494535	0.0688192	no-change		Cblb	chr16	52030223	52032224	234.748	-0.186799	0.231059	no-change
Casz1	chr4	148803427	148805428	79.5509	-0.279519	0.338924	no-change		Cars	chr7	143599090	143601091	195.75	-0.586498	0.00848063	down		Cblc	chr7	19795809	19797810	108.289	-0.161874	0.484965	no-change
Cat	chr2	103484160	103486161	109.841	-0.0402369	0.867385	no-change		Cars2	chr8	11549783	11551784	313	-0.863794	0.106162	no-change		Cbll1	chr12	31498557	31500558	213.43	0.0382539	0.825109	no-change
Catsperd	chr17	56627149	56629150	30.6895	0.277852	0.536646	no-change		Casc3	chr11	98803903	98805904	19.75	-1.28379	0.0465226	down		Cbln3	chr14	55883392	55885393	4.43561	-1.41722	0.224832	no-change
Cavin1	chr11	100969887	100971888	90.573	-0.260614	0.330122	no-change		Casc4	chr2	121865968	121867969	190	-0.893085	0.000126034	down		Cbr3	chr16	93682213	93684214	202.156	-0.654682	0.000157563	down
Cavin4	chr4	48662512	48664513	8.14217	-0.890015	0.329229	no-change		Caskin1	chr17	24487781	24489782	77.25	-1.0635	0.00164438	down		Cbr4	chr8	61486732	61488733	35.6135	-1.01282	0.0133496	down
Cbarp	chr10	80138365	80140366	74.6433	-0.198392	0.495325	no-change		Caskin2	chr11	115812630	115814631	109.5	-0.941106	0.001258	down		Cbs	chr17	31636199	31638200	142.533	-0.32496	0.116807	no-change
Cbfa2t2	chr2	154435479	154437480	150.075	0.184625	0.369487	no-change		Casp2	chr6	42263983	42265984	352.25	-0.561961	0.0018652	down		Cbwd1	chr19	24960601	24962602	144.669	-0.264853	0.182101	no-change
Cbfb	chr8	105169672	105171673	179.017	-0.168851	0.390735	no-change		Casp3	chr8	46616289	46618290	6.25	-1.36257	0.232151	no-change		Cbx1	chr11	96788157	96790158	103.515	-0.362303	0.127504	no-change
Cbl	chr9	44233049	44235050	236.595	-0.0637815	0.695549	no-change		Casp6	chr3	129900423	129902424	82	-0.389411	0.231779	no-change		Cbx2	chr11	119021960	119023961	82.4399	-0.240457	0.357392	no-change
Cblb	chr16	52030223	52032224	269.249	-0.00218954	0.98873	no-change		Casp8ap2	chr4	32614471	32616472	363.25	-0.677426	0.000223451	down		Cbx3	chr6	51469528	51471529	21.6269	0.614701	0.249692	no-change
Cblc	chr7	19795809	19797810	136.862	0.121738	0.568885	no-change		Casp9	chr4	141792610	141794611	346	-0.613687	0.000618557	down		Cbx4	chr11	119085221	119087222	90.2116	0.0310566	0.902994	no-change
Cbll1	chr12	31498557	31500558	250.839	0.208555	0.190474	no-change		Cast	chr13	74807810	74809811	309.5	-0.733238	9.82832e-05	down		Cbx5	chr15	103238816	103240817	14.6958	-0.805626	0.213561	no-change
Cbln3	chr14	55883392	55885393	6.00536	0.308116	0.762065	no-change		Castor2	chr5	134098709	134100710	105.5	-0.726036	0.0122833	down		Cbx7	chr15	79970119	79972120	105.874	-0.15549	0.504286	no-change
Cbr3	chr16	93682213	93684214	248.157	-0.307768	0.0539669	no-change		Casz1	chr4	148803427	148805428	136	-0.81674	0.00234633	down		Cby1	chr15	79658197	79660198	4.06727	-2.86684	0.05146	no-change
Cbr4	chr8	61486732	61488733	52.5687	-0.0205351	0.952175	no-change		Cat	chr2	103484160	103486161	182.5	-0.819792	0.000356739	down		Cc2d1b	chr4	108618938	108620939	231.672	-0.0924914	0.584801	no-change
Cbs	chr17	31636199	31638200	157.935	0.00778236	0.968977	no-change		Catsperd	chr17	56627149	56629150	59.75	-0.910362	0.0153927	down		Ccar1	chr10	62791231	62793232	172.843	-0.290079	0.118473	no-change
Cbwd1	chr19	24960601	24962602	180.709	-0.127794	0.493545	no-change		Cavin1	chr11	100969887	100971888	189	-0.556393	0.0130469	down		Ccdc102a	chr8	94917098	94919099	172.973	-0.380688	0.0366358	down
Cbx1	chr11	96788157	96790158	116.638	-0.0309941	0.894551	no-change		Cavin4	chr4	48662512	48664513	4.25	-0.51457	0.701549	no-change		Ccdc105	chr10	78752065	78754066	43.2802	-0.342478	0.367538	no-change
Cbx2	chr11	119021960	119023961	102.817	0.0309775	0.901757	no-change		Cbarp	chr10	80138365	80140366	137.5	-1.01577	0.000105802	down		Ccdc112	chr18	46310928	46312929	87.3181	-0.169275	0.504082	no-change
Cbx3	chr6	51469528	51471529	31.9577	-0.199378	0.663554	no-change		Cbfa2t2	chr2	154435479	154437480	228.5	-0.892391	5.30039e-05	down		Ccdc113	chr8	95533083	95535084	94.1634	-0.293719	0.22979	no-change
Cbx4	chr11	119085221	119087222	95.7398	-0.110365	0.67373	no-change		Cbfb	chr8	105169672	105171673	301	-1.0072	1.80986e-06	down		Ccdc114	chr7	45923213	45925214	350.25	-0.4026	0.00219278	down
Cbx5	chr15	103238816	103240817	13.4819	-0.123268	0.854857	no-change		Cbl	chr9	44233049	44235050	347.25	-0.789838	1.00636e-05	down		Ccdc116	chr16	17146229	17148230	121.277	-0.335186	0.135589	no-change
Cbx7	chr15	79970119	79972120	132.723	-0.196689	0.379652	no-change		Cblb	chr16	52030223	52032224	389.25	-0.522678	0.00240958	down		Ccdc117	chr11	5541187	5543188	113.936	-0.327228	0.143304	no-change
Cc2d1b	chr4	108618938	108620939	252.176	-0.0441655	0.782157	no-change		Cblc	chr7	19795809	19797810	207.5	-0.679767	0.00188264	down		Ccdc12	chr9	110655501	110657502	126.792	-0.334708	0.142408	no-change
Ccar1	chr10	62791231	62793232	214.715	0.0812387	0.634139	no-change		Cbll1	chr12	31498557	31500558	347.5	-0.486138	0.00802435	down		Ccdc124	chr8	70872935	70874936	193.993	-0.183283	0.284362	no-change
Ccdc102a	chr8	94917098	94919099	188.905	0.00661986	0.971354	no-change		Cbln3	chr14	55883392	55885393	7.25	-1.9386	0.0784161	no-change		Ccdc125	chr13	100668771	100670772	54.8738	-0.475516	0.152375	no-change
Ccdc105	chr10	78752065	78754066	48.7655	-0.125788	0.740232	no-change		Cbr3	chr16	93682213	93684214	292.5	-0.730393	0.000144586	down		Ccdc126	chr6	49318272	49320273	228.56	-0.186106	0.239534	no-change
Ccdc112	chr18	46310928	46312929	94.3904	-0.191086	0.501343	no-change		Cbr4	chr8	61486732	61488733	57.75	-0.517607	0.17315	no-change		Ccdc130	chr8	84269380	84271381	214.987	-0.268873	0.114189	no-change
Ccdc113	chr8	95533083	95535084	101.958	-0.00655232	0.979026	no-change		Cbs	chr17	31636199	31638200	239.25	-0.787847	0.000131669	down		Ccdc134	chr15	82126920	82128921	103.898	-0.329797	0.163355	no-change
Ccdc114	chr7	45923213	45925214	380.987	0.132024	0.312331	no-change		Cbwd1	chr19	24960601	24962602	240.5	-0.521496	0.0159306	down		Ccdc137	chr11	120457113	120459114	47.0907	-0.866476	0.01841	down
Ccdc116	chr16	17146229	17148230	134.06	0.29972	0.168079	no-change		Cbx1	chr11	96788157	96790158	214.25	-1.19126	6.23466e-07	down		Ccdc14	chr16	34689614	34691615	104.73	-0.481185	0.0485967	down
Ccdc117	chr11	5541187	5543188	139.997	-0.24715	0.243444	no-change		Cbx2	chr11	119021960	119023961	139.5	-0.739724	0.00544162	down		Ccdc142	chr6	83100599	83102600	97.4378	-0.292853	0.241464	no-change
Ccdc12	chr9	110655501	110657502	144.708	-0.183948	0.391099	no-change		Cbx3	chr6	51469528	51471529	57.75	-1.44668	0.112723	no-change		Ccdc15	chr9	37347432	37349433	100.499	-0.0493674	0.838298	no-change
Ccdc124	chr8	70872935	70874936	245.437	0.0472282	0.769492	no-change		Cbx4	chr11	119085221	119087222	162.25	-0.797757	0.000959285	down		Ccdc154	chr17	25161459	25163460	18.6854	-1.63689	0.00509296	down
Ccdc125	chr13	100668771	100670772	78.7544	-0.110949	0.697213	no-change		Cbx5	chr15	103238816	103240817	26.25	-0.818161	0.138462	no-change		Ccdc155	chr7	45203892	45205893	74.6573	-0.530942	0.0536928	no-change
Ccdc126	chr6	49318272	49320273	259.226	0.070225	0.657728	no-change		Cbx7	chr15	79970119	79972120	190	-0.918183	7.21515e-05	down		Ccdc160	chrX	52790198	52792199	46.3233	-0.745993	0.0334328	down
Ccdc130	chr8	84269380	84271381	252.449	-0.0662012	0.684517	no-change		Cby1	chr15	79658197	79660198	4.5	-0.999996	0.444861	no-change		Ccdc167	chr17	29716019	29718020	65.5563	-0.63367	0.0325455	down
Ccdc134	chr15	82126920	82128921	125.983	-0.160162	0.470088	no-change		Cc2d1b	chr4	108618938	108620939	341.25	-0.836501	4.56301e-06	down		Ccdc177	chr12	80759687	80761688	43.8947	-0.351108	0.33039	no-change
Ccdc137	chr11	120457113	120459114	62.2941	-0.0842576	0.789078	no-change		Ccar1	chr10	62791231	62793232	297.25	-0.689913	0.000278378	down		Ccdc191	chr16	43888798	43890799	235.156	-0.183455	0.261792	no-change
Ccdc14	chr16	34689614	34691615	108.565	0.00591461	0.980252	no-change		Ccdc102a	chr8	94917098	94919099	265.75	-0.512925	0.00990152	down		Ccdc22	chrX	7604517	7606518	18.8524	-0.602244	0.274992	no-change
Ccdc142	chr6	83100599	83102600	119.299	-0.0268019	0.910706	no-change		Ccdc105	chr10	78752065	78754066	67.5	-0.765534	0.0316055	down		Ccdc24	chr4	117871229	117873230	29.993	-1.1331	0.0107158	down
Ccdc15	chr9	37347432	37349433	111.118	0.0142354	0.952531	no-change		Ccdc112	chr18	46310928	46312929	147.5	-0.909234	0.000826905	down		Ccdc25	chr14	65836300	65838301	50.2197	-0.214769	0.526215	no-change
Ccdc154	chr17	25161459	25163460	24.7288	-0.312396	0.552009	no-change		Ccdc113	chr8	95533083	95535084	111.25	-0.136265	0.62819	no-change		Ccdc32	chr2	119028393	119030394	48.0052	-0.582251	0.0894459	no-change
Ccdc155	chr7	45203892	45205893	84.4873	0.197801	0.464634	no-change		Ccdc114	chr7	45923213	45925214	501.75	-0.536599	0.000743228	down		Ccdc34	chr2	110016960	110018961	65.7702	-0.343631	0.252276	no-change
Ccdc160	chrX	52790198	52792199	51.0287	-0.503046	0.171322	no-change		Ccdc116	chr16	17146229	17148230	217	-0.401473	0.0588631	no-change		Ccdc38	chr10	93539630	93541631	35.9746	-0.270597	0.494645	no-change
Ccdc167	chr17	29716019	29718020	80.0438	-0.00536637	0.985239	no-change		Ccdc117	chr11	5541187	5543188	190.25	-0.603945	0.00746773	down		Ccdc39	chr3	33843301	33845302	21.0186	-0.795686	0.127658	no-change
Ccdc177	chr12	80759687	80761688	51.3376	-0.104049	0.770363	no-change		Ccdc12	chr9	110655501	110657502	192.75	-0.941448	8.7809e-05	down		Ccdc43	chr11	102696782	102698783	63.4262	-0.450794	0.139105	no-change
Ccdc191	chr16	43888798	43890799	277.98	0.141611	0.351305	no-change		Ccdc124	chr8	70872935	70874936	316.5	-0.740613	0.000239924	down		Ccdc47	chr11	106215344	106217345	6.69382	-1.3043	0.167561	no-change
Ccdc22	chrX	7604517	7606518	23.3129	-0.415595	0.421282	no-change		Ccdc125	chr13	100668771	100670772	98.75	-0.770177	0.00937728	down		Ccdc51	chr9	109081491	109083492	83.6046	-0.692894	0.00831406	down
Ccdc24	chr4	117871229	117873230	32.4797	-0.460558	0.318344	no-change		Ccdc126	chr6	49318272	49320273	345	-0.541531	0.00260941	down		Ccdc57	chr11	120931872	120933873	41.1753	-0.304303	0.417347	no-change
Ccdc25	chr14	65836300	65838301	55.9816	0.0112084	0.973075	no-change		Ccdc130	chr8	84269380	84271381	310	-0.78182	3.45039e-05	down		Ccdc6	chr10	70096119	70098120	101.586	-0.269046	0.256563	no-change
Ccdc32	chr2	119028393	119030394	54.9311	0.00620156	0.985219	no-change		Ccdc134	chr15	82126920	82128921	172	-0.754887	0.0012843	down		Ccdc61	chr7	18909415	18911416	146.754	-0.445156	0.0285201	down
Ccdc34	chr2	110016960	110018961	82.3151	-0.258417	0.349044	no-change		Ccdc137	chr11	120457113	120459114	88.75	-0.635946	0.0410464	down		Ccdc66	chr14	27507460	27509461	83.7185	-0.350128	0.176443	no-change
Ccdc38	chr10	93539630	93541631	38.8872	0.39073	0.347641	no-change		Ccdc14	chr16	34689614	34691615	171	-0.777607	0.00107137	down		Ccdc68	chr18	69924464	69926465	71.782	-0.323751	0.262086	no-change
Ccdc39	chr3	33843301	33845302	22.06	0.0932865	0.85986	no-change		Ccdc142	chr6	83100599	83102600	189.5	-0.658308	0.00371422	down		Ccdc71	chr9	108459525	108461526	37.6982	-0.0904286	0.813381	no-change
Ccdc43	chr11	102696782	102698783	90.3231	-0.0796253	0.761263	no-change		Ccdc15	chr9	37347432	37349433	144	-0.403355	0.113212	no-change		Ccdc84	chr9	44417569	44419570	81.1853	-0.208889	0.441712	no-change
Ccdc47	chr11	106215344	106217345	4.95997	-0.813914	0.468274	no-change		Ccdc154	chr17	25161459	25163460	23.25	-1.44361	0.0183042	down		Ccdc85c	chr12	108274425	108276426	247.812	-0.431456	0.00456928	down
Ccdc51	chr9	109081491	109083492	111.486	-0.0674465	0.779407	no-change		Ccdc155	chr7	45203892	45205893	115.75	-0.497186	0.0710714	no-change		Ccdc86	chr19	10948266	10950267	69.1368	-0.441139	0.122617	no-change
Ccdc57	chr11	120931872	120933873	54.3863	0.00826332	0.981245	no-change		Ccdc160	chrX	52790198	52792199	85	-0.746025	0.019924	down		Ccdc88a	chr11	29372656	29374657	113.587	-0.0241732	0.920782	no-change
Ccdc6	chr10	70096119	70098120	128.497	-0.00141333	0.994894	no-change		Ccdc167	chr17	29716019	29718020	113	-0.784832	0.00601028	down		Ccdc88b	chr19	6857211	6859212	9.94903	-1.29617	0.0948544	no-change
Ccdc61	chr7	18909415	18911416	173.181	-0.0601959	0.750879	no-change		Ccdc177	chr12	80759687	80761688	71	-0.726138	0.0359657	down		Ccdc88c	chr12	101028056	101030057	160.673	-0.113626	0.559376	no-change
Ccdc66	chr14	27507460	27509461	100.666	-0.168732	0.502325	no-change		Ccdc191	chr16	43888798	43890799	352.5	-0.576441	0.00114655	down		Ccdc9	chr7	16285790	16287791	365.973	-0.436985	0.000578229	down
Ccdc68	chr18	69924464	69926465	88.4797	-0.293558	0.271296	no-change		Ccdc22	chrX	7604517	7606518	33.5	-0.74846	0.127129	no-change		Ccdc90b	chr7	92560147	92562148	194.441	-0.264578	0.127702	no-change
Ccdc71	chr9	108459525	108461526	43.5678	-0.163615	0.664234	no-change		Ccdc24	chr4	117871229	117873230	39.5	-0.367208	0.420766	no-change		Ccdc92	chr5	124861424	124863425	5.71868	-0.475636	0.631063	no-change
Ccdc84	chr9	44417569	44419570	89.329	0.0179542	0.945789	no-change		Ccdc25	chr14	65836300	65838301	84.75	-1.01919	0.00147576	down		Ccdc92b	chr11	74618603	74620604	59.0687	-0.148807	0.63453	no-change
Ccdc85c	chr12	108274425	108276426	313.549	0.09653	0.511997	no-change		Ccdc32	chr2	119028393	119030394	78	-0.678071	0.0443194	down		Ccdc93	chr1	121430047	121432048	64.984	-0.271695	0.370111	no-change
Ccdc86	chr19	10948266	10950267	80.52	-0.0376323	0.894704	no-change		Ccdc34	chr2	110016960	110018961	113	-0.90995	0.0012903	down		Ccdc97	chr7	25718088	25720089	52.291	-0.215562	0.514387	no-change
Ccdc88a	chr11	29372656	29374657	150.138	0.0366623	0.86042	no-change		Ccdc38	chr10	93539630	93541631	61	-0.165737	0.654053	no-change		Cchcr1	chr17	35516098	35518099	211.227	0.0666822	0.6859	no-change
Ccdc88b	chr19	6857211	6859212	17.5212	-0.903271	0.14246	no-change		Ccdc39	chr3	33843301	33845302	23	-0.770517	0.193254	no-change		Cckbr	chr7	105424815	105426816	88.4174	-0.155208	0.536512	no-change
Ccdc88c	chr12	101028056	101030057	181.896	-0.16043	0.410521	no-change		Ccdc43	chr11	102696782	102698783	113.5	-1.15047	4.64091e-05	down		Ccm2	chr11	6545885	6547886	175.887	-0.0586762	0.750533	no-change
Ccdc9	chr7	16285790	16287791	412.329	0.0471946	0.706403	no-change		Ccdc47	chr11	106215344	106217345	13.75	-1.2854	0.0948139	no-change		Ccna2	chr3	36571150	36573151	238.036	-0.249251	0.109593	no-change
Ccdc90b	chr7	92560147	92562148	239.8	-0.116999	0.478902	no-change		Ccdc51	chr9	109081491	109083492	175.25	-1.10947	2.59623e-06	down		Ccnb1	chr13	100785570	100787571	139.879	0.0611062	0.76092	no-change
Ccdc92	chr5	124861424	124863425	7.10339	-0.10961	0.908375	no-change		Ccdc57	chr11	120931872	120933873	69.5	-0.632695	0.0695522	no-change		Ccnb2	chr9	70420547	70422548	71.8796	-0.16387	0.556211	no-change
Ccdc92b	chr11	74618603	74620604	71.8028	0.201725	0.500019	no-change		Ccdc6	chr10	70096119	70098120	192.25	-1.08815	7.50393e-05	down		Ccnc	chr4	21726724	21728725	137.224	-0.401944	0.0477329	down
Ccdc93	chr1	121430047	121432048	86.24	-0.0474751	0.86195	no-change		Ccdc61	chr7	18909415	18911416	242.5	-0.616016	0.00448061	down		Ccnd1	chr7	144938869	144940870	98.0659	-0.204219	0.412214	no-change
Ccdc97	chr7	25718088	25720089	69.0346	-0.37639	0.221686	no-change		Ccdc66	chr14	27507460	27509461	150.5	-0.868916	0.000677602	down		Ccnd3	chr17	47504049	47506050	65.8594	-0.754408	0.0137422	down
Cchcr1	chr17	35516098	35518099	243.442	0.194539	0.232271	no-change		Ccdc68	chr18	69924464	69926465	141.25	-0.616952	0.0162531	down		Ccndbp1	chr2	121007401	121009402	75.0883	-0.434479	0.113397	no-change
Cckbr	chr7	105424815	105426816	102.79	-0.188583	0.449138	no-change		Ccdc71	chr9	108459525	108461526	64.75	-0.933657	0.0107165	down		Ccne1	chr7	38106534	38108535	169.911	-0.27329	0.14621	no-change
Ccl25	chr8	4324208	4326209	3.9418	-1.05632	0.405298	no-change		Ccdc77	chr6	120363374	120365375	6.5	-3.58495	0.0111207	down		Ccne2	chr4	11190352	11192353	191.293	-0.0453001	0.794002	no-change
Ccm2	chr11	6545885	6547886	194.087	-0.218971	0.22731	no-change		Ccdc84	chr9	44417569	44419570	141	-0.931468	0.000285201	down		Ccnf	chr17	24250409	24252410	300.123	-0.164795	0.248066	no-change
Ccna2	chr3	36571150	36573151	304.503	-0.244214	0.0933279	no-change		Ccdc85c	chr12	108274425	108276426	409.75	-0.694399	4.4328e-05	down		Ccng1	chr11	40754311	40756312	176.956	-0.0961713	0.590342	no-change
Ccnb1	chr13	100785570	100787571	155.176	0.141658	0.478463	no-change		Ccdc86	chr19	10948266	10950267	125.25	-0.847101	0.00200586	down		Ccng2	chr5	93266255	93268256	168.367	-0.361406	0.0505701	no-change
Ccnb2	chr9	70420547	70422548	97.0712	-0.14517	0.587561	no-change		Ccdc88a	chr11	29372656	29374657	191.5	-1.16721	2.39368e-05	down		Ccnh	chr13	85188406	85190407	83.5375	-0.318855	0.225464	no-change
Ccnc	chr4	21726724	21728725	162.279	0.146139	0.483452	no-change		Ccdc88b	chr19	6857211	6859212	14.25	-0.45943	0.531592	no-change		Ccnj	chr19	40830277	40832278	81.3284	-0.160495	0.55512	no-change
Ccnd1	chr7	144938869	144940870	106.566	0.0915785	0.706672	no-change		Ccdc88c	chr12	101028056	101030057	237.5	-0.610318	0.00348822	down		Ccnjl	chr11	43527782	43529783	81.6517	0.137564	0.598127	no-change
Ccnd3	chr17	47504049	47506050	70.8732	0.135235	0.651062	no-change		Ccdc9	chr7	16285790	16287791	575	-0.687661	1.15596e-05	down		Ccnl1	chr3	65957249	65959250	89.3328	-0.185073	0.460458	no-change
Ccndbp1	chr2	121007401	121009402	82.7027	-0.230632	0.404346	no-change		Ccdc90b	chr7	92560147	92562148	282.5	-0.735604	0.000136134	down		Ccnl2	chr4	155811487	155813488	124.912	-0.144547	0.49575	no-change
Ccne1	chr7	38106534	38108535	188.365	0.00764139	0.967176	no-change		Ccdc92	chr5	124861424	124863425	9.25	0.0780038	0.93274	no-change		Ccnt1	chr15	98569923	98571924	15.8238	-0.248052	0.685963	no-change
Ccne2	chr4	11190352	11192353	211.033	0.0602615	0.731757	no-change		Ccdc92b	chr11	74618603	74620604	141.25	-0.703018	0.00665922	down		Ccny	chr18	9449150	9451151	218.394	-0.0876425	0.589937	no-change
Ccnf	chr17	24250409	24252410	369.661	-0.00265906	0.98375	no-change		Ccdc93	chr1	121430047	121432048	110.25	-0.549607	0.0511322	no-change		Ccp110	chr7	118711550	118713551	67.2407	-0.458283	0.114943	no-change
Ccng1	chr11	40754311	40756312	259.734	-0.263652	0.0916616	no-change		Ccdc97	chr7	25718088	25720089	78.5	-0.31366	0.336937	no-change		Ccpg1	chr9	72984427	72986428	128.727	-0.40299	0.0627814	no-change
Ccng2	chr5	93266255	93268256	198.059	0.219488	0.216884	no-change		Cchcr1	chr17	35516098	35518099	344	-0.0209696	0.909141	no-change		Ccs	chr19	4838332	4840333	128.464	-0.651401	0.00204277	down
Ccnh	chr13	85188406	85190407	99.8769	0.279074	0.278192	no-change		Cckbr	chr7	105424815	105426816	125.25	-0.435215	0.111903	no-change		Ccser2	chr14	36967777	36969778	118.097	-0.721618	0.00133535	down
Ccnj	chr19	40830277	40832278	91.4111	0.184726	0.525828	no-change		Ccl25	chr8	4324208	4326209	7.5	-2	0.0664031	no-change		Cct2	chr10	117062814	117064815	125.393	-0.196132	0.380501	no-change
Ccnjl	chr11	43527782	43529783	81.0451	-0.0500956	0.857378	no-change		Ccm2	chr11	6545885	6547886	270.25	-0.548352	0.00493967	down		Cct3	chr3	88296114	88298115	229.561	-0.307022	0.0627949	no-change
Ccnl1	chr3	65957249	65959250	125.62	-0.16267	0.466826	no-change		Ccna2	chr3	36571150	36573151	407.5	-0.791037	4.5233e-06	down		Cct4	chr11	22989517	22991518	82.9535	-0.226562	0.384095	no-change
Ccnl2	chr4	155811487	155813488	134.028	-0.130453	0.54938	no-change		Ccnb1	chr13	100785570	100787571	305.25	-0.596788	0.00149106	down		Cct5	chr15	31600804	31602805	3.98988	0.174184	0.888224	no-change
Ccnt1	chr15	98569923	98571924	19.3682	-0.00960577	0.986578	no-change		Ccnb2	chr9	70420547	70422548	136.75	-1.00396	0.000112751	down		Cct7	chr6	85450512	85452513	350.704	-0.20585	0.11558	no-change
Ccny	chr18	9449150	9451151	273.704	0.152437	0.337527	no-change		Ccnc	chr4	21726724	21728725	216.75	-0.730756	0.00116517	down		Ccz1	chr5	144013853	144015854	55.3677	-0.32861	0.305123	no-change
Ccp110	chr7	118711550	118713551	87.8501	0.00817772	0.975777	no-change		Ccnd1	chr7	144938869	144940870	209.25	-0.699395	0.00119554	down		Cd164	chr10	41518412	41520413	208.27	-0.344354	0.0393362	down
Ccpg1	chr9	72984427	72986428	157.823	0.0381036	0.847937	no-change		Ccnd3	chr17	47504049	47506050	138	-0.748127	0.00568278	down		Cd164l2	chr4	133211373	133213374	78.4106	-0.41309	0.125752	no-change
Ccs	chr19	4838332	4840333	162.035	-0.132794	0.497962	no-change		Ccndbp1	chr2	121007401	121009402	134.25	-0.822152	0.00189127	down		Cd22	chr7	30879269	30881270	10.9817	-1.61918	0.191444	no-change
Ccser2	chr14	36967777	36969778	141.161	0.0297053	0.887349	no-change		Ccne1	chr7	38106534	38108535	309.75	-0.937566	1.55119e-05	down		Cd24a	chr10	43578167	43580168	134.555	-0.117816	0.56807	no-change
Cct2	chr10	117062814	117064815	114.541	0.0157398	0.950374	no-change		Ccne2	chr4	11190352	11192353	325.5	-0.766591	0.000326128	down		Cd2ap	chr17	42875389	42877390	77.9638	0.211491	0.432432	no-change
Cct3	chr3	88296114	88298115	249.626	-0.0393727	0.805947	no-change		Ccnf	chr17	24250409	24252410	508.75	-0.903223	1.97917e-08	down		Cd302	chr2	60283488	60285489	30.7405	-0.445074	0.301075	no-change
Cct4	chr11	22989517	22991518	106.046	-0.160195	0.513988	no-change		Ccng1	chr11	40754311	40756312	378.75	-1.17061	4.38612e-11	down		Cd320	chr17	33842089	33844090	72.3157	-0.609086	0.0307627	down
Cct5	chr15	31600804	31602805	4.43566	0.720235	0.550982	no-change		Ccng2	chr5	93266255	93268256	310.5	-0.350186	0.0674421	no-change		Cd37	chr7	45238115	45240116	74.6177	-0.392886	0.153551	no-change
Cct6a	chr5	129785996	129787997	7.36651	-0.142767	0.888313	no-change		Ccnh	chr13	85188406	85190407	136.75	-0.944958	0.000267677	down		Cd40	chr2	165054625	165056626	44.9735	-0.366485	0.30484	no-change
Cct7	chr6	85450512	85452513	409.144	0.0690692	0.588384	no-change		Ccnj	chr19	40830277	40832278	127.25	-0.882506	0.00123088	down		Cd74	chr18	60802846	60804847	28.2441	-0.181759	0.681421	no-change
Ccz1	chr5	144013853	144015854	62.7824	-0.0407608	0.899803	no-change		Ccnjl	chr11	43527782	43529783	142.5	-0.616671	0.0148958	down		Cd81	chr7	143051737	143053738	7.91873	-0.442054	0.60199	no-change
Cd164	chr10	41518412	41520413	236.593	0.0160208	0.923442	no-change		Ccnl1	chr3	65957249	65959250	166.75	-0.993516	3.14626e-05	down		Cd9	chr6	125493791	125495792	75.1242	-0.645661	0.019777	down
Cd164l2	chr4	133211373	133213374	96.518	-0.351691	0.168956	no-change		Ccnl2	chr4	155811487	155813488	211.25	-0.772589	0.00048757	down		Cdadc1	chr14	59596939	59598940	36.8468	-0.651912	0.106641	no-change
Cd22	chr7	30879269	30881270	16.1769	0.00744038	0.990578	no-change		Ccnt1	chr15	98569923	98571924	27.25	-0.345774	0.533578	no-change		Cdc14b	chr13	64273988	64275989	100.748	-0.0754933	0.748457	no-change
Cd24a	chr10	43578167	43580168	149.315	-0.19062	0.350597	no-change		Ccny	chr18	9449150	9451151	313.5	-0.892579	0.000153393	down		Cdc16	chr8	13756674	13758675	103.971	-0.35632	0.136158	no-change
Cd2ap	chr17	42875389	42877390	84.8156	0.0442964	0.869443	no-change		Ccp110	chr7	118711550	118713551	113.75	-0.827323	0.00374506	down		Cdc23	chr18	34650735	34652736	102.85	-0.311613	0.183736	no-change
Cd302	chr2	60283488	60285489	41.0862	0.194592	0.630829	no-change		Ccpg1	chr9	72984427	72986428	221.25	-1.00734	2.66837e-06	down		Cdc25a	chr9	109874577	109876578	157.081	-0.466488	0.0159908	down
Cd320	chr17	33842089	33844090	97.7697	0.193453	0.44309	no-change		Ccs	chr19	4838332	4840333	214.5	-0.720846	0.000940742	down		Cdc25c	chr18	34750533	34752534	106.337	-0.546976	0.0183709	down
Cd37	chr7	45238115	45240116	88.9452	-0.119687	0.651255	no-change		Ccser2	chr14	36967777	36969778	201.75	-0.772353	0.000685115	down		Cdc26	chr4	62407642	62409643	5.03225	-1.69051	0.136796	no-change
Cd40	chr2	165054625	165056626	49.504	0.142379	0.686378	no-change		Cct2	chr10	117062814	117064815	208.75	-0.506185	0.0223604	down		Cdc34	chr10	79681193	79683194	235.696	-0.427282	0.00654941	down
Cd47	chr16	49799531	49801532	6.40546	-0.0210403	0.984207	no-change		Cct3	chr3	88296114	88298115	389.5	-0.741906	1.96025e-05	down		Cdc37	chr9	21148982	21150983	104.51	-0.204446	0.380132	no-change
Cd74	chr18	60802846	60804847	29.1818	-0.080411	0.86634	no-change		Cct4	chr11	22989517	22991518	162.25	-0.973406	5.35324e-05	down		Cdc37l1	chr19	28989379	28991380	72.318	-0.84899	0.00319543	down
Cd81	chr7	143051737	143053738	7.55882	-1.01252	0.285621	no-change		Cct5	chr15	31600804	31602805	10	-2	0.0384301	down		Cdc42	chr4	137356720	137358721	82.3177	-0.155675	0.552526	no-change
Cd9	chr6	125493791	125495792	90.366	-0.491168	0.064155	no-change		Cct6a	chr5	129785996	129787997	10	-0.893083	0.311705	no-change		Cdc42bpa	chr1	179959583	179961584	23.9703	0.248079	0.616429	no-change
Cdadc1	chr14	59596939	59598940	50.5034	0.166568	0.634868	no-change		Cct7	chr6	85450512	85452513	583.75	-0.495389	0.00126383	down		Cdc42bpb	chr12	111376718	111378719	132.91	-0.173953	0.409785	no-change
Cdc14b	chr13	64273988	64275989	100.35	-0.142891	0.570593	no-change		Cct8	chr16	87494873	87496874	4.25	-2.22239	0.128525	no-change		Cdc42bpg	chr19	6305454	6307455	185.659	-0.304532	0.0895423	no-change
Cdc16	chr8	13756674	13758675	125.805	0.0354307	0.874374	no-change		Ccz1	chr5	144013853	144015854	97.5	-0.917537	0.00222743	down		Cdc42ep1	chr15	78841622	78843623	18.7204	-0.830971	0.13233	no-change
Cdc23	chr18	34650735	34652736	122.526	-0.0458156	0.854719	no-change		Cd164	chr10	41518412	41520413	307.25	-0.852747	0.000113605	down		Cdc42ep2	chr19	5923816	5925817	204.748	-0.187058	0.271345	no-change
Cdc25a	chr9	109874577	109876578	183.206	-0.08508	0.647133	no-change		Cd164l2	chr4	133211373	133213374	135.25	-0.735543	0.00570567	down		Cdc42ep3	chr17	79354091	79356092	158.719	-0.256113	0.187252	no-change
Cdc25c	chr18	34750533	34752534	136.406	-0.200305	0.351524	no-change		Cd22	chr7	30879269	30881270	9.25	-1.63743	0.0853267	no-change		Cdc42ep4	chr11	113750881	113752882	200.658	-0.0817948	0.646044	no-change
Cdc26	chr4	62407642	62409643	5.37716	0.52714	0.627709	no-change		Cd24a	chr10	43578167	43580168	241.25	-0.485939	0.0181163	down		Cdc42ep5	chr7	4163860	4165861	116.815	-0.490275	0.0260023	down
Cdc34	chr10	79681193	79683194	289.986	-0.0386367	0.799914	no-change		Cd2ap	chr17	42875389	42877390	129.25	-1.17093	3.5014e-05	down		Cdc42se1	chr3	95227730	95229731	118.58	-0.202784	0.355532	no-change
Cdc37	chr9	21148982	21150983	116.998	0.0137699	0.955356	no-change		Cd302	chr2	60283488	60285489	45	-0.584962	0.173729	no-change		Cdc42se2	chr11	54786675	54788676	252.742	-0.241476	0.125227	no-change
Cdc37l1	chr19	28989379	28991380	102.813	-0.0267726	0.914326	no-change		Cd320	chr17	33842089	33844090	108.75	-0.393778	0.17196	no-change		Cdc5l	chr17	45432737	45434738	147.547	-0.258845	0.194934	no-change
Cdc42	chr4	137356720	137358721	104.426	0.0219861	0.929001	no-change		Cd37	chr7	45238115	45240116	122	-0.380604	0.15922	no-change		Cdc6	chr11	98906799	98908800	109.396	-0.448797	0.0507701	no-change
Cdc42bpa	chr1	179959583	179961584	29.9371	0.0119373	0.979653	no-change		Cd40	chr2	165054625	165056626	63.25	-0.425021	0.23819	no-change		Cdc7	chr5	106963320	106965321	70.5446	-0.336193	0.23555	no-change
Cdc42bpb	chr12	111376718	111378719	149.493	0.00271448	0.989753	no-change		Cd47	chr16	49799531	49801532	3.5	-0.847992	0.596435	no-change		Cdc73	chr1	143701893	143703894	51.6151	-0.111238	0.744835	no-change
Cdc42bpg	chr19	6305454	6307455	217.622	-0.0468774	0.783556	no-change		Cd74	chr18	60802846	60804847	37.5	-0.426264	0.360403	no-change		Cdca4	chr12	112828423	112830424	124.053	-0.188535	0.382008	no-change
Cdc42ep1	chr15	78841622	78843623	30.1127	-0.594524	0.200161	no-change		Cd81	chr7	143051737	143053738	10.5	-0.847995	0.335736	no-change		Cdca5	chr19	6083981	6085982	262.31	-0.248077	0.102843	no-change
Cdc42ep2	chr19	5923816	5925817	221.255	-0.0914154	0.59173	no-change		Cd9	chr6	125493791	125495792	191.25	-1.1822	3.1671e-07	down		Cdca7	chr2	72475157	72477158	73.3681	-0.165872	0.547659	no-change
Cdc42ep3	chr17	79354091	79356092	172.676	-0.0357324	0.850638	no-change		Cdadc1	chr14	59596939	59598940	70.5	-0.977038	0.00954082	down		Cdh1	chr8	106602349	106604350	300.098	-0.497665	0.000372437	down
Cdc42ep4	chr11	113750881	113752882	246.719	0.340571	0.0338726	up		Cdc14b	chr13	64273988	64275989	179.25	-0.892642	0.000115782	down		Cdh24	chr14	54640364	54642365	178.623	-0.0466861	0.79553	no-change
Cdc42ep5	chr7	4163860	4165861	158.195	-0.269836	0.180379	no-change		Cdc16	chr8	13756674	13758675	175	-1.34219	1.0512e-07	down		Cdh3	chr8	106509889	106511890	164.607	-0.220284	0.24619	no-change
Cdc42se1	chr3	95227730	95229731	149.577	-0.00741441	0.971675	no-change		Cdc23	chr18	34650735	34652736	168.25	-0.879441	0.00025683	down		Cdip1	chr16	4769097	4771098	7.74867	-0.97516	0.278466	no-change
Cdc42se2	chr11	54786675	54788676	325.966	-0.11422	0.437499	no-change		Cdc25a	chr9	109874577	109876578	255	-0.733949	0.000260535	down		Cdk1	chr10	69351938	69353939	127.165	-0.489095	0.0228633	down
Cdc5l	chr17	45432737	45434738	184.68	-0.039144	0.83283	no-change		Cdc25b	chr2	131185947	131187948	8.5	-0.874467	0.375018	no-change		Cdk10	chr8	123223840	123225841	60.9794	-0.52916	0.0855535	no-change
Cdc6	chr11	98906799	98908800	129.586	-0.140763	0.534668	no-change		Cdc25c	chr18	34750533	34752534	182	-0.839373	0.000255029	down		Cdk12	chr11	98202057	98204058	122.078	-0.240805	0.262321	no-change
Cdc7	chr5	106963320	106965321	84.8311	0.0658275	0.808288	no-change		Cdc26	chr4	62407642	62409643	4	-0.736962	0.59348	no-change		Cdk13	chr13	17804097	17806098	155.043	-0.110976	0.575252	no-change
Cdc73	chr1	143701893	143703894	74.0244	0.217686	0.453691	no-change		Cdc34	chr10	79681193	79683194	386.25	-0.682929	0.000136717	down		Cdk16	chrX	20686952	20688953	154.944	-0.329659	0.0889785	no-change
Cdca4	chr12	112828423	112830424	167.321	-0.146639	0.451534	no-change		Cdc37	chr9	21148982	21150983	164.5	-0.973768	5.08857e-05	down		Cdk17	chr10	93159888	93161889	100.113	0.0734831	0.758475	no-change
Cdca5	chr19	6083981	6085982	278.153	0.129162	0.394916	no-change		Cdc37l1	chr19	28989379	28991380	137	-0.833275	0.00154868	down		Cdk18	chr1	132138684	132140685	152.306	-0.173379	0.368274	no-change
Cdca7	chr2	72475157	72477158	85.7339	-0.356857	0.189499	no-change		Cdc42	chr4	137356720	137358721	144.75	-0.834835	0.00102063	down		Cdk19	chr10	40338562	40340563	23.8998	-0.37059	0.457976	no-change
Cdh1	chr8	106602349	106604350	330.492	-0.201825	0.146346	no-change		Cdc42bpa	chr1	179959583	179961584	42	-0.923378	0.0429168	down		Cdk2	chr10	128704031	128706032	86.0041	-0.396139	0.130654	no-change
Cdh24	chr14	54640364	54642365	200.287	-0.100211	0.58519	no-change		Cdc42bpb	chr12	111376718	111378719	256.75	-0.797981	0.000111885	down		Cdk5	chr5	24422530	24424531	130.852	-0.189315	0.370879	no-change
Cdh3	chr8	106509889	106511890	170.959	-0.207454	0.282837	no-change		Cdc42bpg	chr19	6305454	6307455	310	-0.801873	2.98578e-05	down		Cdk5rap1	chr2	154372010	154374011	87.6133	0.0298882	0.907394	no-change
Cdip1	chr16	4769097	4771098	8.85023	-0.927384	0.277045	no-change		Cdc42ep1	chr15	78841622	78843623	36.25	-1.06012	0.0302353	down		Cdk5rap2	chr4	70409443	70411444	136.152	-0.478676	0.021565	down
Cdk1	chr10	69351938	69353939	157.837	-0.217433	0.279328	no-change		Cdc42ep2	chr19	5923816	5925817	305.5	-0.452297	0.0155435	down		Cdk7	chr13	100729939	100731940	108.281	-0.475766	0.0395512	down
Cdk10	chr8	123223840	123225841	72.6075	-0.301509	0.302269	no-change		Cdc42ep3	chr17	79354091	79356092	242.5	-0.837827	5.00676e-05	down		Cdk9	chr2	32711784	32713785	235.473	-0.029547	0.854169	no-change
Cdk12	chr11	98202057	98204058	141.31	-0.0954754	0.649738	no-change		Cdc42ep4	chr11	113750881	113752882	425.5	-0.337195	0.048126	down		Cdkal1	chr13	29854647	29856648	18.1502	-0.121036	0.831224	no-change
Cdk13	chr13	17804097	17806098	206.782	0.0576646	0.741567	no-change		Cdc42ep5	chr7	4163860	4165861	209.5	-0.85014	0.000110862	down		Cdkl3	chr11	52003219	52005220	179.147	-0.50813	0.00459206	down
Cdk16	chrX	20686952	20688953	172.862	-0.00938308	0.977428	no-change		Cdc42se1	chr3	95227730	95229731	257.75	-1.0042	2.44708e-06	down		Cdkn1b	chr6	134919399	134921400	154.743	-0.357371	0.0682078	no-change
Cdk17	chr10	93159888	93161889	102.734	0.0728824	0.770647	no-change		Cdc42se2	chr11	54786675	54788676	528	-0.948051	1.86922e-09	down		Cdkn2a	chr4	89293653	89295654	155.195	-0.0919029	0.63525	no-change
Cdk18	chr1	132138684	132140685	180.692	-0.0470473	0.804134	no-change		Cdc5l	chr17	45432737	45434738	265.75	-1.18318	4.96028e-09	down		Cdkn2aipnl	chr11	51966659	51968660	114.512	-0.176263	0.431213	no-change
Cdk19	chr10	40338562	40340563	23.7569	-0.648683	0.210156	no-change		Cdc6	chr11	98906799	98908800	184	-0.695296	0.0041709	down		Cdkn3	chr14	46759539	46761540	112.796	-0.495416	0.0295832	down
Cdk2	chr10	128704031	128706032	104.556	-0.222669	0.373802	no-change		Cdc7	chr5	106963320	106965321	108.5	-0.496831	0.0890815	no-change		Cdo1	chr18	46727395	46729396	65.7999	-0.42162	0.148871	no-change
Cdk5	chr5	24422530	24424531	168.425	-0.0534617	0.78888	no-change		Cdc73	chr1	143701893	143703894	94	-0.819427	0.00741895	down		Cdr2	chr7	120981312	120983313	110.791	-0.12649	0.58165	no-change
Cdk5rap1	chr2	154372010	154374011	101.224	-0.00870373	0.972095	no-change		Cdca2	chr14	67714841	67716842	7	-1.32192	0.219154	no-change		Cdr2l	chr11	115380914	115382915	59.3402	-0.355085	0.252007	no-change
Cdk5rap2	chr4	70409443	70411444	151.091	-0.102099	0.616	no-change		Cdca4	chr12	112828423	112830424	256.5	-1.33672	5.85254e-09	down		Cds2	chr2	132262146	132264147	216.964	-0.344367	0.0340198	down
Cdk7	chr13	100729939	100731940	127.559	0.201983	0.368891	no-change		Cdca5	chr19	6083981	6085982	429.75	-0.6151	0.000214884	down		Cdsn	chr17	35551126	35553127	10.4912	-1.23354	0.101961	no-change
Cdk9	chr2	32711784	32713785	271.784	0.0562239	0.734601	no-change		Cdca7	chr2	72475157	72477158	142.5	-0.932184	0.000241553	down		Cdt1	chr8	122567024	122569025	282.135	-0.302227	0.03692	down
Cdkal1	chr13	29854647	29856648	22.4115	-0.363262	0.48881	no-change		Cdca8	chr4	124935917	124937918	6.75	-2.1375	0.0966108	no-change		Cdv3	chr9	103364840	103366841	215.393	-0.26592	0.102193	no-change
Cdkl3	chr11	52003219	52005220	216.235	-0.0355667	0.834152	no-change		Cdh1	chr8	106602349	106604350	552.75	-1.07106	6.99492e-12	down		Cdx1	chr18	61035199	61037200	123.738	-0.658212	0.00323211	down
Cdkn1b	chr6	134919399	134921400	189.776	-0.222911	0.230181	no-change		Cdh24	chr14	54640364	54642365	245.25	-0.435648	0.0330995	down		Cdyl2	chr8	116731991	116733992	58.1485	-0.104734	0.747559	no-change
Cdkn2a	chr4	89293653	89295654	177.047	0.043398	0.820448	no-change		Cdh3	chr8	106509889	106511890	248.25	-0.460059	0.0247427	down		Ceacam16	chr7	19860299	19862300	11.4367	-1.5251	0.245201	no-change
Cdkn2aipnl	chr11	51966659	51968660	126.405	-0.125996	0.578293	no-change		Cdip1	chr16	4769097	4771098	7	-0.415035	0.690598	no-change		Ceacam19	chr7	19886965	19888966	27.8427	-0.00846585	0.984986	no-change
Cdkn3	chr14	46759539	46761540	133.415	-0.0791229	0.716372	no-change		Cdk1	chr10	69351938	69353939	243	-0.836005	4.3426e-05	down		Cebpg	chr7	35055573	35057574	75.5814	-0.192485	0.496924	no-change
Cdo1	chr18	46727395	46729396	80.9898	-0.233827	0.409552	no-change		Cdk10	chr8	123223840	123225841	100	-0.973033	0.00128627	down		Cebpz	chr17	78936066	78938067	101.615	-0.144336	0.552114	no-change
Cdr2	chr7	120981312	120983313	132.958	0.201773	0.351202	no-change		Cdk12	chr11	98202057	98204058	236.25	-0.78521	0.000168644	down		Cecr2	chr6	120665419	120667420	140.684	-0.22974	0.257955	no-change
Cdr2l	chr11	115380914	115382915	64.2725	-0.023809	0.939953	no-change		Cdk13	chr13	17804097	17806098	229.25	-0.642888	0.00292176	down		Cela1	chr15	100686921	100688922	13.1599	-0.566164	0.389993	no-change
Cds2	chr2	132262146	132264147	243.629	0.108047	0.499606	no-change		Cdk16	chrX	20686952	20688953	251.75	-0.889622	1.34451e-05	down		Celf1	chr2	90939395	90941396	106.644	0.0402566	0.860733	no-change
Cdsn	chr17	35551126	35553127	16.4037	-0.206585	0.7426	no-change		Cdk17	chr10	93159888	93161889	160.5	-1.17561	9.61708e-06	down		Celf3	chr3	94477294	94479295	10.319	-1.03408	0.17075	no-change
Cdt1	chr8	122567024	122569025	310.645	0.0586309	0.686456	no-change		Cdk18	chr1	132138684	132140685	277	-0.662434	0.00144549	down		Celf5	chr10	81481709	81483710	47.139	0.0506143	0.883106	no-change
Cdv3	chr9	103364840	103366841	257.88	-0.0632327	0.692668	no-change		Cdk19	chr10	40338562	40340563	30.25	-0.408084	0.430059	no-change		Celsr1	chr15	86032777	86034778	179.719	-0.106999	0.546382	no-change
Cdx1	chr18	61035199	61037200	112.127	-0.208552	0.388235	no-change		Cdk2	chr10	128704031	128706032	187.5	-1.13191	7.24031e-07	down		Celsr3	chr9	108825318	108827319	175.41	-0.380949	0.0353469	down
Cdyl2	chr8	116731991	116733992	73.8933	-0.244023	0.399275	no-change		Cdk5	chr5	24422530	24424531	217.5	-0.523035	0.0179017	down		Cemip2	chr19	21777356	21779357	204.312	-0.226461	0.182434	no-change
Ceacam16	chr7	19860299	19862300	16.8772	-0.262258	0.664866	no-change		Cdk5rap1	chr2	154372010	154374011	139.5	-0.662965	0.00974152	down		Cenpa	chr5	30665775	30667776	56.2821	-0.500673	0.113942	no-change
Ceacam19	chr7	19886965	19888966	33.506	0.200461	0.651515	no-change		Cdk5rap2	chr4	70409443	70411444	198.5	-0.499143	0.0356478	down		Cenpc1	chr5	86064583	86066584	217.427	-0.342785	0.0372834	down
Cebpg	chr7	35055573	35057574	91.3455	-0.0297118	0.915945	no-change		Cdk5rap3	chr11	96915496	96917497	5.25	-0.700437	0.561704	no-change		Cenpe	chr3	135211535	135213536	34.0165	-0.286637	0.491885	no-change
Cebpz	chr17	78936066	78938067	133.52	-0.176232	0.414865	no-change		Cdk7	chr13	100729939	100731940	212.75	-0.921861	1.89636e-05	down		Cenpf	chr1	189687086	189689087	166.678	-0.36292	0.0594999	no-change
Cecr2	chr6	120665419	120667420	171.466	0.0224127	0.908269	no-change		Cdk9	chr2	32711784	32713785	398.25	-0.816257	6.05415e-06	down		Cenph	chr13	100774899	100776900	73.2486	-0.1561	0.576947	no-change
Cela1	chr15	100686921	100688922	26.3249	-0.357165	0.461725	no-change		Cdkal1	chr13	29854647	29856648	25	-1.08746	0.0626758	no-change		Cenpi	chrX	134307082	134309083	43.7283	-0.288473	0.426507	no-change
Celf1	chr2	90939395	90941396	118.571	-0.0887472	0.707554	no-change		Cdkl3	chr11	52003219	52005220	329	-0.63723	0.000666539	down		Cenpm	chr15	82243748	82245749	110.904	-0.299649	0.18544	no-change
Celf3	chr3	94477294	94479295	17.9544	-0.62151	0.30819	no-change		Cdkn1b	chr6	134919399	134921400	337	-0.96801	3.19971e-07	down		Cenpo	chr12	4232965	4234966	192.209	-0.184571	0.284529	no-change
Celf5	chr10	81481709	81483710	59.5572	-0.14249	0.659479	no-change		Cdkn2a	chr4	89293653	89295654	282.5	-0.817898	0.000294815	down		Cenps	chr4	149136548	149138549	103.974	-0.280495	0.238313	no-change
Celsr1	chr15	86032777	86034778	199.906	0.0324553	0.855305	no-change		Cdkn2aipnl	chr11	51966659	51968660	184.75	-0.92451	8.40634e-05	down		Cenpt	chr8	105851054	105853055	97.4906	-0.175806	0.470678	no-change
Celsr3	chr9	108825318	108827319	187.766	-0.0384269	0.833089	no-change		Cdkn3	chr14	46759539	46761540	186.25	-0.806594	0.000369595	down		Cenpu	chr8	46551026	46553027	168.969	-0.436853	0.0200874	down
Cemip2	chr19	21777356	21779357	256.108	-0.00272966	0.987091	no-change		Cdo1	chr18	46727395	46729396	116.25	-0.456752	0.101889	no-change		Cenpv	chr11	62538261	62540262	100.337	-0.0290259	0.903716	no-change
Cenpa	chr5	30665775	30667776	73.1829	-0.450585	0.132225	no-change		Cdr2	chr7	120981312	120983313	172.25	-0.903681	0.000287157	down		Cenpw	chr10	30199492	30201493	72.0163	-0.202734	0.475461	no-change
Cenpc1	chr5	86064583	86066584	243.374	-0.0642944	0.692121	no-change		Cdr2l	chr11	115380914	115382915	84.25	-0.873366	0.0121253	down		Cep120	chr18	53743547	53745548	136.086	-0.316704	0.120982	no-change
Cenpe	chr3	135211535	135213536	39.8674	0.352666	0.374533	no-change		Cds2	chr2	132262146	132264147	344	-0.831713	5.6168e-06	down		Cep131	chr11	120085827	120087828	136.921	-0.296644	0.148582	no-change
Cenpf	chr1	189687086	189689087	213.107	-0.0357043	0.844954	no-change		Cdsn	chr17	35551126	35553127	15.75	-1.10434	0.129172	no-change		Cep152	chr2	125624113	125626114	103.675	-0.192095	0.424323	no-change
Cenph	chr13	100774899	100776900	89.1589	-0.253396	0.337512	no-change		Cdt1	chr8	122567024	122569025	498.25	-0.765995	1.65107e-06	down		Cep164	chr9	45827691	45829692	130.006	0.205455	0.325135	no-change
Cenpi	chrX	134307082	134309083	61.1502	0.395425	0.226324	no-change		Cdv3	chr9	103364840	103366841	332.25	-0.734071	0.000124507	down		Cep170b	chr12	112723617	112725618	41.2302	-0.261128	0.4997	no-change
Cenpm	chr15	82243748	82245749	146.887	0.00720502	0.972444	no-change		Cdx1	chr18	61035199	61037200	225.5	-0.842029	0.000104404	down		Cep250	chr2	155955556	155957557	151.958	-0.266335	0.191151	no-change
Cenpn	chr8	116920738	116922739	3.90842	-0.284642	0.824722	no-change		Cdyl2	chr8	116731991	116733992	94.25	-0.792342	0.0127935	down		Cep295	chr9	15356788	15358789	135.012	-0.0212407	0.918702	no-change
Cenpo	chr12	4232965	4234966	219.24	-0.00311674	0.985308	no-change		Ceacam16	chr7	19860299	19862300	16.5	-1.20163	0.0891532	no-change		Cep350	chr1	155972255	155974256	172.038	-0.146741	0.433326	no-change
Cenps	chr4	149136548	149138549	142.115	0.135583	0.527747	no-change		Ceacam19	chr7	19886965	19888966	41	-0.533823	0.247091	no-change		Cep41	chr6	30692749	30694750	85.894	-0.135005	0.598522	no-change
Cenpt	chr8	105851054	105853055	129.092	-0.0955095	0.664406	no-change		Cebpg	chr7	35055573	35057574	125	-1.37691	1.23788e-06	down		Cep44	chr8	56544465	56546466	4.47508	-2.38002	0.0633332	no-change
Cenpu	chr8	46551026	46553027	222.894	-0.138495	0.408923	no-change		Cebpz	chr17	78936066	78938067	159.5	-0.787847	0.0011957	down		Cep55	chr19	38054035	38056036	280.022	-0.478234	0.00113199	down
Cenpv	chr11	62538261	62540262	132.64	0.0522194	0.810567	no-change		Cecr2	chr6	120665419	120667420	284.75	-0.678483	0.000506833	down		Cep57	chr9	13826107	13828108	48.4073	-0.45816	0.180069	no-change
Cenpw	chr10	30199492	30201493	93.7161	-0.273958	0.290084	no-change		Cela1	chr15	100686921	100688922	21.25	-0.584961	0.340643	no-change		Cep68	chr11	20248418	20250419	123.25	-0.32855	0.138201	no-change
Cep120	chr18	53743547	53745548	160.094	0.202069	0.307788	no-change		Celf1	chr2	90939395	90941396	209.5	-1.20114	2.3482e-06	down		Cep70	chr9	99242440	99244441	169.749	-0.390694	0.0346315	down
Cep131	chr11	120085827	120087828	162.53	0.227829	0.253042	no-change		Celf3	chr3	94477294	94479295	17.25	-0.725824	0.283789	no-change		Cep72	chr13	74061299	74063300	82.0676	-0.491741	0.061884	no-change
Cep152	chr2	125624113	125626114	122.403	-0.114424	0.611074	no-change		Celf5	chr10	81481709	81483710	82.75	-1.29155	0.000203571	down		Cep83	chr10	94687652	94689653	123.071	0.00848114	0.968812	no-change
Cep164	chr9	45827691	45829692	128.658	-0.00449276	0.983867	no-change		Celsr1	chr15	86032777	86034778	389.75	-0.502895	0.00364852	down		Cep85	chr4	134186112	134188113	264.226	-0.288424	0.0500492	no-change
Cep170b	chr12	112723617	112725618	53.8862	-0.0801563	0.813836	no-change		Celsr3	chr9	108825318	108827319	239.75	-0.582455	0.00864369	down		Cep89	chr7	35396033	35398034	104.704	-0.219418	0.346277	no-change
Cep250	chr2	155955556	155957557	171.903	-0.0642682	0.74481	no-change		Cemip2	chr19	21777356	21779357	356.5	-0.557193	0.00196901	down		Cep95	chr11	106788250	106790251	8.68209	-0.67282	0.406616	no-change
Cep295	chr9	15356788	15358789	174.894	-0.00529022	0.97848	no-change		Cenpa	chr5	30665775	30667776	126.5	-0.894338	0.0013901	down		Cep97	chr16	55933855	55935856	154.977	-0.404992	0.0388869	down
Cep350	chr1	155972255	155974256	191.887	0.0599308	0.741634	no-change		Cenpc1	chr5	86064583	86066584	365.25	-0.623745	0.000389894	down		Cercam	chr2	29868492	29870493	192.787	-0.229941	0.19187	no-change
Cep41	chr6	30692749	30694750	96.2027	-0.101357	0.689317	no-change		Cenpe	chr3	135211535	135213536	70.25	-0.855989	0.0142703	down		Cerk	chr15	86185141	86187142	63.8635	0.0699525	0.813322	no-change
Cep44	chr8	56544465	56546466	4.4645	-0.247894	0.831581	no-change		Cenpf	chr1	189687086	189689087	284	-0.683027	0.000391158	down		Cers1	chr8	70314773	70316774	65.346	-0.850137	0.00454127	down
Cep55	chr19	38054035	38056036	322.164	-0.0552977	0.692743	no-change		Cenph	chr13	100774899	100776900	115.75	-0.56163	0.0471073	down		Cers2	chr3	95314082	95316083	158.913	-0.196151	0.30516	no-change
Cep57	chr9	13826107	13828108	52.5852	0.225445	0.510705	no-change		Cenpi	chrX	134307082	134309083	74.75	-1.0145	0.00347687	down		Cers4	chr8	4492197	4494198	205.74	-0.413354	0.014681	down
Cep68	chr11	20248418	20250419	149.609	-0.141683	0.495699	no-change		Cenpm	chr15	82243748	82245749	212.25	-0.805352	0.000244224	down		Cers5	chr15	99771462	99773463	164.884	-0.155052	0.409059	no-change
Cep70	chr9	99242440	99244441	206.36	0.056135	0.75869	no-change		Cenpn	chr8	116920738	116922739	4.5	-1.80735	0.214404	no-change		Cers6	chr2	68860439	68862440	137.207	-0.257172	0.222798	no-change
Cep72	chr13	74061299	74063300	97.1376	-0.000433199	0.998695	no-change		Cenpo	chr12	4232965	4234966	299.5	-0.722853	0.000144582	down		Cetn3	chr13	81782075	81784076	214.544	-0.126509	0.456175	no-change
Cep83	chr10	94687652	94689653	141.801	0.115043	0.586715	no-change		Cenps	chr4	149136548	149138549	196	-0.961526	1.747e-05	down		Cfap126	chr1	171112916	171114917	27.7885	-0.344475	0.441391	no-change
Cep85	chr4	134186112	134188113	315.43	0.291415	0.0409249	up		Cenpt	chr8	105851054	105853055	157.75	-1.21478	9.8824e-07	down		Cfap20	chr8	95433869	95435870	201.671	-0.315469	0.0609321	no-change
Cep89	chr7	35396033	35398034	123.228	-0.15175	0.499599	no-change		Cenpu	chr8	46551026	46553027	259.5	-0.685303	0.000559943	down		Cfap298	chr16	90934114	90936115	142.007	-0.281918	0.159455	no-change
Cep95	chr11	106788250	106790251	11.3678	0.553246	0.455889	no-change		Cenpv	chr11	62538261	62540262	181	-0.976153	2.44371e-05	down		Cfap300	chr9	8041823	8043824	73.7415	-0.0566928	0.839264	no-change
Cep97	chr16	55933855	55935856	187.049	-0.0219356	0.905721	no-change		Cenpw	chr10	30199492	30201493	141	-1.01153	8.31341e-05	down		Cfap36	chr11	29246409	29248410	125.445	-0.32057	0.132199	no-change
Cercam	chr2	29868492	29870493	228.454	0.0347935	0.837683	no-change		Cep120	chr18	53743547	53745548	233.75	-0.76088	0.000254125	down		Cfap410	chr10	77977671	77979672	94.9933	-0.383518	0.121507	no-change
Cerk	chr15	86185141	86187142	77.947	-0.275103	0.34214	no-change		Cep131	chr11	120085827	120087828	238.75	-0.954912	3.76118e-06	down		Cfap43	chr19	47836382	47838383	61.6072	-0.689407	0.0235788	down
Cers1	chr8	70314773	70316774	79.834	-0.141242	0.627436	no-change		Cep152	chr2	125624113	125626114	172.25	-0.564053	0.0163706	down		Cfap45	chr1	172520042	172522043	92.9349	-0.484886	0.0499398	down
Cers2	chr3	95314082	95316083	184.145	0.0689162	0.716526	no-change		Cep164	chr9	45827691	45829692	202.25	-0.493379	0.0238303	down		Cfap74	chr4	155408256	155410257	60.8438	-0.429271	0.162366	no-change
Cers4	chr8	4492197	4494198	235.43	-0.00581034	0.97151	no-change		Cep170b	chr12	112723617	112725618	60	-0.584962	0.114434	no-change		Cfap77	chr2	29054066	29056067	85.1296	-0.320115	0.226812	no-change
Cers5	chr15	99771462	99773463	214.606	-0.177513	0.328978	no-change		Cep250	chr2	155955556	155957557	244.25	-0.739329	0.000378751	down		Cfb	chr17	34861518	34863519	14.2185	-0.975194	0.127958	no-change
Cers6	chr2	68860439	68862440	166.27	0.0650398	0.736581	no-change		Cep295	chr9	15356788	15358789	208	-0.971482	7.4983e-05	down		Cfdp1	chr8	111853291	111855292	183.788	-0.253227	0.175618	no-change
Cetn3	chr13	81782075	81784076	273.085	0.130723	0.434644	no-change		Cep350	chr1	155972255	155974256	278.5	-0.752181	0.000356499	down		Cfp	chrX	20930555	20932556	17.4219	-0.918862	0.118337	no-change
Cfap126	chr1	171112916	171114917	29.6641	0.199971	0.662598	no-change		Cep41	chr6	30692749	30694750	159.75	-0.609463	0.0113644	down		Cgas	chr9	78442204	78444205	45.2001	-0.480064	0.214934	no-change
Cfap20	chr8	95433869	95435870	235.985	0.0633546	0.710157	no-change		Cep55	chr19	38054035	38056036	476.5	-0.573617	0.000592475	down		Cggbp1	chr16	64850994	64852995	3.80641	-1.55543	0.221867	no-change
Cfap298	chr16	90934114	90936115	171.445	0.203842	0.29752	no-change		Cep57	chr9	13826107	13828108	78.25	-1.30905	0.000115019	down		Cgn	chr3	94785515	94787516	95.3201	-0.507569	0.0425002	down
Cfap300	chr9	8041823	8043824	94.2328	0.167133	0.515442	no-change		Cep63	chr9	102625534	102627535	7.25	-1.65207	0.12385	no-change		Cgref1	chr5	30944591	30946592	44.3664	-0.0331818	0.925808	no-change
Cfap36	chr11	29246409	29248410	145.31	-0.0289907	0.890795	no-change		Cep68	chr11	20248418	20250419	246	-1.33736	5.41549e-10	down		Chac2	chr11	30985350	30987351	74.7782	-0.110899	0.691136	no-change
Cfap410	chr10	77977671	77979672	105.505	-0.0773811	0.757286	no-change		Cep70	chr9	99242440	99244441	293	-0.661291	0.000531296	down		Chadl	chr15	81693028	81695029	156.412	-0.259342	0.172532	no-change
Cfap43	chr19	47836382	47838383	78.8687	0.206866	0.460422	no-change		Cep72	chr13	74061299	74063300	142.75	-0.673967	0.00802746	down		Chaf1a	chr17	56039437	56041438	71.1084	-0.395761	0.164523	no-change
Cfap45	chr1	172520042	172522043	123.401	-0.136396	0.5507	no-change		Cep83	chr10	94687652	94689653	196	-1.02769	1.82493e-05	down		Chaf1b	chr16	93882899	93884900	166.589	-0.460947	0.0131246	down
Cfap74	chr4	155408256	155410257	66.8655	0.12758	0.677424	no-change		Cep85	chr4	134186112	134188113	427.25	-0.583556	0.000783035	down		Champ1	chr8	13868639	13870640	72.9078	-0.256192	0.379403	no-change
Cfap77	chr2	29054066	29056067	95.5184	-0.0514801	0.840404	no-change		Cep89	chr7	35396033	35398034	183	-1.17206	5.17903e-07	down		Chchd3	chr6	33059260	33061261	133.266	-0.226267	0.275423	no-change
Cfb	chr17	34861518	34863519	26.4291	-0.685267	0.162854	no-change		Cep95	chr11	106788250	106790251	25	-0.830074	0.145748	no-change		Chchd4	chr6	91472546	91474547	8.54514	-0.471678	0.564996	no-change
Cfdp1	chr8	111853291	111855292	223.219	-0.0892663	0.601189	no-change		Cep97	chr16	55933855	55935856	241.25	-0.597432	0.00402852	down		Chchd7	chr4	3937912	3939913	6.11214	0.325966	0.744865	no-change
Cfp	chrX	20930555	20932556	20.8983	0.481655	0.379871	no-change		Cercam	chr2	29868492	29870493	354	-0.44778	0.0185452	down		Chd1	chr17	15703965	15705966	74.6698	-0.102637	0.708201	no-change
Cgas	chr9	78442204	78444205	56.1098	-0.027475	0.934508	no-change		Cerk	chr15	86185141	86187142	100.25	-0.758111	0.0101249	down		Chd1l	chr3	97609203	97611204	86.6295	-0.421281	0.0998174	no-change
Cgn	chr3	94785515	94787516	105.35	-0.228519	0.346484	no-change		Cers1	chr8	70314773	70316774	127.75	-0.891223	0.00151529	down		Chd2	chr7	73540746	73542747	48.5241	-0.130976	0.702293	no-change
Cgref1	chr5	30944591	30946592	59.9234	-0.0562427	0.860992	no-change		Cers2	chr3	95314082	95316083	235.75	-1.10691	2.8226e-05	down		Chd3	chr11	69368406	69370407	12.4746	-0.923882	0.180713	no-change
Chac2	chr11	30985350	30987351	80.3137	-0.150159	0.58898	no-change		Cers4	chr8	4492197	4494198	370.75	-0.279094	0.110322	no-change		Chd4	chr6	125094979	125096980	50.3764	-0.324498	0.329355	no-change
Chadl	chr15	81693028	81695029	176.731	-0.184535	0.34121	no-change		Cers5	chr15	99771462	99773463	318	-0.80023	1.94663e-05	down		Chd5	chr4	152337649	152339650	19.2409	-0.579352	0.311416	no-change
Chaf1a	chr17	56039437	56041438	97.404	0.32727	0.194768	no-change		Cers6	chr2	68860439	68862440	258.25	-0.751135	0.000234386	down		Chd6	chr2	161108022	161110023	185.777	-0.210001	0.245123	no-change
Chaf1b	chr16	93882899	93884900	207.316	0.00356019	0.983693	no-change		Cetn3	chr13	81782075	81784076	333.25	-0.522988	0.00424291	down		Chd7	chr4	8690363	8692364	16.7191	0.603691	0.296024	no-change
Champ1	chr8	13868639	13870640	96.9313	0.0258508	0.91844	no-change		Cfap126	chr1	171112916	171114917	46.25	-0.749456	0.0747191	no-change		Chd8	chr14	52256780	52258781	299.305	-0.316407	0.0230417	down
Chchd3	chr6	33059260	33061261	157.208	0.039017	0.845859	no-change		Cfap20	chr8	95433869	95435870	297	-0.765535	5.81062e-05	down		Chd9	chr8	90827350	90829351	410.608	-0.257716	0.0306904	down
Chchd4	chr6	91472546	91474547	10.6366	-0.681358	0.375922	no-change		Cfap298	chr16	90934114	90936115	248.25	-0.665336	0.000980706	down		Chek1	chr9	36725658	36727659	200.236	-0.201699	0.235167	no-change
Chchd7	chr4	3937912	3939913	8.83045	-0.102437	0.905398	no-change		Cfap300	chr9	8041823	8043824	119.75	-0.542416	0.0526415	no-change		Cherp	chr8	72474119	72476120	180.762	-0.283419	0.113204	no-change
Chd1	chr17	15703965	15705966	114.355	-0.0139955	0.952166	no-change		Cfap36	chr11	29246409	29248410	202.5	-0.637105	0.00436764	down		Chfr	chr5	110134847	110136848	104.329	-0.383076	0.109521	no-change
Chd1l	chr3	97609203	97611204	111.744	0.112531	0.63301	no-change		Cfap410	chr10	77977671	77979672	152.75	-0.870821	0.000413744	down		Chic1	chrX	103355474	103357475	46.9716	-0.353534	0.312175	no-change
Chd2	chr7	73540746	73542747	51.3175	0.318056	0.365127	no-change		Cfap43	chr19	47836382	47838383	110.5	-0.380821	0.180284	no-change		Chic2	chr5	75043774	75045775	26.7836	-0.201894	0.660896	no-change
Chd3	chr11	69368406	69370407	17.3203	-0.631991	0.307811	no-change		Cfap45	chr1	172520042	172522043	160.25	-0.654708	0.0090343	down		Chid1	chr7	141538857	141540858	107.241	-0.052392	0.824162	no-change
Chd4	chr6	125094979	125096980	57.5674	-0.146162	0.661493	no-change		Cfap74	chr4	155408256	155410257	96.75	-0.612977	0.0406304	down		Chil1	chr1	134181174	134183175	7.82684	-0.588324	0.508423	no-change
Chd5	chr4	152337649	152339650	23.7194	-0.419473	0.425564	no-change		Cfap77	chr2	29054066	29056067	115.25	-0.59018	0.036473	down		Chka	chr19	3850771	3852772	260.382	-0.255739	0.0851924	no-change
Chd6	chr2	161108022	161110023	223.808	-0.00262238	0.987529	no-change		Cfb	chr17	34861518	34863519	21.5	-0.47393	0.451185	no-change		Chmp1a	chr8	123211760	123213761	220.605	-0.102619	0.531304	no-change
Chd7	chr4	8690363	8692364	21.0171	0.382001	0.661841	no-change		Cfdp1	chr8	111853291	111855292	294	-0.62289	0.00125329	down		Chmp3	chr6	71542915	71544916	128.519	-0.0660136	0.752111	no-change
Chd8	chr14	52256780	52258781	359.434	0.000129765	0.999221	no-change		Cfp	chrX	20930555	20932556	19	0.22827	0.731818	no-change		Chmp4b	chr2	154650703	154652704	12.9273	-1.08025	0.133025	no-change
Chd9	chr8	90827350	90829351	480.44	0.0453388	0.695609	no-change		Cgas	chr9	78442204	78444205	82	-0.718229	0.027512	down		Chmp4c	chr3	10365956	10367957	58.7102	-0.609186	0.052031	no-change
Chek1	chr9	36725658	36727659	236.194	-0.152675	0.353159	no-change		Cggbp1	chr16	64850994	64852995	6.5	-2.93859	0.0228678	down		Chmp6	chr11	119912808	119914809	77.7205	-0.391878	0.148322	no-change
Chek2	chr5	110838981	110840982	4.44983	0.105703	0.931717	no-change		Cgn	chr3	94785515	94787516	164	-0.841159	0.000437631	down		Chmp7	chr14	69731541	69733542	108.056	-0.390841	0.0916285	no-change
Cherp	chr8	72474119	72476120	211.001	-0.171016	0.321748	no-change		Cgref1	chr5	30944591	30946592	62.75	-0.546743	0.141823	no-change		Chn1	chr2	73774346	73776347	67.3253	-0.228092	0.455985	no-change
Chfr	chr5	110134847	110136848	115.459	0.167902	0.473709	no-change		Chac2	chr11	30985350	30987351	122.5	-0.621862	0.0229492	down		Chordc1	chr9	18291123	18293124	89.8851	-0.0374822	0.881662	no-change
Chic1	chrX	103355474	103357475	54.1879	-0.557762	0.100488	no-change		Chadl	chr15	81693028	81695029	234	-0.49177	0.0199868	down		Chpf2	chr5	24585739	24587740	46.2004	-0.522628	0.134752	no-change
Chic2	chr5	75043774	75045775	33.4975	-0.0883918	0.836833	no-change		Chaf1a	chr17	56039437	56041438	131.25	-1.51616	2.13866e-08	down		Chpt1	chr10	88503073	88505074	68.3904	-0.358493	0.239068	no-change
Chid1	chr7	141538857	141540858	139.779	-0.0594089	0.778014	no-change		Chaf1b	chr16	93882899	93884900	292.75	-0.716632	0.000210697	down		Chrac1	chr15	73089390	73091391	167.008	-0.233633	0.213018	no-change
Chil1	chr1	134181174	134183175	12.5538	-0.600232	0.403783	no-change		Champ1	chr8	13868639	13870640	126.75	-0.873736	0.00459006	down		Chrd	chr16	20732125	20734126	83.1887	-0.276326	0.312377	no-change
Chka	chr19	3850771	3852772	301.163	-0.0680027	0.647037	no-change		Chchd3	chr6	33059260	33061261	249.5	-0.907722	1.39657e-05	down		Chrna10	chr7	102115713	102117714	19.8203	0.266891	0.612751	no-change
Chmp1a	chr8	123211760	123213761	259.889	0.164715	0.288247	no-change		Chchd4	chr6	91472546	91474547	23.25	-0.533431	0.376451	no-change		Chrna9	chr5	65933926	65935927	5.84912	-2.3216	0.0402629	down
Chmp3	chr6	71542915	71544916	135.588	0.227839	0.299846	no-change		Chchd7	chr4	3937912	3939913	12	-0.610051	0.52605	no-change		Chrnb1	chr11	69794943	69796944	128.553	-0.548742	0.00933831	down
Chmp4b	chr2	154650703	154652704	9.81844	-0.112606	0.888241	no-change		Chd1	chr17	15703965	15705966	136	-0.828233	0.00180115	down		Chrnb2	chr3	89763608	89765609	70.6632	-0.210617	0.461679	no-change
Chmp4c	chr3	10365956	10367957	76.7821	-0.481945	0.1045	no-change		Chd1l	chr3	97609203	97611204	142	-0.913223	0.00171704	down		Chrnd	chr1	87189635	87191636	37.5885	-0.764318	0.0519971	no-change
Chmp6	chr11	119912808	119914809	89.0774	-0.0808101	0.762499	no-change		Chd2	chr7	73540746	73542747	75	-0.525091	0.116185	no-change		Chst12	chr5	140504548	140506549	119.981	-0.187901	0.395244	no-change
Chmp7	chr14	69731541	69733542	132.284	0.292988	0.178311	no-change		Chd3	chr11	69368406	69370407	24.25	-1.1592	0.0505073	no-change		Chst2	chr9	95405722	95407723	221.252	-0.0861972	0.592607	no-change
Chn1	chr2	73774346	73776347	73.0744	-0.174208	0.562878	no-change		Chd4	chr6	125094979	125096980	142.75	-1.28674	8.84324e-07	down		Chst3	chr10	60218260	60220261	53.5016	0.215394	0.509388	no-change
Chordc1	chr9	18291123	18293124	116.189	0.156197	0.506818	no-change		Chd5	chr4	152337649	152339650	26.5	-1.08246	0.0514785	no-change		Chst5	chr8	111909447	111911448	59.6671	-0.315683	0.314536	no-change
Chpf2	chr5	24585739	24587740	54.745	-0.295463	0.382432	no-change		Chd6	chr2	161108022	161110023	309	-0.855265	4.64181e-05	down		Chst8	chr7	34811686	34813687	152.832	-0.312567	0.111164	no-change
Chpt1	chr10	88503073	88505074	77.3944	-0.288978	0.319612	no-change		Chd7	chr4	8690363	8692364	27.5	-0.530514	0.340166	no-change		Chsy1	chr7	66108513	66110514	44.3393	0.343705	0.368444	no-change
Chrac1	chr15	73089390	73091391	199.727	-0.0173335	0.924827	no-change		Chd8	chr14	52256780	52258781	471.5	-0.535407	0.00110273	down		Chtf18	chr17	25726419	25728420	224.678	-0.315911	0.0479947	down
Chrd	chr16	20732125	20734126	84.3234	-0.127514	0.640212	no-change		Chd9	chr8	90827350	90829351	574.25	-0.40332	0.00877336	down		Chtop	chr3	90508474	90510475	156.052	-0.280409	0.141532	no-change
Chrna10	chr7	102115713	102117714	18.9539	0.236864	0.679236	no-change		Chek1	chr9	36725658	36727659	330.25	-0.861265	2.37036e-06	down		Chuk	chr19	44106480	44108481	78.2707	-0.400356	0.140078	no-change
Chrna9	chr5	65933926	65935927	6.9923	-1.47723	0.141313	no-change		Chek2	chr5	110838981	110840982	6.5	-0.678069	0.538142	no-change		Ciao2a	chr9	66125609	66127610	65.1491	-0.222596	0.46084	no-change
Chrnb1	chr11	69794943	69796944	141.622	-0.360644	0.0864525	no-change		Cherp	chr8	72474119	72476120	343	-1.14608	7.77242e-10	down		Ciao3	chr17	25772774	25774775	70.8457	-0.646859	0.0236573	down
Chrnb2	chr3	89763608	89765609	71.4168	-0.24186	0.424325	no-change		Chfr	chr5	110134847	110136848	157.75	-0.76263	0.00187306	down		Cib1	chr7	80231813	80233814	246.548	-0.259975	0.0892363	no-change
Chrnd	chr1	87189635	87191636	45.6282	-0.0182192	0.961694	no-change		Chic1	chrX	103355474	103357475	73	-0.985203	0.00476046	down		Cic	chr7	25266702	25268703	559.979	-0.1792	0.0825118	no-change
Chst12	chr5	140504548	140506549	164.894	-0.0254449	0.896301	no-change		Chic2	chr5	75043774	75045775	61.25	-1.15295	0.00302066	down		Cilp2	chr8	69886687	69888688	139.584	-0.190043	0.355582	no-change
Chst2	chr9	95405722	95407723	238.04	-0.0617641	0.709508	no-change		Chid1	chr7	141538857	141540858	177.25	-0.912354	0.000141581	down		Cisd1	chr10	71343954	71345955	84.8631	-0.359117	0.165862	no-change
Chst3	chr10	60218260	60220261	62.0078	-0.124347	0.694587	no-change		Chil1	chr1	134181174	134183175	13.5	-0.321927	0.669073	no-change		Cisd2	chr3	135422925	135424926	55.0304	-0.222266	0.49072	no-change
Chst5	chr8	111909447	111911448	68.9982	0.106661	0.727923	no-change		Chka	chr19	3850771	3852772	398.5	-0.716727	0.000104268	down		Ciz1	chr2	32351325	32353326	14.5714	-0.0353954	0.954289	no-change
Chst8	chr7	34811686	34813687	155.637	0.164052	0.414855	no-change		Chmp1a	chr8	123211760	123213761	380.75	-0.823008	2.45656e-06	down		Ckap2	chr8	22184819	22186820	203.443	-0.302974	0.0698209	no-change
Chsy1	chr7	66108513	66110514	55.113	0.0638769	0.848597	no-change		Chmp3	chr6	71542915	71544916	234.25	-0.798893	0.000112096	down		Ckap4	chr10	84533062	84535063	38.4314	-0.443615	0.251388	no-change
Chtf18	chr17	25726419	25728420	273.94	-0.0576312	0.712323	no-change		Chmp4b	chr2	154650703	154652704	11.75	-1.88752	0.0316589	down		Cklf	chr8	104249928	104251929	151.855	-0.51683	0.0109179	down
Chtop	chr3	90508474	90510475	176.408	-0.131542	0.498615	no-change		Chmp4c	chr3	10365956	10367957	94	-0.886343	0.00354587	down		Ckmt1	chr2	121356774	121358775	137.194	-0.776213	0.000217622	down
Chuk	chr19	44106480	44108481	100.139	-0.143481	0.569168	no-change		Chmp6	chr11	119912808	119914809	132.5	-1.00817	0.000190582	down		Cks2	chr13	51644230	51646231	166.949	-0.31263	0.0957977	no-change
Ciao2a	chr9	66125609	66127610	85.2192	-0.155701	0.564263	no-change		Chmp7	chr14	69731541	69733542	208.5	-0.854459	8.21324e-05	down		Clasp1	chr1	118388056	118390057	133.296	-0.311128	0.146784	no-change
Ciao3	chr17	25772774	25774775	86.3146	-0.196651	0.462636	no-change		Chn1	chr2	73774346	73776347	93	-0.630354	0.0417931	down		Clasp2	chr9	113740471	113742472	59.0206	-0.221155	0.477501	no-change
Cib1	chr7	80231813	80233814	295.38	-0.111413	0.63768	no-change		Chordc1	chr9	18291123	18293124	159.25	-0.611434	0.0121465	down		Clasrp	chr7	19603486	19605487	97.4117	-0.140345	0.558988	no-change
Cic	chr7	25266702	25268703	628.29	0.180654	0.0740558	no-change		Chpf2	chr5	24585739	24587740	110.5	-0.874469	0.00249672	down		Clcc1	chr3	108652911	108654912	67.9482	-0.322556	0.269965	no-change
Cilp2	chr8	69886687	69888688	157.634	-0.17017	0.391408	no-change		Chpt1	chr10	88503073	88505074	107.5	-0.798136	0.00587626	down		Clcf1	chr19	4213236	4215237	59.214	-0.410058	0.184626	no-change
Cisd1	chr10	71343954	71345955	96.0835	0.00573493	0.98244	no-change		Chrac1	chr15	73089390	73091391	243.5	-0.707023	0.000577792	down		Clcn1	chr6	42285683	42287684	4.33945	-0.988953	0.394966	no-change
Cisd2	chr3	135422925	135424926	70.076	-0.0495394	0.872067	no-change		Chrd	chr16	20732125	20734126	158.5	-0.812721	0.00177721	down		Clcn2	chr16	20715164	20717165	310.233	-0.167313	0.226882	no-change
Ciz1	chr2	32351325	32353326	13.8088	-0.832198	0.240159	no-change		Chrna10	chr7	102115713	102117714	20.25	-0.842457	0.196808	no-change		Clcn3	chr8	60982300	60984301	282.977	-0.20011	0.16402	no-change
Ckap2	chr8	22184819	22186820	262.697	-0.147311	0.342809	no-change		Chrna9	chr5	65933926	65935927	4.5	-0.652074	0.618981	no-change		Clcn4	chr7	7298533	7300534	122.728	-0.212236	0.325998	no-change
Ckap4	chr10	84533062	84535063	50.3713	-0.289974	0.409328	no-change		Chrnb1	chr11	69794943	69796944	215	-0.676436	0.00164989	down		Clcn6	chr4	148037821	148039822	212.168	-0.446544	0.00684185	down
Cklf	chr8	104249928	104251929	188.262	-0.300022	0.107891	no-change		Chrnb2	chr3	89763608	89765609	114	-0.629926	0.0235961	down		Clcn7	chr17	25132389	25134390	25.9016	-0.932908	0.049344	down
Ckmt1	chr2	121356774	121358775	184.975	-0.274129	0.150727	no-change		Chrnd	chr1	87189635	87191636	53.5	-0.658383	0.0954221	no-change		Clcnka	chr4	141397724	141399725	19.0131	-1.28584	0.0236177	down
Cks2	chr13	51644230	51646231	198.971	0.0838651	0.63661	no-change		Chst12	chr5	140504548	140506549	196.25	-0.646494	0.0063495	down		Clcnkb	chr4	141415014	141417015	10.7739	-1.14099	0.122279	no-change
Clasp1	chr1	118388056	118390057	170.055	-0.0437697	0.821965	no-change		Chst2	chr9	95405722	95407723	326.25	-0.621909	0.000953331	down		Cldn12	chr5	5513912	5515913	98.2256	-0.19369	0.427679	no-change
Clasp2	chr9	113740471	113742472	77.181	-0.184379	0.524214	no-change		Chst3	chr10	60218260	60220261	105.75	-0.602036	0.0360538	down		Cldn15	chr5	136965614	136967615	40.9014	-0.555858	0.135129	no-change
Clasrp	chr7	19603486	19605487	118.093	-0.293652	0.209581	no-change		Chst5	chr8	111909447	111911448	80.25	-0.592457	0.0806766	no-change		Cldnd1	chr16	58726908	58728909	137.054	-0.17124	0.399008	no-change
Clcc1	chr3	108652911	108654912	91.1613	0.045988	0.859969	no-change		Chst8	chr7	34811686	34813687	219.75	-0.826087	0.000165625	down		Clec16a	chr16	10544337	10546338	78.3028	-0.269902	0.317554	no-change
Clcf1	chr19	4213236	4215237	76.0725	-0.284942	0.318184	no-change		Chsy1	chr7	66108513	66110514	83.75	-0.730079	0.0236867	down		Clgn	chr8	83388865	83390866	77.0792	-0.380775	0.160816	no-change
Clcn1	chr6	42285683	42287684	6.10847	-0.121672	0.905884	no-change		Chtf18	chr17	25726419	25728420	387.5	-0.694428	6.05531e-05	down		Clhc1	chr11	29547024	29549025	139.46	-0.301316	0.143338	no-change
Clcn2	chr16	20715164	20717165	352.524	-0.0917777	0.492483	no-change		Chtop	chr3	90508474	90510475	277.5	-0.87313	8.0278e-06	down		Clic1	chr17	35048964	35050965	53.9342	-0.319546	0.322481	no-change
Clcn3	chr8	60982300	60984301	351.329	0.0972088	0.491745	no-change		Chuk	chr19	44106480	44108481	119.5	-1.01815	0.000263914	down		Clic4	chr4	135271814	135273815	283.134	-0.355247	0.0157972	down
Clcn4	chr7	7298533	7300534	169.567	-0.0892149	0.64139	no-change		Ciao2a	chr9	66125609	66127610	103.75	-0.881637	0.00326573	down		Clint1	chr11	45850962	45852963	44.7191	-0.085907	0.81021	no-change
Clcn6	chr4	148037821	148039822	268.22	0.0103371	0.948416	no-change		Ciao3	chr17	25772774	25774775	114.25	-0.96228	0.000588927	down		Clip1	chr5	123683618	123685619	51.891	-0.300638	0.362764	no-change
Clcn7	chr17	25132389	25134390	40.7179	-0.27865	0.481203	no-change		Cib1	chr7	80231813	80233814	450.75	-0.946318	1.23021e-08	down		Clip3	chr7	30290751	30292752	22.3901	-0.0777053	0.878361	no-change
Clcnka	chr4	141397724	141399725	17.4899	-0.414974	0.488131	no-change		Cic	chr7	25266702	25268703	817.5	-0.462766	0.00112274	down		Clk1	chr1	58423066	58425067	122.691	-0.325859	0.138478	no-change
Clcnkb	chr4	141415014	141417015	17.7934	-0.580044	0.332247	no-change		Cilp2	chr8	69886687	69888688	249.75	-0.691698	0.000609	down		Clk2	chr3	89163793	89165794	89.6924	0.124575	0.620669	no-change
Cldn12	chr5	5513912	5515913	122.755	-0.165362	0.469188	no-change		Cisd1	chr10	71343954	71345955	161.5	-1.10515	8.82733e-06	down		Clk3	chr9	57764860	57766861	153.44	-0.145188	0.463186	no-change
Cldn15	chr5	136965614	136967615	46.9891	-0.49167	0.1796	no-change		Cisd2	chr3	135422925	135424926	96.75	-1.20645	0.000115381	down		Clmn	chr12	104864076	104866077	29.9694	-0.534997	0.228295	no-change
Cldnd1	chr16	58726908	58728909	158.836	0.113439	0.572537	no-change		Ciz1	chr2	32351325	32353326	20	-1.30933	0.0411611	down		Cln5	chr14	103069214	103071215	111.217	-0.196677	0.393054	no-change
Clec16a	chr16	10544337	10546338	102.311	0.0362511	0.884096	no-change		Ckap2	chr8	22184819	22186820	361.25	-0.753496	2.38002e-05	down		Cln6	chr9	62837783	62839784	102.659	-0.174873	0.457113	no-change
Clgn	chr8	83388865	83390866	85.6914	-0.0642661	0.816148	no-change		Ckap4	chr10	84533062	84535063	77	-0.847996	0.0129705	down		Cln8	chr8	14887109	14889110	203.207	-0.167917	0.314312	no-change
Clhc1	chr11	29547024	29549025	162.704	0.00971207	0.962127	no-change		Cklf	chr8	104249928	104251929	255	-0.691878	0.000559057	down		Clns1a	chr7	97695632	97697633	79.8693	-0.331587	0.23327	no-change
Clic1	chr17	35048964	35050965	66.5848	-0.525036	0.09751	no-change		Ckmt1	chr2	121356774	121358775	216	-0.638039	0.00286179	down		Clock	chr5	76303792	76305793	119.019	0.0646104	0.76556	no-change
Clic4	chr4	135271814	135273815	335.565	0.0244897	0.864608	no-change		Cks2	chr13	51644230	51646231	330.25	-0.996725	1.31305e-07	down		Clp1	chr2	84726242	84728243	90.537	-0.395077	0.115862	no-change
Clint1	chr11	45850962	45852963	60.4672	-0.285849	0.397987	no-change		Clasp1	chr1	118388056	118390057	261	-0.739914	0.000204883	down		Clpb	chr7	101662771	101664772	130.323	-0.205262	0.337003	no-change
Clip1	chr5	123683618	123685619	53.3766	0.071964	0.838514	no-change		Clasp2	chr9	113740471	113742472	104.75	-1.07293	0.00224863	down		Clpp	chr17	56989303	56991304	150.333	-0.300715	0.121378	no-change
Clip3	chr7	30290751	30292752	27.3674	-0.354232	0.473376	no-change		Clasrp	chr7	19603486	19605487	183.25	-1.20276	8.95865e-07	down		Clptm1	chr7	19664033	19666034	120.662	-0.392089	0.0754027	no-change
Clk1	chr1	58423066	58425067	146.352	0.0768999	0.715407	no-change		Clcc1	chr3	108652911	108654912	130.25	-0.958659	0.000390951	down		Clptm1l	chr13	73603004	73605005	50.1094	-0.242641	0.489105	no-change
Clk2	chr3	89163793	89165794	114.632	-0.0475636	0.841722	no-change		Clcf1	chr19	4213236	4215237	113.25	-1.02876	0.000297124	down		Clpx	chr9	65293258	65295259	71.2321	-0.236011	0.401935	no-change
Clk3	chr9	57764860	57766861	190.786	-0.0797915	0.661425	no-change		Clcn1	chr6	42285683	42287684	5	0.289508	0.814341	no-change		Clspn	chr4	126555933	126557934	84.4713	-0.43024	0.0992114	no-change
Clmn	chr12	104864076	104866077	34.1468	-0.266394	0.543576	no-change		Clcn2	chr16	20715164	20717165	591.75	-0.622649	4.41218e-05	down		Clstn1	chr4	149585466	149587467	61.9654	-0.261941	0.406216	no-change
Cln5	chr14	103069214	103071215	147.167	-0.136039	0.511178	no-change		Clcn3	chr8	60982300	60984301	457	-0.738649	7.76727e-06	down		Clstn3	chr6	124463794	124465795	42.3955	-0.00741982	0.98369	no-change
Cln6	chr9	62837783	62839784	106.567	-0.0703804	0.778591	no-change		Clcn4	chr7	7298533	7300534	214	-0.765802	0.000780087	down		Clta	chr4	44003450	44005451	37.1529	-0.776281	0.0557012	no-change
Cln8	chr8	14887109	14889110	234.331	-0.0973646	0.550754	no-change		Clcn6	chr4	148037821	148039822	366.25	-0.597283	0.000706946	down		Cltb	chr13	54610344	54612345	36.5639	-0.652693	0.101461	no-change
Clns1a	chr7	97695632	97697633	91.1458	0.0552101	0.83215	no-change		Clcn7	chr17	25132389	25134390	49.75	-0.787455	0.0531768	no-change		Cltc	chr11	86756565	86758566	215.548	-0.448845	0.00589717	down
Clock	chr5	76303792	76305793	125.46	0.0466255	0.850705	no-change		Clcnka	chr4	141397724	141399725	26	-1.10535	0.0498149	down		Clu	chr14	65967481	65969482	92.0493	-0.00988536	0.968072	no-change
Clp1	chr2	84726242	84728243	109.158	-0.0280841	0.906643	no-change		Clcnkb	chr4	141415014	141417015	16.25	-1.38466	0.0528393	no-change		Cluap1	chr16	3907823	3909824	98.0763	-0.626957	0.00998909	down
Clpb	chr7	101662771	101664772	147.558	0.049739	0.809148	no-change		Cldn12	chr5	5513912	5515913	195.75	-0.655954	0.00768218	down		Clybl	chr14	122180702	122182703	174.428	-0.116509	0.517914	no-change
Clpp	chr17	56989303	56991304	175.689	-0.0596768	0.75384	no-change		Cldn15	chr5	136965614	136967615	68.5	-0.467392	0.180302	no-change		Cmas	chr6	142755684	142757685	49.5381	-0.290439	0.392668	no-change
Clptm1	chr7	19664033	19666034	145.872	-0.0328765	0.873253	no-change		Cldnd1	chr16	58726908	58728909	244	-0.736965	0.00042847	down		Cmc1	chr9	118149177	118151178	94.6524	-0.399412	0.102758	no-change
Clptm1l	chr13	73603004	73605005	61.6229	-0.187131	0.556429	no-change		Clec16a	chr16	10544337	10546338	116.25	-0.876067	0.00154837	down		Cmpk1	chr4	114986241	114988242	52.7688	-0.220296	0.504456	no-change
Clpx	chr9	65293258	65295259	77.6844	0.222043	0.436534	no-change		Clgn	chr8	83388865	83390866	111	-0.512206	0.0806359	no-change		Cmtm3	chr8	104339592	104341593	192.728	-0.226792	0.200492	no-change
Clspn	chr4	126555933	126557934	95.4909	-0.191992	0.464957	no-change		Clhc1	chr11	29547024	29549025	228	-0.770813	0.0002725	down		Cmtm4	chr8	104394807	104396808	76.2757	-0.488599	0.075108	no-change
Clstn1	chr4	149585466	149587467	78.8774	-0.233462	0.408499	no-change		Clic1	chr17	35048964	35050965	126.5	-0.758294	0.00564199	down		Cmtm6	chr9	114730171	114732172	98.9628	-0.226658	0.348068	no-change
Clstn3	chr6	124463794	124465795	49.2212	0.130359	0.713199	no-change		Clic4	chr4	135271814	135273815	499.75	-0.650221	4.23831e-05	down		Cmtm7	chr9	114780849	114782850	144.318	-0.364126	0.0688946	no-change
Clta	chr4	44003450	44005451	57.2782	-0.438945	0.188237	no-change		Clint1	chr11	45850962	45852963	80.75	-0.933504	0.00568184	down		Cmtm8	chr9	114843152	114845153	57.0998	-0.462101	0.145017	no-change
Cltb	chr13	54610344	54612345	49.359	0.455743	0.202505	no-change		Clip1	chr5	123683618	123685619	65.25	-0.925999	0.0100955	down		Cmtr1	chr17	29659593	29661594	73.6669	-0.334394	0.233654	no-change
Cltc	chr11	86756565	86758566	246.158	-0.204068	0.203612	no-change		Clip3	chr7	30290751	30292752	37.25	-1.16294	0.0137293	down		Cmtr2	chr8	110216987	110218988	168.327	-0.235766	0.213668	no-change
Clu	chr14	65967481	65969482	109.075	0.109081	0.658845	no-change		Clk1	chr1	58423066	58425067	246	-0.613119	0.00245942	down		Cnbp	chr6	87850106	87852107	151.72	-0.286466	0.140954	no-change
Cluap1	chr16	3907823	3909824	118.618	-0.145233	0.53211	no-change		Clk2	chr3	89163793	89165794	153.5	-0.964896	0.000631053	down		Cndp2	chr18	84684702	84686703	118.988	-0.281184	0.201285	no-change
Clybl	chr14	122180702	122182703	215.601	0.0192228	0.91205	no-change		Clk3	chr9	57764860	57766861	315	-1.18442	1.62315e-09	down		Cnep1r1	chr8	88117767	88119768	86.9481	-0.206341	0.428295	no-change
Cmas	chr6	142755684	142757685	63.0478	-0.107095	0.741986	no-change		Clmn	chr12	104864076	104866077	49	-0.355094	0.38327	no-change		Cnih1	chr14	46787411	46789412	50.954	-0.165868	0.616033	no-change
Cmc1	chr9	118149177	118151178	95.5956	0.0575351	0.820828	no-change		Cln5	chr14	103069214	103071215	194.25	-0.941897	6.83504e-05	down		Cnih2	chr19	5097521	5099522	45.9095	-0.503672	0.153504	no-change
Cmc2	chr8	116920422	116922423	4.16856	-1.21281	0.339157	no-change		Cln6	chr9	62837783	62839784	159.25	-0.843067	0.000592119	down		Cnksr1	chr4	134237399	134239400	34.5446	-0.699312	0.0921034	no-change
Cmpk1	chr4	114986241	114988242	78.3915	-0.399408	0.162038	no-change		Cln8	chr8	14887109	14889110	322.25	-0.643971	0.000867701	down		Cnksr3	chr10	7211237	7213238	154.043	-0.183303	0.343564	no-change
Cmtm3	chr8	104339592	104341593	236.928	0.013583	0.933322	no-change		Clns1a	chr7	97695632	97697633	146.5	-0.840343	0.000884602	down		Cnn2	chr10	79987582	79989583	86.8631	-0.357872	0.170327	no-change
Cmtm4	chr8	104394807	104396808	94.8029	0.178232	0.501194	no-change		Clock	chr5	76303792	76305793	190.5	-1.31928	0.0315918	down		Cnn3	chr3	121425495	121427496	197.387	-0.326979	0.0585931	no-change
Cmtm6	chr9	114730171	114732172	112.544	-0.284696	0.239284	no-change		Clp1	chr2	84726242	84728243	124.5	-0.515276	0.0697313	no-change		Cnnm1	chr19	43439434	43441435	91.2213	-0.124814	0.620505	no-change
Cmtm7	chr9	114780849	114782850	197.335	-0.256617	0.1538	no-change		Clpb	chr7	101662771	101664772	210	-0.535037	0.0152316	down		Cnnm2	chr19	46760594	46762595	498.802	-0.257842	0.0175806	down
Cmtm8	chr9	114843152	114845153	56.518	-0.399969	0.253373	no-change		Clpp	chr17	56989303	56991304	237.75	-0.872125	2.35576e-05	down		Cnnm3	chr1	36510865	36512866	174.458	-0.5497	0.00553791	down
Cmtr1	chr17	29659593	29661594	95.5013	-0.198955	0.436605	no-change		Clptm1	chr7	19664033	19666034	237.25	-1.39074	5.86931e-11	down		Cnnm4	chr1	36470618	36472619	50.547	-0.434952	0.20284	no-change
Cmtr2	chr8	110216987	110218988	224.118	0.0821864	0.641987	no-change		Clptm1l	chr13	73603004	73605005	83	-0.581342	0.0712549	no-change		Cnot1	chr8	95806462	95808463	191.538	-0.359944	0.03848	down
Cnbp	chr6	87850106	87852107	193.389	0.0333633	0.855026	no-change		Clpx	chr9	65293258	65295259	140.75	-0.52329	0.042351	down		Cnot10	chr9	114639074	114641075	174.259	-0.415971	0.0237261	down
Cndp2	chr18	84684702	84686703	149.089	-0.0775624	0.708855	no-change		Clspn	chr4	126555933	126557934	150.25	-0.699955	0.00553693	down		Cnot11	chr1	39533990	39535991	124.98	-0.337991	0.128318	no-change
Cnep1r1	chr8	88117767	88119768	98.0788	0.235207	0.364123	no-change		Clstn1	chr4	149585466	149587467	108.25	-0.770829	0.00687778	down		Cnot2	chr10	116580511	116582512	102.694	-0.182285	0.438175	no-change
Cnih1	chr14	46787411	46789412	59.9052	0.221258	0.49035	no-change		Clstn3	chr6	124463794	124465795	71	-0.492396	0.165337	no-change		Cnot3	chr7	3644288	3646289	519.198	-0.218631	0.0401535	down
Cnih2	chr19	5097521	5099522	47.1565	-0.165854	0.651977	no-change		Clta	chr4	44003450	44005451	63.75	-0.561427	0.125425	no-change		Cnot4	chr6	35132694	35134695	176.307	-0.208092	0.246475	no-change
Cnksr1	chr4	134237399	134239400	39.2484	-0.250692	0.537309	no-change		Cltb	chr13	54610344	54612345	71.5	-0.984893	0.00858522	down		Cnot6	chr11	49711723	49713724	193.135	-0.21386	0.228057	no-change
Cnksr3	chr10	7211237	7213238	193.887	0.103336	0.574356	no-change		Cltc	chr11	86756565	86758566	380	-0.893085	5.50654e-07	down		Cnot7	chr8	40514847	40516848	4.03951	-2.894	0.0502625	no-change
Cnn2	chr10	79987582	79989583	95.4922	-0.172146	0.50317	no-change		Clu	chr14	65967481	65969482	158.75	-0.594435	0.014126	down		Cnot8	chr11	58103151	58105152	263.231	-0.220606	0.13485	no-change
Cnn3	chr3	121425495	121427496	199.513	-0.0411815	0.821805	no-change		Cluap1	chr16	3907823	3909824	174	-0.588418	0.0142291	down		Cnot9	chr1	74505056	74507057	357.497	-0.266701	0.0359298	down
Cnnm1	chr19	43439434	43441435	107.661	0.385455	0.114268	no-change		Clybl	chr14	122180702	122182703	306.5	-0.513716	0.00675398	down		Cnp	chr11	100574889	100576890	68.1603	-0.117114	0.690525	no-change
Cnnm2	chr19	46760594	46762595	520.1	0.14244	0.200873	no-change		Cmas	chr6	142755684	142757685	82.75	-0.795382	0.0136922	down		Cnpy2	chr10	128321457	128323458	114.798	-0.297406	0.180657	no-change
Cnnm3	chr1	36510865	36512866	205.745	0.0992215	0.575	no-change		Cmc1	chr9	118149177	118151178	135	-0.788496	0.00258204	down		Cnpy3	chr17	46751214	46753215	202.292	-0.15659	0.371265	no-change
Cnnm4	chr1	36470618	36472619	66.456	0.00138928	0.996367	no-change		Cmc2	chr8	116920422	116922423	5	-0.58496	0.638723	no-change		Cnst	chr1	179545368	179547369	160.205	-0.177522	0.373581	no-change
Cnot1	chr8	95806462	95808463	205.856	0.157953	0.382409	no-change		Cmpk1	chr4	114986241	114988242	109.25	-0.950756	0.00137163	down		Cntd1	chr11	101285053	101287054	6.42978	-1.19994	0.224762	no-change
Cnot10	chr9	114639074	114641075	196.527	0.0935582	0.599566	no-change		Cmtm3	chr8	104339592	104341593	350.5	-0.614178	0.00110248	down		Cntn2	chr1	132541939	132543940	47.4894	-0.523872	0.127852	no-change
Cnot11	chr1	39533990	39535991	144.989	-0.0893499	0.666037	no-change		Cmtm4	chr8	104394807	104396808	133.75	-0.967759	0.000272167	down		Cntnap1	chr11	101175039	101177040	42.4471	-0.261405	0.498098	no-change
Cnot2	chr10	116580511	116582512	125.75	0.0667546	0.773637	no-change		Cmtm6	chr9	114730171	114732172	191.25	-0.663991	0.00319647	down		Cntrl	chr2	35108490	35110491	115.433	-0.318474	0.150803	no-change
Cnot3	chr7	3644288	3646289	583.083	0.100844	0.338934	no-change		Cmtm7	chr9	114780849	114782850	296.75	-0.992713	1.94327e-07	down		Cntrob	chr11	69322775	69324776	104.498	-0.22597	0.333298	no-change
Cnot4	chr6	35132694	35134695	218.098	-0.027807	0.872118	no-change		Cmtm8	chr9	114843152	114845153	118	-0.620712	0.0294031	down		Cobl	chr11	12463960	12465961	77.1505	-0.202155	0.454716	no-change
Cnot6	chr11	49711723	49713724	210.387	-0.0996856	0.565082	no-change		Cmtr1	chr17	29659593	29661594	132.75	-1.01224	0.000150083	down		Coch	chr12	51592339	51594340	74.1931	-0.420946	0.129023	no-change
Cnot7	chr8	40514847	40516848	8.48563	-0.424214	0.61802	no-change		Cmtr2	chr8	110216987	110218988	271.75	-0.52328	0.00738742	down		Cog1	chr11	113648167	113650168	59.8533	-0.0920194	0.767822	no-change
Cnot8	chr11	58103151	58105152	332.939	-0.0168471	0.902606	no-change		Cnbp	chr6	87850106	87852107	324.25	-0.966756	7.74096e-06	down		Cog2	chr8	124519765	124521766	86.1486	-0.156867	0.542937	no-change
Cnot9	chr1	74505056	74507057	414.227	0.151089	0.221699	no-change		Cndp2	chr18	84684702	84686703	242.25	-0.676137	0.000948917	down		Cog3	chr14	75753558	75755559	68.7944	-0.18728	0.511262	no-change
Cnp	chr11	100574889	100576890	82.3494	0.208197	0.464849	no-change		Cnep1r1	chr8	88117767	88119768	153.5	-0.840692	0.00125127	down		Cog6	chr3	53016237	53018238	32.2681	-0.40247	0.338143	no-change
Cnpy2	chr10	128321457	128323458	117.811	-0.00349461	0.987911	no-change		Cnih1	chr14	46787411	46789412	77.25	-0.714597	0.0423294	down		Cog7	chr7	121980711	121982712	39.1055	-0.502617	0.194829	no-change
Cnpy3	chr17	46751214	46753215	224.84	0.149086	0.372477	no-change		Cnih2	chr19	5097521	5099522	55	-0.530514	0.173525	no-change		Cog8	chr8	107055689	107057690	124.866	-0.263733	0.214636	no-change
Cnst	chr1	179545368	179547369	197.962	-0.0757169	0.671907	no-change		Cnih4	chr1	181143691	181145692	5.5	-1.41503	0.24573	no-change		Coil	chr11	88969250	88971251	196.605	-0.303568	0.0919098	no-change
Cntd1	chr11	101285053	101287054	8.57698	-0.878023	0.31684	no-change		Cnksr1	chr4	134237399	134239400	47.25	-0.798365	0.0680215	no-change		Col11a2	chr17	34038435	34040436	59.9625	-0.325699	0.289748	no-change
Cntn2	chr1	132541939	132543940	57.5546	-0.409535	0.22348	no-change		Cnksr3	chr10	7211237	7213238	282.5	-0.531955	0.00587688	down		Col13a1	chr10	61978108	61980109	157.462	-0.0738238	0.698368	no-change
Cntnap1	chr11	101175039	101177040	40.1226	-0.360973	0.358912	no-change		Cnn2	chr10	79987582	79989583	134.75	-0.960033	0.000241521	down		Col18a1	chr10	77165548	77167549	72.6553	-0.399413	0.166797	no-change
Cntrl	chr2	35108490	35110491	125.757	0.0895191	0.687351	no-change		Cnn3	chr3	121425495	121427496	423.5	-1.21105	4.21339e-09	down		Col20a1	chr2	180985533	180987534	24.5024	-0.331757	0.490052	no-change
Cntrob	chr11	69322775	69324776	135.57	0.0222122	0.917232	no-change		Cnnm1	chr19	43439434	43441435	139.75	-0.623781	0.0170915	down		Col2a1	chr15	98003695	98005696	79.8155	-0.24907	0.350145	no-change
Cobl	chr11	12463960	12465961	82.5381	-0.00648731	0.981622	no-change		Cnnm2	chr19	46760594	46762595	698.25	-0.574639	8.48493e-05	down		Col4a3bp	chr13	96541733	96543734	14.6931	-0.355259	0.577305	no-change
Coch	chr12	51592339	51594340	62.0492	-0.348694	0.272082	no-change		Cnnm3	chr1	36510865	36512866	258.25	-0.545498	0.00641801	down		Col5a3	chr9	20814067	20816068	46.5484	-0.913928	0.0100565	down
Cog1	chr11	113648167	113650168	75.1658	-0.260385	0.380395	no-change		Cnnm4	chr1	36470618	36472619	91	-0.529024	0.0843661	no-change		Col7a1	chr9	108952584	108954585	26.229	-0.562687	0.224052	no-change
Cog2	chr8	124519765	124521766	107.385	0.247168	0.324428	no-change		Cnot1	chr8	95806462	95808463	240.75	-0.667855	0.00108154	down		Col9a2	chr4	121038383	121040384	28.6294	-1.03539	0.0229107	down
Cog3	chr14	75753558	75755559	82.8484	0.0234791	0.933805	no-change		Cnot10	chr9	114639074	114641075	262.5	-0.544996	0.00672624	down		Col9a3	chr2	180596788	180598789	36.5556	-0.269656	0.489762	no-change
Cog6	chr3	53016237	53018238	46.4666	0.335371	0.366294	no-change		Cnot11	chr1	39533990	39535991	181.75	-1.07508	5.35696e-06	down		Colec12	chr18	9706593	9708594	65.479	-0.0232442	0.936425	no-change
Cog7	chr7	121980711	121982712	50.23	-0.472636	0.185298	no-change		Cnot2	chr10	116580511	116582512	182.5	-1.23182	4.40465e-06	down		Colgalt1	chr8	71609996	71611997	230.5	-0.102173	0.517904	no-change
Cog8	chr8	107055689	107057690	172.513	-0.101685	0.591991	no-change		Cnot3	chr7	3644288	3646289	737.25	-0.551608	0.000149623	down		Commd10	chr18	46957859	46959860	122.319	-0.292317	0.209037	no-change
Coil	chr11	88969250	88971251	178.827	-0.0150629	0.938344	no-change		Cnot4	chr6	35132694	35134695	347.5	-0.628342	0.000436322	down		Commd2	chr3	57650715	57652716	35.4376	-0.532566	0.190257	no-change
Col11a2	chr17	34038435	34040436	60.2134	0.04011	0.901065	no-change		Cnot6	chr11	49711723	49713724	312.25	-0.724043	0.000136978	down		Commd6	chr14	101639448	101641449	70.4225	-0.302858	0.291659	no-change
Col13a1	chr10	61978108	61980109	162.716	-0.0620757	0.757179	no-change		Cnot7	chr8	40514847	40516848	6.5	-1.44057	0.198435	no-change		Commd7	chr2	153631781	153633782	59.2949	-0.558814	0.0994674	no-change
Col18a1	chr10	77165548	77167549	79.3426	-0.271677	0.337354	no-change		Cnot8	chr11	58103151	58105152	434	-0.754722	5.51651e-06	down		Commd8	chr5	72167189	72169190	30.7419	-0.137649	0.747805	no-change
Col20a1	chr2	180985533	180987534	26.919	-0.507717	0.291193	no-change		Cnot9	chr1	74505056	74507057	611.5	-0.650147	1.50429e-05	down		Copb1	chr7	114253711	114255712	58.0154	-0.0833824	0.79115	no-change
Col2a1	chr15	98003695	98005696	85.351	-0.159159	0.566589	no-change		Cnp	chr11	100574889	100576890	115.75	-0.652805	0.017958	down		Copb2	chr9	98562729	98564730	77.6871	-0.505688	0.0698056	no-change
Col4a3bp	chr13	96541733	96543734	14.9168	-0.69677	0.282329	no-change		Cnpy2	chr10	128321457	128323458	216.75	-0.794949	0.0002063	down		Copg1	chr6	87886812	87888813	86.8912	-0.101796	0.709281	no-change
Col5a3	chr9	20814067	20816068	65.9638	-0.218884	0.475275	no-change		Cnpy3	chr17	46751214	46753215	375	-0.718528	5.32279e-05	down		Copg2	chr6	30895739	30897740	126.724	-0.345876	0.101547	no-change
Col7a1	chr9	108952584	108954585	34.1995	-0.515832	0.230116	no-change		Cnst	chr1	179545368	179547369	274.75	-0.726473	0.000189178	down		Cops2	chr2	125858139	125860140	86.4731	0.0263436	0.918658	no-change
Col9a2	chr4	121038383	121040384	42.8098	-0.317727	0.403673	no-change		Cntd1	chr11	101285053	101287054	5.5	-1.41503	0.248247	no-change		Cops4	chr5	100517307	100519308	141.035	-0.414895	0.0413071	down
Col9a3	chr2	180596788	180598789	29.6436	-0.245438	0.60222	no-change		Cntn2	chr1	132541939	132543940	97.25	-0.656413	0.0283417	down		Cops5	chr1	10037127	10039128	71.9178	-0.175521	0.537726	no-change
Colec12	chr18	9706593	9708594	74.2224	-0.0353279	0.903359	no-change		Cntnap1	chr11	101175039	101177040	71.25	-0.397335	0.243806	no-change		Cops7a	chr6	124964538	124966539	106.565	-0.0841357	0.714731	no-change
Colgalt1	chr8	71609996	71611997	276.235	-0.0251799	0.874986	no-change		Cntrl	chr2	35108490	35110491	217.25	-0.76448	0.000395489	down		Cops8	chr1	90601979	90603980	64.663	-0.405672	0.179834	no-change
Commd10	chr18	46957859	46959860	143.275	0.0755016	0.723664	no-change		Cntrob	chr11	69322775	69324776	188.5	-0.808858	0.000348751	down		Copz1	chr15	103271908	103273909	186.921	-0.302759	0.082321	no-change
Commd2	chr3	57650715	57652716	39.6509	-0.330197	0.403333	no-change		Cobl	chr11	12463960	12465961	136.5	-0.988126	0.000155157	down		Copz2	chr11	96848874	96850875	40.2817	-0.882989	0.0200898	down
Commd6	chr14	101639448	101641449	83.6516	-0.249442	0.359916	no-change		Coch	chr12	51592339	51594340	136.5	-0.756729	0.00376482	down		Coq10a	chr10	128367997	128369998	94.6771	-0.262048	0.281615	no-change
Commd7	chr2	153631781	153633782	68.3204	-0.317791	0.302795	no-change		Cog1	chr11	113648167	113650168	110.75	-0.836864	0.0038668	down		Coq10b	chr1	55051768	55053769	198.98	-0.253763	0.136401	no-change
Commd8	chr5	72167189	72169190	39.3322	0.0290171	0.941865	no-change		Cog2	chr8	124519765	124521766	126.5	-0.770518	0.00395641	down		Coq2	chr5	100673284	100675285	66.557	-0.186669	0.527688	no-change
Copb1	chr7	114253711	114255712	77.3584	-0.0809517	0.780037	no-change		Cog3	chr14	75753558	75755559	109.5	-1.54137	1.11626e-06	down		Coq3	chr4	21878671	21880672	82.081	-0.101859	0.70108	no-change
Copb2	chr9	98562729	98564730	94.8151	0.0258277	0.922133	no-change		Cog6	chr3	53016237	53018238	60.75	-1.08092	0.00413027	down		Coq5	chr5	115278664	115280665	57.0053	-0.337451	0.29416	no-change
Copg1	chr6	87886812	87888813	115.141	0.128005	0.584874	no-change		Cog7	chr7	121980711	121982712	57.25	-0.57447	0.134847	no-change		Coq7	chr7	118532301	118534302	123.823	-0.188505	0.377782	no-change
Copg2	chr6	30895739	30897740	128.729	-0.279897	0.214281	no-change		Cog8	chr8	107055689	107057690	295.25	-1.37277	2.4993e-12	down		Coq8a	chr1	180195020	180197021	173.657	-0.286647	0.120864	no-change
Cops2	chr2	125858139	125860140	83.5878	-0.449592	0.105462	no-change		Coil	chr11	88969250	88971251	212.25	-0.3725	0.0875447	no-change		Coq8b	chr7	27232021	27234022	178.572	-0.0954963	0.5911	no-change
Cops4	chr5	100517307	100519308	170.406	0.110632	0.566383	no-change		Col11a2	chr17	34038435	34040436	59.75	0.229868	0.533869	no-change		Corin	chr5	72503473	72505474	57.1039	-0.259032	0.410541	no-change
Cops5	chr1	10037127	10039128	84.5884	0.00939083	0.972936	no-change		Col13a1	chr10	61978108	61980109	291.75	-0.59424	0.00225941	down		Coro1a	chr7	126706787	126708788	9.57588	-1.99077	0.0186568	down
Cops7a	chr6	124964538	124966539	131.162	-0.0557353	0.815642	no-change		Col18a1	chr10	77165548	77167549	153	-0.721898	0.0032398	down		Coro1b	chr19	4147617	4149618	96.0517	-0.23938	0.324164	no-change
Cops8	chr1	90601979	90603980	97.0302	0.00855878	0.973827	no-change		Col20a1	chr2	180985533	180987534	38.5	-0.376854	0.41204	no-change		Coro1c	chr5	113907758	113909759	176.097	-0.160058	0.370969	no-change
Copz1	chr15	103271908	103273909	235.068	0.0959711	0.558592	no-change		Col2a1	chr15	98003695	98005696	130.5	-0.21042	0.423639	no-change		Coro2a	chr4	46601202	46603203	53.15	-0.318901	0.332749	no-change
Copz2	chr11	96848874	96850875	39.6469	-0.77813	0.0556826	no-change		Col4a3bp	chr13	96541733	96543734	30.75	-1.16146	0.0296012	down		Coro2b	chr9	62536044	62538045	62.7174	-0.262527	0.416177	no-change
Coq10a	chr10	128367997	128369998	116.192	0.132721	0.568086	no-change		Col5a3	chr9	20814067	20816068	90.75	-0.571726	0.0630863	no-change		Coro6	chr11	77461409	77463410	47.1056	-0.377398	0.276591	no-change
Coq10b	chr1	55051768	55053769	240.853	0.0687306	0.672471	no-change		Col7a1	chr9	108952584	108954585	40.5	-0.540568	0.225423	no-change		Coro7	chr16	4678777	4680778	108.849	-0.219806	0.348508	no-change
Coq2	chr5	100673284	100675285	90.9778	-0.0934118	0.723801	no-change		Col9a2	chr4	121038383	121040384	52	-1.01042	0.0160426	down		Cotl1	chr8	119839544	119841545	88.7013	-0.471768	0.0725251	no-change
Coq3	chr4	21878671	21880672	98.6598	-0.0917535	0.726869	no-change		Col9a3	chr2	180596788	180598789	40	-0.510194	0.266971	no-change		Cox10	chr11	64078466	64080467	86.9957	-0.263614	0.307614	no-change
Coq5	chr5	115278664	115280665	63.5632	-0.0808934	0.797744	no-change		Colec12	chr18	9706593	9708594	118.25	-0.638543	0.0224096	down		Cox11	chr11	90637171	90639172	90.6799	0.0103264	0.967777	no-change
Coq7	chr7	118532301	118534302	143.825	0.0799578	0.701408	no-change		Colgalt1	chr8	71609996	71611997	360	-0.9019	8.04108e-06	down		Cox15	chr19	43752000	43754001	97.1693	-0.481512	0.0481404	down
Coq8a	chr1	180195020	180197021	193.486	0.00906461	0.960196	no-change		Commd10	chr18	46957859	46959860	178.5	-0.573185	0.0229688	down		Cox16	chr12	81484110	81486111	72.7911	-0.405444	0.146831	no-change
Coq8b	chr7	27232021	27234022	205.065	-5.92988e-05	0.999735	no-change		Commd2	chr3	57650715	57652716	58.25	-0.694191	0.0677263	no-change		Cox18	chr5	90223001	90225002	181.98	-0.310043	0.0938254	no-change
Corin	chr5	72503473	72505474	61.7426	-0.105782	0.7403	no-change		Commd6	chr14	101639448	101641449	119.25	-0.959358	0.000492171	down		Cox19	chr5	139350418	139352419	17.8602	-0.463997	0.416197	no-change
Coro1a	chr7	126706787	126708788	11.6387	-0.408771	0.592982	no-change		Commd7	chr2	153631781	153633782	113.75	-0.981017	0.00078313	down		Cox5a	chr9	57520272	57522273	123.649	-0.269411	0.218783	no-change
Coro1b	chr19	4147617	4149618	105.946	-0.197933	0.418139	no-change		Commd8	chr5	72167189	72169190	54.75	-1.05971	0.00697009	down		Cox6b1	chr7	30625151	30627152	72.4643	-0.0902776	0.745901	no-change
Coro1c	chr5	113907758	113909759	217.767	-0.0435941	0.799888	no-change		Comt	chr16	18425852	18427853	5.25	-2.08746	0.111498	no-change		Cox6c	chr15	35934331	35936332	15.7935	-0.603141	0.314099	no-change
Coro2a	chr4	46601202	46603203	61.7953	-0.28578	0.38734	no-change		Copb1	chr7	114253711	114255712	92.75	-0.924812	0.00360211	down		Cox7a2l	chr17	83516330	83518331	8.38858	-1.30184	0.129593	no-change
Coro2b	chr9	62536044	62538045	70.4758	-0.185972	0.541019	no-change		Copb2	chr9	98562729	98564730	149.5	-0.992768	7.65345e-05	down		Cox7b	chrX	106014698	106016699	16.8768	-0.15098	0.801258	no-change
Coro6	chr11	77461409	77463410	43.8007	-0.256327	0.507699	no-change		Copg1	chr6	87886812	87888813	162.25	-0.618385	0.0109177	down		Cplane2	chr4	141212954	141214955	43.7208	-0.639607	0.0775236	no-change
Coro7	chr16	4678777	4680778	149.512	-0.123442	0.545911	no-change		Copg2	chr6	30895739	30897740	200.5	-0.758111	0.00141735	down		Cpm	chr10	117628498	117630499	67.4647	-0.0666602	0.819075	no-change
Cotl1	chr8	119839544	119841545	92.2279	-0.217848	0.411852	no-change		Cops2	chr2	125858139	125860140	136.75	-0.898304	0.000895926	down		Cpne3	chr4	19569108	19571109	46.8292	-0.283402	0.412278	no-change
Cox10	chr11	64078466	64080467	111.681	-0.310858	0.189502	no-change		Cops3	chr11	59838838	59840839	6.25	-1.08746	0.33307	no-change		Cpne5	chr17	29237167	29239168	48.5819	-0.080076	0.813791	no-change
Cox11	chr11	90637171	90639172	121.944	-0.160049	0.480727	no-change		Cops4	chr5	100517307	100519308	241	-0.676613	0.000975869	down		Cpne9	chr6	113281305	113283306	75.7072	-0.186472	0.512014	no-change
Cox15	chr19	43752000	43754001	122.194	0.185481	0.414447	no-change		Cops5	chr1	10037127	10039128	116	-0.750247	0.0104734	down		Cpox	chr16	58676837	58678838	4.77247	-2.48085	0.0524625	no-change
Cox16	chr12	81484110	81486111	84.5221	0.0905984	0.740676	no-change		Cops7a	chr6	124964538	124966539	225	-0.584962	0.0055592	down		Cpped1	chr16	11908423	11910424	72.0976	-0.442405	0.113678	no-change
Cox18	chr5	90223001	90225002	223.48	0.0774395	0.642687	no-change		Cops8	chr1	90601979	90603980	120.5	-0.695606	0.0166792	down		Cpsf1	chr15	76606591	76608592	86.4495	-0.0795491	0.764083	no-change
Cox19	chr5	139350418	139352419	23.1927	-0.0678968	0.895076	no-change		Copz1	chr15	103271908	103273909	279.75	-0.642138	0.0010205	down		Cpsf2	chr12	101974986	101976987	117.62	-0.365198	0.102918	no-change
Cox5a	chr9	57520272	57522273	142.852	0.0328706	0.879314	no-change		Copz2	chr11	96848874	96850875	61	-0.82597	0.0279905	down		Cpsf4l	chr11	113709017	113711018	247.83	-0.441407	0.00529361	down
Cox6b1	chr7	30625151	30627152	89.9188	-0.116568	0.668462	no-change		Coq10a	chr10	128367997	128369998	156	-0.610053	0.0134612	down		Cpsf6	chr10	117375970	117377971	67.2959	-0.155994	0.59241	no-change
Cox6c	chr15	35934331	35936332	19.2146	-0.17818	0.752334	no-change		Coq10b	chr1	55051768	55053769	318.5	-0.74059	9.15326e-05	down		Cpt1a	chr19	3322283	3324284	231.303	-0.504012	0.00249973	down
Cox7a2l	chr17	83516330	83518331	6.9867	-0.742352	0.435656	no-change		Coq2	chr5	100673284	100675285	121.75	-0.632024	0.0222614	down		Cpt1b	chr15	89424863	89426864	40.8598	-1.52165	0.000101361	down
Cox7b	chrX	106014698	106016699	16.8278	0.0497304	0.934427	no-change		Coq3	chr4	21878671	21880672	128	-0.594361	0.0245405	down		Cpt1c	chr7	44973851	44975852	107.089	-0.508926	0.0320347	down
Cplane2	chr4	141212954	141214955	48.4586	-0.0289444	0.935568	no-change		Coq5	chr5	115278664	115280665	93.75	-0.796785	0.0102072	down		Cpt2	chr4	107922610	107924611	47.2954	-0.928552	0.0109406	down
Cpm	chr10	117628498	117630499	81.4072	-0.373584	0.182986	no-change		Coq7	chr7	118532301	118534302	194.25	-0.661198	0.00353199	down		Cpxm1	chr2	130396574	130398575	88.0371	-0.349928	0.165607	no-change
Cpne3	chr4	19569108	19571109	67.1131	-0.115993	0.702752	no-change		Coq8a	chr1	180195020	180197021	252.5	-0.531589	0.00895762	down		Crabp1	chr9	54763746	54765747	91.4438	-0.185635	0.452517	no-change
Cpne5	chr17	29237167	29239168	45.3098	-0.0260765	0.943765	no-change		Coq8b	chr7	27232021	27234022	358.5	-0.529001	0.0028944	down		Cracr2b	chr7	141460092	141462093	44.2553	-0.461067	0.219731	no-change
Cpne9	chr6	113281305	113283306	79.119	-0.166385	0.55557	no-change		Corin	chr5	72503473	72505474	83	-0.473516	0.138378	no-change		Cradd	chr10	95323108	95325109	52.0285	-0.490979	0.144226	no-change
Cpox	chr16	58676837	58678838	8.24631	-1.31219	0.15134	no-change		Coro1a	chr7	126706787	126708788	13.25	-2.10433	0.011983	down		Cramp1l	chr17	25014788	25016789	7.07627	0.425583	0.637254	no-change
Cpped1	chr16	11908423	11910424	82.346	0.0563689	0.838634	no-change		Coro1b	chr19	4147617	4149618	171.5	-0.857165	0.000294358	down		Crb2	chr2	37775247	37777248	49.5889	-0.558992	0.107627	no-change
Cpsf1	chr15	76606591	76608592	97.2339	0.307551	0.225325	no-change		Coro1c	chr5	113907758	113909759	294.5	-0.825187	1.47806e-05	down		Crb3	chr17	57058103	57060104	8.58476	-0.618265	0.446681	no-change
Cpsf2	chr12	101974986	101976987	151.786	-0.0976158	0.636109	no-change		Coro2a	chr4	46601202	46603203	72.25	-0.809316	0.0247546	down		Crbn	chr6	106799074	106801075	43.2321	-0.0692936	0.847399	no-change
Cpsf4l	chr11	113709017	113711018	297.723	0.213091	0.149375	no-change		Coro2b	chr9	62536044	62538045	120.25	-0.806176	0.00519576	down		Creb1	chr1	64531817	64533818	130.272	-0.178119	0.391919	no-change
Cpsf6	chr10	117375970	117377971	74.8839	0.0689476	0.819303	no-change		Coro6	chr11	77461409	77463410	68.5	-0.799087	0.0261622	down		Creb3l2	chr6	37441146	37443147	233.227	-0.264418	0.108534	no-change
Cpt1a	chr19	3322283	3324284	259.498	-0.21091	0.187405	no-change		Coro7	chr16	4678777	4680778	221	-0.582243	0.00605865	down		Creb3l3	chr10	81097874	81099875	15.1192	-0.410724	0.503079	no-change
Cpt1b	chr15	89424863	89426864	36.3753	-1.04139	0.0141192	down		Cotl1	chr8	119839544	119841545	123.25	-0.514573	0.057563	no-change		Creb3l4	chr3	90242512	90244513	82.5477	-0.314372	0.249778	no-change
Cpt1c	chr7	44973851	44975852	141.565	-0.207311	0.329074	no-change		Cox10	chr11	64078466	64080467	148.75	-0.949374	0.000162644	down		Crebbp	chr16	4212997	4214998	73.4372	-0.108834	0.692717	no-change
Cpt2	chr4	107922610	107924611	66.9859	-0.170304	0.575234	no-change		Cox11	chr11	90637171	90639172	180.25	-0.949269	4.54107e-05	down		Crebl2	chr6	134829152	134831153	167.54	-0.291981	0.117564	no-change
Cpxm1	chr2	130396574	130398575	106.398	0.148435	0.537982	no-change		Cox15	chr19	43752000	43754001	155	-0.662965	0.00818098	down		Creg1	chr1	165762744	165764745	82.6748	-0.470724	0.0874039	no-change
Crabp1	chr9	54763746	54765747	85.873	0.0488966	0.855837	no-change		Cox16	chr12	81484110	81486111	112.5	-0.706268	0.0140163	down		Creld2	chr15	88818644	88820645	6.21009	-0.241656	0.802596	no-change
Cracr2b	chr7	141460092	141462093	53.8785	-0.196776	0.581935	no-change		Cox18	chr5	90223001	90225002	296.25	-0.73372	0.000113316	down		Crem	chr18	3336679	3338680	213.492	-0.16265	0.321037	no-change
Cradd	chr10	95323108	95325109	56.9742	-0.0609608	0.860513	no-change		Cox19	chr5	139350418	139352419	31.25	-0.780218	0.12366	no-change		Crip2	chr12	113139234	113141235	218.649	-0.35286	0.0302312	down
Cramp1l	chr17	25014788	25016789	10.5537	0.0953305	0.900378	no-change		Cox5a	chr9	57520272	57522273	226.75	-1.06734	5.5513e-06	down		Crk	chr11	75678282	75680283	201.9	-0.279718	0.0971677	no-change
Crat	chr2	30414771	30416772	5.9645	-0.936629	0.373943	no-change		Cox6b1	chr7	30625151	30627152	110.75	-0.533577	0.0747239	no-change		Crkl	chr16	17450985	17452986	128.169	-0.203076	0.335973	no-change
Crb2	chr2	37775247	37777248	59.1255	0.275895	0.396414	no-change		Cox6c	chr15	35934331	35936332	17.5	-0.847995	0.250299	no-change		Crlf3	chr11	80079991	80081992	154.472	-0.250484	0.194061	no-change
Crb3	chr17	57058103	57060104	12.0158	-0.375414	0.607605	no-change		Cox7a2l	chr17	83516330	83518331	8	-1.8365	0.0761333	no-change		Crls1	chr2	132845664	132847665	73.2777	-0.316546	0.256521	no-change
Crbn	chr6	106799074	106801075	56.5091	-0.17057	0.617224	no-change		Cox7b	chrX	106014698	106016699	25.75	-0.655351	0.236404	no-change		Crnkl1	chr2	145934014	145936015	64.0286	-0.46314	0.118028	no-change
Creb1	chr1	64531817	64533818	165.455	0.0599649	0.770808	no-change		Cplane2	chr4	141212954	141214955	78	-0.836501	0.0126025	down		Crocc	chr4	141059550	141061551	347.051	-0.30691	0.0187686	down
Creb3l2	chr6	37441146	37443147	282.887	-0.0290326	0.848199	no-change		Cpm	chr10	117628498	117630499	126.75	-0.570748	0.0351747	down		Crot	chr5	8996324	8998325	175.514	-0.321234	0.0772765	no-change
Creb3l3	chr10	81097874	81099875	19.5389	-1.02811	0.0733242	no-change		Cpne3	chr4	19569108	19571109	93.25	-0.818002	0.0082941	down		Crtac1	chr19	42430785	42432786	101.651	-0.280504	0.234267	no-change
Creb3l4	chr3	90242512	90244513	84.3453	-0.011071	0.969158	no-change		Cpne5	chr17	29237167	29239168	76	-0.859822	0.0130118	down		Crtap	chr9	114389675	114391676	233.63	-0.122944	0.449474	no-change
Crebbp	chr16	4212997	4214998	88.5908	0.025877	0.922412	no-change		Cpne9	chr6	113281305	113283306	151	-0.571042	0.0232879	down		Crtc1	chr8	70438579	70440580	137.46	-0.196518	0.336237	no-change
Crebl2	chr6	134829152	134831153	196.197	0.0431211	0.814953	no-change		Cpox	chr16	58676837	58678838	5.75	-0.125529	0.916481	no-change		Crtc2	chr3	90253161	90255162	153.029	-0.314563	0.102977	no-change
Creg1	chr1	165762744	165764745	86.9861	-0.136433	0.616683	no-change		Cpped1	chr16	11908423	11910424	118.5	-0.441705	0.104916	no-change		Crtc3	chr7	80687877	80689878	41.098	-1.07293	0.00488505	down
Creld2	chr15	88818644	88820645	6.23615	0.210107	0.832903	no-change		Cpsf1	chr15	76606591	76608592	114	-0.832272	0.00344655	down		Cry1	chr10	85184064	85186065	153.212	-0.0672303	0.731632	no-change
Crem	chr18	3336679	3338680	263.387	-0.103442	0.503045	no-change		Cpsf2	chr12	101974986	101976987	220	-0.987721	1.76836e-05	down		Cry2	chr2	92433043	92435044	127.111	-0.250772	0.244038	no-change
Crip2	chr12	113139234	113141235	270.741	-0.0484501	0.757625	no-change		Cpsf4l	chr11	113709017	113711018	482	-0.382351	0.0200479	down		Cryba1	chr11	77724283	77726284	13.1241	-0.888089	0.186666	no-change
Crk	chr11	75678282	75680283	244.168	-0.165046	0.321999	no-change		Cpsf6	chr10	117375970	117377971	119	-0.821662	0.00266468	down		Crybb3	chr5	113080584	113082585	13.2133	-1.41972	0.0370302	down
Crkl	chr16	17450985	17452986	161.012	-0.118673	0.551505	no-change		Cpt1a	chr19	3322283	3324284	397.5	-0.734063	0.000133658	down		Crygn	chr5	24757008	24759009	31.3617	-0.180426	0.681228	no-change
Crlf3	chr11	80079991	80081992	172.564	0.00742908	0.969065	no-change		Cpt1b	chr15	89424863	89426864	71.25	-0.821294	0.0209086	down		Cryzl1	chr16	91727975	91729976	13.112	-0.458815	0.487218	no-change
Crls1	chr2	132845664	132847665	82.705	0.195205	0.476969	no-change		Cpt1c	chr7	44973851	44975852	169.5	-0.290366	0.216916	no-change		Cryzl2	chr1	157457575	157459576	106.262	-0.425908	0.066612	no-change
Crnkl1	chr2	145934014	145936015	74.9751	-0.12048	0.676398	no-change		Cpt2	chr4	107922610	107924611	94.5	-0.914944	0.00275516	down		Cs	chr10	128336732	128338733	127.409	-0.249142	0.236221	no-change
Crocc	chr4	141059550	141061551	404.287	0.058154	0.642595	no-change		Cpxm1	chr2	130396574	130398575	156.5	-0.502828	0.0383193	down		Csad	chr15	102203245	102205246	25.6447	-0.106865	0.82446	no-change
Crot	chr5	8996324	8998325	193.188	-0.170648	0.360555	no-change		Crabp1	chr9	54763746	54765747	165	-0.404841	0.0952423	no-change		Csde1	chr3	103019424	103021425	271.468	-0.177889	0.219922	no-change
Crtac1	chr19	42430785	42432786	135.241	0.228568	0.290303	no-change		Cracr2b	chr7	141460092	141462093	82.5	-0.826281	0.0154137	down		Cse1l	chr2	166905057	166907058	177.861	-0.511059	0.00515712	down
Crtap	chr9	114389675	114391676	254.921	0.0939828	0.548388	no-change		Cradd	chr10	95323108	95325109	75	-0.706268	0.0349897	down		Csgalnact2	chr6	118138140	118140141	85.9935	-0.291739	0.256096	no-change
Crtc1	chr8	70438579	70440580	151.505	-0.0974813	0.635114	no-change		Cramp1l	chr17	25014788	25016789	25.25	-1.24286	0.0355558	down		Csk	chr9	57652631	57654632	53.8755	-0.367847	0.255515	no-change
Crtc2	chr3	90253161	90255162	184.918	-0.105312	0.580283	no-change		Crat	chr2	30414771	30416772	8.25	-0.621486	0.526175	no-change		Csnk1a1	chr18	61554272	61556273	199.601	-0.206715	0.228347	no-change
Crtc3	chr7	80687877	80689878	47.8812	-0.136167	0.719038	no-change		Crb2	chr2	37775247	37777248	77	-0.807354	0.0162469	down		Csnk1d	chr11	120990330	120992331	60.3265	-0.335006	0.271572	no-change
Cry1	chr10	85184064	85186065	197.026	0.0684253	0.706316	no-change		Crb3	chr17	57058103	57060104	11.75	-1.54432	0.0711925	no-change		Csnk1e	chr15	79454566	79456567	59.9244	-0.00159247	0.995884	no-change
Cry2	chr2	92433043	92435044	128.957	-0.172943	0.43631	no-change		Crbn	chr6	106799074	106801075	75.25	-0.734409	0.0317213	down		Csnk1g2	chr10	80621836	80623837	253.148	-0.178661	0.237625	no-change
Cryba1	chr11	77724283	77726284	17.6176	0.838176	0.162061	no-change		Creb1	chr1	64531817	64533818	232	-0.932886	7.86515e-06	down		Csnk1g3	chr18	53861120	53863121	77.7745	-0.254721	0.359047	no-change
Crybb3	chr5	113080584	113082585	15.397	-0.295275	0.640867	no-change		Creb3l2	chr6	37441146	37443147	379.75	-0.563624	0.00205288	down		Csnk2a1	chr2	152225837	152227838	170.539	-0.378759	0.0409772	down
Crygn	chr5	24757008	24759009	34.4294	0.438821	0.310875	no-change		Creb3l3	chr10	81097874	81099875	22.25	-0.358453	0.55554	no-change		Csnk2a2	chr8	95487827	95489828	59.4316	0.0575597	0.852568	no-change
Cryzl1	chr16	91727975	91729976	16.0244	-0.740862	0.246866	no-change		Creb3l4	chr3	90242512	90244513	108	-0.736965	0.00976545	down		Csnk2b	chr17	35120429	35122430	235.989	-0.438254	0.00503873	down
Cryzl2	chr1	157457575	157459576	119.973	-0.099106	0.670223	no-change		Crebbp	chr16	4212997	4214998	130.25	-1.17393	2.55653e-05	down		Cspg5	chr9	110242781	110244782	27.0484	-0.015327	0.973258	no-change
Cs	chr10	128336732	128338733	164.332	0.026884	0.890562	no-change		Crebl2	chr6	134829152	134831153	332.75	-0.793321	1.46876e-05	down		Csrnp1	chr9	119983443	119985444	187.855	-0.346383	0.0487313	down
Csad	chr15	102203245	102205246	26.8471	-0.18352	0.702765	no-change		Creg1	chr1	165762744	165764745	122.5	-0.634206	0.0194995	down		Csrnp2	chr15	100494488	100496489	114.559	-0.322394	0.147172	no-change
Csde1	chr3	103019424	103021425	306.795	-0.0557957	0.696743	no-change		Creld2	chr15	88818644	88820645	11.5	-2.03953	0.0217885	down		Csrp1	chr1	135719059	135721060	41.6666	-0.254569	0.485648	no-change
Cse1l	chr2	166905057	166907058	224.565	-0.059091	0.728207	no-change		Crem	chr18	3336679	3338680	299.5	-0.590986	0.00174864	down		Csrp2	chr10	110918787	110920788	135.247	-0.274089	0.184126	no-change
Csgalnact2	chr6	118138140	118140141	100.197	-0.260032	0.306237	no-change		Crip2	chr12	113139234	113141235	303	-0.593895	0.00210166	down		Cst7	chr2	150569413	150571414	5.38927	-3.35185	0.0128108	down
Csk	chr9	57652631	57654632	70.5653	-0.321144	0.286616	no-change		Crk	chr11	75678282	75680283	297.5	-0.874469	4.81519e-06	down		Cstad	chr2	30594038	30596039	45.7268	-0.367661	0.294656	no-change
Csnk1a1	chr18	61554272	61556273	255.817	0.028819	0.856061	no-change		Crkl	chr16	17450985	17452986	246	-0.799872	0.000124788	down		Cstf2	chrX	134058195	134060196	63.2484	-0.126831	0.669831	no-change
Csnk1d	chr11	120990330	120992331	83.7055	0.00226296	0.99347	no-change		Crlf3	chr11	80079991	80081992	248.25	-0.902993	7.16055e-05	down		Cstf3	chr2	104589521	104591522	191.055	-0.0993854	0.57616	no-change
Csnk1e	chr15	79454566	79456567	69.7397	-0.140128	0.640593	no-change		Crls1	chr2	132845664	132847665	97.75	-0.453856	0.132615	no-change		Ctbp1	chr5	33273994	33275995	92.126	-0.273978	0.274685	no-change
Csnk1g2	chr10	80621836	80623837	304.412	-0.00623521	0.965453	no-change		Crnkl1	chr2	145934014	145936015	105.5	-0.828888	0.00422114	down		Ctbp2	chr7	133122367	133124368	169.368	-0.165946	0.37934	no-change
Csnk1g3	chr18	53861120	53863121	97.598	0.0484171	0.850105	no-change		Crocc	chr4	141059550	141061551	575.25	-0.672776	9.63729e-06	down		Ctc1	chr11	69014952	69016953	115.435	-0.11336	0.62791	no-change
Csnk2a1	chr2	152225837	152227838	215.427	-0.0142831	0.933442	no-change		Crot	chr5	8996324	8998325	269.25	-0.651137	0.000890718	down		Ctcf	chr8	105635577	105637578	157.321	0.338557	0.103817	no-change
Csnk2a2	chr8	95487827	95489828	64.031	-0.208651	0.507542	no-change		Crtac1	chr19	42430785	42432786	203.5	-0.701155	0.00178276	down		Ctdnep1	chr11	69980154	69982155	14.72	-0.359208	0.563739	no-change
Csnk2b	chr17	35120429	35122430	258.465	-0.0706899	0.664477	no-change		Crtap	chr9	114389675	114391676	341.5	-1.06385	7.4047e-07	down		Ctdp1	chr18	80468695	80470696	169.669	-0.189685	0.310372	no-change
Cspg5	chr9	110242781	110244782	30.2285	-0.000126672	0.99978	no-change		Crtc1	chr8	70438579	70440580	244.75	-0.884348	3.85185e-05	down		Ctdsp1	chr1	74390507	74392508	140.985	-0.197283	0.33434	no-change
Csrnp1	chr9	119983443	119985444	235.612	-0.145313	0.379897	no-change		Crtc2	chr3	90253161	90255162	295.75	-0.850653	7.72435e-06	down		Ctdsp2	chr10	126977715	126979716	165.52	-0.342853	0.0707093	no-change
Csrnp2	chr15	100494488	100496489	137.046	-0.23669	0.272668	no-change		Crtc3	chr7	80687877	80689878	56.75	-0.740356	0.0583933	no-change		Ctdspl2	chr2	121954999	121957000	200.168	-0.16785	0.335763	no-change
Csrp1	chr1	135719059	135721060	47.855	-0.265142	0.468383	no-change		Cry1	chr10	85184064	85186065	254	-0.75517	0.00194764	down		Ctf1	chr7	127711734	127713735	169.054	-0.467666	0.0109751	down
Csrp2	chr10	110918787	110920788	168.711	-0.0226555	0.906466	no-change		Cry2	chr2	92433043	92435044	210.25	-0.703211	0.00130515	down		Ctif	chr18	75696554	75698555	127.8	-0.134019	0.526908	no-change
Cst7	chr2	150569413	150571414	6.37611	-2.01739	0.0666994	no-change		Cryba1	chr11	77724283	77726284	24	-1.35364	0.0227814	down		Ctnna1	chr18	35117857	35119858	136.773	-0.114497	0.57325	no-change
Cstad	chr2	30594038	30596039	63.631	-0.220575	0.478847	no-change		Crybb3	chr5	113080584	113082585	13	-0.917536	0.242179	no-change		Ctnnal1	chr4	56864188	56866189	239.1	-0.235186	0.128979	no-change
Cstf2	chrX	134058195	134060196	76.7536	0.240134	0.401417	no-change		Crygn	chr5	24757008	24759009	41	-0.282399	0.528764	no-change		Ctnnb1	chr9	120932398	120934399	65.4726	-0.13646	0.644657	no-change
Cstf3	chr2	104589521	104591522	225.704	0.000976279	0.995523	no-change		Cryzl1	chr16	91727975	91729976	21.75	-1.31034	0.0475912	down		Ctnnbip1	chr4	149517234	149519235	133.498	-0.171661	0.430337	no-change
Ctbp1	chr5	33273994	33275995	99.7868	0.0769275	0.757545	no-change		Cryzl2	chr1	157457575	157459576	205.5	-0.525236	0.0189418	down		Ctnnbl1	chr2	157736399	157738400	58.2301	-0.606231	0.052537	no-change
Ctbp2	chr7	133122367	133124368	194.297	0.0837772	0.647067	no-change		Cs	chr10	128336732	128338733	315.5	-1.28611	1.38677e-11	down		Ctnnd1	chr2	84649745	84651746	28.1418	0.156953	0.730936	no-change
Ctc1	chr11	69014952	69016953	131.953	0.194153	0.377363	no-change		Csad	chr15	102203245	102205246	52.5	-1.25526	0.00193459	down		Ctns	chr11	73198042	73200043	123.913	-0.419417	0.05243	no-change
Ctcf	chr8	105635577	105637578	182.766	-0.267613	0.406458	no-change		Csde1	chr3	103019424	103021425	427.25	-0.583556	0.000645099	down		Ctps	chr4	120569276	120571277	177.987	-0.238336	0.18266	no-change
Ctdnep1	chr11	69980154	69982155	11.8612	-0.162269	0.824029	no-change		Cse1l	chr2	166905057	166907058	293.5	-0.806872	3.31567e-05	down		Ctr9	chr7	111027949	111029950	91.7912	-0.504229	0.0451515	down
Ctdp1	chr18	80468695	80470696	202.715	0.128169	0.480472	no-change		Csgalnact2	chr6	118138140	118140141	143.5	-0.591248	0.0290706	down		Ctsa	chr2	164831899	164833900	93.4474	-0.345794	0.17983	no-change
Ctdsp1	chr1	74390507	74392508	168.273	-0.0338479	0.86041	no-change		Csk	chr9	57652631	57654632	82.25	-0.577657	0.0726198	no-change		Ctsb	chr14	63121460	63123461	114.144	-0.114482	0.610028	no-change
Ctdsp2	chr10	126977715	126979716	194.734	-0.243496	0.177624	no-change		Csnk1a1	chr18	61554272	61556273	360.75	-0.690757	0.000107148	down		Ctsc	chr7	88277083	88279084	89.9161	-0.295369	0.239095	no-change
Ctdspl2	chr2	121954999	121957000	252.785	-0.0353329	0.828097	no-change		Csnk1d	chr11	120990330	120992331	113	-1.12638	0.000110039	down		Ctsd	chr7	142387038	142389039	124.768	-0.285806	0.204387	no-change
Ctf1	chr7	127711734	127713735	203.193	-0.0846277	0.630711	no-change		Csnk1e	chr15	79454566	79456567	98.25	-0.790077	0.00858001	down		Ctsf	chr19	4854128	4856129	44.9495	-0.323312	0.358894	no-change
Ctif	chr18	75696554	75698555	143.474	0.139631	0.511681	no-change		Csnk1g2	chr10	80621836	80623837	429.25	-0.779698	4.13018e-06	down		Ctsl	chr13	64369890	64371891	112.285	-0.182844	0.416116	no-change
Ctnna1	chr18	35117857	35119858	158.462	-0.110827	0.596801	no-change		Csnk1g3	chr18	53861120	53863121	116.25	-0.715494	0.00992099	down		Ctsz	chr2	174438039	174440040	61.903	-0.32875	0.287582	no-change
Ctnnal1	chr4	56864188	56866189	287.542	0.20768	0.174109	no-change		Csnk2a1	chr2	152225837	152227838	374.25	-1.01738	1.89015e-08	down		Cttnbp2nl	chr3	105052146	105054147	176.144	-0.16296	0.37785	no-change
Ctnnb1	chr9	120932398	120934399	85.9666	0.00436827	0.98702	no-change		Csnk2a2	chr8	95487827	95489828	96.75	-0.644238	0.0403807	down		Cuedc1	chr11	88098144	88100145	66.6948	-0.248729	0.394383	no-change
Ctnnbip1	chr4	149517234	149519235	150.292	-0.0458315	0.823381	no-change		Csnk2b	chr17	35120429	35122430	382.75	-0.814393	2.60477e-06	down		Cuedc2	chr19	46337660	46339661	84.8287	-0.210324	0.419856	no-change
Ctnnbl1	chr2	157736399	157738400	60.1902	0.0384751	0.905223	no-change		Cspg5	chr9	110242781	110244782	25.25	0.142959	0.801442	no-change		Cul1	chr6	47453318	47455319	135.059	-0.158754	0.441488	no-change
Ctnnd1	chr2	84649745	84651746	33.8607	0.226621	0.604083	no-change		Csrnp1	chr9	119983443	119985444	321	-0.80206	1.48594e-05	down		Cul2	chr18	3381986	3383987	78.261	-0.278167	0.304278	no-change
Ctns	chr11	73198042	73200043	153.213	-0.123635	0.539737	no-change		Csrnp2	chr15	100494488	100496489	206.5	-0.772474	0.000623236	down		Cul3	chr1	80339480	80341481	166.716	-0.35664	0.0618779	no-change
Ctps	chr4	120569276	120571277	206.962	0.198838	0.267327	no-change		Csrp1	chr1	135719059	135721060	63.25	-0.709658	0.0507028	no-change		Cul4a	chr8	13104619	13106620	7.61242	0.0490299	0.95449	no-change
Ctr9	chr7	111027949	111029950	112.395	-0.198779	0.404371	no-change		Csrp2	chr10	110918787	110920788	219	-0.684498	0.00157284	down		Cul4b	chrX	38575196	38577197	42.9535	0.0204772	0.954491	no-change
Ctsa	chr2	164831899	164833900	112.557	-0.151697	0.517678	no-change		Cst7	chr2	150569413	150571414	6.5	-0.917535	0.41453	no-change		Cul5	chr9	53669014	53671015	52.5987	-0.206639	0.536136	no-change
Ctsb	chr14	63121460	63123461	135.223	-0.135368	0.53999	no-change		Cstad	chr2	30594038	30596039	116.5	-1.17552	5.95055e-05	down		Cul7	chr17	46649335	46651336	138.552	-0.38689	0.0565689	no-change
Ctsc	chr7	88277083	88279084	119.887	0.0317178	0.895227	no-change		Cstf1	chr2	172369732	172371733	4.5	-4.08745	0.0295459	down		Cul9	chr17	46545388	46547389	24.8532	-0.215905	0.655552	no-change
Ctsd	chr7	142387038	142389039	142.354	0.00775039	0.970721	no-change		Cstf2	chrX	134058195	134060196	102.5	-0.718229	0.0217196	down		Cux1	chr5	136566264	136568265	109.424	0.0683343	0.762112	no-change
Ctsf	chr19	4854128	4856129	52.1718	-0.420604	0.228568	no-change		Cstf3	chr2	104589521	104591522	323.75	-0.792495	4.4084e-05	down		Cux2	chr5	122048851	122050852	81.3423	0.0688271	0.795619	no-change
Ctsl	chr13	64369890	64371891	124.04	-0.127266	0.585906	no-change		Ctbp1	chr5	33273994	33275995	174.25	-0.883541	0.000177569	down		Cwc15	chr9	14499615	14501616	82.484	-0.28183	0.281463	no-change
Ctsz	chr2	174438039	174440040	72.6972	-0.177849	0.545641	no-change		Ctbp2	chr7	133122367	133124368	378.75	-0.806981	4.1589e-06	down		Cwc25	chr11	97765556	97767557	43.6131	-0.336736	0.348993	no-change
Cttnbp2nl	chr3	105052146	105054147	203.241	0.119213	0.501856	no-change		Ctc1	chr11	69014952	69016953	184.25	-0.815821	0.000394517	down		Cwc27	chr13	104815953	104817954	65.3591	-0.0676703	0.81714	no-change
Cuedc1	chr11	88098144	88100145	77.1711	-0.300739	0.295807	no-change		Ctcf	chr8	105635577	105637578	226	-1.10422	1.03825e-06	down		Cwf19l1	chr19	44134876	44136877	33.3725	-0.637755	0.129799	no-change
Cuedc2	chr19	46337660	46339661	100.042	0.0908571	0.717478	no-change		Ctdnep1	chr11	69980154	69982155	28.75	-1.5025	0.00696445	down		Cwf19l2	chr9	3402590	3404591	41.8431	-0.153629	0.679222	no-change
Cul1	chr6	47453318	47455319	141.967	-0.0182672	0.930627	no-change		Ctdp1	chr18	80468695	80470696	267	-0.844636	2.97824e-05	down		Cx3cl1	chr8	94771007	94773008	109.11	-0.201305	0.391023	no-change
Cul2	chr18	3381986	3383987	91.7263	-0.0653378	0.807812	no-change		Ctdsp1	chr1	74390507	74392508	291.5	-0.633591	0.00116271	down		Cxadr	chr16	78300754	78302755	155.667	-0.127396	0.512459	no-change
Cul3	chr1	80339480	80341481	198.515	0.234352	0.194245	no-change		Ctdsp2	chr10	126977715	126979716	301.25	-0.960667	4.97626e-07	down		Cxcl14	chr13	56295551	56297552	61.5424	-0.451222	0.138315	no-change
Cul4a	chr8	13104619	13106620	7.48351	-0.814976	0.418399	no-change		Ctdspl2	chr2	121954999	121957000	342	-0.612259	0.00136714	down		Cxcl16	chr11	70458984	70460985	10.1245	-1.01444	0.194188	no-change
Cul4b	chrX	38575196	38577197	58.4672	0.136845	0.681386	no-change		Ctf1	chr7	127711734	127713735	266.25	-0.820676	3.4013e-05	down		Cxcl17	chr7	25411886	25413887	12.6403	-1.76179	0.0149297	down
Cul5	chr9	53669014	53671015	63.3172	-0.0233373	0.941872	no-change		Ctif	chr18	75696554	75698555	237.75	-0.5308	0.0116435	down		Cxxc1	chr18	74215129	74217130	104.917	-0.424779	0.0709775	no-change
Cul7	chr17	46649335	46651336	170.457	0.0596709	0.760522	no-change		Ctnna1	chr18	35117857	35119858	244.25	-1.16726	2.63472e-06	down		Cxxc5	chr18	35828786	35830787	100.211	-0.278927	0.252005	no-change
Cul9	chr17	46545388	46547389	36.4874	-0.383969	0.354895	no-change		Ctnnal1	chr4	56864188	56866189	390.25	-0.475609	0.00678202	down		Cyb561	chr11	105952336	105954337	35.0664	-0.898212	0.0281252	down
Cux1	chr5	136566264	136568265	114.762	0.0718736	0.774972	no-change		Ctnnb1	chr9	120932398	120934399	103	-1.08489	0.000489735	down		Cyb561d1	chr3	108200212	108202213	207.584	-0.413509	0.0146292	down
Cux2	chr5	122048851	122050852	93.9369	-0.0511488	0.84429	no-change		Ctnnbip1	chr4	149517234	149519235	234.75	-0.653154	0.00391267	down		Cyb5a	chr18	84850336	84852337	144.233	-0.209292	0.305977	no-change
Cwc15	chr9	14499615	14501616	104.181	0.11256	0.647388	no-change		Ctnnbl1	chr2	157736399	157738400	83.5	-0.929297	0.00379171	down		Cyb5b	chr8	107149638	107151639	114.548	-0.145996	0.511976	no-change
Cwc25	chr11	97765556	97767557	54.6395	-0.274967	0.424576	no-change		Ctnnd1	chr2	84649745	84651746	51.25	-1.07455	0.00869387	down		Cyb5r1	chr1	134404779	134406780	217.373	-0.400412	0.0152795	down
Cwc27	chr13	104815953	104817954	75.1777	0.117997	0.687289	no-change		Ctns	chr11	73198042	73200043	187.5	-0.592982	0.0091832	down		Cyb5r3	chr15	83171592	83173593	160.233	-0.484285	0.0103431	down
Cwf19l1	chr19	44134876	44136877	37.5745	-0.00326474	0.993828	no-change		Ctps	chr4	120569276	120571277	290.5	-0.880549	5.66417e-06	down		Cyb5r4	chr9	87021012	87023013	91.2485	-0.46822	0.0622703	no-change
Cwf19l2	chr9	3402590	3404591	49.2575	0.249213	0.485303	no-change		Ctr9	chr7	111027949	111029950	136.5	-0.802167	0.00272195	down		Cyba	chr8	122431930	122433931	122.389	-0.637019	0.00441242	down
Cx3cl1	chr8	94771007	94773008	127.559	-0.0828694	0.707817	no-change		Ctsa	chr2	164831899	164833900	144.25	-0.687831	0.0108809	down		Cybrd1	chr2	71116921	71118922	33.4505	-0.406121	0.322416	no-change
Cxadr	chr16	78300754	78302755	193.891	0.174128	0.333212	no-change		Ctsb	chr14	63121460	63123461	212	-0.751501	0.000658107	down		Cyct	chr2	76359450	76361451	20.5153	-0.430427	0.438309	no-change
Cxcl14	chr13	56295551	56297552	76.7923	-0.0236033	0.934772	no-change		Ctsc	chr7	88277083	88279084	153.25	-0.460448	0.061691	no-change		Cyfip1	chr7	55841069	55843070	137.356	-0.405675	0.057569	no-change
Cxcl16	chr11	70458984	70460985	7.93969	-0.84973	0.339992	no-change		Ctsd	chr7	142387038	142389039	201.75	-0.857461	0.000129217	down		Cyhr1	chr15	76659061	76661062	14.326	0.129948	0.83538	no-change
Cxcl17	chr7	25411886	25413887	14.3642	-0.210217	0.753106	no-change		Ctsf	chr19	4854128	4856129	84	-0.773724	0.0160307	down		Cyld	chr8	88696026	88698027	302.471	-0.438848	0.00250077	down
Cxxc1	chr18	74215129	74217130	133.687	0.0966115	0.666604	no-change		Ctsl	chr13	64369890	64371891	185.25	-0.752562	0.00112945	down		Cyp20a1	chr1	60342321	60344322	155.628	-0.484965	0.0113743	down
Cxxc5	chr18	35828786	35830787	125.669	0.118805	0.593972	no-change		Ctsz	chr2	174438039	174440040	106.25	-0.542651	0.0587673	no-change		Cyp2s1	chr7	25815913	25817914	210.349	-0.297452	0.0743457	no-change
Cyb561	chr11	105952336	105954337	66.3187	-0.222175	0.468301	no-change		Cttnbp2nl	chr3	105052146	105054147	291.25	-0.538669	0.00523524	down		Cyp2u1	chr3	131302224	131304225	72.9026	-0.192582	0.502466	no-change
Cyb561d1	chr3	108200212	108202213	235.929	0.124583	0.444425	no-change		Cuedc1	chr11	88098144	88100145	94.5	-0.931828	0.00258698	down		Cyp4f13	chr17	32946402	32948403	132.807	-0.569002	0.00710528	down
Cyb5a	chr18	84850336	84852337	170.254	0.194013	0.331061	no-change		Cuedc2	chr19	46337660	46339661	124.75	-0.813037	0.00253964	down		Cyp4f17	chr17	32505048	32507049	69.2528	-0.978073	0.000934885	down
Cyb5b	chr8	107149638	107151639	145.232	-0.0953239	0.645042	no-change		Cul1	chr6	47453318	47455319	235.75	-1.07875	3.69261e-06	down		Cyp51	chr5	4103746	4105747	168.922	-0.30045	0.106537	no-change
Cyb5r1	chr1	134404779	134406780	246.647	-0.0836474	0.600981	no-change		Cul2	chr18	3381986	3383987	125.25	-0.935679	0.000527712	down		Cystm1	chr18	36341518	36343519	13.3674	-0.593089	0.3672	no-change
Cyb5r3	chr15	83171592	83173593	220.019	0.197603	0.250805	no-change		Cul3	chr1	80339480	80341481	292.5	-0.442408	0.0192552	down		Cyth1	chr11	118247502	118249503	105.365	-0.463684	0.0500245	no-change
Cyb5r4	chr9	87021012	87023013	107.938	-0.0533415	0.825368	no-change		Cul4a	chr8	13104619	13106620	15	-1.58496	0.0351814	down		Cyth2	chr7	45813316	45815317	244.622	-0.359691	0.0208843	down
Cyba	chr8	122431930	122433931	142.313	-0.457498	0.031882	down		Cul4b	chrX	38575196	38577197	94.5	-0.668156	0.0291191	down		Cyth3	chr5	143621445	143623446	70.4489	-0.472525	0.0967342	no-change
Cybrd1	chr2	71116921	71118922	29.4462	-0.420376	0.380426	no-change		Cul5	chr9	53669014	53671015	58.25	-0.285754	0.455431	no-change		Cyth4	chr15	78596045	78598046	14.8717	-0.466025	0.450597	no-change
Cyct	chr2	76359450	76361451	22.1751	-0.143805	0.784527	no-change		Cul7	chr17	46649335	46651336	251.5	-0.726267	0.000399891	down		Czib	chr4	107888896	107890897	172.538	-0.361148	0.0502812	no-change
Cyfip1	chr7	55841069	55843070	175.165	0.0307952	0.870266	no-change		Cul9	chr17	46545388	46547389	48	-0.899694	0.0304892	down		D030056L22Rik	chr19	18712191	18714192	144.824	-0.0221165	0.913826	no-change
Cyhr1	chr15	76659061	76661062	10.886	-0.333628	0.663098	no-change		Cux1	chr5	136566264	136568265	204.25	-0.747334	0.000665958	down		D10Wsu102e	chr10	83359219	83361220	159.856	-0.130742	0.495266	no-change
Cyld	chr8	88696026	88698027	326.293	0.00573095	0.967822	no-change		Cux2	chr5	122048851	122050852	133.75	-0.837102	0.00502363	down		D130020L05Rik	chr12	101081479	101083480	8.46984	0.258113	0.754884	no-change
Cyp20a1	chr1	60342321	60344322	193.938	-0.163438	0.376977	no-change		Cwc15	chr9	14499615	14501616	150.25	-0.971288	0.000119894	down		D130040H23Rik	chr8	69270084	69272085	143.236	-0.384565	0.0556089	no-change
Cyp2s1	chr7	25815913	25817914	281.177	-0.246283	0.101032	no-change		Cwc25	chr11	97765556	97767557	64.75	-0.811733	0.024586	down		D16Ertd472e	chr16	78575657	78577658	100.551	-0.107698	0.658136	no-change
Cyp2u1	chr3	131302224	131304225	96.4816	-0.0333868	0.896672	no-change		Cwc27	chr13	104815953	104817954	103	-0.699732	0.0167177	down		D230025D16Rik	chr8	105224143	105226144	130.884	-0.375697	0.0747069	no-change
Cyp4f13	chr17	32946402	32948403	163.372	-0.234826	0.229501	no-change		Cwf19l1	chr19	44134876	44136877	45.5	-0.415037	0.325206	no-change		D2hgdh	chr1	93824238	93826239	145.607	-0.430392	0.0309766	down
Cyp4f17	chr17	32505048	32507049	96.4974	-0.165017	0.530737	no-change		Cwf19l2	chr9	3402590	3404591	66	-0.530514	0.14985	no-change		D430019H16Rik	chr12	105452854	105454855	36.4433	-0.487041	0.215498	no-change
Cyp51	chr5	4103746	4105747	207.221	-0.0865592	0.618549	no-change		Cx3cl1	chr8	94771007	94773008	172.25	-0.4346	0.0676028	no-change		D5Ertd579e	chr5	36694937	36696938	65.0227	-0.353454	0.254842	no-change
Cystm1	chr18	36341518	36343519	21.7509	-0.217743	0.684686	no-change		Cxadr	chr16	78300754	78302755	254.75	-0.647775	0.00136131	down		D630033O11Rik	chr9	43242597	43244598	7.78644	-2.45925	0.011895	down
Cyth1	chr11	118247502	118249503	103.465	-0.272943	0.283967	no-change		Cxcl14	chr13	56295551	56297552	108	-0.808667	0.00706587	down		D630039A03Rik	chr4	57915297	57917298	20.8937	-0.370322	0.475224	no-change
Cyth2	chr7	45813316	45815317	280.348	0.0145551	0.92426	no-change		Cxcl16	chr11	70458984	70460985	11.25	-0.71989	0.395787	no-change		D930015M05Rik	chr2	92407890	92409891	11.111	-2.02688	0.0141246	down
Cyth3	chr5	143621445	143623446	83.3334	-0.558713	0.0439554	down		Cxcl17	chr7	25411886	25413887	17.75	-0.969625	0.15829	no-change		D930020B18Rik	chr10	121640792	121642793	55.0851	-0.44625	0.162103	no-change
Cyth4	chr15	78596045	78598046	22.1611	-0.442917	0.434707	no-change		Cxxc1	chr18	74215129	74217130	182.5	-0.709625	0.00242133	down		Daam1	chr12	71830076	71832077	195.318	-0.234396	0.169894	no-change
Czib	chr4	107888896	107890897	187.634	-0.107865	0.565944	no-change		Cxxc5	chr18	35828786	35830787	202.25	-0.824196	0.000691292	down		Dact1	chr12	71308882	71310883	35.3762	-0.171948	0.669133	no-change
D030056L22Rik	chr19	18712191	18714192	165.699	0.203752	0.306213	no-change		Cyb561	chr11	105952336	105954337	88.5	-0.945322	0.00303161	down		Dact2	chr17	14203094	14205095	101.791	-0.585825	0.0151023	down
D10Wsu102e	chr10	83359219	83361220	182.936	-0.0215079	0.907712	no-change		Cyb561d1	chr3	108200212	108202213	283.75	-0.547982	0.00753021	down		Dact3	chr7	16874315	16876316	321.176	-0.176194	0.191356	no-change
D11Wsu47e	chr11	113683410	113685411	6.01657	1.31292	0.233684	no-change		Cyb5a	chr18	84850336	84852337	240	-0.743381	0.000303413	down		Dag1	chr9	108262958	108264959	245.545	-0.413468	0.00840688	down
D130020L05Rik	chr12	101081479	101083480	12.4365	-0.385512	0.583975	no-change		Cyb5b	chr8	107149638	107151639	209.75	-1.18735	9.68018e-08	down		Dagla	chr19	10303877	10305878	30.6623	-0.136301	0.752828	no-change
D130040H23Rik	chr8	69270084	69272085	183.444	-0.111976	0.546266	no-change		Cyb5r1	chr1	134404779	134406780	373.75	-0.613164	0.000782374	down		Daglb	chr5	143463582	143465583	76.4925	-0.223733	0.415265	no-change
D16Ertd472e	chr16	78575657	78577658	128.795	0.122048	0.579943	no-change		Cyb5r3	chr15	83171592	83173593	308.5	-0.760709	5.112e-05	down		Dand5	chr8	84831409	84833410	117.6	-0.0502782	0.819656	no-change
D230025D16Rik	chr8	105224143	105226144	155.931	-0.0404345	0.840266	no-change		Cyb5r4	chr9	87021012	87023013	146	-0.726435	0.00392988	down		Dap	chr15	31223312	31225313	105.227	-0.321357	0.175497	no-change
D2hgdh	chr1	93824238	93826239	194.802	-0.206143	0.254297	no-change		Cyba	chr8	122431930	122433931	195.25	-0.953146	3.33963e-05	down		Dap3	chr3	88949414	88951415	3.53383	0.309218	0.808308	no-change
D330041H03Rik	chr17	24413429	24415430	3.47918	0.0486868	0.971105	no-change		Cybrd1	chr2	71116921	71118922	59.25	-0.504231	0.183668	no-change		Dapk1	chr13	60601209	60603210	58.0799	-0.347616	0.279199	no-change
D430019H16Rik	chr12	105452854	105454855	36.1767	-0.221964	0.597192	no-change		Cyct	chr2	76359450	76361451	32.5	-0.133266	0.792806	no-change		Dapk3	chr10	81182003	81184004	447.239	-0.18829	0.110318	no-change
D5Ertd579e	chr5	36694937	36696938	80.4208	-0.22287	0.446659	no-change		Cyfip1	chr7	55841069	55843070	246.25	-0.910822	1.32793e-05	down		Dapp1	chr3	137980545	137982546	48.1092	-0.411147	0.231431	no-change
D630033O11Rik	chr9	43242597	43244598	15.0169	-0.131071	0.848286	no-change		Cyhr1	chr15	76659061	76661062	22.75	-1.32193	0.0291307	down		Dars	chr1	128416359	128418360	146.244	-0.263893	0.183803	no-change
D630039A03Rik	chr4	57915297	57917298	28.7323	0.0770832	0.872207	no-change		Cyld	chr8	88696026	88698027	495	-0.807355	1.59492e-06	down		Daxx	chr17	33908443	33910444	355.058	-0.315852	0.0149818	down
D930015M05Rik	chr2	92407890	92409891	13.7471	-0.403961	0.558823	no-change		Cyp20a1	chr1	60342321	60344322	262.25	-0.721582	0.00026609	down		Dazap1	chr10	80263982	80265983	42.9019	-0.598986	0.0985282	no-change
D930020B18Rik	chr10	121640792	121642793	67.0544	-0.193397	0.535196	no-change		Cyp2s1	chr7	25815913	25817914	301.25	-0.378088	0.0447087	down		Dazap2	chr15	100614347	100616348	263.626	-0.182201	0.215925	no-change
Daam1	chr12	71830076	71832077	243.063	-0.115545	0.483197	no-change		Cyp2u1	chr3	131302224	131304225	127.25	-0.820734	0.00256841	down		Dbn1	chr13	55487111	55489112	49.8574	-0.754698	0.0282464	down
Dact1	chr12	71308882	71310883	36.7419	-0.362293	0.379971	no-change		Cyp4f13	chr17	32946402	32948403	230.5	-0.695386	0.000876171	down		Dbndd1	chr8	123514455	123516456	79.4599	-0.475574	0.0792748	no-change
Dact2	chr17	14203094	14205095	128.946	-0.107533	0.635456	no-change		Cyp4f17	chr17	32505048	32507049	119	-0.95477	0.000627754	down		Dbndd2	chr2	164485875	164487876	43.0886	-0.184636	0.608081	no-change
Dact3	chr7	16874315	16876316	332.093	0.00145073	0.991586	no-change		Cyp51	chr5	4103746	4105747	250.5	-0.650057	0.00189733	down		Dbnl	chr11	5787528	5789529	149.875	6.41715e-05	0.999746	no-change
Dag1	chr9	108262958	108264959	251.327	-0.0962457	0.542723	no-change		Cystm1	chr18	36341518	36343519	28	-0.467778	0.382246	no-change		Dbp	chr7	45704086	45706087	275.578	-0.154939	0.295758	no-change
Dagla	chr19	10303877	10305878	32.6949	-0.365901	0.407407	no-change		Cyth1	chr11	118247502	118249503	143	-0.818265	0.00131198	down		Dbr1	chr9	99574797	99576798	46.2423	-0.340399	0.327822	no-change
Daglb	chr5	143463582	143465583	87.5827	-0.00856417	0.974353	no-change		Cyth2	chr7	45813316	45815317	369	-0.652077	0.000385325	down		Dbt	chr3	116512068	116514069	78.0466	-0.30788	0.260251	no-change
Dand5	chr8	84831409	84833410	141.48	0.102473	0.635903	no-change		Cyth3	chr5	143621445	143623446	133.75	-0.837102	0.00156248	down		Dcaf1	chr9	106820872	106822873	147.941	-0.264169	0.183699	no-change
Dap	chr15	31223312	31225313	133.345	-0.0434218	0.842418	no-change		Cyth4	chr15	78596045	78598046	17.25	-1.19264	0.0821631	no-change		Dcaf10	chr4	45341099	45343100	7.55775	0.0432234	0.960291	no-change
Dap3	chr3	88949414	88951415	4.59726	-0.407104	0.739353	no-change		Czib	chr4	107888896	107890897	287.75	-0.447261	0.0188327	down		Dcaf11	chr14	55559004	55561005	471.726	-0.253748	0.0263772	down
Dapk1	chr13	60601209	60603210	71.1777	0.123215	0.680181	no-change		D030056L22Rik	chr19	18712191	18714192	245.5	-0.988995	3.19969e-06	down		Dcaf12	chr4	41313889	41315890	88.4079	-0.295541	0.269638	no-change
Dapk3	chr10	81182003	81184004	481.886	0.207267	0.0737065	no-change		D10Wsu102e	chr10	83359219	83361220	264.75	-0.702916	0.000736626	down		Dcaf15	chr8	84103763	84105764	282.733	-0.329446	0.0230707	down
Dapp1	chr3	137980545	137982546	58.2645	-0.321241	0.338758	no-change		D11Wsu47e	chr11	113683410	113685411	9.25	-1.43296	0.12836	no-change		Dcaf4	chr12	83519464	83521465	177.56	-0.529131	0.00381357	down
Dars	chr1	128416359	128418360	167.219	0.00401286	0.984047	no-change		D130020L05Rik	chr12	101081479	101083480	24	-2.6746	4.73293e-05	down		Dcaf5	chr12	80435601	80437602	53.5693	0.119019	0.713769	no-change
Daxx	chr17	33908443	33910444	405.925	0.0526474	0.690284	no-change		D130040H23Rik	chr8	69270084	69272085	227	-0.947877	7.31299e-06	down		Dcaf7	chr11	106035870	106037871	162.951	-0.378269	0.0475576	down
Dazap1	chr10	80263982	80265983	50.3622	-0.00999022	0.977255	no-change		D16Ertd472e	chr16	78575657	78577658	176	-0.446167	0.061564	no-change		Dcaf8	chr1	172147176	172149177	105.428	-0.504373	0.0307644	down
Dazap2	chr15	100614347	100616348	320.638	0.0195934	0.891894	no-change		D230025D16Rik	chr8	105224143	105226144	233.5	-1.20918	2.70397e-07	down		Dcbld1	chr10	52232617	52234618	87.1429	-0.101921	0.687677	no-change
Dbn1	chr13	55487111	55489112	57.445	-0.553241	0.10697	no-change		D2hgdh	chr1	93824238	93826239	231.25	-0.689741	0.000901776	down		Dcbld2	chr16	58407441	58409442	191.815	-0.374197	0.0329254	down
Dbndd1	chr8	123514455	123516456	96.5198	-0.0888285	0.72643	no-change		D430019H16Rik	chr12	105452854	105454855	53.75	-0.871013	0.0294805	down		Dcdc2b	chr4	129613257	129615258	19.5748	-0.392109	0.469802	no-change
Dbndd2	chr2	164485875	164487876	47.8889	-0.0613138	0.865208	no-change		D5Ertd579e	chr5	36694937	36696938	116.25	-1.08461	0.00025925	down		Dck	chr5	88763994	88765995	245.716	-0.303269	0.0588522	no-change
Dbnl	chr11	5787528	5789529	185.839	0.0117441	0.949858	no-change		D630033O11Rik	chr9	43242597	43244598	10.75	-0.754886	0.374403	no-change		Dclk2	chr3	86919852	86921853	80.444	-0.295511	0.2646	no-change
Dbp	chr7	45704086	45706087	338.489	0.0969779	0.478157	no-change		D630039A03Rik	chr4	57915297	57917298	40	-0.547487	0.223423	no-change		Dclre1c	chr2	3423129	3425130	62.8844	-0.435854	0.153705	no-change
Dbr1	chr9	99574797	99576798	68.8241	-0.0803374	0.789437	no-change		D930015M05Rik	chr2	92407890	92409891	11.75	-1.23704	0.137666	no-change		Dcp1a	chr14	30478610	30480611	95.5727	-0.249273	0.308056	no-change
Dbt	chr3	116512068	116514069	94.8798	-0.0912488	0.728179	no-change		D930020B18Rik	chr10	121640792	121642793	105.25	-0.449079	0.119703	no-change		Dcp1b	chr6	119174251	119176252	49.2407	-0.277741	0.428617	no-change
Dcaf1	chr9	106820872	106822873	166.302	-0.072142	0.716087	no-change		Daam1	chr12	71830076	71832077	354.25	-0.648032	0.000346809	down		Dcp2	chr18	44379525	44381526	132.43	-0.208833	0.314776	no-change
Dcaf10	chr4	45341099	45343100	12.8596	0.195736	0.786482	no-change		Dact1	chr12	71308882	71310883	63	-0.89812	0.016476	down		Dcps	chr9	35175061	35177062	87.0358	0.0939049	0.71042	no-change
Dcaf11	chr14	55559004	55561005	513.07	0.0511208	0.649543	no-change		Dact2	chr17	14203094	14205095	196.25	-1.15734	5.20996e-06	down		Dctn1	chr6	83164918	83166919	37.1483	-0.350539	0.376665	no-change
Dcaf12	chr4	41313889	41315890	115.964	0.0410093	0.861768	no-change		Dact3	chr7	16874315	16876316	454.5	-0.605492	0.000246112	down		Dctn2	chr10	127265385	127267386	78.6455	-0.447977	0.0980508	no-change
Dcaf15	chr8	84103763	84105764	311.506	0.0489213	0.731045	no-change		Dag1	chr9	108262958	108264959	388	-0.943199	8.40813e-08	down		Dctn3	chr4	41722170	41724171	34.0394	-0.974984	0.0204042	down
Dcaf4	chr12	83519464	83521465	207.636	-0.0940167	0.600602	no-change		Dagla	chr19	10303877	10305878	32	-0.362569	0.469447	no-change		Dctn4	chr18	60525199	60527200	162.183	-0.507113	0.00754695	down
Dcaf5	chr12	80435601	80437602	56.5529	-0.202093	0.579441	no-change		Daglb	chr5	143463582	143465583	115.5	-0.726981	0.00852559	down		Dctn6	chr8	34107796	34109797	107.684	-0.664706	0.00410255	down
Dcaf7	chr11	106035870	106037871	186.86	0.0219458	0.90828	no-change		Dand5	chr8	84831409	84833410	220.75	-0.80094	0.000549266	down		Dcun1d1	chr3	35932472	35934473	30.0731	-0.0022473	0.995987	no-change
Dcaf8	chr1	172147176	172149177	138.384	0.178972	0.408231	no-change		Dap	chr15	31223312	31225313	140.25	-0.664713	0.0110738	down		Dcun1d5	chr9	7183518	7185519	75.2063	-0.122245	0.656076	no-change
Dcbld1	chr10	52232617	52234618	89.9887	-0.126812	0.648611	no-change		Dap3	chr3	88949414	88951415	7.25	0.0995372	0.926202	no-change		Dda1	chr8	71468197	71470198	188.947	-0.244279	0.163014	no-change
Dcbld2	chr16	58407441	58409442	236.022	-0.035973	0.82609	no-change		Dapk1	chr13	60601209	60603210	101.5	-0.755948	0.0111318	down		Ddb2	chr2	91235960	91237961	220.842	-0.362452	0.0247972	down
Dcdc2b	chr4	129613257	129615258	31.021	-0.0721678	0.876719	no-change		Dapk3	chr10	81182003	81184004	438.25	0.527575	0.00141253	up		Ddhd1	chr14	45657142	45659143	121.857	-0.0621065	0.781616	no-change
Dck	chr5	88763994	88765995	314.663	0.191724	0.180053	no-change		Dapp1	chr3	137980545	137982546	106	-0.579293	0.0451381	down		Ddhd2	chr8	25753280	25755281	172.147	-0.19361	0.299948	no-change
Dclk2	chr3	86919852	86921853	98.1496	-0.255524	0.311043	no-change		Dars	chr1	128416359	128418360	222	-0.640693	0.00251425	down		Ddi2	chr4	141722419	141724420	32.2452	-0.0836582	0.840531	no-change
Dclre1c	chr2	3423129	3425130	78.8904	0.335633	0.234629	no-change		Daxx	chr17	33908443	33910444	615.75	-0.711094	1.94704e-06	down		Ddias	chr7	92873247	92875248	16.15	-0.773318	0.204274	no-change
Dcp1a	chr14	30478610	30480611	115.295	0.113109	0.632499	no-change		Dazap1	chr10	80263982	80265983	62	-1.17834	0.00172963	down		Ddit3	chr10	127289772	127291773	226.099	-0.535769	0.000816096	down
Dcp1b	chr6	119174251	119176252	55.8649	-0.0175632	0.95796	no-change		Dazap2	chr15	100614347	100616348	477.5	-0.928075	8.2715e-06	down		Ddost	chr4	138303728	138305729	142.63	-0.507126	0.0111883	down
Dcp2	chr18	44379525	44381526	151.385	0.031763	0.877178	no-change		Dbn1	chr13	55487111	55489112	119.75	-1.10522	0.00010437	down		Ddr2	chr1	170109561	170111562	18.1677	-0.605725	0.278031	no-change
Dcps	chr9	35175061	35177062	92.8152	0.0299918	0.911648	no-change		Dbndd1	chr8	123514455	123516456	160.25	-0.926343	0.000170404	down		Ddrgk1	chr2	130663659	130665660	183.671	-0.238553	0.184704	no-change
Dctn1	chr6	83164918	83166919	42.0245	0.0434866	0.911287	no-change		Dbndd2	chr2	164485875	164487876	53.25	-0.762308	0.0632667	no-change		Ddx1	chr12	13248213	13250214	39.2354	-6.2625e-05	0.99987	no-change
Dctn2	chr10	127265385	127267386	98.9252	0.0274423	0.912596	no-change		Dbnl	chr11	5787528	5789529	275.25	-0.837815	2.14437e-05	down		Ddx10	chr9	53247053	53249054	84.5908	-0.156597	0.546993	no-change
Dctn3	chr4	41722170	41724171	44.412	0.023214	0.953695	no-change		Dbp	chr7	45704086	45706087	441	-0.4787	0.00435968	down		Ddx11	chr17	66122518	66124519	50.4239	-0.155212	0.65205	no-change
Dctn4	chr18	60525199	60527200	214.29	0.0244587	0.886429	no-change		Dbr1	chr9	99574797	99576798	100	-1.23961	3.68495e-05	down		Ddx17	chr15	79545741	79547742	157.224	-0.403463	0.0498746	down
Dctn6	chr8	34107796	34109797	130.182	-0.213598	0.333705	no-change		Dbt	chr3	116512068	116514069	142.5	-0.46982	0.0688431	no-change		Ddx18	chr1	121566989	121568990	61.7489	-0.0485072	0.876676	no-change
Dcun1d1	chr3	35932472	35934473	41.1592	-0.438007	0.286278	no-change		Dcaf1	chr9	106820872	106822873	271.5	-0.54852	0.00715007	down		Ddx19a	chr8	110996800	110998801	92.9852	-0.243947	0.32135	no-change
Dcun1d5	chr9	7183518	7185519	104.309	-0.0446443	0.854672	no-change		Dcaf10	chr4	45341099	45343100	16	-0.180571	0.800131	no-change		Ddx19b	chr8	111030751	111032752	56.1839	-0.250395	0.429875	no-change
Dda1	chr8	71468197	71470198	246.688	-0.023138	0.886162	no-change		Dcaf11	chr14	55559004	55561005	649.5	-0.440986	0.00372085	down		Ddx20	chr3	105686574	105688575	132.563	-0.321119	0.125805	no-change
Ddb2	chr2	91235960	91237961	261.511	0.0584099	0.71803	no-change		Dcaf12	chr4	41313889	41315890	163.75	-0.837728	0.000574702	down		Ddx21	chr10	62601281	62603282	98.4466	-0.0587307	0.810633	no-change
Ddhd1	chr14	45657142	45659143	135.274	-0.272347	0.223076	no-change		Dcaf15	chr8	84103763	84105764	408.5	-0.75111	9.3211e-06	down		Ddx23	chr15	98661889	98663890	63.6569	-0.172824	0.567379	no-change
Ddhd2	chr8	25753280	25755281	222.332	-0.219264	0.191355	no-change		Dcaf4	chr12	83519464	83521465	297.5	-0.676496	0.000347388	down		Ddx24	chr12	103424819	103426820	127.365	-0.301237	0.15418	no-change
Ddi2	chr4	141722419	141724420	41.5806	-0.423552	0.274547	no-change		Dcaf5	chr12	80435601	80437602	98.75	-1.16202	0.000773351	down		Ddx27	chr2	167014191	167016192	87.0483	-0.167506	0.516226	no-change
Ddias	chr7	92873247	92875248	19.1969	-0.414177	0.47097	no-change		Dcaf7	chr11	106035870	106037871	285.5	-0.841712	1.19341e-05	down		Ddx39	chr8	83714270	83716271	354.747	-0.108194	0.397944	no-change
Ddit3	chr10	127289772	127291773	245.685	-0.0645349	0.701119	no-change		Dcaf8	chr1	172147176	172149177	196	-0.50564	0.0286247	down		Ddx39b	chr17	35240744	35242745	144.905	-0.248297	0.221292	no-change
Ddost	chr4	138303728	138305729	185.02	0.201812	0.275901	no-change		Dcbld1	chr10	52232617	52234618	149.5	-0.812096	0.00110067	down		Ddx3x	chrX	13279968	13281969	114.279	-0.27956	0.208536	no-change
Ddr2	chr1	170109561	170111562	22.4402	0.563906	0.307842	no-change		Dcbld2	chr16	58407441	58409442	337.5	-0.544996	0.00270241	down		Ddx41	chr13	55535658	55537659	118.592	-0.288637	0.184835	no-change
Ddrgk1	chr2	130663659	130665660	232.878	0.0099585	0.951474	no-change		Dcdc2b	chr4	129613257	129615258	39.5	-0.554588	0.219529	no-change		Ddx42	chr11	106215924	106217925	8.80988	0.107413	0.891765	no-change
Ddx1	chr12	13248213	13250214	38.7569	0.0337433	0.932573	no-change		Dck	chr5	88763994	88765995	461.5	-0.485963	0.00408687	down		Ddx43	chr9	78394775	78396776	119.235	-0.460654	0.0350132	down
Ddx10	chr9	53247053	53249054	102.512	0.233585	0.342076	no-change		Dclk2	chr3	86919852	86921853	136.25	-0.832373	0.0025508	down		Ddx46	chr13	55634025	55636026	62.4101	-0.313874	0.29816	no-change
Ddx11	chr17	66122518	66124519	60.2949	0.152707	0.6384	no-change		Dclre1c	chr2	3423129	3425130	100.75	-0.440128	0.132072	no-change		Ddx47	chr6	135010610	135012611	45.1789	-0.549857	0.125416	no-change
Ddx17	chr15	79545741	79547742	191.328	-0.109155	0.554698	no-change		Dcp1a	chr14	30478610	30480611	158.75	-0.895582	0.000508627	down		Ddx5	chr11	106787532	106789533	38.2772	0.224158	0.563724	no-change
Ddx18	chr1	121566989	121568990	75.4988	0.101032	0.725034	no-change		Dcp1b	chr6	119174251	119176252	112.75	-0.862947	0.00291184	down		Ddx50	chr10	62650218	62652219	288.436	-0.23228	0.0999483	no-change
Ddx19a	chr8	110996800	110998801	111.268	0.14338	0.543629	no-change		Dcp2	chr18	44379525	44381526	227	-0.713286	0.000705658	down		Ddx51	chr5	110652449	110654450	66.4961	-0.0691269	0.811653	no-change
Ddx19b	chr8	111030751	111032752	58.3761	-0.0920837	0.778858	no-change		Dcps	chr9	35175061	35177062	131	-0.801949	0.00287117	down		Ddx52	chr11	83941060	83943061	23.8461	-0.395163	0.427552	no-change
Ddx20	chr3	105686574	105688575	171.282	0.0871503	0.649808	no-change		Dctn1	chr6	83164918	83166919	57.25	-1.00946	0.00837801	down		Ddx54	chr5	120611737	120613738	36.1128	-0.631236	0.110572	no-change
Ddx21	chr10	62601281	62603282	117.108	0.126777	0.59301	no-change		Dctn2	chr10	127265385	127267386	164.25	-0.797013	0.00108569	down		Ddx55	chr5	124551862	124553863	84.1784	-0.328305	0.205941	no-change
Ddx23	chr15	98661889	98663890	90.1777	-0.0802395	0.776823	no-change		Dctn3	chr4	41722170	41724171	47.25	-1.28473	0.00253657	down		Ddx56	chr11	6266772	6268773	84.1229	-0.223218	0.394769	no-change
Ddx24	chr12	103424819	103426820	158.753	0.291523	0.140764	no-change		Dctn4	chr18	60525199	60527200	255.5	-0.702435	0.00122466	down		Ddx58	chr4	40238828	40240829	68.5317	-0.329373	0.274771	no-change
Ddx27	chr2	167014191	167016192	103.888	-0.137907	0.573404	no-change		Dctn6	chr8	34107796	34109797	175.5	-1.01854	1.27459e-05	down		Ddx59	chr1	136414269	136416270	140.143	-0.309007	0.138904	no-change
Ddx39	chr8	83714270	83716271	381.618	0.136581	0.295763	no-change		Dcun1d1	chr3	35932472	35934473	53	-1.14543	0.00416869	down		Ddx6	chr9	44603890	44605891	70.0504	-0.376228	0.193689	no-change
Ddx39b	chr17	35240744	35242745	179.861	-0.10299	0.585538	no-change		Dcun1d2	chr8	13287131	13289132	6.25	-1.36257	0.232151	no-change		Deaf1	chr7	141326672	141328673	2.35863	-4.73568	0.0173579	down
Ddx3x	chrX	13279968	13281969	120.058	-0.00167952	0.994181	no-change		Dcun1d5	chr9	7183518	7185519	143.75	-1.21642	3.43212e-06	down		Decr1	chr4	15944507	15946508	72.6362	-0.230235	0.406441	no-change
Ddx41	chr13	55535658	55537659	149.36	-0.10674	0.604663	no-change		Dda1	chr8	71468197	71470198	326.25	-0.965314	8.43274e-07	down		Decr2	chr17	26089337	26091338	188.968	-0.307556	0.0767025	no-change
Ddx42	chr11	106215924	106217925	6.2599	0.405662	0.690283	no-change		Ddb2	chr2	91235960	91237961	365.75	-0.532554	0.00277587	down		Dedd	chr1	171328143	171330144	149.76	-0.0589305	0.760958	no-change
Ddx43	chr9	78394775	78396776	125.889	-0.138636	0.533012	no-change		Ddhd1	chr14	45657142	45659143	183	-0.758027	0.00163075	down		Dedd2	chr7	25218859	25220860	145.883	-0.180832	0.360874	no-change
Ddx46	chr13	55634025	55636026	60.1689	-0.0467259	0.883839	no-change		Ddhd2	chr8	25753280	25755281	269	-0.797356	0.000571244	down		Def6	chr17	28206776	28208777	111.354	-0.143457	0.523513	no-change
Ddx47	chr6	135010610	135012611	52.0641	-0.293322	0.396995	no-change		Ddi2	chr4	141722419	141724420	67	-1.7323	2.64261e-05	down		Def8	chr8	123422525	123424526	51.9977	-0.267637	0.424858	no-change
Ddx5	chr11	106787532	106789533	37.2978	-0.107416	0.793803	no-change		Ddias	chr7	92873247	92875248	28.5	-1.05733	0.0506193	no-change		Degs1	chr1	182281804	182283805	112.803	-0.268865	0.244482	no-change
Ddx50	chr10	62650218	62652219	324.548	0.0240937	0.865458	no-change		Ddit3	chr10	127289772	127291773	400.75	-0.653549	0.000183431	down		Dek	chr13	47105190	47107191	61.5209	-0.454032	0.150199	no-change
Ddx51	chr5	110652449	110654450	83.1813	-0.27599	0.314869	no-change		Ddost	chr4	138303728	138305729	247.5	-0.870717	2.58513e-05	down		Dennd1a	chr2	38286375	38288376	121.459	-0.216256	0.352035	no-change
Ddx52	chr11	83941060	83943061	36.6266	0.105985	0.798933	no-change		Ddr2	chr1	170109561	170111562	19.75	-0.036525	0.95397	no-change		Dennd1b	chr1	138962867	138964868	48.8803	-0.288554	0.410041	no-change
Ddx54	chr5	120611737	120613738	46.2762	-0.133263	0.729015	no-change		Ddrgk1	chr2	130663659	130665660	282	-0.634162	0.00129492	down		Dennd1c	chr17	57077439	57079440	28.7947	-1.22	0.0110163	down
Ddx55	chr5	124551862	124553863	92.1474	0.068473	0.797228	no-change		Ddx1	chr12	13248213	13250214	54.75	-0.88296	0.0246842	down		Dennd2a	chr6	39556867	39558868	123.905	-0.239518	0.263485	no-change
Ddx56	chr11	6266772	6268773	111.66	0.10669	0.654231	no-change		Ddx10	chr9	53247053	53249054	131.5	-0.870232	0.00124519	down		Dennd2c	chr3	103101602	103103603	228.966	-0.338515	0.0326092	down
Ddx58	chr4	40238828	40240829	75.9256	0.0183342	0.949369	no-change		Ddx11	chr17	66122518	66124519	88	-1.04325	0.00105815	down		Dennd3	chr15	73511558	73513559	140.054	-0.231747	0.265429	no-change
Ddx59	chr1	136414269	136416270	150.918	0.319078	0.125267	no-change		Ddx17	chr15	79545741	79547742	324.5	-0.778613	2.8304e-05	down		Dennd4b	chr3	90264183	90266184	164.867	-0.24439	0.186856	no-change
Ddx6	chr9	44603890	44605891	82.8138	-0.297519	0.276901	no-change		Ddx18	chr1	121566989	121568990	105.25	-0.5764	0.0480342	down		Dennd4c	chr4	86747553	86749554	204.849	-0.430185	0.0100561	down
Deaf1	chr7	141326672	141328673	3.89933	-0.317563	0.805321	no-change		Ddx19a	chr8	110996800	110998801	158.25	-0.838787	0.000649061	down		Dennd5a	chr7	109959470	109961471	28.4776	-0.705543	0.115092	no-change
Decr1	chr4	15944507	15946508	76.3214	0.260691	0.360281	no-change		Ddx19b	chr8	111030751	111032752	59.75	-0.753085	0.0502583	no-change		Dennd5b	chr6	149100680	149102681	104.079	-0.0630951	0.788487	no-change
Decr2	chr17	26089337	26091338	226.618	0.0393261	0.814555	no-change		Ddx20	chr3	105686574	105688575	201.25	-0.867549	0.000318595	down		Denr	chr5	123906173	123908174	99.9172	-0.183686	0.447884	no-change
Dedd	chr1	171328143	171330144	171.162	0.0112579	0.953276	no-change		Ddx21	chr10	62601281	62603282	174.25	-0.96598	7.46266e-05	down		Depdc1b	chr13	108315378	108317379	127.74	-0.104521	0.617991	no-change
Dedd2	chr7	25218859	25220860	168.643	0.000421616	0.998253	no-change		Ddx23	chr15	98661889	98663890	114.5	-0.981141	0.000452862	down		Depdc5	chr5	32862719	32864720	89.3845	0.0584802	0.821384	no-change
Def6	chr17	28206776	28208777	141.22	0.150438	0.474553	no-change		Ddx24	chr12	103424819	103426820	208.25	-0.821663	0.000157457	down		Depdc7	chr2	104741878	104743879	84.378	-0.302336	0.248122	no-change
Def8	chr8	123422525	123424526	56.979	-0.0580815	0.861232	no-change		Ddx27	chr2	167014191	167016192	150.75	-0.70769	0.00428055	down		Deptor	chr15	55111315	55113316	69.9945	-0.393415	0.165582	no-change
Degs1	chr1	182281804	182283805	158.038	-0.186022	0.366529	no-change		Ddx39	chr8	83714270	83716271	475.75	-0.674623	2.98419e-05	down		Dera	chr6	137753574	137755575	88.2464	-0.220493	0.387174	no-change
Dek	chr13	47105190	47107191	91.9291	-0.309951	0.258021	no-change		Ddx39b	chr17	35240744	35242745	255.5	-1.02975	1.45585e-06	down		Derl1	chr15	57891448	57893449	229.109	-0.300335	0.0570724	no-change
Dennd1a	chr2	38286375	38288376	157.72	0.00609407	0.975549	no-change		Ddx3x	chrX	13279968	13281969	223	-0.973394	8.63102e-06	down		Desi1	chr15	82015163	82017164	188.336	-0.172108	0.323608	no-change
Dennd1b	chr1	138962867	138964868	59.247	0.304589	0.364231	no-change		Ddx41	chr13	55535658	55537659	215.75	-0.915549	2.52892e-05	down		Det1	chr7	78846263	78848264	60.857	-0.0520924	0.870046	no-change
Dennd1c	chr17	57077439	57079440	39.2042	-0.662838	0.132067	no-change		Ddx42	chr11	106215924	106217925	14.75	-1.55254	0.040773	down		Dexi	chr16	10542054	10544055	86.5253	-0.61398	0.0176174	down
Dennd2a	chr6	39556867	39558868	139.991	0.0935161	0.658076	no-change		Ddx43	chr9	78394775	78396776	179.5	-1.00301	5.9603e-05	down		Dffa	chr4	149103144	149105145	37.5546	-0.889319	0.0248886	down
Dennd2c	chr3	103101602	103103603	273.064	-0.0226702	0.885419	no-change		Ddx46	chr13	55634025	55636026	118.5	-1.26908	5.1356e-06	down		Dffb	chr4	153974126	153976127	61.6992	-0.330613	0.287417	no-change
Dennd3	chr15	73511558	73513559	147.775	-0.0595373	0.775015	no-change		Ddx47	chr6	135010610	135012611	72.25	-0.702456	0.0396614	down		Dgat1	chr15	76510951	76512952	176.087	-0.12118	0.509063	no-change
Dennd4b	chr3	90264183	90266184	206.406	0.0288014	0.868479	no-change		Ddx5	chr11	106787532	106789533	103	-0.973816	0.000913455	down		Dgat2	chr7	99181719	99183720	63.5571	-0.323755	0.298664	no-change
Dennd4c	chr4	86747553	86749554	229.349	-0.00624942	0.969986	no-change		Ddx50	chr10	62650218	62652219	432.75	-0.769507	1.96012e-05	down		Dgcr8	chr16	18288246	18290247	175.681	-0.0191481	0.914996	no-change
Dennd5a	chr7	109959470	109961471	33.5523	-0.261237	0.567839	no-change		Ddx51	chr5	110652449	110654450	114.25	-1.28457	6.95478e-06	down		Dgka	chr10	128743855	128745856	50.3337	-0.493717	0.142391	no-change
Dennd5b	chr6	149100680	149102681	117.318	0.215997	0.350693	no-change		Ddx52	chr11	83941060	83943061	47.5	-0.909802	0.0316173	down		Dgkd	chr1	87852285	87854286	40.9143	-0.205574	0.578407	no-change
Denr	chr5	123906173	123908174	128.488	0.0303711	0.891308	no-change		Ddx54	chr5	120611737	120613738	77.75	-1.01394	0.00526902	down		Dgke	chr11	89065850	89067851	88.3389	-0.353075	0.168666	no-change
Depdc1b	chr13	108315378	108317379	174.783	0.202871	0.29599	no-change		Ddx55	chr5	124551862	124553863	162.25	-0.826603	0.000598852	down		Dgkq	chr5	108668672	108670673	83.3704	-0.602289	0.0227308	down
Depdc5	chr5	32862719	32864720	99.2116	-0.0906941	0.717365	no-change		Ddx56	chr11	6266772	6268773	155.25	-0.706071	0.00517377	down		Dgkz	chr2	91974864	91976865	72.6449	-0.421014	0.153823	no-change
Depdc7	chr2	104741878	104743879	115.346	-0.0435168	0.852576	no-change		Ddx58	chr4	40238828	40240829	114.25	-0.221415	0.427943	no-change		Dguok	chr6	83505969	83507970	163.035	-0.297057	0.11989	no-change
Deptor	chr15	55111315	55113316	94.4177	0.114285	0.656124	no-change		Ddx59	chr1	136414269	136416270	214.5	-0.954832	0.0979886	no-change		Dhcr24	chr4	106560036	106562037	229.896	-0.236374	0.140602	no-change
Dera	chr6	137753574	137755575	96.2324	0.0371514	0.884387	no-change		Ddx6	chr9	44603890	44605891	138.25	-1.17181	8.18657e-06	down		Dhdds	chr4	133999890	134001891	89.5994	-0.682292	0.00690657	down
Derl1	chr15	57891448	57893449	274.855	-0.0188165	0.901161	no-change		Decr1	chr4	15944507	15946508	103.5	-0.435386	0.140709	no-change		Dhdh	chr7	45487805	45489806	72.8747	-0.298875	0.286446	no-change
Desi1	chr15	82015163	82017164	210.77	0.0459151	0.792192	no-change		Decr2	chr17	26089337	26091338	250.75	-0.449499	0.0251047	down		Dhh	chr15	98897540	98899541	38.9153	-0.568678	0.13755	no-change
Det1	chr7	78846263	78848264	71.3246	-0.000695239	0.998118	no-change		Dedd	chr1	171328143	171330144	262.25	-0.827926	0.000104487	down		Dhodh	chr8	109607623	109609624	209.814	-0.371834	0.0256849	down
Dexi	chr16	10542054	10544055	112.646	0.0465604	0.843293	no-change		Dedd2	chr7	25218859	25220860	247.75	-0.872969	2.67711e-05	down		Dhrs1	chr14	55744690	55746691	46.1112	-0.584227	0.0982016	no-change
Dffa	chr4	149103144	149105145	46.8234	-0.0843646	0.817459	no-change		Def6	chr17	28206776	28208777	178.5	-0.548011	0.0170987	down		Dhrs11	chr11	84827964	84829965	87.8142	-0.469532	0.066023	no-change
Dffb	chr4	153974126	153976127	78.138	-0.050312	0.858388	no-change		Def8	chr8	123422525	123424526	74	-0.412194	0.220448	no-change		Dhrs13	chr11	78031278	78033279	190.319	0.0673323	0.704045	no-change
Dgat1	chr15	76510951	76512952	230.472	0.0850885	0.622318	no-change		Degs1	chr1	182281804	182283805	189	-0.724765	0.0021951	down		Dhrs3	chr4	144892075	144894076	64.7023	-0.0737635	0.814582	no-change
Dgat2	chr7	99181719	99183720	70.675	0.0909778	0.759557	no-change		Dek	chr13	47105190	47107191	117.25	-1.11698	8.49858e-05	down		Dhrs4	chr14	55477756	55479757	123.569	-0.367918	0.0904277	no-change
Dgcr8	chr16	18288246	18290247	238.733	-0.162168	0.557206	no-change		Dennd1a	chr2	38286375	38288376	221	-1.10912	5.14182e-06	down		Dhrs7	chr12	72663909	72665910	113.592	-0.435456	0.0509202	no-change
Dgka	chr10	128743855	128745856	56.9934	-0.363006	0.278922	no-change		Dennd1b	chr1	138962867	138964868	65.75	-1.06634	0.00530881	down		Dhrs7b	chr11	60829677	60831678	111.284	-0.406147	0.0787907	no-change
Dgkd	chr1	87852285	87854286	55.4287	-0.464838	0.1866	no-change		Dennd1c	chr17	57077439	57079440	56.25	-0.747233	0.0588701	no-change		Dhtkd1	chr2	5941792	5943793	84.1033	-0.247725	0.34087	no-change
Dgke	chr11	89065850	89067851	103.566	0.351776	0.158496	no-change		Dennd2a	chr6	39556867	39558868	214.5	-0.537473	0.0140742	down		Dhx16	chr17	35878817	35880818	95.091	-0.22947	0.378823	no-change
Dgkq	chr5	108668672	108670673	95.1736	-0.164162	0.527723	no-change		Dennd2c	chr3	103101602	103103603	368.75	-0.675211	0.000194664	down		Dhx30	chr9	110116830	110118831	187.403	-0.156457	0.369709	no-change
Dgkz	chr2	91974864	91976865	92.5138	0.0244366	0.924576	no-change		Dennd3	chr15	73511558	73513559	262.25	-0.362221	0.0665527	no-change		Dhx32	chr7	133781726	133783727	54.5105	-0.310997	0.333614	no-change
Dguok	chr6	83505969	83507970	184.25	0.0196351	0.914805	no-change		Dennd4b	chr3	90264183	90266184	321.25	-1.02195	2.03044e-07	down		Dhx33	chr11	71003437	71005438	76.9261	-0.484453	0.0774779	no-change
Dhcr24	chr4	106560036	106562037	286.132	0.0539142	0.727647	no-change		Dennd4c	chr4	86747553	86749554	333.5	-0.850016	0.000112553	down		Dhx34	chr7	16221037	16223038	114.539	-0.0523242	0.813554	no-change
Dhdds	chr4	133999890	134001891	108.391	-0.152336	0.540037	no-change		Dennd5a	chr7	109959470	109961471	49.25	-1.12262	0.00676199	down		Dhx35	chr2	158793805	158795806	129.564	-0.367515	0.0844645	no-change
Dhdh	chr7	45487805	45489806	78.4857	-0.0855792	0.763908	no-change		Dennd5b	chr6	149100680	149102681	171.75	-0.832992	0.00154559	down		Dhx36	chr3	62506004	62508005	21.5123	0.146333	0.772754	no-change
Dhh	chr15	98897540	98899541	48.9007	-0.44251	0.217549	no-change		Denr	chr5	123906173	123908174	192	-0.932886	4.92983e-05	down		Dhx37	chr5	125433121	125435122	117.086	-0.0650788	0.765781	no-change
Dhodh	chr8	109607623	109609624	269.531	0.216494	0.160811	no-change		Depdc1b	chr13	108315378	108317379	188.5	-0.59773	0.00899875	down		Dhx40	chr11	86806746	86808747	97.4195	-0.371965	0.131867	no-change
Dhrs1	chr14	55744690	55746691	53.9615	-0.056939	0.869977	no-change		Depdc5	chr5	32862719	32864720	153.25	-0.909146	0.000231304	down		Dhx58	chr11	100703271	100705272	21.5966	-0.503452	0.327097	no-change
Dhrs11	chr11	84827964	84829965	96.4314	-0.309374	0.22906	no-change		Depdc7	chr2	104741878	104743879	114.25	-0.96228	0.00071214	down		Dhx8	chr11	101731948	101733949	76.2616	-0.599918	0.028302	down
Dhrs13	chr11	78031278	78033279	227.372	-0.0416402	0.809959	no-change		Deptor	chr15	55111315	55113316	134	-0.533552	0.0395368	down		Dhx9	chr1	153486660	153488661	74.8662	-0.510295	0.0701574	no-change
Dhrs3	chr4	144892075	144894076	94.333	0.350087	0.182505	no-change		Dera	chr6	137753574	137755575	133	-0.560146	0.0311185	down		Diablo	chr5	123523143	123525144	127.602	-0.23465	0.266302	no-change
Dhrs4	chr14	55477756	55479757	136.832	-0.0344341	0.874257	no-change		Derl1	chr15	57891448	57893449	356.25	-0.981814	3.67613e-08	down		Diaph1	chr18	37934476	37936477	117.011	-0.457626	0.042325	down
Dhrs7	chr12	72663909	72665910	137.014	-0.0757074	0.725126	no-change		Desi1	chr15	82015163	82017164	307.75	-1.04951	3.79786e-08	down		Diaph3	chr14	87140224	87142225	122.802	-0.324778	0.129914	no-change
Dhrs7b	chr11	60829677	60831678	127.387	-0.0921626	0.677573	no-change		Det1	chr7	78846263	78848264	102.25	-0.742612	0.0144101	down		Dicer1	chr12	104750952	104752953	82.7773	-0.264165	0.321367	no-change
Dhtkd1	chr2	5941792	5943793	100.501	0.00430836	0.986225	no-change		Dexi	chr16	10542054	10544055	160.5	-0.58309	0.0189015	down		Dido1	chr2	180701350	180703351	107.559	-0.120876	0.598934	no-change
Dhx16	chr17	35878817	35880818	116.995	-0.138812	0.550646	no-change		Dffa	chr4	149103144	149105145	67.75	-0.773996	0.0328447	down		Dimt1	chr13	106946176	106948177	111.431	-0.219906	0.33798	no-change
Dhx30	chr9	110116830	110118831	233.569	-0.00342675	0.98329	no-change		Dffb	chr4	153974126	153976127	120.5	-1.11839	5.77188e-05	down		Dip2a	chr10	76344291	76346292	38.6615	-0.19727	0.602645	no-change
Dhx32	chr7	133781726	133783727	67.2108	-0.319596	0.314566	no-change		Dgat1	chr15	76510951	76512952	289.25	-0.838308	1.57429e-05	down		Dip2b	chr15	100037662	100039663	61.2216	-0.235845	0.434151	no-change
Dhx33	chr11	71003437	71005438	96.5665	-0.302579	0.250481	no-change		Dgat2	chr7	99181719	99183720	103.5	-0.622815	0.0314198	down		Dipk1a	chr5	107986085	107988086	94.0187	-0.00447152	0.986036	no-change
Dhx34	chr7	16221037	16223038	135.852	0.173931	0.416032	no-change		Dgcr8	chr16	18288246	18290247	292.5	-0.72514	0.000228879	down		Dipk1b	chr2	26627455	26629456	60.8122	-0.530389	0.0952435	no-change
Dhx35	chr2	158793805	158795806	176.833	0.0455067	0.811089	no-change		Dgka	chr10	128743855	128745856	86.75	-0.993768	0.00176939	down		Diras1	chr10	81024409	81026410	18.3328	-0.560818	0.317037	no-change
Dhx36	chr3	62506004	62508005	37.0063	-0.0267606	0.949157	no-change		Dgkd	chr1	87852285	87854286	83.75	-0.657112	0.0414424	down		Dis3l	chr9	64340288	64342289	117.192	-0.207944	0.37774	no-change
Dhx37	chr5	125433121	125435122	124.976	0.0829073	0.718357	no-change		Dgke	chr11	89065850	89067851	123.25	-0.526664	0.052375	no-change		Disp1	chr1	183220490	183222491	26.4274	-0.249178	0.592366	no-change
Dhx40	chr11	86806746	86808747	104.943	-0.12045	0.62032	no-change		Dgkq	chr5	108668672	108670673	117.75	-0.425764	0.119244	no-change		Disp3	chr4	148286965	148288966	69.4132	-0.197039	0.500159	no-change
Dhx57	chr17	80289476	80291477	4.93164	-0.245017	0.83029	no-change		Dgkz	chr2	91974864	91976865	128.25	-0.494109	0.0635791	no-change		Dixdc1	chr9	50738517	50740518	114.219	-0.277004	0.215625	no-change
Dhx58	chr11	100703271	100705272	29.2518	-0.481066	0.300924	no-change		Dguok	chr6	83505969	83507970	303.75	-0.925818	1.68327e-06	down		Dkc1	chrX	75094852	75096853	123.896	-0.126183	0.55968	no-change
Dhx8	chr11	101731948	101733949	85.3137	0.11766	0.670191	no-change		Dhcr24	chr4	106560036	106562037	425	-0.742399	2.13668e-05	down		Dlat	chr9	50658780	50660781	108.805	-0.197819	0.388933	no-change
Dhx9	chr1	153486660	153488661	92.0381	-0.204999	0.462954	no-change		Dhdds	chr4	133999890	134001891	136.75	-0.430434	0.0946737	no-change		Dld	chr12	31350453	31352454	39.9706	-0.406688	0.300283	no-change
Diablo	chr5	123523143	123525144	140.696	-0.0590389	0.789325	no-change		Dhdh	chr7	45487805	45489806	135.25	-1.04019	8.2177e-05	down		Dlec1	chr9	119101476	119103477	65.7832	-0.314391	0.286698	no-change
Diaph1	chr18	37934476	37936477	139.089	-0.0708431	0.740445	no-change		Dhh	chr15	98897540	98899541	63.75	-0.584962	0.110463	no-change		Dleu2	chr14	61681373	61683374	155.122	-0.0768831	0.695401	no-change
Diaph3	chr14	87140224	87142225	172.944	0.089439	0.647817	no-change		Dhodh	chr8	109607623	109609624	318	-0.392567	0.0376647	down		Dlg1	chr16	31662441	31664442	84.3033	-0.354977	0.169078	no-change
Dicer1	chr12	104750952	104752953	122.238	0.168441	0.461979	no-change		Dhrs1	chr14	55744690	55746691	89.75	-1.23581	9.04414e-05	down		Dlg3	chrX	100766721	100768722	31.6647	0.272845	0.513897	no-change
Dido1	chr2	180701350	180703351	114.724	-0.369444	0.123871	no-change		Dhrs11	chr11	84827964	84829965	140.25	-0.785174	0.00230672	down		Dlg5	chr14	24244920	24246921	65.68	-0.356927	0.224983	no-change
Dimt1	chr13	106946176	106948177	141.178	-0.0170619	0.935603	no-change		Dhrs13	chr11	78031278	78033279	253.75	-0.602752	0.0034666	down		Dlgap3	chr4	127168202	127170203	103.189	-0.0869502	0.718991	no-change
Dip2a	chr10	76344291	76346292	62.4453	-0.154418	0.630645	no-change		Dhrs3	chr4	144892075	144894076	146.25	-0.272079	0.279389	no-change		Dlgap4	chr2	156612703	156614704	53.0953	-0.627181	0.0565707	no-change
Dip2b	chr15	100037662	100039663	75.0111	-0.299228	0.304608	no-change		Dhrs4	chr14	55477756	55479757	190.5	-0.559762	0.0270346	down		Dlgap5	chr14	47417407	47419408	54.8196	-0.377979	0.238957	no-change
Dipk1a	chr5	107986085	107988086	118.698	-0.0160207	0.945973	no-change		Dhrs7	chr12	72663909	72665910	179.5	-0.528248	0.0237908	down		Dll3	chr7	28301238	28303239	65.0175	-0.239964	0.41437	no-change
Dipk1b	chr2	26627455	26629456	77.9675	-0.288367	0.318245	no-change		Dhrs7b	chr11	60829677	60831678	192	-0.753018	0.000771252	down		Dlst	chr12	85109835	85111836	63.6683	-0.370507	0.240036	no-change
Diras1	chr10	81024409	81026410	25.5004	-0.89059	0.0880844	no-change		Dhtkd1	chr2	5941792	5943793	149	-0.942284	0.000230239	down		Dlx3	chr11	95119117	95121118	58.1235	-0.346369	0.274153	no-change
Dis3l	chr9	64340288	64342289	127.779	0.304555	0.180773	no-change		Dhx16	chr17	35878817	35880818	164.25	-0.990129	3.73828e-05	down		Dmac2	chr7	25618412	25620413	80.722	-0.226481	0.392116	no-change
Disp1	chr1	183220490	183222491	30.7405	-0.220874	0.622879	no-change		Dhx30	chr9	110116830	110118831	312.75	-1.0156	7.32057e-08	down		Dmap1	chr4	117681273	117683274	31.0678	-0.656058	0.127314	no-change
Disp3	chr4	148286965	148288966	82.2285	0.167038	0.550897	no-change		Dhx32	chr7	133781726	133783727	77.75	-0.573374	0.0822398	no-change		Dmbx1	chr4	115938926	115940927	82.9609	-0.394102	0.130257	no-change
Dixdc1	chr9	50738517	50740518	132.11	-0.223581	0.306426	no-change		Dhx33	chr11	71003437	71005438	158.75	-1.08955	1.41303e-05	down		Dmc1	chr15	79604108	79606109	123.16	-0.363022	0.112421	no-change
Dkc1	chrX	75094852	75096853	145.662	0.122228	0.566573	no-change		Dhx34	chr7	16221037	16223038	168.25	-0.305539	0.194509	no-change		Dmpk	chr7	19082847	19084848	17.3015	-0.914678	0.113036	no-change
Dlat	chr9	50658780	50660781	142.513	-0.0914733	0.661024	no-change		Dhx35	chr2	158793805	158795806	230.5	-0.741975	0.000377143	down		Dmrt3	chr19	25609535	25611536	104.178	-0.216379	0.378346	no-change
Dld	chr12	31350453	31352454	47.5686	0.202938	0.593123	no-change		Dhx36	chr3	62506004	62508005	41.25	-0.476437	0.302761	no-change		Dmrta2	chr4	109977051	109979052	110.742	-0.514115	0.0245054	down
Dlec1	chr9	119101476	119103477	80.3426	-0.237101	0.392684	no-change		Dhx37	chr5	125433121	125435122	193.75	-0.408524	0.0729481	no-change		Dmrtb1	chr4	107683230	107685231	31.3637	-0.139011	0.743102	no-change
Dleu2	chr14	61681373	61683374	197.918	-0.0437928	0.813308	no-change		Dhx40	chr11	86806746	86808747	145	-0.605721	0.0154952	down		Dmtf1	chr5	9160776	9162777	76.0141	-0.0311772	0.909638	no-change
Dlg1	chr16	31662441	31664442	96.7129	-0.0823845	0.752402	no-change		Dhx57	chr17	80289476	80291477	6.25	-0.58496	0.624576	no-change		Dmtn	chr14	70635048	70637049	459.164	-0.531753	4.30977e-06	down
Dlg3	chrX	100766721	100768722	33.9996	0.105872	0.81086	no-change		Dhx58	chr11	100703271	100705272	26.5	-0.328053	0.552327	no-change		Dmwd	chr7	19075225	19077226	137.899	-0.205227	0.316691	no-change
Dlg5	chr14	24244920	24246921	82.8041	-0.0434529	0.873609	no-change		Dhx8	chr11	101731948	101733949	117.75	-0.577309	0.036229	down		Dmxl1	chr18	49831995	49833996	189.488	-0.176057	0.320472	no-change
Dlgap3	chr4	127168202	127170203	121.093	-0.0874773	0.698811	no-change		Dhx9	chr1	153486660	153488661	163.5	-1.47526	1.15378e-08	down		Dna2	chr10	62946024	62948025	69.4902	-0.387015	0.176488	no-change
Dlgap4	chr2	156612703	156614704	55.6742	-0.38883	0.248717	no-change		Diablo	chr5	123523143	123525144	203.5	-0.939274	5.5695e-05	down		Dnaaf4	chr9	72957783	72959784	52.5731	-0.407516	0.211761	no-change
Dlgap5	chr14	47417407	47419408	71.6954	-0.257399	0.391485	no-change		Diaph1	chr18	37934476	37936477	215.25	-0.728928	0.000734995	down		Dnaaf5	chr5	139149221	139151222	403.279	-0.196034	0.124163	no-change
Dll3	chr7	28301238	28303239	67.1661	-0.46047	0.144294	no-change		Diaph3	chr14	87140224	87142225	212.25	-0.553875	0.0106734	down		Dnah10	chr5	124724083	124726084	28.9945	-0.501595	0.254385	no-change
Dlst	chr12	85109835	85111836	74.4957	-0.342337	0.240386	no-change		Dicer1	chr12	104750952	104752953	140.5	-0.855989	0.00185457	down		Dnah2	chr11	69548108	69550109	15.5651	-0.883273	0.159803	no-change
Dlx3	chr11	95119117	95121118	62.2829	-0.128263	0.70901	no-change		Dido1	chr2	180701350	180703351	180.75	-0.973144	3.05362e-05	down		Dnaic2	chr11	114726410	114728411	48.2956	-0.400685	0.248811	no-change
Dmac2	chr7	25618412	25620413	89.3346	-0.0309631	0.906723	no-change		Dimt1	chr13	106946176	106948177	175.75	-0.690089	0.00378515	down		Dnaja1	chr4	40721920	40723921	181.092	-0.193652	0.291831	no-change
Dmap1	chr4	117681273	117683274	41.6701	-0.458608	0.242085	no-change		Dip2a	chr10	76344291	76346292	74.75	-0.822541	0.0146195	down		Dnaja2	chr8	85554344	85556345	95.551	-0.129713	0.594751	no-change
Dmbx1	chr4	115938926	115940927	82.6294	-0.0519858	0.849834	no-change		Dip2b	chr15	100037662	100039663	92.75	-1.04692	0.000825422	down		Dnaja4	chr9	54698557	54700558	35.1375	-0.116623	0.769503	no-change
Dmc1	chr15	79604108	79606109	132.907	-0.161857	0.454144	no-change		Dipk1a	chr5	107986085	107988086	149	-0.878211	0.000753947	down		Dnajb12	chr10	59878554	59880555	109.529	-0.411862	0.074022	no-change
Dmpk	chr7	19082847	19084848	30.5755	-0.292614	0.522239	no-change		Dipk1b	chr2	26627455	26629456	102.25	-0.910948	0.00278153	down		Dnajb14	chr3	137866673	137868674	101.84	-0.0683317	0.773266	no-change
Dmrt3	chr19	25609535	25611536	107.317	-0.225838	0.350937	no-change		Diras1	chr10	81024409	81026410	27	-1.4458	0.0111502	down		Dnajb2	chr1	75235404	75237405	68.3512	-0.620443	0.0333485	down
Dmrta2	chr4	109977051	109979052	128.925	0.0457072	0.836579	no-change		Dis3l	chr9	64340288	64342289	153.75	-0.624168	0.0108893	down		Dnajb6	chr5	29735031	29737032	100.152	-0.457782	0.0587837	no-change
Dmrtb1	chr4	107683230	107685231	38.0704	0.53975	0.183342	no-change		Disp1	chr1	183220490	183222491	40.25	-0.637429	0.1584	no-change		Dnajc1	chr2	18391811	18393812	181.325	-0.206283	0.244473	no-change
Dmtf1	chr5	9160776	9162777	122.15	0.0772645	0.741244	no-change		Disp3	chr4	148286965	148288966	108.5	-0.374395	0.188804	no-change		Dnajc10	chr2	80314464	80316465	50.1396	-0.119365	0.721402	no-change
Dmtn	chr14	70635048	70637049	554.007	0.0205696	0.849908	no-change		Dixdc1	chr9	50738517	50740518	168.25	-0.551099	0.0209189	down		Dnajc11	chr4	151932689	151934690	50.1237	-0.144931	0.66307	no-change
Dmwd	chr7	19075225	19077226	158.648	0.0151941	0.940683	no-change		Dkc1	chrX	75094852	75096853	180.25	-0.415037	0.0691296	no-change		Dnajc13	chr9	104261930	104263931	194.109	-0.118694	0.495758	no-change
Dmxl1	chr18	49831995	49833996	236.785	0.0841453	0.606981	no-change		Dlat	chr9	50658780	50660781	201	-0.935869	2.44628e-05	down		Dnajc14	chr10	128804674	128806675	224.397	-0.141075	0.389371	no-change
Dna2	chr10	62946024	62948025	82.2891	0.233915	0.405885	no-change		Dld	chr12	31350453	31352454	59.25	-0.945552	0.0181672	down		Dnajc15	chr14	77873926	77875927	51.1212	-0.0928356	0.778317	no-change
Dnaaf4	chr9	72957783	72959784	62.8785	-0.354088	0.263892	no-change		Dlec1	chr9	119101476	119103477	94.75	-0.546994	0.0800131	no-change		Dnajc16	chr4	141789891	141791892	164.881	-0.360115	0.0601423	no-change
Dnaaf5	chr5	139149221	139151222	466.308	0.164646	0.18025	no-change		Dleu2	chr14	61681373	61683374	385.5	-0.810296	3.72254e-06	down		Dnajc19	chr3	34080312	34082313	55.9088	-0.454062	0.157506	no-change
Dnah10	chr5	124724083	124726084	29.5584	-0.599703	0.204193	no-change		Dlg1	chr16	31662441	31664442	154.5	-0.557777	0.0221667	down		Dnajc2	chr5	21784251	21786252	78.8218	-0.0879098	0.740756	no-change
Dnah2	chr11	69548108	69550109	22.7141	-0.529538	0.319115	no-change		Dlg3	chrX	100766721	100768722	66	-0.395928	0.267944	no-change		Dnajc21	chr15	10469516	10471517	93.5784	-0.377508	0.12638	no-change
Dnaic2	chr11	114726410	114728411	64.0146	-0.272191	0.399154	no-change		Dlg5	chr14	24244920	24246921	110.25	-0.956056	0.000869854	down		Dnajc22	chr15	99092168	99094169	127.495	-0.257462	0.225049	no-change
Dnaja1	chr4	40721920	40723921	223.807	-0.103654	0.541131	no-change		Dlgap3	chr4	127168202	127170203	176.75	-1.00613	3.13638e-05	down		Dnajc25	chr4	58994112	58996113	19.7607	-0.581279	0.276965	no-change
Dnaja2	chr8	85554344	85556345	127.216	-0.0301649	0.897304	no-change		Dlgap4	chr2	156612703	156614704	91.5	-1.23744	0.000312584	down		Dnajc27	chr12	4081581	4083582	108.86	-0.322162	0.157693	no-change
Dnaja4	chr9	54698557	54700558	34.3813	-0.184398	0.680185	no-change		Dlgap5	chr14	47417407	47419408	118.25	-0.781058	0.00527966	down		Dnajc3	chr14	118936974	118938975	90.9712	-0.566576	0.0301572	down
Dnajb12	chr10	59878554	59880555	135.416	-0.0778937	0.720877	no-change		Dll3	chr7	28301238	28303239	93.25	-0.318447	0.291558	no-change		Dnajc5	chr2	181519483	181521484	96.9044	-0.028488	0.906804	no-change
Dnajb14	chr3	137866673	137868674	113.496	0.330701	0.157428	no-change		Dlst	chr12	85109835	85111836	111.25	-1.07853	0.000194667	down		Dnajc6	chr4	101495646	101497647	72.1981	-0.414229	0.139261	no-change
Dnajb2	chr1	75235404	75237405	83.8426	-0.00752638	0.97838	no-change		Dlx3	chr11	95119117	95121118	89.75	-0.511645	0.101776	no-change		Dnajc7	chr11	100619168	100621169	9.95437	-0.672093	0.372273	no-change
Dnajb6	chr5	29735031	29737032	128.192	-0.210683	0.368309	no-change		Dmac2	chr7	25618412	25620413	117	-0.51083	0.063366	no-change		Dnajc8	chr4	132534548	132536549	43.9217	-0.205338	0.565202	no-change
Dnajc1	chr2	18391811	18393812	185.249	0.22606	0.220171	no-change		Dmap1	chr4	117681273	117683274	62.25	-0.721535	0.0561258	no-change		Dnal1	chr12	84113364	84115365	26.4216	-0.131601	0.786266	no-change
Dnajc10	chr2	80314464	80316465	60.9579	-0.0551011	0.866352	no-change		Dmbx1	chr4	115938926	115940927	134.75	-0.772766	0.00449628	down		Dnal4	chr15	79775972	79777973	11.802	-0.783185	0.259968	no-change
Dnajc11	chr4	151932689	151934690	57.7669	-0.0739467	0.824612	no-change		Dmc1	chr15	79604108	79606109	207	-0.61552	0.00582121	down		Dnm1	chr2	32352338	32354339	11.3718	-0.312307	0.656264	no-change
Dnajc13	chr9	104261930	104263931	239.164	-0.0259826	0.874847	no-change		Dmpk	chr7	19082847	19084848	30.5	-0.526068	0.317095	no-change		Dnm1l	chr16	16357959	16359960	130.295	-0.357692	0.117985	no-change
Dnajc14	chr10	128804674	128806675	235.516	0.190145	0.249992	no-change		Dmrt3	chr19	25609535	25611536	163.75	-0.695994	0.00432892	down		Dnm2	chr9	21423906	21425907	122.297	-0.244666	0.25384	no-change
Dnajc15	chr14	77873926	77875927	54.613	0.0417958	0.902183	no-change		Dmrta2	chr4	109977051	109979052	194	-0.914379	5.88394e-05	down		Dnmt3a	chr12	3806028	3808029	68.2075	-0.0280379	0.92334	no-change
Dnajc16	chr4	141789891	141791892	205.409	0.0466668	0.793157	no-change		Dmrtb1	chr4	107683230	107685231	47	-0.370368	0.372388	no-change		Dnmt3b	chr2	153648448	153650449	70.9747	-0.437275	0.134343	no-change
Dnajc19	chr3	34080312	34082313	75.4614	-0.0879728	0.759116	no-change		Dmtf1	chr5	9160776	9162777	142.75	-0.902534	0.000537372	down		Dnmt3l	chr10	78041285	78043286	10.274	-1.5393	0.0484357	down
Dnajc2	chr5	21784251	21786252	97.4883	0.0334071	0.895858	no-change		Dmtn	chr14	70635048	70637049	858	-0.57936	4.24374e-05	down		Dnpep	chr1	75316659	75318660	669.648	-0.33225	0.000519141	down
Dnajc21	chr15	10469516	10471517	112.039	-0.107371	0.653947	no-change		Dmwd	chr7	19075225	19077226	204	-0.684396	0.00217559	down		Dnttip1	chr2	164744981	164746982	25.1606	-0.581287	0.243183	no-change
Dnajc22	chr15	99092168	99094169	156.033	-0.0299009	0.881862	no-change		Dmxl1	chr18	49831995	49833996	273.25	-0.878891	3.12607e-05	down		Dnttip2	chr3	122273386	122275387	46.5981	0.269563	0.434321	no-change
Dnajc25	chr4	58994112	58996113	26.9497	-0.871067	0.0746484	no-change		Dna2	chr10	62946024	62948025	104	-0.796466	0.00667882	down		Doc2a	chr7	126846551	126848552	50.3145	-0.283288	0.403653	no-change
Dnajc27	chr12	4081581	4083582	113.714	-0.194975	0.404246	no-change		Dnaaf4	chr9	72957783	72959784	83	-0.877828	0.00727717	down		Dock5	chr14	67932432	67934433	63.3262	-0.239946	0.423521	no-change
Dnajc3	chr14	118936974	118938975	112.311	0.139635	0.555603	no-change		Dnaaf5	chr5	139149221	139151222	609	-0.57362	0.00012324	down		Dock6	chr9	21851635	21853636	271.528	-0.355367	0.0163666	down
Dnajc5	chr2	181519483	181521484	119.167	-0.0583617	0.803627	no-change		Dnah10	chr5	124724083	124726084	34	-0.736965	0.13075	no-change		Dock7	chr4	99119915	99121916	58.5334	-0.081229	0.795825	no-change
Dnajc6	chr4	101495646	101497647	87.8285	-0.106965	0.690661	no-change		Dnah2	chr11	69548108	69550109	32.25	-0.851477	0.0884784	no-change		Dock9	chr14	121796837	121798838	292.589	-0.185843	0.192456	no-change
Dnajc7	chr11	100619168	100621169	9.8951	-0.0649734	0.934904	no-change		Dnaic2	chr11	114726410	114728411	81	-0.358047	0.276422	no-change		Dok3	chr13	55528296	55530297	21.4062	-0.708455	0.173961	no-change
Dnajc8	chr4	132534548	132536549	56.8075	-0.474072	0.152728	no-change		Dnaja1	chr4	40721920	40723921	343.5	-1.11011	3.75262e-08	down		Dok4	chr8	94875330	94877331	74.1027	-0.101363	0.712813	no-change
Dnal1	chr12	84113364	84115365	31.3485	-0.055628	0.900554	no-change		Dnaja2	chr8	85554344	85556345	148.75	-0.949374	0.000147501	down		Dolpp1	chr2	30391252	30393253	360.066	-0.358915	0.00494898	down
Dnal4	chr15	79775972	79777973	14.5725	-1.03946	0.139871	no-change		Dnaja4	chr9	54698557	54700558	46.75	-0.675564	0.105896	no-change		Dop1a	chr9	86466152	86468153	79.6596	-0.147399	0.585944	no-change
Dnm1	chr2	32352338	32354339	15.0391	0.263598	0.694408	no-change		Dnajb12	chr10	59878554	59880555	190.25	-0.854489	0.000177984	down		Dop1b	chr16	93710902	93712903	297.464	-0.247675	0.0756828	no-change
Dnm1l	chr16	16357959	16359960	151.534	-0.143312	0.480782	no-change		Dnajb14	chr3	137866673	137868674	116.75	0.278901	0.309717	no-change		Dot1l	chr10	80754204	80756205	110.606	-0.337494	0.143931	no-change
Dnm2	chr9	21423906	21425907	149.824	-0.0606093	0.775998	no-change		Dnajb2	chr1	75235404	75237405	118	-0.723939	0.010114	down		Dpagt1	chr9	44325843	44327844	119.056	-0.352007	0.108743	no-change
Dnmt3a	chr12	3806028	3808029	81.807	0.195618	0.48045	no-change		Dnajb6	chr5	29735031	29737032	199	-1.09346	1.05501e-06	down		Dpep1	chr8	123185240	123187241	30.8407	-0.874133	0.056457	no-change
Dnmt3b	chr2	153648448	153650449	97.0491	-0.31042	0.235848	no-change		Dnajc1	chr2	18391811	18393812	269.5	-0.888968	8.31218e-06	down		Dpep2	chr8	105995394	105997395	15.2347	-0.626659	0.305761	no-change
Dnmt3l	chr10	78041285	78043286	9.95678	-0.360984	0.647533	no-change		Dnajc10	chr2	80314464	80316465	102.75	-1.19409	5.88031e-05	down		Dpep3	chr8	105978429	105980430	20.1854	-0.473467	0.373569	no-change
Dnpep	chr1	75316659	75318660	771.647	0.173275	0.0621947	no-change		Dnajc11	chr4	151932689	151934690	81.25	-1.36257	0.0838192	no-change		Dpf1	chr7	29302974	29304975	121.363	-0.434953	0.0467795	down
Dnttip1	chr2	164744981	164746982	42.5138	-0.218035	0.58211	no-change		Dnajc13	chr9	104261930	104263931	362.75	-0.827314	2.83657e-06	down		Dpf2	chr19	5911871	5913872	64.1108	-0.377285	0.209258	no-change
Dnttip2	chr3	122273386	122275387	61.1961	0.558703	0.0812688	no-change		Dnajc14	chr10	128804674	128806675	413.25	-0.695683	7.41947e-05	down		Dph1	chr11	75189519	75191520	91.9911	-0.291779	0.237081	no-change
Doc2a	chr7	126846551	126848552	54.9349	-0.128046	0.70716	no-change		Dnajc15	chr14	77873926	77875927	78.5	-0.654225	0.0665774	no-change		Dph3	chr14	32084609	32086610	4.62125	0.743314	0.497472	no-change
Dock5	chr14	67932432	67934433	87.9685	-0.148164	0.582236	no-change		Dnajc16	chr4	141789891	141791892	250.75	-0.762337	0.000167695	down		Dph7	chr2	24961398	24963399	84.4419	0.0230703	0.928832	no-change
Dock6	chr9	21851635	21853636	293.459	0.0585305	0.707315	no-change		Dnajc19	chr3	34080312	34082313	98.5	-0.472881	0.115419	no-change		Dpp3	chr19	4927287	4929288	161.828	-0.326474	0.0860539	no-change
Dock7	chr4	99119915	99121916	73.968	0.131198	0.656568	no-change		Dnajc2	chr5	21784251	21786252	163.25	-0.986764	7.86129e-05	down		Dpp8	chr9	65031412	65033413	96.4546	-0.205371	0.404717	no-change
Dock9	chr14	121796837	121798838	319.029	-0.0215622	0.878213	no-change		Dnajc21	chr15	10469516	10471517	175.25	-0.709589	0.00268949	down		Dpp9	chr17	56217889	56219890	72.7741	-0.227739	0.418504	no-change
Dok2	chr14	70765034	70767035	5.01097	0.0656453	0.953209	no-change		Dnajc22	chr15	99092168	99094169	230.25	-0.548502	0.0083109	down		Dpy19l1	chr9	24502140	24504141	45.4253	0.352404	0.315016	no-change
Dok3	chr13	55528296	55530297	29.329	-1.35904	0.00445397	down		Dnajc25	chr4	58994112	58996113	37	-0.55254	0.250212	no-change		Dpy19l3	chr7	35753454	35755455	119.622	-0.441973	0.0421709	down
Dok4	chr8	94875330	94877331	76.1935	-0.170758	0.586157	no-change		Dnajc27	chr12	4081581	4083582	164	-0.561176	0.018395	down		Dpy19l4	chr4	11321137	11323138	85.8058	-0.174185	0.496811	no-change
Dolpp1	chr2	30391252	30393253	419.027	0.190085	0.136727	no-change		Dnajc3	chr14	118936974	118938975	163.25	-0.888716	0.000338507	down		Dpysl5	chr5	30710562	30712563	163.126	-0.249736	0.186797	no-change
Dop1a	chr9	86466152	86468153	93.1553	0.0345273	0.896646	no-change		Dnajc5	chr2	181519483	181521484	155.25	-0.559838	0.0246007	down		Dqx1	chr6	83056842	83058843	62.4638	-0.650845	0.0310878	down
Dop1b	chr16	93710902	93712903	320.38	-0.0924187	0.534767	no-change		Dnajc6	chr4	101495646	101497647	125.5	-0.901935	0.000771542	down		Dr1	chr5	108267895	108269896	91.1134	-0.318446	0.202713	no-change
Dot1l	chr10	80754204	80756205	116.677	-0.0645269	0.79019	no-change		Dnajc7	chr11	100619168	100621169	13.75	-1.8413	0.0226376	down		Drg1	chr11	3251685	3253686	7.84646	-1.38778	0.11618	no-change
Dpagt1	chr9	44325843	44327844	131.7	-0.179861	0.429448	no-change		Dnajc8	chr4	132534548	132536549	80	-1.4441	1.82574e-05	down		Drg2	chr11	60453589	60455590	50.1213	-0.370588	0.26834	no-change
Dpep1	chr8	123185240	123187241	44.2705	-0.23179	0.549337	no-change		Dnal1	chr12	84113364	84115365	43.5	-0.468386	0.276255	no-change		Dscc1	chr15	55089491	55091492	85.1035	-0.55734	0.0315744	down
Dpep2	chr8	105995394	105997395	19.7485	0.250404	0.660195	no-change		Dnal4	chr15	79775972	79777973	17	-1.16227	0.11341	no-change		Dse	chr10	34206715	34208716	206.172	-0.151965	0.367331	no-change
Dpep3	chr8	105978429	105980430	31.7934	0.287866	0.512988	no-change		Dnm1	chr2	32352338	32354339	19	-0.537656	0.407313	no-change		Dsel	chr1	111863918	111865919	158.986	-0.170681	0.378101	no-change
Dpf1	chr7	29302974	29304975	131.811	0.0250602	0.908651	no-change		Dnm1l	chr16	16357959	16359960	232.25	-0.819571	9.54087e-05	down		Dsg2	chr18	20557072	20559073	123.874	-0.505652	0.0248364	down
Dpf2	chr19	5911871	5913872	85.8565	0.0326381	0.903825	no-change		Dnm2	chr9	21423906	21425907	180.75	-0.704067	0.00216543	down		Dsn1	chr2	157006154	157008155	98.1302	-0.379197	0.12266	no-change
Dph1	chr11	75189519	75191520	109.807	-0.354541	0.148479	no-change		Dnmt3a	chr12	3806028	3808029	112.5	-0.652076	0.0282916	down		Dsp	chr13	38150292	38152293	93.7101	-0.172852	0.492806	no-change
Dph3	chr14	32084609	32086610	5.10446	-0.163836	0.884987	no-change		Dnmt3b	chr2	153648448	153650449	141.75	-0.965784	0.000768953	down		Dst	chr1	33907223	33909224	61.4524	-0.110431	0.719151	no-change
Dph7	chr2	24961398	24963399	102.305	0.0306532	0.903694	no-change		Dnmt3l	chr10	78041285	78043286	18	-0.403354	0.559306	no-change		Dstn	chr2	143914318	143916319	295.256	-0.186427	0.182851	no-change
Dpp3	chr19	4927287	4929288	204.043	0.0993633	0.570619	no-change		Dnpep	chr1	75316659	75318660	979	-0.377925	0.00510804	down		Dstyk	chr1	132416553	132418554	136.856	-0.191435	0.352813	no-change
Dpp8	chr9	65031412	65033413	110.599	0.125399	0.595654	no-change		Dnttip1	chr2	164744981	164746982	46	-0.670431	0.113223	no-change		Dtd1	chr2	144598895	144600896	87.145	-0.570897	0.0257796	down
Dpp9	chr17	56217889	56219890	87.1332	0.0746011	0.78072	no-change		Dnttip2	chr3	122273386	122275387	101.75	-1.17377	0.000109509	down		Dtnb	chr12	3571379	3573380	49.5865	-0.510504	0.132621	no-change
Dpy19l1	chr9	24502140	24504141	54.4659	-0.246745	0.485523	no-change		Doc2a	chr7	126846551	126848552	77	-0.807354	0.0176516	down		Dtnbp1	chr13	45001147	45003148	40.3091	-0.0263093	0.944256	no-change
Dpy19l3	chr7	35753454	35755455	138.237	0.101464	0.632364	no-change		Dock5	chr14	67932432	67934433	119.25	-0.774188	0.00651346	down		Dtwd1	chr2	126151139	126153140	76.19	-0.215286	0.445916	no-change
Dpy19l4	chr4	11321137	11323138	91.8327	0.014074	0.957292	no-change		Dock6	chr9	21851635	21853636	395.75	-0.877287	1.43422e-06	down		Dtwd2	chr18	49754601	49756602	289.941	-0.0502701	0.729993	no-change
Dpysl5	chr5	30710562	30712563	164.712	0.041247	0.833408	no-change		Dock7	chr4	99119915	99121916	87	-1.152	0.00246015	down		Dtx1	chr5	120710927	120712928	22.6529	-0.569072	0.255141	no-change
Dqx1	chr6	83056842	83058843	91.6917	0.116675	0.654381	no-change		Dock9	chr14	121796837	121798838	450.25	-0.751938	6.32604e-05	down		Dtx2	chr5	135993798	135995799	74.4783	-0.356508	0.194038	no-change
Dr1	chr5	108267895	108269896	103.356	0.258539	0.291974	no-change		Dok2	chr14	70765034	70767035	5.75	-0.637427	0.583036	no-change		Dtx3	chr10	127194709	127196710	14.5206	-0.38748	0.535917	no-change
Drg1	chr11	3251685	3253686	11.4648	-0.171643	0.814313	no-change		Dok3	chr13	55528296	55530297	25.75	-0.83494	0.141707	no-change		Dtx3l	chr16	35938151	35940152	33.1637	0.119639	0.770299	no-change
Drg2	chr11	60453589	60455590	65.39	-0.031115	0.919586	no-change		Dok4	chr8	94875330	94877331	112.5	-0.942666	0.00147799	down		Dtymk	chr1	93800934	93802935	66.9061	-0.261874	0.371657	no-change
Drosha	chr15	12823813	12825814	3.43326	-2.49661	0.10552	no-change		Dolpp1	chr2	30391252	30393253	606	-0.653746	1.7167e-05	down		Dus1l	chr11	120795403	120797404	67.1356	-0.315762	0.290499	no-change
Dscc1	chr15	55089491	55091492	95.9844	-0.112445	0.672386	no-change		Dop1a	chr9	86466152	86468153	128.25	-1.05092	0.000997932	down		Dus2	chr8	106010505	106012506	105.508	-0.122201	0.598178	no-change
Dse	chr10	34206715	34208716	236.892	0.0323677	0.843235	no-change		Dop1b	chr16	93710902	93712903	490.25	-0.626159	0.000107296	down		Dus3l	chr17	56763782	56765783	145.928	-0.199865	0.318537	no-change
Dsel	chr1	111863918	111865919	173.24	-0.0546659	0.775365	no-change		Dot1l	chr10	80754204	80756205	134	-0.58945	0.0349386	down		Dusp10	chr1	184033379	184035380	290.946	-0.39192	0.00595465	down
Dsg2	chr18	20557072	20559073	177.299	-0.224559	0.245676	no-change		Dpagt1	chr9	44325843	44327844	189.5	-0.912365	9.11827e-05	down		Dusp11	chr6	85960667	85962668	115.746	-0.404446	0.067649	no-change
Dsn1	chr2	157006154	157008155	140.259	-0.160723	0.460131	no-change		Dpep1	chr8	123185240	123187241	37	-0.59309	0.214948	no-change		Dusp12	chr1	170884457	170886458	76.1786	-0.261368	0.347793	no-change
Dsp	chr13	38150292	38152293	95.6763	-0.110888	0.664462	no-change		Dpep2	chr8	105995394	105997395	19	-1.29545	0.0493047	down		Dusp14	chr11	84067801	84069802	68.423	-0.372768	0.200428	no-change
Dst	chr1	33907223	33909224	78.7115	-0.0227383	0.937726	no-change		Dpep3	chr8	105978429	105980430	31.25	-0.537027	0.288358	no-change		Dusp16	chr6	134791625	134793626	34.8629	0.213836	0.596678	no-change
Dstn	chr2	143914318	143916319	344.529	-0.152319	0.266743	no-change		Dpf1	chr7	29302974	29304975	234.5	-0.631256	0.00259897	down		Dusp18	chr11	3894238	3896239	83.9541	-0.255462	0.328017	no-change
Dstyk	chr1	132416553	132418554	177.058	0.0479428	0.798838	no-change		Dpf2	chr19	5911871	5913872	131	-1.33158	2.22531e-06	down		Dusp27	chr1	166126922	166128923	73.9315	-0.875464	0.00252412	down
[truncated: 6,110 more rows]
