# Supplementary material for: Cross-regulome profiling of RNA polymerases highlights the regulatory role of polymerase III on mRNA transcription by maintaining local chromatin architecture
Source: Genome Biol. 2022 Nov 28;23:246. doi: 10.1186/s13059-022-02812-w (PMC9703767; doi:10.1186/s13059-022-02812-w)
Supplement: Supplementary file 8 — Additional file 8: Table S7. PRO-Seq analysis of differential tRNA expression after depletion of Pol I, II and III. [file 13059_2022_2812_MOESM8_ESM.xlsx]

## Sheet: Table S7
Table S7. PRO-Seq analysis of differential tRNA expression after depletion of Pol I, II and III.
Differential tRNA expression after Pol I depletion							Differential tRNA expression after Pol II depletion							Differential tRNA expression after Pol III depletion
gene	baseMean	log2FoldChange	pvalue	padj	reg		gene	baseMean	log2FoldChange	pvalue	padj	reg		gene	baseMean	log2FoldChange	pvalue	padj	reg
chr1.tRNA1555-GluTTC	178.745	5.14385	0.0220123	0.194455	unchanged		chr1.tRNA1555-GluTTC	157.413	-1.11353	0.273462	0.606951	unchanged		chr1.tRNA1555-GluTTC	46.6973	4.64385	0.102825	0.215998	unchanged
chr1.tRNA1400-GlyGCC	209.922	0.181707	0.836403	0.936447	unchanged		chr1.tRNA1400-GlyGCC	144.94	-0.472572	0.639657	0.864487	unchanged		chr1.tRNA1400-GlyGCC	93.8818	-3.94306	0.119372	0.241638	unchanged
chr1.tRNA284-ProAGG	9.54513	4.45863	0.350401	0.597652	unchanged		chr1.tRNA1276-LysCTT	14.9754	5.1059	0.203458		unchanged		chr1.tRNA485-LysTTT	162.723	-0.669315	0.428645	0.573449	unchanged
chr1.tRNA485-LysTTT	194.289	1.1571	0.209476	0.498095	unchanged		chr1.tRNA485-LysTTT	233.397	1.27567	0.116922	0.379995	unchanged		chr1.tRNA1192-LysTTT	2241.91	-0.535521	0.590117	0.699741	unchanged
chr1.tRNA1192-LysTTT	1210.02	-0.750389	0.0706817	0.312271	unchanged		chr1.tRNA1192-LysTTT	1908.48	0.708415	0.0364721	0.182526	unchanged		chr1.tRNA583-IleTAT	2.57353	2.4691	0.606692	0.706045	unchanged
chr1.tRNA583-IleTAT	24.3565	5.14103	0.277706	0.553759	unchanged		chr1.tRNA583-IleTAT	25.8398	5.60385	0.0804829		unchanged		chr1.tRNA672-ProAGG	53.8095	-8.28045	0.00744701	0.0267452	down
chr1.tRNA672-ProAGG	76.6902	5.96994	0.20473	0.496989	unchanged		chr1.tRNA672-ProAGG	289.29	7.67408	1.17407e-12	8.01e-11	up		chr1.tRNA1030-ProCGG	234.293	-3.26332	3.03599e-09	8.05284e-08	down
chr1.tRNA1030-ProCGG	297.294	0.288469	0.815801	0.92018	unchanged		chr1.tRNA1030-ProCGG	145.903	0.869966	0.394689	0.740581	unchanged		chr1.tRNA1014-AsnGTT	297.518	-2.40184	5.41511e-08	8.61261e-07	down
chr1.tRNA1014-AsnGTT	1188.29	0.248383	0.40593	0.638435	unchanged		chr1.tRNA1014-AsnGTT	422.895	-0.516233	0.403684	0.743887	unchanged		chr1.tRNA1013-AspGTC	60.4145	-3.83948	0.160928	0.301967	unchanged
chr1.tRNA1013-AspGTC	347.027	2.71902	0.024483	0.194455	unchanged		chr1.tRNA1013-AspGTC	164.808	0.545746	0.579799	0.846444	unchanged		chr1.tRNA1012-GlyTCC	125.283	-0.863864	0.400012	0.54981	unchanged
chr1.tRNA1012-GlyTCC	148.646	0.216137	0.862968	0.938618	unchanged		chr1.tRNA1012-GlyTCC	129.673	0.752036	0.477015	0.80792	unchanged		chr1.tRNA698-LeuCAG	89.3662	-1.89978	0.176093	0.323159	unchanged
chr1.tRNA698-LeuCAG	204.725	-0.250611	0.786891	0.907023	unchanged		chr1.tRNA698-LeuCAG	110.985	-0.107362	0.925798	0.975068	unchanged		chr1.tRNA699-GlyGCC	11.6667	-4.37743	0.362794	0.524559	unchanged
chr1.tRNA699-GlyGCC	54.5737	-1.62544	0.405016	0.638435	unchanged		chr1.tRNA699-GlyGCC	23.448	4.84467	0.0771499		unchanged		chr1.tRNA1009-GlyTCC	22.1088	-7.44012	0.0633064	0.155473	unchanged
chr1.tRNA1010-GluCTC	8.88684	4.40667	0.356418	0.599384	unchanged		chr1.tRNA1010-GluCTC	10.3718	0.344658	0.937212		unchanged		chr1.tRNA1008-AspGTC	145.391	-1.04068	0.25639	0.413692	unchanged
chr1.tRNA1009-GlyTCC	35.7361	-0.00173208	0.999697	0.999697	unchanged		chr1.tRNA1009-GlyTCC	21.278	1.46555	0.660573		unchanged		chr1.tRNA701-LeuCAG	1.66667	-2.86493	0.475803	0.599691	unchanged
chr1.tRNA1008-AspGTC	128.768	-4.23223	0.0995195	0.358219	unchanged		chr1.tRNA1008-AspGTC	31.3379	4.56424	0.0659086		unchanged		chr1.tRNA702-GlyGCC	60.5995	-5.01323	0.053661	0.138213	unchanged
chr1.tRNA701-LeuCAG	57.1889	0.947169	0.644125	0.81121	unchanged		chr1.tRNA702-GlyGCC	6.75359	4.47424	0.351552		unchanged		chr1.tRNA704-GlyGCC	229.613	0.142539	0.870226	0.916895	unchanged
chr1.tRNA702-GlyGCC	42.6828	-8.5739	0.0272221	0.202653	unchanged		chr1.tRNA704-GlyGCC	482.027	0.564824	0.3312	0.67818	unchanged		chr1.tRNA705-LeuCAG	12.1875	3.73646	0.435334	0.578876	unchanged
chr1.tRNA703-LeuCAG	85.019	6.23142	0.161725	0.450042	unchanged		chr1.tRNA1004-GluCTC	5.49327	-3.23209	0.500103		unchanged		chr1.tRNA706-GlyGCC	34.1667	-5.17365	0.276467	0.436444	unchanged
chr1.tRNA704-GlyGCC	283.733	1.09245	0.191211	0.479236	unchanged		chr1.tRNA706-GlyGCC	34.3677	0.532477	0.833038		unchanged		chr1.tRNA1001-LeuCAG	388.547	-1.26501	0.00262214	0.0111037	down
chr1.tRNA1004-GluCTC	35.7486	-4.80453	0.309276	0.581595	unchanged		chr1.tRNA1001-LeuCAG	301.515	-0.488987	0.501273	0.826218	unchanged		chr1.tRNA707-AspGTC	33.8348	-0.76185	0.747429	0.839859	unchanged
chr1.tRNA706-GlyGCC	83.3535	-3.46087	0.203749	0.496989	unchanged		chr1.tRNA707-AspGTC	144.241	1.3723	0.180942	0.489082	unchanged		chr1.tRNA708-GlyTCC	138.995	-3.18874	0.00856375	0.0291867	down
chr1.tRNA1001-LeuCAG	684.762	0.163299	0.691569	0.845531	unchanged		chr1.tRNA708-GlyTCC	187.63	-0.644556	0.473761	0.80792	unchanged		chr1.tRNA709-GluCTC	24.5956	7.08399	0.0708195	0.170144	unchanged
chr1.tRNA707-AspGTC	73.7933	-2.57929	0.326021	0.584048	unchanged		chr1.tRNA709-GluCTC	9.29838	0.180388	0.968507		unchanged		chr1.tRNA710-ValCAC	224.788	-1.20179	0.0293248	0.083004	unchanged
chr1.tRNA708-GlyTCC	216.691	1.12284	0.341852	0.595699	unchanged		chr1.tRNA710-ValCAC	672.616	-0.67985	0.187521	0.497022	unchanged		chr1.tRNA717-HisATG	22.9167	-4.87873	0.306573	0.471869	unchanged
chr1.tRNA709-GluCTC	95.9512	10.0962	0.000178618	0.00558571	up		chr1.tRNA717-HisATG	7.62571	-3.5432	0.457377		unchanged		chr1.tRNA730-ArgTCT	37.7551	-8.17027	0.0197823	0.0600662	unchanged
chr1.tRNA710-ValCAC	1229.82	0.425336	0.145494	0.425163	unchanged		chr1.tRNA730-ArgTCT	27.1702	-4.15669	0.110997		unchanged		chr1.tRNA791-SerGCT	272.767	-0.168893	0.793008	0.871265	unchanged
chr1.tRNA730-ArgTCT	97.5154	-1.93351	0.498059	0.709999	unchanged		chr1.tRNA791-SerGCT	833.845	0.955407	0.0520418	0.218576	unchanged		chr1.tRNA819-AsnGTT	102.547	-4.40841	0.066688	0.162582	unchanged
chr1.tRNA791-SerGCT	708.619	1.38824	0.110116	0.367342	unchanged		chr1.tRNA819-AsnGTT	51.0619	0.54108	0.743688		unchanged		chr10.tRNA1326-LeuTAA	196.653	-2.07972	0.0360965	0.0980181	unchanged
chr1.tRNA819-AsnGTT	73.7098	0.333342	0.911668	0.965836	unchanged		chr10.tRNA1326-LeuTAA	292.978	-0.218621	0.771869	0.929169	unchanged		chr10.tRNA1292-TrpCCA	81.298	-4.7568	0.0508587	0.134816	unchanged
chr10.tRNA1326-LeuTAA	687.129	-0.437529	0.285531	0.562665	unchanged		chr10.tRNA1292-TrpCCA	668.597	3.32328	2.13358e-10	9.71e-09	up		chr10.tRNA90-GluCTC	13.6765	3.22789	0.368941	0.527234	unchanged
chr10.tRNA1292-TrpCCA	199.601	0.182241	0.838609	0.936447	unchanged		chr10.tRNA90-GluCTC	37.1894	1.14476	0.545029		unchanged		chr10.tRNA1130-AlaAGC	62.4575	-8.62853	0.00288711	0.0119049	down
chr10.tRNA90-GluCTC	125.726	0.158888	0.897368	0.960442	unchanged		chr10.tRNA1130-AlaAGC	17.0692	6.64229	0.0594133		unchanged		chr10.tRNA1111-MetCAT	59.1667	-5.61884	0.167891	0.31153	unchanged
chr10.tRNA1111-MetCAT	83.1767	-2.94833	0.345509	0.596626	unchanged		chr10.tRNA1111-MetCAT	134.921	1.63714	0.136027	0.417187	unchanged		chr10.tRNA1105-SerTGA	284.486	-1.66788	0.00028676	0.00157013	down
chr10.tRNA1105-SerTGA	662.997	0.199329	0.632735	0.800759	unchanged		chr10.tRNA1105-SerTGA	234.585	0.0712335	0.929267	0.975068	unchanged		chr10.tRNA989-AlaAGC	10	3.58936	0.454733	0.584157	unchanged
chr10.tRNA989-AlaAGC	23.3714	-4.48499	0.342441	0.595699	unchanged		chr10.tRNA989-AlaAGC	51.2319	3.92449	0.0587729		unchanged		chr10.tRNA971-PheGAA	62.6996	4.60646	0.085679	0.192059	unchanged
chr10.tRNA971-PheGAA	115.044	3.92671	0.146396	0.425163	unchanged		chr10.tRNA971-PheGAA	104.58	-0.650122	0.609205	0.852887	unchanged		chr10.tRNA390-AsnGTT	552.258	-0.266352	0.554625	0.673618	unchanged
chr10.tRNA390-AsnGTT	1069.32	0.568039	0.0812582	0.340476	unchanged		chr10.tRNA390-AsnGTT	1127	0.435627	0.285195	0.622865	unchanged		chr10.tRNA867-TrpCCA	991.091	0.449675	0.248287	0.406379	unchanged
chr10.tRNA867-TrpCCA	989.529	2.82452	0.0687623	0.312271	unchanged		chr10.tRNA895-LysTTT	3.98448	3.99149	0.410146		unchanged		chr10.tRNA866-AspGTC	82.9259	3.44494	0.0311294	0.0855559	unchanged
chr10.tRNA866-AspGTC	238.246	-5.84518	0.00453538	0.0584367	unchanged		chr10.tRNA867-TrpCCA	773.87	-2.31634	2.22505e-06	6.07e-05	down		chr10.tRNA861-AspGTC	135.835	-0.658903	0.504158	0.630929	unchanged
chr10.tRNA861-AspGTC	406.134	-0.180375	0.830002	0.933056	unchanged		chr10.tRNA866-AspGTC	404.369	7.75942	0.0193581	0.112442	unchanged		chr10.tRNA698-SerCGA	651.693	-1.04587	0.00767475	0.0270405	down
chr10.tRNA698-SerCGA	1178.14	0.0303543	0.919707	0.965836	unchanged		chr10.tRNA861-AspGTC	192.536	0.420211	0.632754	0.863709	unchanged		chr11.tRNA69-AspGTC	17.5	-4.67894	0.328217	0.491475	unchanged
chr11.tRNA204-ValCAC	426.93	0.976708	0.0694719	0.312271	unchanged		chr10.tRNA698-SerCGA	1385.66	0.0554409	0.885005	0.975068	unchanged		chr11.tRNA204-ValCAC	264.678	-0.999774	0.0921242	0.201108	unchanged
chr11.tRNA205-GlyACC	4642.78	0.218355	0.339114	0.595699	unchanged		chr11.tRNA69-AspGTC	4.8829	-3.14344	0.512559		unchanged		chr11.tRNA205-GlyACC	3700.64	-1.72428	2.28802e-17	3.82099e-15	down
chr11.tRNA2023-LysCTT	543.259	1.13171	0.0688884	0.312271	unchanged		chr11.tRNA204-ValCAC	397.832	1.82406	0.015507	0.100796	unchanged		chr11.tRNA2023-LysCTT	269.929	-1.26382	0.123006	0.247493	unchanged
chr11.tRNA2022-AlaTGC	501.405	0.590767	0.337211	0.595699	unchanged		chr11.tRNA205-GlyACC	5926.81	-0.148554	0.567878	0.846444	unchanged		chr11.tRNA2022-AlaTGC	308.98	-0.839136	0.0482508	0.128926	unchanged
chr11.tRNA206-ThrTGT	1118.43	0.168586	0.668787	0.832876	unchanged		chr11.tRNA2023-LysCTT	703.934	0.264352	0.593843	0.848791	unchanged		chr11.tRNA206-ThrTGT	423.487	-1.18284	0.00192652	0.00846653	down
chr11.tRNA207-ProTGG	322.034	-0.497235	0.517623	0.731214	unchanged		chr11.tRNA2022-AlaTGC	251.551	0.115588	0.885993	0.975068	unchanged		chr11.tRNA207-ProTGG	40.6793	-0.676255	0.749335	0.839859	unchanged
chr11.tRNA208-ValAAC	265.295	1.74303	0.0560258	0.300635	unchanged		chr11.tRNA206-ThrTGT	958.238	-1.01578	0.0229871	0.12551	unchanged		chr11.tRNA208-ValAAC	108.342	-0.588354	0.613505	0.711496	unchanged
chr11.tRNA2021-LeuAAG	4792.46	0.00949406	0.951966	0.983035	unchanged		chr11.tRNA207-ProTGG	201.357	-0.477758	0.579688	0.846444	unchanged		chr11.tRNA2021-LeuAAG	2599.35	-1.66402	4.57878e-06	4.49798e-05	down
chr11.tRNA238-AlaAGC	3686.45	0.618295	0.000183411	0.00558571	up		chr11.tRNA208-ValAAC	164.471	1.04213	0.271512	0.606951	unchanged		chr11.tRNA238-AlaAGC	3131.07	-0.282305	0.185278	0.333983	unchanged
chr11.tRNA1912-GluCTC	735.512	0.154029	0.702416	0.849642	unchanged		chr11.tRNA2021-LeuAAG	3849.36	0.325382	0.254693	0.584295	unchanged		chr11.tRNA1912-GluCTC	177.268	-1.66361	0.0283311	0.0815741	unchanged
chr11.tRNA1911-LeuCAA	2030.85	-0.97619	0.00113707	0.0238075	down		chr11.tRNA238-AlaAGC	1544.47	-1.89953	2.91354e-07	8.84e-06	down		chr11.tRNA1911-LeuCAA	1555.65	-1.56501	8.27897e-09	1.72823e-07	down
chr11.tRNA1880-TrpCCA	489.997	0.639476	0.52683	0.73318	unchanged		chr11.tRNA1912-GluCTC	198.306	0.570492	0.524881	0.840356	unchanged		chr11.tRNA1880-TrpCCA	185.587	-1.60496	0.0157894	0.0492864	down
chr11.tRNA1849-TrpCCA	552.668	-0.382168	0.453398	0.666707	unchanged		chr11.tRNA1911-LeuCAA	1794.72	0.626794	0.0689117	0.268756	unchanged		chr11.tRNA1849-TrpCCA	320.352	-0.45099	0.603157	0.706045	unchanged
chr11.tRNA393-IleAAT	937.738	1.18436	0.00332085	0.0505674	unchanged		chr11.tRNA1880-TrpCCA	820.048	-0.568282	0.222156	0.532005	unchanged		chr11.tRNA393-IleAAT	682.849	-1.63637	8.1286e-07	9.36191e-06	down
chr11.tRNA394-SerAGA	312.92	-0.432544	0.56691	0.76285	unchanged		chr11.tRNA1849-TrpCCA	216.953	-0.639835	0.446047	0.79072	unchanged		chr11.tRNA394-SerAGA	203.22	-1.07544	0.0817796	0.185812	unchanged
chr11.tRNA395-ThrAGT	583.903	2.14539	0.0470054	0.270353	unchanged		chr11.tRNA393-IleAAT	478.55	0.506784	0.384678	0.740581	unchanged		chr11.tRNA395-ThrAGT	172.366	3.8612	0.30016	0.466296	unchanged
chr11.tRNA396-ProCGG	200.747	-0.0350892	0.972858	0.990233	unchanged		chr11.tRNA394-SerAGA	242.118	0.171848	0.829459	0.959501	unchanged		chr11.tRNA396-ProCGG	52.5045	-2.93571	0.350602	0.513601	unchanged
chr11.tRNA397-AspGTC	614.535	-2.63228	4.21214e-08	4.70356e-06	down		chr11.tRNA395-ThrAGT	616.347	-0.120923	0.816971	0.958986	unchanged		chr11.tRNA397-AspGTC	210.474	-2.32141	0.000189679	0.00109229	down
chr11.tRNA1824-GlyTCC	30.7011	4.40381	0.23424	0.516252	unchanged		chr11.tRNA396-ProCGG	75.9508	-0.000859071	0.999494	0.999494	unchanged		chr11.tRNA1824-GlyTCC	25	4.2682	0.36938	0.527234	unchanged
chr11.tRNA398-TrpCCA	245.502	-4.52046	0.213142	0.498095	unchanged		chr11.tRNA397-AspGTC	425.327	-1.69525	0.00591054	0.0537859	unchanged		chr11.tRNA398-TrpCCA	8.75	-4.1626	0.388824	0.543377	unchanged
chr11.tRNA1823-IleAAT	31.0828	-8.17396	0.0564373	0.300635	unchanged		chr11.tRNA1824-GlyTCC	31.7125	5.80361	0.0497599		unchanged		chr11.tRNA1823-IleAAT	50.625	0.886459	0.828256	0.890036	unchanged
chr11.tRNA1822-ThrAGT	648.255	0.456956	0.479461	0.692324	unchanged		chr11.tRNA398-TrpCCA	257.454	-1.40162	0.0731897	0.277511	unchanged		chr11.tRNA1822-ThrAGT	217.465	-2.03651	0.000957446	0.00470275	down
chr11.tRNA1821-SerGCT	754.897	0.413028	0.299491	0.581595	unchanged		chr11.tRNA1823-IleAAT	138.961	0.212644	0.843794	0.959816	unchanged		chr11.tRNA1821-SerGCT	335.481	-2.12133	3.59379e-07	5.00136e-06	down
chr11.tRNA1820-TrpCCA	528.021	1.20938	0.020528	0.191024	unchanged		chr11.tRNA1822-ThrAGT	735.066	1.52746	0.0143139	0.0990552	unchanged		chr11.tRNA1820-TrpCCA	538.287	0.101322	0.868271	0.916895	unchanged
chr11.tRNA399-ThrAGT	1963.91	-0.185574	0.627817	0.800759	unchanged		chr11.tRNA1821-SerGCT	990.553	1.0792	0.0229467	0.12551	unchanged		chr11.tRNA399-ThrAGT	1199.06	-0.309748	0.437875	0.578876	unchanged
chr11.tRNA400-SerCGA	158.205	5.16447	0.02387	0.194455	unchanged		chr11.tRNA1820-TrpCCA	5618.48	5.72201	3.99523e-45	1.09e-42	up		chr11.tRNA400-SerCGA	44.3452	-4.09677	0.160324	0.301967	unchanged
chr11.tRNA1819-GlyGCC	43.1176	5.53326	0.241059	0.527809	unchanged		chr11.tRNA399-ThrAGT	1901.32	-0.247705	0.470977	0.80792	unchanged		chr11.tRNA1819-GlyGCC	57.451	4.29543	0.115746	0.235726	unchanged
chr11.tRNA1818-ArgTCT	506.239	-0.638079	0.193583	0.480372	unchanged		chr11.tRNA400-SerCGA	93.4128	-0.958634	0.437966	0.781469	unchanged		chr11.tRNA1818-ArgTCT	220.883	-2.59991	0.000179033	0.0010678	down
chr11.tRNA401-LeuTAG	1227.27	-1.03542	0.0308341	0.22086	unchanged		chr11.tRNA1819-GlyGCC	62.4529	0.87068	0.576706	0.846444	unchanged		chr11.tRNA401-LeuTAG	652.454	-1.6496	6.35516e-06	5.59827e-05	down
chr11.tRNA1817-GlnCTG	2.31609	-2.75867	0.568501	0.76285	unchanged		chr11.tRNA1818-ArgTCT	523.516	-0.726995	0.206471	0.513824	unchanged		chr11.tRNA1816-LysTTT	73.9941	-1.6702	0.322531	0.487445	unchanged
chr11.tRNA1816-LysTTT	103.092	-0.219726	0.901022	0.961281	unchanged		chr11.tRNA401-LeuTAG	766.034	-0.186752	0.701636	0.887871	unchanged		chr11.tRNA550-ThrCGT	208.586	-0.154409	0.82192	0.888418	unchanged
chr11.tRNA550-ThrCGT	292.87	-2.27872	0.0229136	0.194455	unchanged		chr11.tRNA1817-GlnCTG	64.2279	2.5638	0.0852778	0.302349	unchanged		chr11.tRNA630-GlnTTG	124.348	-0.344246	0.809055	0.883086	unchanged
chr11.tRNA630-GlnTTG	139.11	10.7803	9.36831e-07	7.84596e-05	up		chr11.tRNA1816-LysTTT	107.424	-0.591839	0.608901	0.852887	unchanged		chr11.tRNA1493-GlnTTG	191.987	-0.147391	0.866539	0.916895	unchanged
chr11.tRNA1493-GlnTTG	204.639	3.49038	0.123402	0.396751	unchanged		chr11.tRNA550-ThrCGT	511.033	0.00270245	0.996325	0.999494	unchanged		chr11.tRNA1446-AsnGTT	18.7561	2.63337	0.44182	0.578876	unchanged
chr11.tRNA1446-AsnGTT	61.5486	-5.04744	0.0938395	0.34804	unchanged		chr11.tRNA630-GlnTTG	351.132	2.15928	0.00237096	0.0281422	up		chr11.tRNA1444-CysGCA	340.886	-3.74328	6.36928e-06	5.59827e-05	down
chr11.tRNA1444-CysGCA	685.018	0.952886	0.0220805	0.194455	unchanged		chr11.tRNA1493-GlnTTG	218.43	-0.620882	0.463638	0.806198	unchanged		chr11.tRNA791-CysGCA	64.99	0.0973498	0.954198	0.980231	unchanged
chr11.tRNA791-CysGCA	209.21	-0.000733362	0.999482	0.999697	unchanged		chr11.tRNA1446-AsnGTT	104.83	1.11117	0.366269	0.729864	unchanged		chr11.tRNA1442-CysGCA	356.543	-0.455633	0.45125	0.584157	unchanged
chr11.tRNA1442-CysGCA	163.405	-0.397783	0.754971	0.885131	unchanged		chr11.tRNA1444-CysGCA	335.713	0.991048	0.151691	0.435911	unchanged		chr11.tRNA1433-CysGCA	230.559	0.840492	0.195533	0.345545	unchanged
chr11.tRNA1433-CysGCA	439.005	-0.392487	0.470812	0.682779	unchanged		chr11.tRNA791-CysGCA	152.852	-0.591858	0.54935	0.845281	unchanged		chr11.tRNA1432-CysGCA	458.422	-0.620128	0.140814	0.273441	unchanged
chr11.tRNA1432-CysGCA	798.832	1.005	0.0250503	0.194455	unchanged		chr11.tRNA1442-CysGCA	602.648	-1.07813	0.0876597	0.306809	unchanged		chr11.tRNA832-SerGGA	19.898	-4.63665	0.329612	0.491475	unchanged
chr11.tRNA832-SerGGA	136.185	6.76989	0.00305886	0.0487962	up		chr11.tRNA1433-CysGCA	264.097	0.367956	0.630972	0.863709	unchanged		chr11.tRNA945-ArgCCG	450.365	-1.4376	8.78864e-05	0.000628834	down
chr11.tRNA945-ArgCCG	853.519	-0.211605	0.612877	0.79579	unchanged		chr11.tRNA1432-CysGCA	629.903	0.610886	0.240103	0.566372	unchanged		chr11.tRNA1022-ArgCCT	1348.72	-0.862797	0.00627912	0.0233025	down
chr11.tRNA1022-ArgCCT	1006.28	3.01583	0.0662265	0.312271	unchanged		chr11.tRNA832-SerGGA	84.3714	3.00351	0.024341	0.130296	unchanged		chr11.tRNA1234-ArgCCT	312.512	-4.39616	1.15068e-15	7.85968e-14	down
chr11.tRNA1234-ArgCCT	876.547	-1.29658	0.0907853	0.34804	unchanged		chr11.tRNA945-ArgCCG	924.277	-0.176068	0.69022	0.887871	unchanged		chr11.tRNA1023-ArgTCG	421.355	-0.756448	0.104372	0.21771	unchanged
chr11.tRNA1023-ArgTCG	1786.45	-0.15041	0.70254	0.849642	unchanged		chr11.tRNA1022-ArgCCT	912.954	1.89927	1.93054e-05	0.000479125	up		chr11.tRNA1203-AlaAGC	84.3015	8.51907	0.000643045	0.00330426	up
chr11.tRNA1132-MetCAT	93.0685	-4.55745	0.0833412	0.340476	unchanged		chr11.tRNA1234-ArgCCT	400.499	-2.29388	0.00133466	0.019177	down		chr11.tRNA1132-MetCAT	103.452	-4.34224	0.0308535	0.0855559	unchanged
chr12.tRNA796-LysCTT	77.2245	-9.41203	0.00179051	0.0315695	down		chr11.tRNA1023-ArgTCG	1027.27	-1.77182	0.000182641	0.00356149	down		chr12.tRNA892-GluCTC	18.8776	-4.59778	0.333912	0.49348	unchanged
chr12.tRNA476-IleAAT	974.506	-1.87633	0.214106	0.498095	unchanged		chr11.tRNA1203-AlaAGC	1897.98	3.17391	4.20715e-15	3.83e-13	up		chr12.tRNA796-LysCTT	163.033	1.21678	0.388614	0.543377	unchanged
chr13.tRNA1053-LysCTT	7.85229	-3.67307	0.442731	0.662918	unchanged		chr11.tRNA1132-MetCAT	130.977	0.0564661	0.957209	0.975068	unchanged		chr12.tRNA476-IleAAT	670.073	-2.53195	0.0773057	0.181352	unchanged
chr13.tRNA1013-GluCTC	194.234	1.58725	0.246615	0.532876	unchanged		chr12.tRNA892-GluCTC	5.39379	-3.28519	0.492398		unchanged		chr13.tRNA1053-LysCTT	60.4044	8.47677	0.00371092	0.0145882	up
chr13.tRNA60-PheGAA	353.455	0.791223	0.191694	0.479236	unchanged		chr12.tRNA796-LysCTT	282.017	0.169463	0.837212	0.959816	unchanged		chr13.tRNA1013-GluCTC	19.614	2.64666	0.45344	0.584157	unchanged
chr13.tRNA61-MetCAT	212.25	0.76454	0.421455	0.650273	unchanged		chr12.tRNA476-IleAAT	403.012	0.215055	0.731906	0.900046	unchanged		chr13.tRNA60-PheGAA	166.517	-2.19405	0.00523244	0.0200877	down
chr13.tRNA1011-MetCAT	124.52	-0.624364	0.61787	0.796895	unchanged		chr13.tRNA1053-LysCTT	6.30876	4.33564	0.367527		unchanged		chr13.tRNA61-MetCAT	6.91176	0.128771	0.976134	0.980771	unchanged
chr13.tRNA62-LeuAAG	2039	-0.180942	0.421705	0.650273	unchanged		chr13.tRNA1013-GluCTC	84.5222	-0.805318	0.533738	0.840356	unchanged		chr13.tRNA1012-LysTTT	5	-3.74233	0.443003	0.578876	unchanged
chr13.tRNA63-LeuAAG	1295.03	-0.172927	0.630109	0.800759	unchanged		chr13.tRNA60-PheGAA	237.959	0.361325	0.654176	0.875441	unchanged		chr13.tRNA1011-MetCAT	50.3767	-1.54792	0.417469	0.566807	unchanged
chr13.tRNA64-GlnCTG	3.36886	-3.03928	0.527452	0.73318	unchanged		chr13.tRNA61-MetCAT	47.1012	-0.808753	0.637105		unchanged		chr13.tRNA62-LeuAAG	1230.05	-1.88423	1.55752e-05	0.00012098	down
chr13.tRNA1010-LeuCAA	2042.4	0.293463	0.178444	0.462237	unchanged		chr13.tRNA1011-MetCAT	107.912	0.332034	0.774587	0.929169	unchanged		chr13.tRNA63-LeuAAG	661.152	-2.85015	7.1086e-09	1.58285e-07	down
chr13.tRNA65-LeuCAA	2204.06	-0.395626	0.0475974	0.270353	unchanged		chr13.tRNA62-LeuAAG	1069.68	0.412755	0.327396	0.67818	unchanged		chr13.tRNA64-GlnCTG	11.5681	2.35653	0.512364	0.633813	unchanged
chr13.tRNA1009-ArgCCG	124.887	-4.23227	0.0825378	0.340476	unchanged		chr13.tRNA63-LeuAAG	548.698	0.500929	0.394161	0.740581	unchanged		chr13.tRNA1010-LeuCAA	724.871	-1.74047	0.000147813	0.000914249	down
chr13.tRNA66-AlaAGC	1070.4	0.55917	0.079856	0.340476	unchanged		chr13.tRNA64-GlnCTG	23.3477	1.59282	0.504174		unchanged		chr13.tRNA65-LeuCAA	1136.26	-1.82177	5.87838e-07	7.55146e-06	down
chr13.tRNA67-AlaAGC	4433.27	0.249858	0.221779	0.505416	unchanged		chr13.tRNA1010-LeuCAA	1376.23	0.524264	0.165867	0.462058	unchanged		chr13.tRNA1009-ArgCCG	84.324	-3.76065	0.131153	0.259202	unchanged
chr13.tRNA68-AlaTGC	1635.7	-0.0393986	0.889784	0.958449	unchanged		chr13.tRNA65-LeuCAA	1285.32	-0.144574	0.708896	0.887871	unchanged		chr13.tRNA66-AlaAGC	875.478	-1.04761	0.0244172	0.0720385	unchanged
chr13.tRNA69-AlaAGC	764.184	0.685249	0.348999	0.597652	unchanged		chr13.tRNA1009-ArgCCG	183.003	3.70572	8.47945e-05	0.00178068	up		chr13.tRNA67-AlaAGC	2333.23	-0.567815	0.0054455	0.0206681	unchanged
chr13.tRNA1008-ThrAGT	3007.81	0.264118	0.124355	0.396751	unchanged		chr13.tRNA66-AlaAGC	1025.75	-0.121714	0.773598	0.929169	unchanged		chr13.tRNA68-AlaTGC	902.571	-1.31532	0.00369434	0.0145882	down
chr13.tRNA70-AlaCGC	41.6587	-3.13153	0.385048	0.629224	unchanged		chr13.tRNA67-AlaAGC	4802.81	0.226542	0.408729	0.743887	unchanged		chr13.tRNA69-AlaAGC	427.714	-0.729634	0.104944	0.21771	unchanged
chr13.tRNA71-AlaAGC	1359.52	-0.109274	0.723915	0.863031	unchanged		chr13.tRNA68-AlaTGC	1071.19	-0.28268	0.502389	0.826218	unchanged		chr13.tRNA1008-ThrAGT	1448.97	-0.874635	0.00247542	0.0107375	down
chr13.tRNA72-ThrCGT	210.71	-1.16712	0.175539	0.459418	unchanged		chr13.tRNA69-AlaAGC	636.401	1.16316	0.0263566	0.138372	unchanged		chr13.tRNA70-AlaCGC	16.973	2.76867	0.429228	0.573449	unchanged
chr13.tRNA1007-GlnTTG	1124.31	-0.756986	0.0153231	0.155553	unchanged		chr13.tRNA1008-ThrAGT	1931.08	0.0498353	0.88226	0.975068	unchanged		chr13.tRNA71-AlaAGC	630.957	-0.311159	0.392084	0.543386	unchanged
chr13.tRNA73-ThrTGT	198.008	1.0049	0.351455	0.597652	unchanged		chr13.tRNA70-AlaCGC	25.3548	-0.786017	0.727258		unchanged		chr13.tRNA72-ThrCGT	170.144	-1.77709	0.0162259	0.0501801	unchanged
chr13.tRNA74-ArgTCG	4486.38	-0.532005	0.0476024	0.270353	unchanged		chr13.tRNA71-AlaAGC	905.282	0.0301224	0.947212	0.975068	unchanged		chr13.tRNA1007-GlnTTG	430.854	-1.75764	0.00120109	0.0057309	down
chr13.tRNA75-ThrCGT	212.709	-5.94111	0.000688745	0.0177484	down		chr13.tRNA72-ThrCGT	137.679	-0.871715	0.403603	0.743887	unchanged		chr13.tRNA73-ThrTGT	64.8214	-4.55359	0.0779227	0.181352	unchanged
chr13.tRNA1006-MetCAT	143.354	4.49491	0.0933593	0.34804	unchanged		chr13.tRNA1007-GlnTTG	1090.55	-0.15955	0.706446	0.887871	unchanged		chr13.tRNA74-ArgTCG	729.216	-3.23146	1.1766e-15	7.85968e-14	down
chr13.tRNA1004-SerGCT	31.0345	5.48379	0.246948	0.532876	unchanged		chr13.tRNA73-ThrTGT	108.857	-4.1822	0.00657765	0.0544151	unchanged		chr13.tRNA75-ThrCGT	99.1071	-5.41528	0.0017676	0.00791053	down
chr13.tRNA77-GlyGCC	41.6896	-4.93864	0.294472	0.576889	unchanged		chr13.tRNA74-ArgTCG	2721.01	-0.979954	0.0014298	0.0195168	down		chr13.tRNA1006-MetCAT	165.261	-3.84745	0.0135707	0.0431676	down
chr13.tRNA78-MetCAT	227.526	-0.27157	0.743009	0.878626	unchanged		chr13.tRNA75-ThrCGT	214.719	-0.349983	0.680615	0.887871	unchanged		chr13.tRNA78-MetCAT	121.072	-1.28217	0.227028	0.386521	unchanged
chr13.tRNA79-SupTTA	296.809	0.618537	0.520089	0.731214	unchanged		chr13.tRNA1006-MetCAT	89.557	-2.67803	0.104808	0.348935	unchanged		chr13.tRNA79-SupTTA	75.8628	-5.35258	0.0291181	0.083004	unchanged
chr13.tRNA1003-LeuTAA	1198.5	0.187154	0.680243	0.84089	unchanged		chr13.tRNA1004-SerGCT	1.99224	3.45926	0.480672		unchanged		chr13.tRNA1003-LeuTAA	404.794	-1.92443	0.000115414	0.000755849	down
chr13.tRNA1002-IleAAT	578.871	0.260969	0.718388	0.8595	unchanged		chr13.tRNA77-GlyGCC	15.1334	4.52374	0.168166		unchanged		chr13.tRNA1002-IleAAT	298.902	-0.998982	0.231101	0.386521	unchanged
chr13.tRNA81-ThrAGT	147.963	-0.253395	0.893659	0.959538	unchanged		chr13.tRNA78-MetCAT	133.264	-1.01545	0.33288	0.67818	unchanged		chr13.tRNA81-ThrAGT	21.7831	6.94637	0.0837173	0.18893	unchanged
chr13.tRNA1001-IleAAT	2575.02	0.407197	0.0408433	0.258661	unchanged		chr13.tRNA79-SupTTA	137.676	0.719353	0.485203	0.80792	unchanged		chr13.tRNA1001-IleAAT	1163.57	-1.20941	0.000159603	0.000969228	down
chr13.tRNA1000-PheGAA	267.683	4.56625	0.248145	0.532876	unchanged		chr13.tRNA1003-LeuTAA	709.867	0.474574	0.356964	0.716553	unchanged		chr13.tRNA1000-PheGAA	46.1044	4.49476	0.124507	0.249015	unchanged
chr13.tRNA999-IleTAT	1558.14	-1.12494	0.00158528	0.0295038	down		chr13.tRNA1002-IleAAT	635.7	0.0389365	0.939618	0.975068	unchanged		chr13.tRNA999-IleTAT	689.522	-2.35056	6.21608e-08	9.43714e-07	down
chr13.tRNA82-MetCAT	697.078	0.615397	0.309007	0.581595	unchanged		chr13.tRNA81-ThrAGT	11.0869	-3.32774	0.374476		unchanged		chr13.tRNA82-MetCAT	392.419	-2.4604	7.92434e-07	9.36191e-06	down
chr13.tRNA83-LysTTT	232.47	0.608821	0.489617	0.703956	unchanged		chr13.tRNA1001-IleAAT	2271.49	-0.585396	0.0705441	0.271247	unchanged		chr13.tRNA83-LysTTT	236.545	-2.51	3.72949e-06	3.77469e-05	down
chr13.tRNA84-AspGTC	115.529	4.75368	0.0637048	0.312271	unchanged		chr13.tRNA1000-PheGAA	67.9605	0.785802	0.593073	0.848791	unchanged		chr13.tRNA84-AspGTC	74.7937	0.631714	0.731741	0.829748	unchanged
chr13.tRNA85-LeuCAA	2289.26	0.119122	0.755664	0.885131	unchanged		chr13.tRNA999-IleTAT	1386.37	-1.45237	0.000216567	0.00394153	down		chr13.tRNA85-LeuCAA	1128.19	-1.92117	3.12383e-11	1.15929e-09	down
chr13.tRNA997-ArgTCT	2198.34	-0.680296	0.0373136	0.255103	unchanged		chr13.tRNA82-MetCAT	629.151	-1.035	0.0463967	0.206794	unchanged		chr13.tRNA997-ArgTCT	976.908	-1.0422	0.000538818	0.00290267	down
chr13.tRNA86-SerAGA	5375.75	-0.234973	0.210167	0.498095	unchanged		chr13.tRNA83-LysTTT	337.425	1.00417	0.186058	0.497022	unchanged		chr13.tRNA86-SerAGA	2214.38	-0.918812	0.00112878	0.00546397	down
chr13.tRNA87-GlnCTG	383.433	-0.453788	0.426041	0.651707	unchanged		chr13.tRNA84-AspGTC	61.9107	1.279	0.393691	0.740581	unchanged		chr13.tRNA87-GlnCTG	169.945	3.68122	0.290968	0.454127	unchanged
chr13.tRNA996-SerTGA	2811.94	-0.355033	0.102679	0.358305	unchanged		chr13.tRNA85-LeuCAA	1383.49	0.254766	0.523535	0.840356	unchanged		chr13.tRNA996-SerTGA	1298.68	-1.58726	0.000924284	0.00460762	down
chr13.tRNA88-SerAGA	376.825	0.582502	0.317866	0.581887	unchanged		chr13.tRNA997-ArgTCT	1550.35	-0.0554688	0.878618	0.975068	unchanged		chr13.tRNA88-SerAGA	172.834	3.25342	0.403349	0.552125	unchanged
chr13.tRNA995-MetCAT	1602.92	-0.378026	0.304792	0.581595	unchanged		chr13.tRNA86-SerAGA	3132.72	-0.0725588	0.808075	0.958986	unchanged		chr13.tRNA995-MetCAT	1003.15	-1.49173	1.097e-06	1.22133e-05	down
chr13.tRNA994-GlnCTG	304.386	-4.23949	0.277182	0.553759	unchanged		chr13.tRNA87-GlnCTG	466.179	-0.266596	0.668418	0.887871	unchanged		chr13.tRNA994-GlnCTG	98.9069	0.688361	0.60206	0.706045	unchanged
chr13.tRNA993-AspGTC	576.773	1.00496	0.111808	0.367342	unchanged		chr13.tRNA996-SerTGA	1869.88	-0.230833	0.531477	0.840356	unchanged		chr13.tRNA993-AspGTC	21.4626	-7.34767	0.068298	0.165301	unchanged
chr13.tRNA992-SerAGA	3687.95	0.512152	0.000822667	0.0196852	unchanged		chr13.tRNA88-SerAGA	806.555	1.0339	0.0433212	0.20618	unchanged		chr13.tRNA992-SerAGA	926.118	-1.24898	0.024588	0.0720385	unchanged
chr13.tRNA991-AspGTC	291.787	-3.63109	0.398957	0.638435	unchanged		chr13.tRNA995-MetCAT	1196.33	-1.17013	0.00402058	0.0434356	down		chr13.tRNA991-AspGTC	66.5625	-1.07837	0.778077	0.867107	unchanged
chr13.tRNA990-SerAGA	1146.84	-1.21615	0.000658978	0.0177484	down		chr13.tRNA994-GlnCTG	288.446	0.399488	0.590708	0.848791	unchanged		chr13.tRNA990-SerAGA	483.192	-2.19206	1.35136e-08	2.50752e-07	down
chr13.tRNA89-LysTTT	874.068	-0.916445	0.0610678	0.309965	unchanged		chr13.tRNA993-AspGTC	88.1901	2.27073	0.0839652	0.301612	unchanged		chr13.tRNA89-LysTTT	585.207	-1.35139	5.86402e-05	0.00043524	down
chr13.tRNA90-MetCAT	1890.64	-0.191884	0.387927	0.630852	unchanged		chr13.tRNA992-SerAGA	1589.13	1.25075	0.00449797	0.0438552	up		chr13.tRNA90-MetCAT	695.245	0.417341	0.54512	0.664489	unchanged
chr13.tRNA988-SerGCT	800.424	-0.963662	0.0702845	0.312271	unchanged		chr13.tRNA991-AspGTC	176.422	-0.368011	0.689623	0.887871	unchanged		chr13.tRNA988-SerGCT	247.201	-1.47497	0.00406456	0.0157856	down
chr13.tRNA987-GlnCTG	147.398	0.193625	0.859276	0.938618	unchanged		chr13.tRNA990-SerAGA	492.403	-1.10657	0.0546566	0.21943	unchanged		chr13.tRNA987-GlnCTG	64.5437	1.37959	0.504365	0.630929	unchanged
chr13.tRNA986-ValAAC	397.691	-1.23153	0.0395172	0.258661	unchanged		chr13.tRNA89-LysTTT	1130.29	-0.0648923	0.87528	0.975068	unchanged		chr13.tRNA986-ValAAC	211.898	-5.59848	0.108	0.222666	unchanged
chr13.tRNA985-ArgACG	1627.5	-0.139291	0.593687	0.783013	unchanged		chr13.tRNA90-MetCAT	1380.97	0.0216347	0.954615	0.975068	unchanged		chr13.tRNA985-ArgACG	307.147	-0.830458	0.0519168	0.136537	unchanged
chr13.tRNA984-SerCGA	3588.02	0.725276	5.97691e-05	0.00250283	up		chr13.tRNA988-SerGCT	515.748	-1.76772	0.00416741	0.0434356	down		chr13.tRNA984-SerCGA	1584.36	-0.797242	0.00313106	0.0127533	down
chr13.tRNA91-ValCAC	160.549	-3.53881	0.0915778	0.34804	unchanged		chr13.tRNA987-GlnCTG	498.369	3.6013	1.06886e-09	4.17e-08	up		chr13.tRNA92-IleAAT	22.0037	6.56489	0.102761	0.215998	unchanged
chr13.tRNA92-IleAAT	126.402	-4.96608	0.0476144	0.270353	unchanged		chr13.tRNA986-ValAAC	296.957	-0.250384	0.729773	0.900046	unchanged		chr13.tRNA983-ThrAGT	518.889	-3.01137	1.00884e-05	8.02266e-05	down
chr13.tRNA983-ThrAGT	581.266	0.0648122	0.941246	0.982297	unchanged		chr13.tRNA985-ArgACG	551.587	0.0612383	0.911317	0.975068	unchanged		chr13.tRNA982-SerGCT	230.965	0.415856	0.454499	0.584157	unchanged
chr13.tRNA982-SerGCT	830.316	-0.402002	0.443265	0.662918	unchanged		chr13.tRNA984-SerCGA	2954.78	0.849108	0.00508	0.0478221	up		chr13.tRNA981-IleTAT	623.572	-1.65434	6.29782e-07	7.79064e-06	down
chr13.tRNA981-IleTAT	1694.73	-1.00062	0.00113359	0.0238075	down		chr13.tRNA91-ValCAC	56.3934	0.035352	0.982264		unchanged		chr13.tRNA93-ValAAC	5	-3.74233	0.443003	0.578876	unchanged
chr13.tRNA95-ValAAC	193.838	-1.49152	0.106309	0.359732	unchanged		chr13.tRNA92-IleAAT	48.1168	-3.21748	0.121057		unchanged		chr13.tRNA94-AlaAGC	3.75	-3.51754	0.472781	0.59814	unchanged
chr13.tRNA96-AlaAGC	312.74	-5.94212	0.0884035	0.34804	unchanged		chr13.tRNA983-ThrAGT	585.839	-0.893877	0.144009	0.422736	unchanged		chr13.tRNA95-ValAAC	130.026	0.733788	0.719205	0.819844	unchanged
chr13.tRNA97-ValCAC	152.529	-0.984603	0.569291	0.76285	unchanged		chr13.tRNA982-SerGCT	550.862	-0.825758	0.139062	0.417187	unchanged		chr13.tRNA96-AlaAGC	243.382	-1.95718	0.668178	0.766912	unchanged
chr13.tRNA98-ValCAC	247.885	0.676527	0.521672	0.731214	unchanged		chr13.tRNA981-IleTAT	1407.44	-0.419137	0.263149	0.598663	unchanged		chr13.tRNA97-ValCAC	4.16667	-3.60465	0.461653	0.586282	unchanged
chr13.tRNA980-IleAAT	100.603	-0.908067	0.538953	0.74199	unchanged		chr13.tRNA93-ValAAC	101.777	-2.69645	0.122093	0.383118	unchanged		chr13.tRNA98-ValCAC	125.762	-0.44429	0.659371	0.759413	unchanged
chr13.tRNA99-MetCAT	477.506	-0.0328113	0.949517	0.983035	unchanged		chr13.tRNA94-AlaAGC	98.9157	-2.49447	0.15452	0.439417	unchanged		chr13.tRNA980-IleAAT	26.8899	-4.37301	0.186725	0.333983	unchanged
chr13.tRNA100-IleAAT	47.7162	0.422388	0.908669	0.965836	unchanged		chr13.tRNA95-ValAAC	223.123	0.721804	0.387793	0.740581	unchanged		chr13.tRNA99-MetCAT	132.978	1.2641	0.214724	0.371594	unchanged
chr13.tRNA978-AlaAGC	39.923	0.18127	0.968345	0.990233	unchanged		chr13.tRNA96-AlaAGC	443.628	0.764206	0.204333	0.513824	unchanged		chr13.tRNA100-IleAAT	87.9667	-6.0417	0.0071275	0.0258759	down
chr13.tRNA977-ValAAC	108.028	1.34637	0.448617	0.664986	unchanged		chr13.tRNA97-ValCAC	24.7961	4.96225	0.0627505		unchanged		chr13.tRNA978-AlaAGC	9.43015	5.70991	0.192471	0.341944	unchanged
chr13.tRNA976-ValCAC	694.164	0.323046	0.633436	0.800759	unchanged		chr13.tRNA98-ValCAC	234.757	-0.509215	0.53869	0.840356	unchanged		chr13.tRNA977-ValAAC	9.74265	5.77794	0.186991	0.333983	unchanged
chr13.tRNA975-AlaAGC	942.814	-0.00987146	0.978409	0.990233	unchanged		chr13.tRNA980-IleAAT	48.1545	-4.54663	0.0266961		unchanged		chr13.tRNA976-ValCAC	131.888	-2.14627	0.0557425	0.141045	unchanged
chr13.tRNA974-ValAAC	402.445	-0.52936	0.455749	0.666707	unchanged		chr13.tRNA99-MetCAT	346.137	-0.0568288	0.940164	0.975068	unchanged		chr13.tRNA975-AlaAGC	857.724	-1.05877	0.010576	0.0353238	down
chr13.tRNA973-TyrGTA	1169.79	-0.153483	0.665982	0.832477	unchanged		chr13.tRNA100-IleAAT	64.7408	-0.871941	0.57976	0.846444	unchanged		chr13.tRNA974-ValAAC	332.105	-1.20391	0.00782921	0.0270912	down
chr13.tRNA101-TyrGTA	539.651	-1.29891	0.0180447	0.177793	unchanged		chr13.tRNA978-AlaAGC	222.368	0.126144	0.881738	0.975068	unchanged		chr13.tRNA973-TyrGTA	511.751	-0.291858	0.508863	0.631822	unchanged
chr13.tRNA972-TyrGTA	1507.98	-1.86963	1.76583e-09	5.91554e-07	down		chr13.tRNA977-ValAAC	230.99	0.606945	0.485344	0.80792	unchanged		chr13.tRNA101-TyrGTA	249.886	-0.268042	0.598952	0.706045	unchanged
chr13.tRNA971-TyrGTA	715.99	0.712082	0.0843568	0.340476	unchanged		chr13.tRNA976-ValCAC	326.912	0.514479	0.459431	0.804004	unchanged		chr13.tRNA972-TyrGTA	747.191	0.18062	0.566514	0.678193	unchanged
chr13.tRNA102-AlaAGC	220.083	1.03687	0.202519	0.496989	unchanged		chr13.tRNA975-AlaAGC	1601.14	-0.444991	0.214727	0.518844	unchanged		chr13.tRNA971-TyrGTA	241.619	0.290035	0.590799	0.699741	unchanged
chr13.tRNA970-TyrGTA	496.542	-0.737934	0.167041	0.451391	unchanged		chr13.tRNA974-ValAAC	731.778	-0.0530012	0.913426	0.975068	unchanged		chr13.tRNA102-AlaAGC	189.551	-4.63933	0.162879	0.30392	unchanged
chr13.tRNA103-LysCTT	42.5532	-3.94282	0.25224	0.533837	unchanged		chr13.tRNA973-TyrGTA	699.471	0.237883	0.644899	0.867279	unchanged		chr13.tRNA970-TyrGTA	284.607	-1.50778	0.00158939	0.00737299	down
chr13.tRNA969-ProAGG	3.78996	-3.12718	0.514902	0.730898	unchanged		chr13.tRNA101-TyrGTA	590.625	-1.03717	0.0520417	0.218576	unchanged		chr13.tRNA103-LysCTT	19.2402	2.16988	0.543904	0.664489	unchanged
chr13.tRNA968-IleAAT	1179.74	0.843859	0.00494451	0.0613485	unchanged		chr13.tRNA972-TyrGTA	1238.67	-0.704426	0.0931942	0.318194	unchanged		chr13.tRNA969-ProAGG	16.6667	-4.64273	0.332248	0.493204	unchanged
chr13.tRNA967-AlaCGC	58.1807	0.265158	0.953691	0.983035	unchanged		chr13.tRNA971-TyrGTA	258.266	-0.0474776	0.951511	0.975068	unchanged		chr13.tRNA968-IleAAT	491.065	-0.665182	0.0537954	0.138213	unchanged
chr13.tRNA966-ValCAC	788.633	1.03854	0.0243994	0.194455	unchanged		chr13.tRNA102-AlaAGC	197.179	-1.1075	0.207123	0.513824	unchanged		chr13.tRNA967-AlaCGC	28.0804	0.797503	0.832642	0.891354	unchanged
chr13.tRNA965-ArgACG	316.245	0.791006	0.539598	0.74199	unchanged		chr13.tRNA970-TyrGTA	303.408	-1.38459	0.0662483	0.262113	unchanged		chr13.tRNA966-ValCAC	599.762	-0.0228712	0.94833	0.980231	unchanged
chr13.tRNA104-ThrAGT	241.074	-0.468106	0.68441	0.841573	unchanged		chr13.tRNA103-LysCTT	24.6103	-7.71057	0.00973503		unchanged		chr13.tRNA965-ArgACG	183.663	-3.82997	0.00177632	0.00791053	down
chr13.tRNA964-LeuCAG	817.654	-0.834452	0.277701	0.553759	unchanged		chr13.tRNA969-ProAGG	7.1209	-3.42802	0.47315		unchanged		chr13.tRNA104-ThrAGT	326.464	-0.871645	0.0769372	0.181352	unchanged
chr13.tRNA105-GluTTC	929.813	-1.44313	0.00275632	0.0461683	down		chr13.tRNA968-IleAAT	694.014	0.727828	0.141753	0.420635	unchanged		chr13.tRNA964-LeuCAG	627.007	-1.87197	2.1029e-08	3.51184e-07	down
chr13.tRNA106-TyrGTA	856.535	0.705937	0.0559252	0.300635	unchanged		chr13.tRNA967-AlaCGC	98.0307	2.14611	0.0760512	0.279812	unchanged		chr13.tRNA105-GluTTC	281.205	-5.77362	0.088911	0.196664	unchanged
chr13.tRNA107-TrpCCA	885.695	0.189099	0.596474	0.783603	unchanged		chr13.tRNA966-ValCAC	571.301	0.422383	0.483595	0.80792	unchanged		chr13.tRNA106-TyrGTA	198.369	1.03367	0.253014	0.410227	unchanged
chr13.tRNA108-MetCAT	306.061	-0.207725	0.744865	0.878626	unchanged		chr13.tRNA965-ArgACG	120.056	-2.86978	0.0101341	0.0796289	unchanged		chr13.tRNA107-TrpCCA	658.622	-1.0465	0.00265104	0.0111037	down
chr13.tRNA963-ArgACG	72.8722	1.50681	0.674333	0.836673	unchanged		chr13.tRNA104-ThrAGT	336.243	-1.33146	0.0531553	0.218949	unchanged		chr13.tRNA108-MetCAT	249.254	-1.6329	0.00914927	0.0308672	down
chr13.tRNA962-SerAGA	1510.08	0.42834	0.167082	0.451391	unchanged		chr13.tRNA964-LeuCAG	539.308	0.590738	0.313048	0.664227	unchanged		chr13.tRNA963-ArgACG	22.7976	-4.04449	0.230013	0.386521	unchanged
chr13.tRNA961-ArgTCG	229.313	-0.156097	0.849804	0.938618	unchanged		chr13.tRNA105-GluTTC	736.953	-0.974914	0.0450156	0.20618	unchanged		chr13.tRNA962-SerAGA	206.023	-0.994538	0.26383	0.421623	unchanged
chr13.tRNA109-TrpCCA	692.313	-6.58216	0.0818264	0.340476	unchanged		chr13.tRNA106-TyrGTA	543.255	0.111161	0.841903	0.959816	unchanged		chr13.tRNA961-ArgTCG	93.1588	-0.0798215	0.956753	0.980231	unchanged
chr13.tRNA110-GlyGCC	445.08	0.324146	0.57666	0.767935	unchanged		chr13.tRNA107-TrpCCA	1641.43	0.00827516	0.981454	0.991168	unchanged		chr13.tRNA109-TrpCCA	453.05	-2.34757	1.72584e-08	3.03384e-07	down
chr13.tRNA111-MetCAT	466.638	0.289757	0.623752	0.800601	unchanged		chr13.tRNA108-MetCAT	284.538	0.803982	0.279066	0.614395	unchanged		chr13.tRNA110-GlyGCC	96.4767	2.69566	0.261454	0.419834	unchanged
chr13.tRNA112-SerTGA	318.883	1.43052	0.0584168	0.305775	unchanged		chr13.tRNA963-ArgACG	16.065	-2.92468	0.361832		unchanged		chr13.tRNA111-MetCAT	236.469	-0.240276	0.643331	0.743504	unchanged
chr13.tRNA113-GlnTTG	107.565	-9.96041	7.77558e-05	0.00289424	down		chr13.tRNA962-SerAGA	738.925	0.321995	0.536937	0.840356	unchanged		chr13.tRNA112-SerTGA	23.6765	0.308141	0.937382	0.972315	unchanged
chr13.tRNA114-GlnTTG	43.9484	3.61274	0.30407	0.581595	unchanged		chr13.tRNA961-ArgTCG	252.581	-2.01147	0.0127243	0.094667	unchanged		chr13.tRNA113-GlnTTG	48.7868	8.1022	0.011328	0.0370936	up
chr13.tRNA115-SerGCT	769.789	-0.381144	0.40292	0.638435	unchanged		chr13.tRNA109-TrpCCA	804.563	0.396617	0.396062	0.740581	unchanged		chr13.tRNA114-GlnTTG	9.41176	-0.416781	0.923751	0.964165	unchanged
chr13.tRNA960-ArgTCG	106.317	-0.858161	0.540434	0.74199	unchanged		chr13.tRNA110-GlyGCC	313.848	1.82798	0.0128303	0.094667	unchanged		chr13.tRNA115-SerGCT	377.666	-1.74741	5.10507e-06	4.87169e-05	down
chr13.tRNA959-MetCAT	168.514	1.46905	0.136908	0.424669	unchanged		chr13.tRNA111-MetCAT	573.288	0.0720116	0.911178	0.975068	unchanged		chr13.tRNA960-ArgTCG	22.9228	6.72724	0.092069	0.201108	unchanged
chr14.tRNA189-LeuAAG	438.827	-2.37848	3.5711e-05	0.00170903	down		chr13.tRNA112-SerTGA	71.396	-1.77652	0.315211	0.664227	unchanged		chr13.tRNA959-MetCAT	76.1213	4.32671	0.0877992	0.195499	unchanged
chr14.tRNA711-ProAGG	381.874	-5.33118	0.14849	0.425163	unchanged		chr13.tRNA113-GlnTTG	72.6101	-0.125679	0.928566	0.975068	unchanged		chr14.tRNA189-LeuAAG	79.9905	0.97067	0.562059	0.677909	unchanged
chr14.tRNA710-ThrTGT	275.414	-2.02918	0.00639188	0.0738373	unchanged		chr13.tRNA114-GlnTTG	33.0512	-3.50384	0.135374		unchanged		chr14.tRNA711-ProAGG	37.9841	1.95382	0.562218	0.677909	unchanged
chr14.tRNA709-LeuTAG	1308.67	0.0969715	0.811629	0.919387	unchanged		chr13.tRNA115-SerGCT	418.952	-1.52365	0.0367726	0.182526	unchanged		chr14.tRNA710-ThrTGT	141.994	-1.2377	0.19684	0.346025	unchanged
chr14.tRNA191-ThrTGT	1788.86	0.646687	0.00524155	0.0627114	unchanged		chr13.tRNA960-ArgTCG	56.9692	-1.62364	0.301698		unchanged		chr14.tRNA709-LeuTAG	444.96	-1.45944	0.0181302	0.0555548	unchanged
chr14.tRNA192-TyrGTA	2590.14	-0.0315354	0.914771	0.965836	unchanged		chr13.tRNA959-MetCAT	105.205	0.244028	0.841211	0.959816	unchanged		chr14.tRNA191-ThrTGT	709.611	-1.60602	0.000106199	0.000709407	down
chr14.tRNA193-ProTGG	70.2473	-4.00353	0.162552	0.450042	unchanged		chr14.tRNA189-LeuAAG	346	-1.33475	0.0500213	0.216759	unchanged		chr14.tRNA192-TyrGTA	1401.26	-2.18687	1.20199e-12	6.6911e-11	down
chr14.tRNA210-ArgACG	1722.12	0.700392	0.00445528	0.0584367	unchanged		chr14.tRNA711-ProAGG	243.201	-0.38187	0.631616	0.863709	unchanged		chr14.tRNA193-ProTGG	66.7708	-0.951066	0.803869	0.880303	unchanged
chr14.tRNA634-ThrAGT	135.798	-1.85767	0.147939	0.425163	unchanged		chr14.tRNA710-ThrTGT	160.309	0.604863	0.527944	0.840356	unchanged		chr14.tRNA210-ArgACG	768.489	-0.118186	0.70564	0.807136	unchanged
chr14.tRNA352-GluTTC	570.68	1.28998	0.14793	0.425163	unchanged		chr14.tRNA709-LeuTAG	631.339	0.12309	0.821988	0.958986	unchanged		chr14.tRNA634-ThrAGT	125.685	-1.58424	0.229782	0.386521	unchanged
chr14.tRNA364-GluTTC	1599.76	-0.128676	0.606908	0.791106	unchanged		chr14.tRNA191-ThrTGT	1479.42	0.377544	0.304969	0.655563	unchanged		chr14.tRNA352-GluTTC	108.402	0.143616	0.918348	0.96153	unchanged
chr14.tRNA462-PheGAA	333.391	1.18638	0.14796	0.425163	unchanged		chr14.tRNA192-TyrGTA	1955.63	-0.561352	0.0932436	0.318194	unchanged		chr14.tRNA364-GluTTC	725.652	-1.03085	0.0107739	0.0356287	down
chr15.tRNA913-MetCAT	992.891	1.21381	0.129398	0.408947	unchanged		chr14.tRNA193-ProTGG	89.8295	0.585977	0.67961	0.887871	unchanged		chr14.tRNA462-PheGAA	144.101	-4.23812	0.031251	0.0855559	unchanged
chr15.tRNA876-MetCAT	108.417	4.63467	0.0255404	0.194455	unchanged		chr14.tRNA210-ArgACG	1072.27	0.172749	0.702432	0.887871	unchanged		chr15.tRNA1013-AsnGTT	10	-4.26241	0.376588	0.532967	unchanged
chr16.tRNA50-ThrCGT	414.555	1.02916	0.0968135	0.352527	unchanged		chr14.tRNA634-ThrAGT	76.12	-0.255711	0.855713	0.969334	unchanged		chr15.tRNA913-MetCAT	262.912	0.399327	0.461232	0.586282	unchanged
chr17.tRNA81-LysCTT	96.2183	-4.46058	0.0945423	0.34804	unchanged		chr14.tRNA352-GluTTC	336.62	2.1928	0.00429583	0.0434356	up		chr15.tRNA876-MetCAT	9.69388	-4.10369	0.391832	0.543386	unchanged
chr17.tRNA999-LysCTT	1141.76	0.184556	0.656302	0.82345	unchanged		chr14.tRNA364-GluTTC	453.066	-0.760193	0.202707	0.513824	unchanged		chr16.tRNA50-ThrCGT	160.719	-5.28143	0.141817	0.273797	unchanged
chr17.tRNA997-ProTGG	415.503	-0.90498	0.131938	0.413076	unchanged		chr14.tRNA462-PheGAA	177.113	0.448909	0.624683	0.863709	unchanged		chr17.tRNA999-LysCTT	646.467	-1.41319	8.95443e-05	0.000628834	down
chr17.tRNA82-ProCGG	882.863	0.72466	0.156007	0.4429	unchanged		chr15.tRNA913-MetCAT	295.965	-1.29493	0.0767829	0.279812	unchanged		chr17.tRNA997-ProTGG	382.702	-1.98253	0.000581279	0.0030817	down
chr17.tRNA995-ProTGG	486.714	-6.02907	0.0935295	0.34804	unchanged		chr15.tRNA876-MetCAT	9.03457	0.80936	0.855967		unchanged		chr17.tRNA82-ProCGG	364.46	-1.57161	0.00639258	0.0234629	down
chr17.tRNA83-LysCTT	408.865	5.24855	0.19099	0.479236	unchanged		chr16.tRNA50-ThrCGT	167.229	-0.545892	0.600591	0.852887	unchanged		chr17.tRNA995-ProTGG	149.9	0.921182	0.27154	0.431879	unchanged
chr17.tRNA994-ArgCCT	1999.62	-0.941557	0.00431543	0.0584367	unchanged		chr17.tRNA81-LysCTT	59.1508	-4.54907	0.01712	0.103862	unchanged		chr17.tRNA83-LysCTT	183.732	-1.4575	0.0945502	0.204746	unchanged
chr17.tRNA993-ArgCCG	586.21	0.642483	0.147805	0.425163	unchanged		chr17.tRNA999-LysCTT	664.419	-0.259539	0.625472	0.863709	unchanged		chr17.tRNA994-ArgCCT	1100.82	-1.76871	2.68754e-10	8.97639e-09	down
chr17.tRNA112-GlyCCC	7.36937	-3.62112	0.44734	0.664986	unchanged		chr17.tRNA997-ProTGG	651.467	0.756275	0.138347	0.417187	unchanged		chr17.tRNA993-ArgCCG	150.945	-2.52857	0.00371257	0.0145882	down
chr17.tRNA719-GluCTC	12.0016	-3.9915	0.400265	0.638435	unchanged		chr17.tRNA82-ProCGG	321.002	0.363091	0.603871	0.852887	unchanged		chr17.tRNA112-GlyCCC	39.5343	-0.908896	0.789241	0.869989	unchanged
chr17.tRNA391-ValCAC	15.4697	4.8001	0.312499	0.581595	unchanged		chr17.tRNA995-ProTGG	602.419	0.397867	0.449712	0.792073	unchanged		chr17.tRNA719-GluCTC	11.25	-4.35031	0.366017	0.526938	unchanged
chr17.tRNA457-CysGCA	105.559	-6.30517	0.00726591	0.0811359	unchanged		chr17.tRNA83-LysCTT	244.375	-0.836628	0.328076	0.67818	unchanged		chr17.tRNA457-CysGCA	129.15	0.835909	0.51467	0.634316	unchanged
chr17.tRNA515-IleTAT	655.727	-0.288552	0.57767	0.767935	unchanged		chr17.tRNA994-ArgCCT	1758.2	-0.40128	0.246229	0.574534	unchanged		chr17.tRNA515-IleTAT	488.639	-1.8209	5.33163e-07	7.12306e-06	down
chr18.tRNA633-ThrCGT	12.7789	4.83435	0.311025	0.581595	unchanged		chr17.tRNA993-ArgCCG	455.388	0.325578	0.587119	0.848791	unchanged		chr18.tRNA633-ThrCGT	66.6837	-3.25875	0.249424	0.406379	unchanged
chr19.tRNA8-AlaAGC	1013.86	0.443372	0.181396	0.463875	unchanged		chr17.tRNA112-GlyCCC	78.8538	4.17358	0.0166177	0.103105	unchanged		chr19.tRNA8-AlaAGC	1136.24	0.106921	0.821083	0.888418	unchanged
chr19.tRNA713-SerGCT	1245.98	0.22606	0.434093	0.655051	unchanged		chr17.tRNA719-GluCTC	34.3154	2.93737	0.215325		unchanged		chr19.tRNA713-SerGCT	500.259	-1.34605	0.0561998	0.141133	unchanged
chr19.tRNA106-PheGAA	1700.96	-0.708535	0.105722	0.359732	unchanged		chr17.tRNA457-CysGCA	60.3877	1.95214	0.203839	0.513824	unchanged		chr19.tRNA106-PheGAA	1148.29	-1.01976	0.0204982	0.0616793	unchanged
chr19.tRNA107-LysTTT	127.949	-10.2062	8.58988e-06	0.000487452	down		chr17.tRNA515-IleTAT	480.038	-0.664777	0.270089	0.606951	unchanged		chr19.tRNA107-LysTTT	34.8958	-0.162262	0.971069	0.980771	unchanged
chr19.tRNA108-PheGAA	176.051	1.02364	0.322121	0.583483	unchanged		chr18.tRNA633-ThrCGT	65.1539	-0.455941	0.75566	0.925091	unchanged		chr19.tRNA108-PheGAA	76.5447	1.37868	0.37213	0.528899	unchanged
chr19.tRNA641-LysTTT	1283.73	-0.215307	0.602547	0.788489	unchanged		chr19.tRNA8-AlaAGC	1253.96	0.0300391	0.939065	0.975068	unchanged		chr19.tRNA641-LysTTT	1301.82	-1.54815	6.3093e-09	1.50522e-07	down
chr19.tRNA640-LeuTAA	531.755	-0.76014	0.119306	0.388034	unchanged		chr19.tRNA713-SerGCT	657.532	-0.0553845	0.920875	0.975068	unchanged		chr19.tRNA640-LeuTAA	164.365	-1.3007	0.175955	0.323159	unchanged
chr19.tRNA639-ArgTCT	955.365	-0.344836	0.333005	0.593387	unchanged		chr19.tRNA106-PheGAA	1608.61	-1.13049	0.00156738	0.020376	down		chr19.tRNA639-ArgTCT	359.873	-2.35698	0.00162684	0.00744335	down
chr19.tRNA109-ValTAC	167.815	1.36849	0.169196	0.452972	unchanged		chr19.tRNA107-LysTTT	65.4885	0.335054	0.82913	0.959501	unchanged		chr19.tRNA109-ValTAC	61.5082	0.415346	0.815598	0.887328	unchanged
chr19.tRNA110-ValTAC	257.683	1.3695	0.322707	0.583483	unchanged		chr19.tRNA108-PheGAA	130.839	0.252148	0.812198	0.958986	unchanged		chr19.tRNA110-ValTAC	194.071	0.914593	0.358518	0.522354	unchanged
chr19.tRNA371-MetCAT	45.639	5.70425	0.227322	0.514517	unchanged		chr19.tRNA641-LysTTT	1816.18	0.0410769	0.905134	0.975068	unchanged		chr19.tRNA371-MetCAT	9.6875	3.56572	0.457895	0.585966	unchanged
chr2.tRNA1947-AsnGTT	230.762	-0.173262	0.876894	0.950678	unchanged		chr19.tRNA640-LeuTAA	350.529	-0.522139	0.435564	0.781469	unchanged		chr2.tRNA1947-AsnGTT	111.522	-1.52762	0.181652	0.331539	unchanged
chr2.tRNA263-AlaCGC	1356.33	0.359605	0.213983	0.498095	unchanged		chr19.tRNA639-ArgTCT	557.44	-0.985688	0.0768713	0.279812	unchanged		chr2.tRNA263-AlaCGC	670.328	-0.59312	0.0781878	0.181352	unchanged
chr2.tRNA1747-GlyGCC	299.354	0.544297	0.496263	0.709999	unchanged		chr19.tRNA109-ValTAC	145.048	-0.985505	0.34638	0.700458	unchanged		chr2.tRNA1747-GlyGCC	206.685	-0.912152	0.132912	0.261132	unchanged
chr2.tRNA511-AspGTC	59.9039	5.76631	0.221076	0.505416	unchanged		chr19.tRNA110-ValTAC	686.663	-0.57406	0.252297	0.583703	unchanged		chr2.tRNA511-AspGTC	35.8268	-0.561913	0.900239	0.945534	unchanged
chr2.tRNA1509-SerGCT	544.91	-0.92878	0.172416	0.454798	unchanged		chr19.tRNA371-MetCAT	26.2807	-2.23171	0.392858		unchanged		chr2.tRNA1509-SerGCT	429.162	-2.73047	1.32537e-06	1.38335e-05	down
chr2.tRNA1506-IleGAT	21.1244	5.20302	0.273358	0.553759	unchanged		chr2.tRNA1947-AsnGTT	279.716	1.24195	0.101067	0.340633	unchanged		chr2.tRNA1432-HisGTG	64.004	3.05506	0.278331	0.436444	unchanged
chr2.tRNA1432-HisGTG	120.86	-4.16008	0.101445	0.358219	unchanged		chr2.tRNA263-AlaCGC	1313.01	0.1943	0.638668	0.864487	unchanged		chr2.tRNA1431-HisGTG	232.134	0.0153369	0.977835	0.980771	unchanged
chr2.tRNA1431-HisGTG	557.675	-0.919847	0.0606064	0.309965	unchanged		chr2.tRNA1747-GlyGCC	193.679	0.507194	0.562984	0.846444	unchanged		chr2.tRNA587-HisGTG	1368.32	-0.505488	0.228125	0.386521	unchanged
chr2.tRNA587-HisGTG	3620.47	0.093926	0.589632	0.780739	unchanged		chr2.tRNA1509-SerGCT	789.732	-0.288295	0.543954	0.843746	unchanged		chr3.tRNA1040-ArgACG	488.037	-1.64321	5.87663e-06	5.45221e-05	down
chr3.tRNA1040-ArgACG	1130.18	0.584284	0.14826	0.425163	unchanged		chr2.tRNA1506-IleGAT	24.6653	5.55951	0.0887462		unchanged		chr3.tRNA27-TyrGTA	309.23	-0.687359	0.396744	0.547572	unchanged
chr3.tRNA27-TyrGTA	1069.22	0.0829603	0.795677	0.909733	unchanged		chr2.tRNA1432-HisGTG	73.7707	1.15706	0.406729	0.743887	unchanged		chr3.tRNA28-TyrGTA	310.122	-2.6286	9.45481e-08	1.373e-06	down
chr3.tRNA28-TyrGTA	1090.32	-0.80375	0.0189145	0.181038	unchanged		chr2.tRNA1431-HisGTG	675.173	-1.94404	0.000871824	0.0132227	down		chr3.tRNA29-AlaAGC	129.628	-0.4378	0.732861	0.829748	unchanged
chr3.tRNA29-AlaAGC	226.361	1.20749	0.170371	0.452972	unchanged		chr2.tRNA587-HisGTG	1700.27	-1.05498	0.00262316	0.0298385	down		chr3.tRNA1026-LeuCAG	22.517	-7.47301	0.0612369	0.151505	unchanged
chr3.tRNA1026-LeuCAG	14.8598	-0.292776	0.949016	0.983035	unchanged		chr3.tRNA1-LysCTT	6.75359	4.47424	0.351552		unchanged		chr3.tRNA48-ValAAC	434.736	-1.83295	0.000255108	0.0014201	down
chr3.tRNA48-ValAAC	669.568	-2.77356	0.00141113	0.0278075	down		chr3.tRNA1040-ArgACG	736.949	-0.577637	0.240656	0.566372	unchanged		chr3.tRNA92-ProTGG	41.9853	3.82667	0.203729	0.356258	unchanged
chr3.tRNA92-ProTGG	220.703	2.06267	0.043189	0.267931	unchanged		chr3.tRNA27-TyrGTA	849.754	0.271484	0.551136	0.845281	unchanged		chr3.tRNA93-ProAGG	1166.09	-1.33466	0.000127753	0.000805086	down
chr3.tRNA93-ProAGG	2136.98	0.00285818	0.993602	0.99957	unchanged		chr3.tRNA28-TyrGTA	490.818	-0.221891	0.708996	0.887871	unchanged		chr3.tRNA878-GlyGCC	59.0813	0.05928	0.982256	0.982256	unchanged
chr3.tRNA878-GlyGCC	59.1805	-0.589447	0.853318	0.938618	unchanged		chr3.tRNA29-AlaAGC	100.175	-0.348891	0.770041	0.929169	unchanged		chr3.tRNA792-MetCAT	595.631	-0.642514	0.0544964	0.138945	unchanged
chr3.tRNA792-MetCAT	1107.17	0.185555	0.564627	0.76285	unchanged		chr3.tRNA1026-LeuCAG	44.1368	1.12208	0.520458		unchanged		chr3.tRNA282-GlyCCC	24.8903	-0.66624	0.779448	0.867107	unchanged
chr3.tRNA282-GlyCCC	56.5718	0.0762117	0.968154	0.990233	unchanged		chr3.tRNA48-ValAAC	603.309	-1.52402	0.00644758	0.0544151	unchanged		chr3.tRNA283-AsnGTT	413.368	-3.3539	8.93192e-06	7.45815e-05	down
chr3.tRNA283-AsnGTT	549.523	-0.567706	0.38433	0.629224	unchanged		chr3.tRNA92-ProTGG	76.7439	3.79616	0.0453144	0.20618	unchanged		chr3.tRNA284-ValCAC	1987.02	-1.45489	5.72869e-10	1.73944e-08	down
chr3.tRNA284-ValCAC	3143.83	-0.166516	0.310278	0.581595	unchanged		chr3.tRNA93-ProAGG	1496.24	-0.948526	0.0146377	0.0990552	unchanged		chr3.tRNA757-AsnGTT	632.711	-0.983532	0.0816689	0.185812	unchanged
chr3.tRNA757-AsnGTT	1974.5	0.40617	0.0565374	0.300635	unchanged		chr3.tRNA928-ValCAC	22.9108	5.40052	0.108491		unchanged		chr3.tRNA285-AsnGTT	12.5	3.64761	0.443689	0.578876	unchanged
chr3.tRNA756-GlnCTG	2769.36	-0.228776	0.429351	0.653784	unchanged		chr3.tRNA878-GlyGCC	24.2021	1.93917	0.41587		unchanged		chr3.tRNA756-GlnCTG	1387.78	-1.69379	0.000125663	0.000805086	down
chr3.tRNA753-GlnCTG	1072.37	-0.324841	0.397849	0.638435	unchanged		chr3.tRNA792-MetCAT	502.374	0.51852	0.369659	0.731281	unchanged		chr3.tRNA753-GlnCTG	765.895	-2.19566	1.00513e-11	4.79592e-10	down
chr3.tRNA289-AsnGTT	426.031	-0.655826	0.216955	0.50124	unchanged		chr3.tRNA282-GlyCCC	33.0044	1.96648	0.330056		unchanged		chr3.tRNA289-AsnGTT	329.172	-1.06991	0.0157459	0.0492864	down
chr3.tRNA291-HisGTG	1058.43	0.125809	0.788253	0.907023	unchanged		chr3.tRNA283-AsnGTT	487.375	0.223852	0.698759	0.887871	unchanged		chr3.tRNA291-HisGTG	782.843	-2.89937	3.1585e-18	1.05494e-15	down
chr3.tRNA752-GlyCCC	274.843	0.375582	0.762955	0.890514	unchanged		chr3.tRNA284-ValCAC	2788.82	0.173567	0.567944	0.846444	unchanged		chr3.tRNA752-GlyCCC	91.622	-1.74769	0.219393	0.377717	unchanged
chr3.tRNA292-LysCTT	2331.24	1.50406	1.23253e-08	2.06449e-06	up		chr3.tRNA757-AsnGTT	895.147	0.173664	0.698667	0.887871	unchanged		chr3.tRNA292-LysCTT	899.641	0.616183	0.0402129	0.108315	unchanged
chr3.tRNA293-HisGTG	138.658	-1.50072	0.253374	0.533837	unchanged		chr3.tRNA285-AsnGTT	88.525	5.58011	0.000354886	0.00569906	up		chr3.tRNA293-HisGTG	21.0539	0.232378	0.953819	0.980231	unchanged
chr3.tRNA294-AsnGTT	18.9498	-4.35009	0.357766	0.599384	unchanged		chr3.tRNA756-GlnCTG	1426.46	-0.392291	0.316298	0.664227	unchanged		chr3.tRNA294-AsnGTT	15.6633	-6.97349	0.0992288	0.211757	unchanged
chr3.tRNA749-HisGTG	248.014	-0.711571	0.410565	0.642706	unchanged		chr3.tRNA753-GlnCTG	1009.87	-0.710656	0.109616	0.360544	unchanged		chr3.tRNA749-HisGTG	158.082	-5.93906	0.000182511	0.00106945	down
chr3.tRNA297-GlnCTG	4553.29	-0.0487733	0.765576	0.890514	unchanged		chr3.tRNA289-AsnGTT	539.091	-1.06939	0.0537348	0.218949	unchanged		chr3.tRNA297-GlnCTG	3463.49	-1.4928	9.15481e-09	1.79865e-07	down
chr3.tRNA298-AsnGTT	1109.83	-0.358231	0.276298	0.553759	unchanged		chr3.tRNA291-HisGTG	752.691	-1.85085	0.000288802	0.00492768	down		chr3.tRNA298-AsnGTT	509.359	-1.64453	9.83366e-06	8.01084e-05	down
chr3.tRNA748-LysCTT	186.439	-0.930757	0.396688	0.638435	unchanged		chr3.tRNA752-GlyCCC	106.127	2.41192	0.0449723	0.20618	unchanged		chr3.tRNA748-LysCTT	63.5736	-5.66669	0.0242535	0.0720385	unchanged
chr3.tRNA747-HisGTG	213.524	0.257023	0.860487	0.938618	unchanged		chr3.tRNA292-LysCTT	1108.67	-0.0484002	0.917828	0.975068	unchanged		chr3.tRNA747-HisGTG	100.68	-8.91508	9.03714e-05	0.000628834	down
chr3.tRNA746-GlyTCC	685.296	-6.72952	0.0450958	0.270353	unchanged		chr3.tRNA293-HisGTG	44.7781	1.22224	0.502474		unchanged		chr3.tRNA746-GlyTCC	224.989	-1.60938	0.0310344	0.0855559	unchanged
chr3.tRNA745-GluCTC	163.501	-0.307488	0.780864	0.905154	unchanged		chr3.tRNA294-AsnGTT	8.20723	-6.06598	0.194143		unchanged		chr3.tRNA745-GluCTC	27.2978	3.38086	0.310374	0.475526	unchanged
chr3.tRNA303-GluCTC	25.0363	5.30202	0.263688	0.545282	unchanged		chr3.tRNA749-HisGTG	285.335	-0.522227	0.477257	0.80792	unchanged		chr3.tRNA303-GluCTC	35.625	4.52906	0.339487	0.49951	unchanged
chr3.tRNA309-GlnCTG	138.631	-5.9285	0.00382602	0.0557268	unchanged		chr3.tRNA297-GlnCTG	3671.6	-0.369602	0.21476	0.518844	unchanged		chr3.tRNA309-GlnCTG	54.4913	-3.96749	0.147024	0.279012	unchanged
chr3.tRNA628-ArgTCT	1114.15	-0.141319	0.729596	0.866718	unchanged		chr3.tRNA298-AsnGTT	1257.25	-0.14866	0.716861	0.889559	unchanged		chr3.tRNA628-ArgTCT	601.077	-1.26806	0.000211054	0.00119478	down
chr3.tRNA622-GluCTC	66.9511	-5.26992	0.263263	0.545282	unchanged		chr3.tRNA748-LysCTT	105.947	-0.0817788	0.946054	0.975068	unchanged		chr4.tRNA16-SerAGA	347.585	-1.32471	0.013475	0.0431676	down
chr4.tRNA16-SerAGA	907.767	0.477426	0.230596	0.514997	unchanged		chr3.tRNA747-HisGTG	268.881	-0.994424	0.193603	0.506315	unchanged		chr4.tRNA67-GlyCCC	9.52806	-1.18658	0.785751	0.86901	unchanged
chr4.tRNA62-IleAAT	41.2055	5.68918	0.228845	0.514517	unchanged		chr3.tRNA746-GlyTCC	309.005	-0.892502	0.208918	0.513824	unchanged		chr4.tRNA1691-HisGTG	890.433	-1.21764	0.00786781	0.0270912	down
chr4.tRNA67-GlyCCC	49.6563	-0.539236	0.790599	0.907023	unchanged		chr3.tRNA745-GluCTC	86.6928	3.09811	0.0221876	0.12551	unchanged		chr4.tRNA622-AlaCGC	22.449	-4.72565	0.31991	0.485682	unchanged
chr4.tRNA1691-HisGTG	1918.21	0.246822	0.462008	0.672924	unchanged		chr3.tRNA303-GluCTC	83.6185	-4.15714	0.0191416	0.112442	unchanged		chr4.tRNA641-AlaAGC	292.727	-0.0174805	0.967694	0.980771	unchanged
chr4.tRNA622-AlaCGC	38.8584	5.64694	0.232485	0.515778	unchanged		chr3.tRNA309-GlnCTG	223.082	1.71662	0.0421835	0.205645	unchanged		chr4.tRNA1308-GlyGCC	747.194	-0.604121	0.0950168	0.204746	unchanged
chr4.tRNA641-AlaAGC	272.49	0.122042	0.918468	0.965836	unchanged		chr3.tRNA628-ArgTCT	1007.69	-0.253267	0.554333	0.845435	unchanged		chr5.tRNA109-TyrGTA	935.817	-0.682336	0.0252566	0.0733539	unchanged
chr4.tRNA1308-GlyGCC	600.758	-1.0152	0.0409225	0.258661	unchanged		chr4.tRNA16-SerAGA	656.26	0.394587	0.437242	0.781469	unchanged		chr5.tRNA110-AlaAGC	524.925	-1.16169	0.0133785	0.0431676	down
chr4.tRNA1177-ValAAC	52.8996	-5.09551	0.279903	0.554837	unchanged		chr4.tRNA62-IleAAT	38.6842	0.716834	0.765707		unchanged		chr5.tRNA1628-LysCTT	4.70588	4.79132	0.243353	0.400393	unchanged
chr5.tRNA109-TyrGTA	1430.07	-0.154405	0.69827	0.849642	unchanged		chr4.tRNA67-GlyCCC	35.5627	-4.63611	0.0483776		unchanged		chr5.tRNA1318-AlaTGC	301.66	-2.01698	0.000605536	0.00316014	down
chr5.tRNA110-AlaAGC	639.755	0.320128	0.685819	0.841573	unchanged		chr4.tRNA1691-HisGTG	1097.16	-0.241106	0.558222	0.846444	unchanged		chr5.tRNA1317-AspGTC	56.7793	-4.39175	0.115069	0.235726	unchanged
chr5.tRNA1628-LysCTT	30.6707	0.438147	0.923615	0.966909	unchanged		chr4.tRNA641-AlaAGC	334.479	0.196457	0.779413	0.929169	unchanged		chr5.tRNA1316-PheGAA	18.4559	0.751779	0.855065	0.909528	unchanged
chr5.tRNA1318-AlaTGC	455.078	0.735815	0.167051	0.451391	unchanged		chr4.tRNA1308-GlyGCC	173.148	0.270044	0.779114	0.929169	unchanged		chr5.tRNA1315-AspGTC	2737.14	-0.875265	8.3754e-06	7.17278e-05	down
chr5.tRNA1317-AspGTC	72.461	-5.36659	0.0705936	0.312271	unchanged		chr5.tRNA109-TyrGTA	1772.77	1.65212	2.46422e-05	0.000560609	up		chr5.tRNA703-AlaTGC	21.6615	1.95065	0.56578	0.678193	unchanged
chr5.tRNA1316-PheGAA	89.3596	1.0103	0.812354	0.919387	unchanged		chr5.tRNA110-AlaAGC	955.912	3.70607	4.02412e-16	5.49e-14	up		chr5.tRNA1044-AsnGTT	506.683	-1.50484	0.00265957	0.0111037	down
chr5.tRNA1315-AspGTC	6366.22	0.251253	0.105802	0.359732	unchanged		chr5.tRNA1628-LysCTT	2.04592	-2.56078	0.597779		unchanged		chr6.tRNA10-ValCAC	9.58333	-4.23062	0.380459	0.536174	unchanged
chr5.tRNA703-AlaTGC	40.9394	0.663236	0.884562	0.955898	unchanged		chr5.tRNA1610-AspGTC	7.6345	4.56414	0.341196		unchanged		chr6.tRNA46-ProAGG	123.357	-3.55354	0.0599002	0.149303	unchanged
chr5.tRNA1044-AsnGTT	733.538	0.505949	0.454247	0.666707	unchanged		chr5.tRNA1318-AlaTGC	284.875	-0.778657	0.290007	0.628348	unchanged		chr6.tRNA107-ArgCCT	266.412	0.569848	0.235801	0.389888	unchanged
chr6.tRNA46-ProAGG	101.047	0.765331	0.853021	0.938618	unchanged		chr5.tRNA1317-AspGTC	99.9943	5.01685	0.00196205	0.0243472	up		chr6.tRNA157-CysGCA	2849.84	-0.987334	9.79942e-05	0.00066796	down
chr6.tRNA107-ArgCCT	149.982	-0.892114	0.618486	0.796895	unchanged		chr5.tRNA1316-PheGAA	184.31	11.3006	7.97691e-11	4.36e-09	up		chr6.tRNA1034-CysGCA	49.4898	-5.31757	0.231508	0.386521	unchanged
chr6.tRNA157-CysGCA	6075.2	0.583738	8.73048e-06	0.000487452	unchanged		chr5.tRNA1315-AspGTC	3099.44	0.451193	0.121312	0.383118	unchanged		chr6.tRNA164-CysGCA	23.4694	-4.75842	0.316387	0.482527	unchanged
chr6.tRNA164-CysGCA	32.0291	-4.72332	0.317838	0.581887	unchanged		chr5.tRNA703-AlaTGC	74.7564	2.17903	0.150974	0.435911	unchanged		chr6.tRNA168-CysGCA	16.1765	3.83798	0.4192	0.566854	unchanged
chr6.tRNA1029-CysGCA	8.5577	4.37916	0.359631	0.599384	unchanged		chr5.tRNA1044-AsnGTT	411.783	-0.841326	0.178738	0.487955	unchanged		chr6.tRNA170-CysGCA	4.77941	2.93276	0.542653	0.664489	unchanged
chr6.tRNA1022-CysGCA	126.514	1.41576	0.711381	0.856191	unchanged		chr6.tRNA10-ValCAC	14.3881	5.07099	0.214302		unchanged		chr6.tRNA1022-CysGCA	33.3333	-5.15545	0.278262	0.436444	unchanged
chr6.tRNA1019-CysGCA	30.9394	5.31471	0.261053	0.545282	unchanged		chr6.tRNA46-ProAGG	80.1277	-1.1776	0.379296	0.740581	unchanged		chr6.tRNA1019-CysGCA	24.1667	-4.91801	0.302437	0.467657	unchanged
chr6.tRNA1016-CysGCA	15.1599	-4.17347	0.378318	0.624317	unchanged		chr6.tRNA107-ArgCCT	236.598	1.13433	0.157307	0.44273	unchanged		chr6.tRNA1015-CysGCA	6.5625	-0.40342	0.930378	0.968057	unchanged
chr6.tRNA1014-CysGCA	8.67884	-3.74834	0.432923	0.655051	unchanged		chr6.tRNA157-CysGCA	2388.44	1.04534	0.00631034	0.0544151	unchanged		chr6.tRNA178-CysGCA	20.9184	-4.67356	0.325565	0.489814	unchanged
chr6.tRNA176-CysGCA	9.67817	0.875077	0.854494	0.938618	unchanged		chr6.tRNA164-CysGCA	2.03454	-2.48739	0.609344		unchanged		chr6.tRNA1009-CysGCA	2.8125	2.63003	0.590641	0.699741	unchanged
chr6.tRNA1011-CysGCA	23.1609	-4.47823	0.343194	0.595699	unchanged		chr6.tRNA168-CysGCA	2.98836	3.77479	0.438472		unchanged		chr6.tRNA1005-CysGCA	18.75	3.94677	0.405578	0.55291	unchanged
chr6.tRNA317-GlyCCC	123.204	-3.16371	0.160683	0.450042	unchanged		chr6.tRNA170-CysGCA	1.83109	-2.40786	0.621558		unchanged		chr6.tRNA317-GlyCCC	111.1	-0.433296	0.745077	0.839859	unchanged
chr7.tRNA88-SeCTCA	2446.68	0.444772	0.101585	0.358219	unchanged		chr6.tRNA1029-CysGCA	5.28981	-3.20367	0.504079		unchanged		chr6.tRNA651-ValGAC	14.7059	3.76766	0.42815	0.573449	unchanged
chr7.tRNA158-IleTAT	741.64	-0.455306	0.419098	0.650273	unchanged		chr6.tRNA1024-CysGCA	10.9736	-3.82591	0.404414		unchanged		chr7.tRNA88-SeCTCA	1056.28	-0.0158894	0.967656	0.980771	unchanged
chr7.tRNA1280-LysTTT	2149.49	-0.0388081	0.859771	0.938618	unchanged		chr6.tRNA1023-CysGCA	34.9046	3.77018	0.103493		unchanged		chr7.tRNA158-IleTAT	431.003	-1.29274	0.00128772	0.00605773	down
chr7.tRNA1217-ThrAGT	239.529	0.768864	0.543863	0.743649	unchanged		chr6.tRNA1022-CysGCA	12.039	4.90955	0.265294		unchanged		chr7.tRNA1280-LysTTT	2444.43	-0.0119567	0.972982	0.980771	unchanged
chr7.tRNA339-GluTTC	50.2716	0.12235	0.972931	0.990233	unchanged		chr6.tRNA1019-CysGCA	7.73055	0.756045	0.869265		unchanged		chr7.tRNA1217-ThrAGT	115.194	0.258081	0.828746	0.890036	unchanged
chr7.tRNA389-ArgTCG	2327.11	0.347465	0.0794222	0.340476	unchanged		chr6.tRNA175-CysGCA	2.05544	3.58177	0.465056		unchanged		chr7.tRNA339-GluTTC	125.512	-2.76683	0.143328	0.275123	unchanged
chr7.tRNA443-ProTGG	108.759	4.02231	0.179376	0.462237	unchanged		chr6.tRNA1015-CysGCA	7.97631	-2.91082	0.500053		unchanged		chr7.tRNA389-ArgTCG	1809.8	-1.33488	3.13434e-09	8.05284e-08	down
chr7.tRNA979-ProAGG	1280.69	0.445442	0.323964	0.583483	unchanged		chr6.tRNA1012-CysGCA	3.3204	3.85428	0.427951		unchanged		chr7.tRNA443-ProTGG	186.889	-2.28316	0.000836118	0.00423127	down
chr7.tRNA969-GluCTC	77.1155	-8.21946	0.00885874	0.0957316	unchanged		chr6.tRNA178-CysGCA	4.27254	-3.04374	0.526762		unchanged		chr7.tRNA979-ProAGG	285.146	-1.68692	0.00571492	0.021447	down
chr7.tRNA863-LeuTAG	1497.25	0.330357	0.267788	0.550363	unchanged		chr6.tRNA1009-CysGCA	3.3204	3.85428	0.427951		unchanged		chr7.tRNA863-LeuTAG	789.567	-0.828971	0.00769117	0.0270405	down
chr7.tRNA561-LeuAAG	1828.02	0.39142	0.316213	0.581887	unchanged		chr6.tRNA317-GlyCCC	115.848	1.72589	0.13054	0.40497	unchanged		chr7.tRNA561-LeuAAG	767.127	-2.16346	1.60825e-11	6.71444e-10	down
chr8.tRNA171-LeuCAG	4.27885	3.86419	0.423163	0.650273	unchanged		chr6.tRNA651-ValGAC	4.99179	4.25074	0.378178		unchanged		chr8.tRNA416-LeuCAG	40.7378	-3.82014	0.232607	0.386521	unchanged
chr8.tRNA416-LeuCAG	158.643	-2.31587	0.0679965	0.312271	unchanged		chr7.tRNA88-SeCTCA	1749.72	0.494287	0.17149	0.472895	unchanged		chr8.tRNA1013-LeuCAG	431.736	-2.71096	1.18487e-06	1.2766e-05	down
chr8.tRNA1013-LeuCAG	1026.23	-0.522019	0.111847	0.367342	unchanged		chr7.tRNA158-IleTAT	628.799	-0.672218	0.194737	0.506315	unchanged		chr8.tRNA892-GlyGCC	33.0867	-0.105826	0.976565	0.980771	unchanged
chr8.tRNA892-GlyGCC	52.5634	-1.0911	0.811287	0.919387	unchanged		chr7.tRNA1280-LysTTT	5418.05	1.45244	2.33494e-07	7.97e-06	up		chr8.tRNA891-GlyGCC	85.6356	-4.18514	0.0713177	0.170144	unchanged
chr8.tRNA891-GlyGCC	67.1667	-0.139886	0.975557	0.990233	unchanged		chr7.tRNA1217-ThrAGT	178.941	0.127948	0.888583	0.975068	unchanged		chr8.tRNA562-GlyGCC	674.503	-1.07425	0.0533324	0.138213	unchanged
chr8.tRNA562-GlyGCC	2889.36	-0.640545	0.0309863	0.22086	unchanged		chr7.tRNA339-GluTTC	23.2279	0.429179	0.885209		unchanged		chr8.tRNA788-MetCAT	2391.37	-1.93358	3.9527e-16	4.40067e-14	down
chr8.tRNA788-MetCAT	3235.98	-0.107806	0.713067	0.856191	unchanged		chr7.tRNA389-ArgTCG	2700.48	-0.760746	0.0159361	0.101176	unchanged		chr9.tRNA342-GlnCTG	341.305	0.498637	0.206357	0.358976	unchanged
chr9.tRNA342-GlnCTG	984.809	0.207349	0.550773	0.750036	unchanged		chr7.tRNA443-ProTGG	356.5	1.70356	0.0338556	0.174388	unchanged		chr9.tRNA1035-LysCTT	691.525	-0.59929	0.0995385	0.211757	unchanged
chr9.tRNA1035-LysCTT	1696.84	-1.25694	0.00921897	0.0965111	unchanged		chr7.tRNA979-ProAGG	544.125	-0.856278	0.120026	0.383118	unchanged		chr9.tRNA592-CysGCA	12.0833	-4.40357	0.359705	0.522354	unchanged
chr9.tRNA592-CysGCA	16.128	4.82619	0.309705	0.581595	unchanged		chr7.tRNA969-GluCTC	32.2998	5.82186	0.0474513		unchanged		chr9.tRNA593-CysGCA	26.25	1.68839	0.605057	0.706045	unchanged
chr9.tRNA593-CysGCA	114.228	6.50357	0.0902071	0.34804	unchanged		chr7.tRNA863-LeuTAG	770.934	0.064563	0.89441	0.975068	unchanged		chr9.tRNA961-GluTTC	321.246	-0.541698	0.18323	0.332603	unchanged
chr9.tRNA961-GluTTC	2055.76	-0.895589	0.370942	0.615176	unchanged		chr7.tRNA561-LeuAAG	1399.66	-0.0388323	0.921116	0.975068	unchanged		chr9.tRNA783-ArgACG	200.006	5.2474	0.131139	0.259202	unchanged
chr9.tRNA783-ArgACG	256.641	-0.102986	0.981993	0.990867	unchanged		chr8.tRNA171-LeuCAG	11.1581	4.848	0.287092		unchanged		chrM.tRNA1-LeuTAA	44387.7	0.594164	0.0789146	0.181776	unchanged
chrM.tRNA1-LeuTAA	29458.4	0.440535	0.03416	0.238408	unchanged		chr8.tRNA416-LeuCAG	57.6992	-0.57373	0.714405	0.889559	unchanged		chrX.tRNA940-GlnTTG	108.981	-0.231476	0.847797	0.904678	unchanged
chrX.tRNA940-GlnTTG	276.316	1.15067	0.148255	0.425163	unchanged		chr8.tRNA1013-LeuCAG	569.423	0.35007	0.516248	0.840356	unchanged		chrX.tRNA321-ArgCCT	172.042	-1.53458	0.135044	0.26377	unchanged
chrX.tRNA321-ArgCCT	789.737	6.87239	0.0708435	0.312271	unchanged		chr8.tRNA892-GlyGCC	26.8787	-7.46143	0.00988692		unchanged		chrX.tRNA643-LysCTT	1122.31	-1.10299	5.45779e-05	0.000414296	down
chrX.tRNA643-LysCTT	1499.28	0.561999	0.252857	0.533837	unchanged		chr8.tRNA891-GlyGCC	28.7762	5.70787	0.0631725		unchanged		chrX.tRNA366-AlaTGC	5.9375	3.20006	0.508336	0.631822	unchanged
chrX.tRNA636-AlaCGC	18.7393	-4.34167	0.358731	0.599384	unchanged		chr8.tRNA562-GlyGCC	659.671	-0.190843	0.708095	0.887871	unchanged		chrX.tRNA375-AlaTGC	13.75	-1.276	0.781435	0.867107	unchanged
chrX.tRNA375-AlaTGC	36.6582	-8.39346	0.0397612	0.258661	unchanged		chr8.tRNA788-MetCAT	2842.51	-0.615866	0.0469643	0.206794	unchanged		chrX.tRNA460-ValTAC	118.076	-1.88894	0.146063	0.278772	unchanged
chrX.tRNA460-ValTAC	122.981	-1.58193	0.211699	0.498095	unchanged		chr9.tRNA342-GlnCTG	817.725	-0.400448	0.387429	0.740581	unchanged
							chr9.tRNA1035-LysCTT	973.456	-1.08762	0.0148764	0.0990552	unchanged
							chr9.tRNA593-CysGCA	59.3972	0.0307135	0.983906	0.991168	unchanged
							chr9.tRNA961-GluTTC	1222.58	-0.982143	0.0147065	0.0990552	unchanged
							chr9.tRNA783-ArgACG	278.521	-0.325007	0.670197	0.887871	unchanged
							chrM.tRNA1-LeuTAA	49040.6	0.530309	0.0102088	0.0796289	unchanged
							chrX.tRNA940-GlnTTG	248.087	0.182102	0.819083	0.958986	unchanged
							chrX.tRNA321-ArgCCT	676.158	0.0245196	0.96696	0.981339	unchanged
							chrX.tRNA643-LysCTT	2351.79	0.202653	0.521708	0.840356	unchanged
							chrX.tRNA363-AlaTGC	4.64982	-3.17488	0.507801		unchanged
							chrX.tRNA371-AlaTGC	5.64468	4.25255	0.377546		unchanged
							chrX.tRNA375-AlaTGC	22.9637	-1.70432	0.472457		unchanged
							chrX.tRNA460-ValTAC	132.969	0.117442	0.910465	0.975068	unchanged
