# Supplementary material for: Cross-regulome profiling of RNA polymerases highlights the regulatory role of polymerase III on mRNA transcription by maintaining local chromatin architecture
Source: Genome Biol. 2022 Nov 28;23:246. doi: 10.1186/s13059-022-02812-w (PMC9703767; doi:10.1186/s13059-022-02812-w)
Supplement: Supplementary file 9 — Additional file 9: Table S8. ATAC-Seq analyses of differential tRNA chromatin accessibility after depletion of Pol I, II and III. [file 13059_2022_2812_MOESM9_ESM.xlsx]

## Sheet: Table S8
Table S8. ATAC-Seq analyses of differential tRNA chromatin accessibility after depletion Pol I, II and III.
Differential tRNA accessibility after depletion Pol I									Differential tRNA accessibility after depletion Pol II									Differential tRNA accessibility after depletion Pol III
gene	Chr	Start	End	baseMean	log2FoldChange	pvalue	regulation		gene	Chr	Start	End	baseMean	log2FoldChange	pvalue	regulation		gene	Chr	Start	End	baseMean	log2FoldChange	pvalue	regulation
chr1.tRNA1001-LeuCAG	chr1	171099920	171101920	72.768	-0.253166	0.336472	no-change		chr1.tRNA1001-LeuCAG	chr1	171099920	171101920	96.412	-0.841637	0.000790964	down		chr1.tRNA1001-LeuCAG	chr1	171099920	171101920	55.6784	-0.565016	0.0783885	no-change
chr1.tRNA1012-GlyTCC	chr1	171036068	171038068	38.8952	-0.029667	0.937215	no-change		chr1.tRNA1012-GlyTCC	chr1	171036068	171038068	57.1857	-0.425855	0.18223	no-change		chr1.tRNA1012-GlyTCC	chr1	171036068	171038068	28.1323	-0.524313	0.284017	no-change
chr1.tRNA1014-AsnGTT	chr1	171032015	171034015	79.8295	-0.149248	0.560384	no-change		chr1.tRNA1013-AspGTC	chr1	171035100	171037100	6.56443	-1.45877	0.141711	no-change		chr1.tRNA1014-AsnGTT	chr1	171032015	171034015	56.9116	-0.287874	0.349951	no-change
chr1.tRNA1030-ProCGG	chr1	165640342	165642342	12.4183	-0.405377	0.557947	no-change		chr1.tRNA1014-AsnGTT	chr1	171032015	171034015	100.923	-0.395806	0.103138	no-change		chr1.tRNA1030-ProCGG	chr1	165640342	165642342	11.2221	-0.285723	0.704277	no-change
chr1.tRNA1192-LysTTT	chr1	133032399	133034399	66.339	0.196054	0.498708	no-change		chr1.tRNA1030-ProCGG	chr1	165640342	165642342	12.2795	-0.301404	0.66458	no-change		chr1.tRNA1192-LysTTT	chr1	133032399	133034399	57.205	-0.283414	0.374058	no-change
chr1.tRNA1276-LysCTT	chr1	110902819	110904819	38.3402	-0.111028	0.772338	no-change		chr1.tRNA1192-LysTTT	chr1	133032399	133034399	80.7663	-0.230712	0.396381	no-change		chr1.tRNA1276-LysCTT	chr1	110902819	110904819	46.9599	-0.886077	0.013071	down
chr1.tRNA1400-GlyGCC	chr1	74814817	74816817	44.9872	-0.392661	0.261296	no-change		chr1.tRNA1276-LysCTT	chr1	110902819	110904819	36.9454	0.0736583	0.85145	no-change		chr1.tRNA1400-GlyGCC	chr1	74814817	74816817	35.8658	-0.461869	0.265246	no-change
chr1.tRNA1555-GluTTC	chr1	34432883	34434883	124.426	-0.0278259	0.890977	no-change		chr1.tRNA1400-GlyGCC	chr1	74814817	74816817	56.4206	-0.795227	0.0162889	down		chr1.tRNA1555-GluTTC	chr1	34432883	34434883	102.15	-0.225726	0.347311	no-change
chr1.tRNA485-LysTTT	chr1	133033961	133035961	13.0617	0.186859	0.778121	no-change		chr1.tRNA1555-GluTTC	chr1	34432883	34434883	147.668	-0.202755	0.321823	no-change		chr1.tRNA485-LysTTT	chr1	133033961	133035961	14.3483	-0.297015	0.655673	no-change
chr1.tRNA583-IleTAT	chr1	153458663	153460663	16.5354	-0.773356	0.204271	no-change		chr1.tRNA485-LysTTT	chr1	133033961	133035961	28.0335	-0.628869	0.171007	no-change		chr1.tRNA583-IleTAT	chr1	153458663	153460663	12.9177	0.0230692	0.973894	no-change
chr1.tRNA672-ProAGG	chr1	165641633	165643633	67.3949	-0.190206	0.498137	no-change		chr1.tRNA583-IleTAT	chr1	153458663	153460663	13.6582	0.847727	0.193166	no-change		chr1.tRNA672-ProAGG	chr1	165641633	165643633	56.4191	-0.522307	0.095856	no-change
chr1.tRNA698-LeuCAG	chr1	171038613	171040613	44.4628	-0.496092	0.166251	no-change		chr1.tRNA672-ProAGG	chr1	165641633	165643633	106.413	-0.757435	0.0020285	down		chr1.tRNA698-LeuCAG	chr1	171038613	171040613	32.1738	-0.710107	0.108044	no-change
chr1.tRNA699-GlyGCC	chr1	171044984	171046984	85.2328	0.289722	0.238159	no-change		chr1.tRNA698-LeuCAG	chr1	171038613	171040613	49.8699	-0.302814	0.380997	no-change		chr1.tRNA699-GlyGCC	chr1	171044984	171046984	76.021	-0.565332	0.0289422	down
chr1.tRNA703-LeuCAG	chr1	171073618	171075618	6.28368	-0.257129	0.754794	no-change		chr1.tRNA699-GlyGCC	chr1	171044984	171046984	119.806	-0.682276	0.00257304	down		chr1.tRNA707-AspGTC	chr1	171102370	171104370	101.035	-0.369484	0.108874	no-change
chr1.tRNA707-AspGTC	chr1	171102370	171104370	133.957	0.124547	0.529089	no-change		chr1.tRNA701-LeuCAG	chr1	171065983	171067983	5.38974	-1.33863	0.205683	no-change		chr1.tRNA710-ValCAC	chr1	171111442	171113442	80.9051	-0.207494	0.403871	no-change
chr1.tRNA710-ValCAC	chr1	171111442	171113442	103.988	-0.256819	0.253493	no-change		chr1.tRNA703-LeuCAG	chr1	171073618	171075618	14.5541	-0.757451	0.242041	no-change		chr1.tRNA730-ArgTCT	chr1	173390328	173392328	6.97393	-1.1965	0.241928	no-change
chr1.tRNA717-HisATG	chr1	171669438	171671438	4.51151	-0.559709	0.537843	no-change		chr1.tRNA707-AspGTC	chr1	171102370	171104370	178.056	-0.638901	0.000838869	down		chr1.tRNA791-SerGCT	chr1	182056007	182058007	17.7053	-0.709657	0.240641	no-change
chr1.tRNA730-ArgTCT	chr1	173390328	173392328	6.45438	-1.06493	0.210643	no-change		chr1.tRNA710-ValCAC	chr1	171111442	171113442	137.362	-0.387821	0.0705214	no-change		chr1.tRNA819-AsnGTT	chr1	188941405	188943405	3.51883	-0.477627	0.751697	no-change
chr1.tRNA791-SerGCT	chr1	182056007	182058007	19.2651	-0.0145119	0.979186	no-change		chr1.tRNA730-ArgTCT	chr1	173390328	173392328	7.79784	-0.7819	0.382558	no-change		chr10.tRNA1105-SerTGA	chr10	63427557	63429557	92.6257	-0.25719	0.282085	no-change
chr1.tRNA819-AsnGTT	chr1	188941405	188943405	7.71638	0.537615	0.492445	no-change		chr1.tRNA791-SerGCT	chr1	182056007	182058007	17.0829	-1.21155	0.0416308	down		chr10.tRNA1111-MetCAT	chr10	63192332	63194332	48.0391	-0.599484	0.0855597	no-change
chr10.tRNA1105-SerTGA	chr10	63427557	63429557	113.181	0.0650646	0.758352	no-change		chr1.tRNA819-AsnGTT	chr1	188941405	188943405	6.05693	-0.1314	0.891317	no-change		chr10.tRNA1130-AlaAGC	chr10	62389196	62391196	7.62409	-2.78404	0.011676	down
chr10.tRNA1111-MetCAT	chr10	63192332	63194332	51.3016	0.155274	0.636394	no-change		chr10.tRNA1105-SerTGA	chr10	63427557	63429557	140.51	-0.503133	0.0175155	down		chr10.tRNA1292-TrpCCA	chr10	23775154	23777154	6.58281	-1.26628	0.227627	no-change
chr10.tRNA1130-AlaAGC	chr10	62389196	62391196	6.13413	-0.749887	0.374852	no-change		chr10.tRNA1111-MetCAT	chr10	63192332	63194332	56.7001	-0.622975	0.0584359	no-change		chr10.tRNA1326-LeuTAA	chr10	12920653	12922653	81.708	-0.278333	0.27057	no-change
chr10.tRNA1292-TrpCCA	chr10	23775154	23777154	6.11647	1.37639	0.114414	no-change		chr10.tRNA1130-AlaAGC	chr10	62389196	62391196	7.31791	-0.921244	0.312772	no-change		chr10.tRNA390-AsnGTT	chr10	80249158	80251158	103.328	-0.52134	0.0251952	down
chr10.tRNA1326-LeuTAA	chr10	12920653	12922653	112.477	0.0356811	0.865439	no-change		chr10.tRNA1292-TrpCCA	chr10	23775154	23777154	12.1173	-0.718674	0.302645	no-change		chr10.tRNA698-SerCGA	chr10	128456545	128458545	41.9547	0.344504	0.363268	no-change
chr10.tRNA390-AsnGTT	chr10	80249158	80251158	139.838	0.0326086	0.865266	no-change		chr10.tRNA1326-LeuTAA	chr10	12920653	12922653	154.971	-0.387945	0.0521546	no-change		chr10.tRNA861-AspGTC	chr10	93451049	93453049	45.0314	-0.39702	0.280768	no-change
chr10.tRNA698-SerCGA	chr10	128456545	128458545	68.8957	0.0455357	0.869878	no-change		chr10.tRNA390-AsnGTT	chr10	80249158	80251158	188.773	-0.714097	0.000157874	down		chr10.tRNA866-AspGTC	chr10	91180168	91182168	177.698	-0.263832	0.17052	no-change
chr10.tRNA861-AspGTC	chr10	93451049	93453049	58.2097	0.174123	0.562475	no-change		chr10.tRNA698-SerCGA	chr10	128456545	128458545	80.0093	-0.569191	0.0359286	down		chr10.tRNA867-TrpCCA	chr10	91179483	91181483	22.4048	-0.347442	0.516452	no-change
chr10.tRNA866-AspGTC	chr10	91180168	91182168	225.557	0.0585618	0.728149	no-change		chr10.tRNA861-AspGTC	chr10	93451049	93453049	75.3411	-0.414349	0.145909	no-change		chr10.tRNA90-GluCTC	chr10	30811139	30813139	14.0173	-0.945653	0.16277	no-change
chr10.tRNA867-TrpCCA	chr10	91179483	91181483	28.341	0.0723028	0.874558	no-change		chr10.tRNA866-AspGTC	chr10	91180168	91182168	258.639	-0.508521	0.00161782	down		chr10.tRNA971-PheGAA	chr10	80247036	80249036	38.02	-0.382683	0.340183	no-change
chr10.tRNA90-GluCTC	chr10	30811139	30813139	16.9774	0.224901	0.707308	no-change		chr10.tRNA867-TrpCCA	chr10	91179483	91181483	35.4527	-0.698787	0.0883308	no-change		chr10.tRNA989-AlaAGC	chr10	78381717	78383717	5.10526	-3.24522	0.0292271	down
chr10.tRNA971-PheGAA	chr10	80247036	80249036	47.8689	-0.130121	0.701135	no-change		chr10.tRNA90-GluCTC	chr10	30811139	30813139	24.1641	-0.391657	0.437578	no-change		chr11.tRNA1022-ArgCCT	chr11	115412980	115414980	75.4108	-0.0527624	0.83867	no-change
chr10.tRNA989-AlaAGC	chr10	78381717	78383717	12.2714	-0.571486	0.400899	no-change		chr10.tRNA971-PheGAA	chr10	80247036	80249036	58.4636	-0.643957	0.0455782	down		chr11.tRNA1023-ArgTCG	chr11	115413778	115415778	7.89293	-2.15239	0.0325513	down
chr11.tRNA1022-ArgCCT	chr11	115412980	115414980	80.4876	-0.00800437	0.974532	no-change		chr10.tRNA989-AlaAGC	chr10	78381717	78383717	6.42312	-2.37968	0.0281798	down		chr11.tRNA1203-AlaAGC	chr11	116414051	116416051	6.56217	-1.54916	0.142923	no-change
chr11.tRNA1023-ArgTCG	chr11	115413778	115415778	9.28449	1.1395	0.131281	no-change		chr11.tRNA1022-ArgCCT	chr11	115412980	115414980	109.225	-0.370085	0.114009	no-change		chr11.tRNA1234-ArgCCT	chr11	115411376	115413376	82.7583	-0.421079	0.088796	no-change
chr11.tRNA1203-AlaAGC	chr11	116414051	116416051	5.93164	-0.686259	0.43654	no-change		chr11.tRNA1023-ArgTCG	chr11	115413778	115415778	6.43566	-0.395438	0.679116	no-change		chr11.tRNA1432-CysGCA	chr11	97986994	97988994	156.517	-0.212494	0.292441	no-change
chr11.tRNA1234-ArgCCT	chr11	115411376	115413376	109.059	0.36839	0.085647	no-change		chr11.tRNA1203-AlaAGC	chr11	116414051	116416051	5.93166	-1.19972	0.228562	no-change		chr11.tRNA1433-CysGCA	chr11	97986317	97988317	33.2458	0.0921455	0.833064	no-change
chr11.tRNA1432-CysGCA	chr11	97986994	97988994	211.125	0.0443335	0.795125	no-change		chr11.tRNA1234-ArgCCT	chr11	115411376	115413376	132.444	-0.221089	0.310832	no-change		chr11.tRNA1444-CysGCA	chr11	97767900	97769900	8.57533	-0.779711	0.385112	no-change
chr11.tRNA1433-CysGCA	chr11	97986317	97988317	37.466	0.0798845	0.836034	no-change		chr11.tRNA1432-CysGCA	chr11	97986994	97988994	265.533	-0.338596	0.0355699	down		chr11.tRNA1446-AsnGTT	chr11	97700522	97702522	55.9003	-0.367334	0.24212	no-change
chr11.tRNA1444-CysGCA	chr11	97767900	97769900	12.2041	0.253337	0.704856	no-change		chr11.tRNA1433-CysGCA	chr11	97986317	97988317	70.505	-1.09864	0.000437643	down		chr11.tRNA1493-GlnTTG	chr11	95857243	95859243	205.535	-0.466357	0.00818659	down
chr11.tRNA1446-AsnGTT	chr11	97700522	97702522	67.1403	-0.241361	0.38433	no-change		chr11.tRNA1444-CysGCA	chr11	97767900	97769900	20.6099	-1.00233	0.0660343	no-change		chr11.tRNA1818-ArgTCT	chr11	69121568	69123568	70.8613	-0.619745	0.0256622	down
chr11.tRNA1493-GlnTTG	chr11	95857243	95859243	246.936	0.142771	0.386028	no-change		chr11.tRNA1446-AsnGTT	chr11	97700522	97702522	118.472	-0.971056	5.46288e-05	down		chr11.tRNA1819-GlyGCC	chr11	69116864	69118864	68.4738	-0.464902	0.0928363	no-change
chr11.tRNA1818-ArgTCT	chr11	69121568	69123568	67.7566	-0.506252	0.0667389	no-change		chr11.tRNA1493-GlnTTG	chr11	95857243	95859243	337.71	-0.401499	0.00688986	down		chr11.tRNA1820-TrpCCA	chr11	69061566	69063566	64.4874	-0.199658	0.497256	no-change
chr11.tRNA1819-GlyGCC	chr11	69116864	69118864	87.0811	-0.266458	0.288096	no-change		chr11.tRNA1817-GlnCTG	chr11	69122678	69124678	16.9066	0.23281	0.689164	no-change		chr11.tRNA1823-IleAAT	chr11	69060393	69062393	18.6153	-0.212465	0.712624	no-change
chr11.tRNA1820-TrpCCA	chr11	69061566	69063566	74.5543	0.372647	0.170186	no-change		chr11.tRNA1818-ArgTCT	chr11	69121568	69123568	143.14	-0.575416	0.00969592	down		chr11.tRNA1824-GlyTCC	chr11	69039349	69041349	123.568	-0.543977	0.0133718	down
chr11.tRNA1823-IleAAT	chr11	69060393	69062393	19.3484	-0.519527	0.347201	no-change		chr11.tRNA1819-GlyGCC	chr11	69116864	69118864	124.67	-0.690951	0.00221786	down		chr11.tRNA1849-TrpCCA	chr11	62744086	62746086	25.1831	-0.476494	0.340422	no-change
chr11.tRNA1824-GlyTCC	chr11	69039349	69041349	160.65	0.145847	0.444932	no-change		chr11.tRNA1820-TrpCCA	chr11	69061566	69063566	107.542	-0.0683594	0.77711	no-change		chr11.tRNA1880-TrpCCA	chr11	61405987	61407987	162.526	-0.467295	0.0179445	down
chr11.tRNA1849-TrpCCA	chr11	62744086	62746086	30.8658	-0.0265814	0.950834	no-change		chr11.tRNA1823-IleAAT	chr11	69060393	69062393	43.1983	-0.999935	0.00751325	down		chr11.tRNA1911-LeuCAA	chr11	58300580	58302580	268.789	-0.290262	0.0349602	down
chr11.tRNA1880-TrpCCA	chr11	61405987	61407987	192.742	-0.0105161	0.951558	no-change		chr11.tRNA1824-GlyTCC	chr11	69039349	69041349	195.04	-0.566378	0.00191199	down		chr11.tRNA1912-GluCTC	chr11	58300248	58302248	6.47574	-0.310565	0.760663	no-change
chr11.tRNA1911-LeuCAA	chr11	58300580	58302580	320.22	-0.110287	0.505054	no-change		chr11.tRNA1849-TrpCCA	chr11	62744086	62746086	32.7051	-0.542278	0.19644	no-change		chr11.tRNA2021-LeuAAG	chr11	48855055	48857055	101.233	-0.218207	0.35899	no-change
chr11.tRNA1912-GluCTC	chr11	58300248	58302248	7.68672	0.299296	0.709885	no-change		chr11.tRNA1880-TrpCCA	chr11	61405987	61407987	238.017	-0.404456	0.0156428	down		chr11.tRNA2022-AlaTGC	chr11	48832500	48834500	141.517	-0.390781	0.0697264	no-change
chr11.tRNA2021-LeuAAG	chr11	48855055	48857055	107.972	0.136071	0.550445	no-change		chr11.tRNA1911-LeuCAA	chr11	58300580	58302580	393.063	-0.306427	0.0223251	down		chr11.tRNA204-ValCAC	chr11	48818541	48820541	33.8542	-0.955918	0.027944	down
chr11.tRNA2022-AlaTGC	chr11	48832500	48834500	192.999	-0.0271183	0.876299	no-change		chr11.tRNA1912-GluCTC	chr11	58300248	58302248	10.9886	-0.18123	0.798426	no-change		chr11.tRNA205-GlyACC	chr11	48823727	48825727	77.7193	-0.110976	0.675836	no-change
chr11.tRNA204-ValCAC	chr11	48818541	48820541	34.8611	-0.204393	0.610128	no-change		chr11.tRNA2021-LeuAAG	chr11	48855055	48857055	167.482	-0.520811	0.00752999	down		chr11.tRNA206-ThrTGT	chr11	48853618	48855618	113.291	-0.149175	0.530476	no-change
chr11.tRNA205-GlyACC	chr11	48823727	48825727	104.527	0.0303475	0.890724	no-change		chr11.tRNA2022-AlaTGC	chr11	48832500	48834500	203.089	-0.496865	0.00558856	down		chr11.tRNA208-ValAAC	chr11	48856636	48858636	13.2879	-1.05776	0.130673	no-change
chr11.tRNA206-ThrTGT	chr11	48853618	48855618	144.603	0.162188	0.398408	no-change		chr11.tRNA204-ValCAC	chr11	48818541	48820541	54.6929	-0.910656	0.00618834	down		chr11.tRNA238-AlaAGC	chr11	51976538	51978538	15.7464	-1.73378	0.0126296	down
chr11.tRNA208-ValAAC	chr11	48856636	48858636	16.7712	0.215834	0.712403	no-change		chr11.tRNA205-GlyACC	chr11	48823727	48825727	131.769	-0.425288	0.0473178	down		chr11.tRNA393-IleAAT	chr11	69037002	69039002	71.6456	0.0220698	0.934779	no-change
chr11.tRNA238-AlaAGC	chr11	51976538	51978538	19.2672	-0.199146	0.738229	no-change		chr11.tRNA206-ThrTGT	chr11	48853618	48855618	168.156	-0.487546	0.0115538	down		chr11.tRNA399-ThrAGT	chr11	69110464	69112464	48.3118	-0.0205117	0.953023	no-change
chr11.tRNA372-ProTGG	chr11	67291138	67293138	4.25296	-1.60434	0.114205	no-change		chr11.tRNA208-ValAAC	chr11	48856636	48858636	18.302	-0.703769	0.217212	no-change		chr11.tRNA401-LeuTAG	chr11	69124240	69126240	88.9108	-0.209626	0.383238	no-change
chr11.tRNA393-IleAAT	chr11	69037002	69039002	95.774	-0.189169	0.408838	no-change		chr11.tRNA238-AlaAGC	chr11	51976538	51978538	16.436	-0.193147	0.753398	no-change		chr11.tRNA550-ThrCGT	chr11	79704649	79706649	89.3811	-0.0428885	0.857095	no-change
chr11.tRNA398-TrpCCA	chr11	69041825	69043825	7.42658	0.827912	0.310661	no-change		chr11.tRNA372-ProTGG	chr11	67291138	67293138	3.95142	-1.49586	0.228446	no-change		chr11.tRNA630-GlnTTG	chr11	86262167	86264167	9.8648	-1.2604	0.134483	no-change
chr11.tRNA399-ThrAGT	chr11	69110464	69112464	82.6701	-0.0563833	0.819941	no-change		chr11.tRNA393-IleAAT	chr11	69037002	69039002	123.395	-0.626011	0.00595159	down		chr11.tRNA791-CysGCA	chr11	97797071	97799071	34.2117	-0.182646	0.666447	no-change
chr11.tRNA401-LeuTAG	chr11	69124240	69126240	93.3614	0.143153	0.550409	no-change		chr11.tRNA398-TrpCCA	chr11	69041825	69043825	10.3492	-0.632729	0.396609	no-change		chr11.tRNA832-SerGGA	chr11	100538157	100540157	8.31398	-1.96788	0.0462215	down
chr11.tRNA550-ThrCGT	chr11	79704649	79706649	129.422	-0.234509	0.239753	no-change		chr11.tRNA399-ThrAGT	chr11	69110464	69112464	100.316	-0.65508	0.00768498	down		chr11.tRNA945-ArgCCG	chr11	107012865	107014865	105.27	-0.496543	0.0352606	down
chr11.tRNA630-GlnTTG	chr11	86262167	86264167	10.5658	-0.407316	0.571202	no-change		chr11.tRNA401-LeuTAG	chr11	69124240	69126240	128.192	-0.0816043	0.713614	no-change		chr12.tRNA476-IleAAT	chr12	110845337	110847337	107.868	-0.279739	0.233778	no-change
chr11.tRNA791-CysGCA	chr11	97797071	97799071	37.805	0.369684	0.344929	no-change		chr11.tRNA550-ThrCGT	chr11	79704649	79706649	160.663	-0.624023	0.00190528	down		chr12.tRNA796-LysCTT	chr12	70967192	70969192	109.703	-0.502793	0.0263921	down
chr11.tRNA832-SerGGA	chr11	100538157	100540157	9.61839	-0.76096	0.301146	no-change		chr11.tRNA630-GlnTTG	chr11	86262167	86264167	12.2033	-0.249302	0.727465	no-change		chr13.tRNA100-IleAAT	chr13	23397059	23399059	5.53766	-1.49536	0.203004	no-change
chr11.tRNA945-ArgCCG	chr11	107012865	107014865	105.465	0.304141	0.175448	no-change		chr11.tRNA791-CysGCA	chr11	97797071	97799071	58.2272	-0.814605	0.0105236	down		chr13.tRNA1000-PheGAA	chr13	21880957	21882957	75.2865	-0.0766609	0.770226	no-change
chr12.tRNA476-IleAAT	chr12	110845337	110847337	138.119	-0.216958	0.288111	no-change		chr11.tRNA832-SerGGA	chr11	100538157	100540157	10.5815	-1.46651	0.0555851	no-change		chr13.tRNA1001-IleAAT	chr13	21880106	21882106	3.97574	-1.28064	0.393465	no-change
chr12.tRNA796-LysCTT	chr12	70967192	70969192	124.161	-0.062154	0.763401	no-change		chr11.tRNA945-ArgCCG	chr11	107012865	107014865	130.652	-0.31503	0.146421	no-change		chr13.tRNA1002-IleAAT	chr13	21853393	21855393	47.4715	-0.419761	0.229508	no-change
chr13.tRNA100-IleAAT	chr13	23397059	23399059	6.32108	-0.247906	0.764967	no-change		chr12.tRNA476-IleAAT	chr12	110845337	110847337	169.838	-0.587281	0.00429035	down		chr13.tRNA1004-SerGCT	chr13	21490926	21492926	5.50954	-1.52235	0.193039	no-change
chr13.tRNA1000-PheGAA	chr13	21880957	21882957	100.876	-0.111002	0.631913	no-change		chr12.tRNA796-LysCTT	chr12	70967192	70969192	179.875	-0.44654	0.0183396	down		chr13.tRNA1006-MetCAT	chr13	21324789	21326789	50.5169	-0.328438	0.334755	no-change
chr13.tRNA1001-IleAAT	chr13	21880106	21882106	8.73857	0.509974	0.505335	no-change		chr13.tRNA100-IleAAT	chr13	23397059	23399059	8.43969	-0.983204	0.23619	no-change		chr13.tRNA1007-GlnTTG	chr13	21266540	21268540	42.6704	0.217668	0.584635	no-change
chr13.tRNA1002-IleAAT	chr13	21853393	21855393	61.2525	-0.212406	0.474373	no-change		chr13.tRNA1000-PheGAA	chr13	21880957	21882957	128.998	-0.331626	0.12647	no-change		chr13.tRNA1008-ThrAGT	chr13	21247267	21249267	25.7956	-0.86085	0.0931094	no-change
chr13.tRNA1003-LeuTAA	chr13	21846104	21848104	5.3494	-0.252287	0.850344	no-change		chr13.tRNA1001-IleAAT	chr13	21880106	21882106	10.7845	0.291926	0.683138	no-change		chr13.tRNA1009-ArgCCG	chr13	21213530	21215530	23.6248	-0.250016	0.626111	no-change
chr13.tRNA1006-MetCAT	chr13	21324789	21326789	64.6021	0.149263	0.59824	no-change		chr13.tRNA1002-IleAAT	chr13	21853393	21855393	83.4049	-0.519451	0.0557551	no-change		chr13.tRNA1010-LeuCAA	chr13	21170942	21172942	13.0191	-0.420046	0.555543	no-change
chr13.tRNA1007-GlnTTG	chr13	21266540	21268540	81.0947	0.0455044	0.858005	no-change		chr13.tRNA1003-LeuTAA	chr13	21846104	21848104	10.1456	-0.285484	0.702039	no-change		chr13.tRNA1011-MetCAT	chr13	21167759	21169759	16.8503	-0.454947	0.465141	no-change
chr13.tRNA1008-ThrAGT	chr13	21247267	21249267	42.3496	0.0839504	0.816329	no-change		chr13.tRNA1004-SerGCT	chr13	21490926	21492926	2.9848	-2.19437	0.161789	no-change		chr13.tRNA1012-LysTTT	chr13	21166147	21168147	16.9066	-0.0978845	0.871899	no-change
chr13.tRNA1009-ArgCCG	chr13	21213530	21215530	35.3627	-0.610388	0.130179	no-change		chr13.tRNA1006-MetCAT	chr13	21324789	21326789	86.1036	-0.305306	0.242988	no-change		chr13.tRNA1013-GluCTC	chr13	21158856	21160856	95.8316	-0.551294	0.0198786	down
chr13.tRNA1010-LeuCAA	chr13	21170942	21172942	19.2872	0.430947	0.439579	no-change		chr13.tRNA1007-GlnTTG	chr13	21266540	21268540	94.9557	-0.570583	0.0281088	down		chr13.tRNA102-AlaAGC	chr13	23431411	23433411	6.21258	-0.201196	0.84761	no-change
chr13.tRNA1011-MetCAT	chr13	21167759	21169759	25.1228	-0.042736	0.933491	no-change		chr13.tRNA1008-ThrAGT	chr13	21247267	21249267	72.5191	-0.250273	0.386999	no-change		chr13.tRNA104-ThrAGT	chr13	23450621	23452621	17.1491	-0.311591	0.60406	no-change
chr13.tRNA1012-LysTTT	chr13	21166147	21168147	30.2896	0.131042	0.777512	no-change		chr13.tRNA1009-ArgCCG	chr13	21213530	21215530	51.487	-0.581851	0.0832639	no-change		chr13.tRNA105-GluTTC	chr13	23463534	23465534	63.9134	-0.935411	0.00140498	down
chr13.tRNA1013-GluCTC	chr13	21158856	21160856	86.1653	0.11538	0.639114	no-change		chr13.tRNA101-TyrGTA	chr13	23426504	23428504	5.52459	0.07747	0.93835	no-change		chr13.tRNA106-TyrGTA	chr13	23467075	23469075	36.4862	-0.397682	0.334329	no-change
chr13.tRNA102-AlaAGC	chr13	23431411	23433411	7.75778	0.945657	0.232518	no-change		chr13.tRNA1010-LeuCAA	chr13	21170942	21172942	45.0073	-0.438891	0.225267	no-change		chr13.tRNA107-TrpCCA	chr13	23498105	23500105	45.8833	0.158596	0.67476	no-change
chr13.tRNA104-ThrAGT	chr13	23450621	23452621	28.8586	0.0837055	0.85295	no-change		chr13.tRNA1011-MetCAT	chr13	21167759	21169759	23.8594	-0.459543	0.344634	no-change		chr13.tRNA108-MetCAT	chr13	23500079	23502079	14.0495	-0.364502	0.596732	no-change
chr13.tRNA105-GluTTC	chr13	23463534	23465534	67.6879	-0.214348	0.445621	no-change		chr13.tRNA1012-LysTTT	chr13	21166147	21168147	36.6856	-0.544554	0.192928	no-change		chr13.tRNA109-TrpCCA	chr13	23506518	23508518	132.272	-0.0645156	0.76574	no-change
chr13.tRNA1053-LysCTT	chr13	4222220	4224220	4.99738	-1.40126	0.447206	no-change		chr13.tRNA1013-GluCTC	chr13	21158856	21160856	105.965	-0.447965	0.058794	no-change		chr13.tRNA110-GlyGCC	chr13	23517202	23519202	32.0404	-0.202603	0.650244	no-change
chr13.tRNA106-TyrGTA	chr13	23467075	23469075	50.0702	0.31251	0.34151	no-change		chr13.tRNA102-AlaAGC	chr13	23431411	23433411	8.83503	-0.551646	0.518781	no-change		chr13.tRNA115-SerGCT	chr13	23521869	23523869	24.5087	0.424753	0.409145	no-change
chr13.tRNA107-TrpCCA	chr13	23498105	23500105	68.0976	-0.224367	0.419465	no-change		chr13.tRNA104-ThrAGT	chr13	23450621	23452621	33.4954	-0.937083	0.0273869	down		chr13.tRNA60-PheGAA	chr13	21161404	21163404	31.6761	-0.245629	0.586054	no-change
chr13.tRNA108-MetCAT	chr13	23500079	23502079	18.3161	-0.551071	0.333055	no-change		chr13.tRNA105-GluTTC	chr13	23463534	23465534	100.473	-0.534494	0.0286346	down		chr13.tRNA62-LeuAAG	chr13	21170035	21172035	54.4325	-0.127219	0.689842	no-change
chr13.tRNA109-TrpCCA	chr13	23506518	23508518	177.954	0.192964	0.272991	no-change		chr13.tRNA1053-LysCTT	chr13	4222220	4224220	4.84327	-1.92132	0.106159	no-change		chr13.tRNA64-GlnCTG	chr13	21172350	21174350	80.8262	-0.116825	0.637998	no-change
chr13.tRNA110-GlyGCC	chr13	23517202	23519202	46.5796	0.0501089	0.884914	no-change		chr13.tRNA106-TyrGTA	chr13	23467075	23469075	53.143	-0.38568	0.243394	no-change		chr13.tRNA65-LeuCAA	chr13	21200203	21202203	115.209	-0.379735	0.106224	no-change
chr13.tRNA115-SerGCT	chr13	23521869	23523869	37.4786	-0.318368	0.412902	no-change		chr13.tRNA107-TrpCCA	chr13	23498105	23500105	71.9454	-0.390587	0.17129	no-change		chr13.tRNA66-AlaAGC	chr13	21222585	21224585	74.8448	-0.233148	0.370915	no-change
chr13.tRNA60-PheGAA	chr13	21161404	21163404	38.0071	-0.531508	0.179957	no-change		chr13.tRNA108-MetCAT	chr13	23500079	23502079	25.2004	-0.254663	0.605432	no-change		chr13.tRNA67-AlaAGC	chr13	21234044	21236044	77.1022	-0.0679737	0.791737	no-change
chr13.tRNA62-LeuAAG	chr13	21170035	21172035	68.8212	-0.00177879	0.994823	no-change		chr13.tRNA109-TrpCCA	chr13	23506518	23508518	239.528	-0.406726	0.0137355	down		chr13.tRNA68-AlaTGC	chr13	21240944	21242944	38.1482	-0.00688199	0.98686	no-change
chr13.tRNA64-GlnCTG	chr13	21172350	21174350	108.834	0.0925565	0.669471	no-change		chr13.tRNA110-GlyGCC	chr13	23517202	23519202	54.799	-0.567407	0.0920447	no-change		chr13.tRNA69-AlaAGC	chr13	21242569	21244569	22.6867	-0.512036	0.330245	no-change
chr13.tRNA65-LeuCAA	chr13	21200203	21202203	146.622	-0.136517	0.472475	no-change		chr13.tRNA115-SerGCT	chr13	23521869	23523869	37.8151	-0.086491	0.823916	no-change		chr13.tRNA70-AlaCGC	chr13	21254219	21256219	27.033	-0.236508	0.621127	no-change
chr13.tRNA66-AlaAGC	chr13	21222585	21224585	106.752	-0.180623	0.407142	no-change		chr13.tRNA60-PheGAA	chr13	21161404	21163404	41.3282	-0.379771	0.315244	no-change		chr13.tRNA71-AlaAGC	chr13	21259767	21261767	69.0269	-0.106791	0.700458	no-change
chr13.tRNA67-AlaAGC	chr13	21234044	21236044	130.54	-0.077663	0.702136	no-change		chr13.tRNA61-MetCAT	chr13	21167603	21169603	3.67818	-1.39759	0.277465	no-change		chr13.tRNA72-ThrCGT	chr13	21264579	21266579	30.4785	-0.0261844	0.953507	no-change
chr13.tRNA68-AlaTGC	chr13	21240944	21242944	56.0382	0.00925389	0.975707	no-change		chr13.tRNA62-LeuAAG	chr13	21170035	21172035	75.5598	-0.277576	0.321346	no-change		chr13.tRNA73-ThrTGT	chr13	21275955	21277955	64.3799	-0.355121	0.211345	no-change
chr13.tRNA69-AlaAGC	chr13	21242569	21244569	22.0866	-0.0987534	0.85313	no-change		chr13.tRNA64-GlnCTG	chr13	21172350	21174350	139.861	-0.210939	0.311367	no-change		chr13.tRNA74-ArgTCG	chr13	21279695	21281695	33.1178	0.0303148	0.943941	no-change
chr13.tRNA70-AlaCGC	chr13	21254219	21256219	43.4225	0.0115532	0.97411	no-change		chr13.tRNA65-LeuCAA	chr13	21200203	21202203	172.477	-0.54413	0.00668543	down		chr13.tRNA75-ThrCGT	chr13	21322812	21324812	13.128	-0.75241	0.321242	no-change
chr13.tRNA71-AlaAGC	chr13	21259767	21261767	103.748	-0.185139	0.41037	no-change		chr13.tRNA66-AlaAGC	chr13	21222585	21224585	136.138	-0.353509	0.107998	no-change		chr13.tRNA77-GlyGCC	chr13	21710579	21712579	34.4883	-0.352517	0.443379	no-change
chr13.tRNA72-ThrCGT	chr13	21264579	21266579	40.7361	0.207383	0.571427	no-change		chr13.tRNA67-AlaAGC	chr13	21234044	21236044	145.125	-0.482778	0.0200178	down		chr13.tRNA81-ThrAGT	chr13	21856020	21858020	24.1849	-0.673672	0.186432	no-change
chr13.tRNA73-ThrTGT	chr13	21275955	21277955	83.1707	-0.359875	0.14652	no-change		chr13.tRNA68-AlaTGC	chr13	21240944	21242944	88.4177	-0.28695	0.266934	no-change		chr13.tRNA82-MetCAT	chr13	21907110	21909110	50.7994	0.449398	0.185936	no-change
chr13.tRNA74-ArgTCG	chr13	21279695	21281695	57.0287	-0.204807	0.514628	no-change		chr13.tRNA69-AlaAGC	chr13	21242569	21244569	30.1158	-0.614107	0.159084	no-change		chr13.tRNA84-AspGTC	chr13	21911312	21913312	31.0352	0.0754382	0.867584	no-change
chr13.tRNA75-ThrCGT	chr13	21322812	21324812	25.6038	-0.345879	0.471244	no-change		chr13.tRNA70-AlaCGC	chr13	21254219	21256219	51.7036	-0.535506	0.10917	no-change		chr13.tRNA85-LeuCAA	chr13	21914837	21916837	56.062	0.134981	0.671034	no-change
chr13.tRNA77-GlyGCC	chr13	21710579	21712579	47.3673	-0.245778	0.465459	no-change		chr13.tRNA71-AlaAGC	chr13	21259767	21261767	109.48	-0.381511	0.114799	no-change		chr13.tRNA86-SerAGA	chr13	21919214	21921214	164.739	0.0231325	0.906135	no-change
chr13.tRNA81-ThrAGT	chr13	21856020	21858020	41.8013	-0.296494	0.411984	no-change		chr13.tRNA72-ThrCGT	chr13	21264579	21266579	54.1325	-0.154765	0.65045	no-change		chr13.tRNA88-SerAGA	chr13	21927856	21929856	43.4826	-0.27924	0.449836	no-change
chr13.tRNA82-MetCAT	chr13	21907110	21909110	76.0492	0.00692115	0.978705	no-change		chr13.tRNA73-ThrTGT	chr13	21275955	21277955	102.772	-0.542778	0.0264257	down		chr13.tRNA89-LysTTT	chr13	21971787	21973787	20.6135	-0.13264	0.80927	no-change
chr13.tRNA84-AspGTC	chr13	21911312	21913312	38.2101	-0.0637738	0.870177	no-change		chr13.tRNA74-ArgTCG	chr13	21279695	21281695	59.2645	-0.550292	0.0795117	no-change		chr13.tRNA90-MetCAT	chr13	21975031	21977031	63.1263	-0.377459	0.192877	no-change
chr13.tRNA85-LeuCAA	chr13	21914837	21916837	69.6961	0.547646	0.0460388	up		chr13.tRNA75-ThrCGT	chr13	21322812	21324812	41.61	-0.0912941	0.809259	no-change		chr13.tRNA91-ValCAC	chr13	22026547	22028547	38.5538	-0.453582	0.25538	no-change
chr13.tRNA86-SerAGA	chr13	21919214	21921214	213.498	0.127922	0.452618	no-change		chr13.tRNA77-GlyGCC	chr13	21710579	21712579	56.8104	0.121906	0.700982	no-change		chr13.tRNA92-IleAAT	chr13	22029222	22031222	8.41381	0.428177	0.628723	no-change
chr13.tRNA87-GlnCTG	chr13	21920199	21922199	5.97706	0.320309	0.699761	no-change		chr13.tRNA81-ThrAGT	chr13	21856020	21858020	38.071	-0.159029	0.681742	no-change		chr13.tRNA93-ValAAC	chr13	23285400	23287400	22.1793	-0.868124	0.109015	no-change
chr13.tRNA88-SerAGA	chr13	21927856	21929856	52.0703	0.0354504	0.916119	no-change		chr13.tRNA82-MetCAT	chr13	21907110	21909110	101.998	-0.327739	0.193118	no-change		chr13.tRNA95-ValAAC	chr13	23298780	23300780	34.729	-0.00424614	0.992133	no-change
chr13.tRNA89-LysTTT	chr13	21971787	21973787	30.0592	0.136786	0.753184	no-change		chr13.tRNA83-LysTTT	chr13	21907939	21909939	4.73321	-0.674838	0.535821	no-change		chr13.tRNA959-MetCAT	chr13	23528419	23530419	37.9883	0.322585	0.430736	no-change
chr13.tRNA90-MetCAT	chr13	21975031	21977031	85.6461	-0.0926656	0.713386	no-change		chr13.tRNA84-AspGTC	chr13	21911312	21913312	43.7326	-0.22883	0.527117	no-change		chr13.tRNA960-ArgTCG	chr13	23524528	23526528	41.6802	-0.150193	0.705496	no-change
chr13.tRNA91-ValCAC	chr13	22026547	22028547	38.6533	0.0714513	0.852625	no-change		chr13.tRNA85-LeuCAA	chr13	21914837	21916837	95.5739	-0.599844	0.0188728	down		chr13.tRNA961-ArgTCG	chr13	23502052	23504052	29.0933	0.194603	0.672597	no-change
chr13.tRNA92-IleAAT	chr13	22029222	22031222	15.101	0.764148	0.220481	no-change		chr13.tRNA86-SerAGA	chr13	21919214	21921214	274.699	-0.349703	0.0264686	down		chr13.tRNA964-LeuCAG	chr13	23451514	23453514	47.6067	-0.269022	0.471338	no-change
chr13.tRNA93-ValAAC	chr13	23285400	23287400	45.7001	-0.32331	0.351526	no-change		chr13.tRNA87-GlnCTG	chr13	21920199	21922199	9.42955	-0.859081	0.269656	no-change		chr13.tRNA965-ArgACG	chr13	23444864	23446864	79.9725	-0.347841	0.171667	no-change
chr13.tRNA95-ValAAC	chr13	23298780	23300780	56.8473	0.102891	0.733702	no-change		chr13.tRNA88-SerAGA	chr13	21927856	21929856	71.7846	-0.31066	0.296927	no-change		chr13.tRNA967-AlaCGC	chr13	23436768	23438768	34.1305	-0.880395	0.0433925	down
chr13.tRNA959-MetCAT	chr13	23528419	23530419	55.0526	-0.155944	0.623599	no-change		chr13.tRNA89-LysTTT	chr13	21971787	21973787	48.2335	-0.576636	0.0957717	no-change		chr13.tRNA969-ProAGG	chr13	23435065	23437065	20.5928	-0.0646985	0.906281	no-change
chr13.tRNA960-ArgTCG	chr13	23524528	23526528	45.4302	-0.094515	0.795584	no-change		chr13.tRNA90-MetCAT	chr13	21975031	21977031	117.56	-0.453455	0.0463137	down		chr13.tRNA97-ValCAC	chr13	23300121	23302121	13.3707	0.0219945	0.974987	no-change
chr13.tRNA961-ArgTCG	chr13	23502052	23504052	55.3291	0.13035	0.672877	no-change		chr13.tRNA91-ValCAC	chr13	22026547	22028547	49.289	-0.561585	0.101392	no-change		chr13.tRNA970-TyrGTA	chr13	23431077	23433077	23.0722	0.124495	0.812346	no-change
chr13.tRNA964-LeuCAG	chr13	23451514	23453514	62.0617	0.128729	0.655968	no-change		chr13.tRNA92-IleAAT	chr13	22029222	22031222	13.9063	-0.487072	0.469753	no-change		chr13.tRNA971-TyrGTA	chr13	23426826	23428826	13.4835	-0.983972	0.156462	no-change
chr13.tRNA965-ArgACG	chr13	23444864	23446864	92.7016	0.246838	0.293681	no-change		chr13.tRNA93-ValAAC	chr13	23285400	23287400	59.1731	-0.346254	0.275836	no-change		chr13.tRNA972-TyrGTA	chr13	23425180	23427180	26.8433	0.132949	0.783434	no-change
chr13.tRNA966-ValCAC	chr13	23444214	23446214	3.95142	-1.49715	0.139443	no-change		chr13.tRNA95-ValAAC	chr13	23298780	23300780	66.5175	-0.239247	0.435598	no-change		chr13.tRNA973-TyrGTA	chr13	23423734	23425734	116.977	-0.395232	0.0926065	no-change
chr13.tRNA967-AlaCGC	chr13	23436768	23438768	35.4994	-0.387176	0.332021	no-change		chr13.tRNA959-MetCAT	chr13	23528419	23530419	73.7143	-0.132616	0.654137	no-change		chr13.tRNA974-ValAAC	chr13	23411320	23413320	23.2131	-0.313807	0.549993	no-change
chr13.tRNA969-ProAGG	chr13	23435065	23437065	30.387	-0.239593	0.584876	no-change		chr13.tRNA960-ArgTCG	chr13	23524528	23526528	61.9544	-0.0872215	0.778379	no-change		chr13.tRNA976-ValCAC	chr13	23410149	23412149	6.73322	-0.618137	0.545977	no-change
chr13.tRNA97-ValCAC	chr13	23300121	23302121	21.5169	0.489578	0.351017	no-change		chr13.tRNA961-ArgTCG	chr13	23502052	23504052	57.4133	-0.471942	0.145812	no-change		chr13.tRNA977-ValAAC	chr13	23399145	23401145	37.9413	-0.0569327	0.894421	no-change
chr13.tRNA970-TyrGTA	chr13	23431077	23433077	39.8523	-0.194529	0.610515	no-change		chr13.tRNA964-LeuCAG	chr13	23451514	23453514	66.3234	-0.583292	0.0495694	down		chr13.tRNA98-ValCAC	chr13	23307628	23309628	24.5366	-0.362684	0.474461	no-change
chr13.tRNA971-TyrGTA	chr13	23426826	23428826	25.0124	-0.0375042	0.938821	no-change		chr13.tRNA965-ArgACG	chr13	23444864	23446864	126.079	-0.240199	0.271872	no-change		chr13.tRNA980-IleAAT	chr13	23307125	23309125	31.9579	-0.162879	0.712321	no-change
chr13.tRNA972-TyrGTA	chr13	23425180	23427180	39.0913	0.119358	0.752103	no-change		chr13.tRNA966-ValCAC	chr13	23444214	23446214	4.89373	0.0555313	0.959224	no-change		chr13.tRNA981-IleTAT	chr13	23268516	23270516	87.272	0.0111426	0.964232	no-change
chr13.tRNA973-TyrGTA	chr13	23423734	23425734	114.094	0.142168	0.509065	no-change		chr13.tRNA967-AlaCGC	chr13	23436768	23438768	46.7612	-0.349959	0.316897	no-change		chr13.tRNA982-SerGCT	chr13	22048767	22050767	135.172	-0.237665	0.279577	no-change
chr13.tRNA974-ValAAC	chr13	23411320	23413320	37.4316	0.239383	0.538197	no-change		chr13.tRNA969-ProAGG	chr13	23435065	23437065	40.3982	0.0147212	0.968713	no-change		chr13.tRNA983-ThrAGT	chr13	22028173	22030173	60.6394	-0.252339	0.402917	no-change
chr13.tRNA976-ValCAC	chr13	23410149	23412149	5.27006	-0.0499188	0.953602	no-change		chr13.tRNA97-ValCAC	chr13	23300121	23302121	26.2416	0.113867	0.80499	no-change		chr13.tRNA984-SerCGA	chr13	22020500	22022500	66.0171	-0.26807	0.349098	no-change
chr13.tRNA977-ValAAC	chr13	23399145	23401145	49.1688	-0.283406	0.3905	no-change		chr13.tRNA970-TyrGTA	chr13	23431077	23433077	63.2997	-0.0706344	0.822883	no-change		chr13.tRNA985-ArgACG	chr13	22019216	22021216	15.2169	0.170234	0.793526	no-change
chr13.tRNA98-ValCAC	chr13	23307628	23309628	27.6022	-0.261781	0.569359	no-change		chr13.tRNA971-TyrGTA	chr13	23426826	23428826	27.1669	-0.296611	0.531808	no-change		chr13.tRNA986-ValAAC	chr13	22013863	22015863	55.6353	-0.305735	0.328296	no-change
chr13.tRNA980-IleAAT	chr13	23307125	23309125	52.1061	0.00766329	0.980768	no-change		chr13.tRNA972-TyrGTA	chr13	23425180	23427180	64.4128	-0.446435	0.137638	no-change		chr13.tRNA987-GlnCTG	chr13	21994652	21996652	45.1838	0.0926684	0.871675	no-change
chr13.tRNA981-IleTAT	chr13	23268516	23270516	130.758	0.272994	0.16866	no-change		chr13.tRNA973-TyrGTA	chr13	23423734	23425734	193.462	-0.435247	0.0192956	down		chr13.tRNA988-SerGCT	chr13	21992271	21994271	39.1596	0.245347	0.535001	no-change
chr13.tRNA982-SerGCT	chr13	22048767	22050767	169.64	-0.122175	0.499311	no-change		chr13.tRNA974-ValAAC	chr13	23411320	23413320	52.1178	-0.626676	0.0630849	no-change		chr13.tRNA99-MetCAT	chr13	23317465	23319465	34.1441	-0.225922	0.598211	no-change
chr13.tRNA983-ThrAGT	chr13	22028173	22030173	81.3052	0.144459	0.561621	no-change		chr13.tRNA976-ValCAC	chr13	23410149	23412149	8.24873	0.0263196	0.975395	no-change		chr13.tRNA990-SerAGA	chr13	21938995	21940995	119.304	-0.107272	0.6401	no-change
chr13.tRNA984-SerCGA	chr13	22020500	22022500	94.0299	-0.0178142	0.938601	no-change		chr13.tRNA977-ValAAC	chr13	23399145	23401145	79.4381	0.0170269	0.951842	no-change		chr13.tRNA992-SerAGA	chr13	21935175	21937175	155.331	-0.0733158	0.720372	no-change
chr13.tRNA985-ArgACG	chr13	22019216	22021216	17.8762	-0.0840339	0.883435	no-change		chr13.tRNA98-ValCAC	chr13	23307628	23309628	37.7572	0.174332	0.681036	no-change		chr13.tRNA993-AspGTC	chr13	21933568	21935568	43.9674	-0.0690655	0.859748	no-change
chr13.tRNA986-ValAAC	chr13	22013863	22015863	71.3513	0.01558	0.95475	no-change		chr13.tRNA980-IleAAT	chr13	23307125	23309125	70.3968	-0.666777	0.0276836	down		chr13.tRNA994-GlnCTG	chr13	21932032	21934032	10.6883	-0.16403	0.830673	no-change
chr13.tRNA987-GlnCTG	chr13	21994652	21996652	61.4744	-0.0113022	0.968915	no-change		chr13.tRNA981-IleTAT	chr13	23268516	23270516	192.638	-0.14397	0.437723	no-change		chr13.tRNA995-MetCAT	chr13	21929240	21931240	20.3619	0.494351	0.375852	no-change
chr13.tRNA988-SerGCT	chr13	21992271	21994271	61.9012	-0.242126	0.40175	no-change		chr13.tRNA982-SerGCT	chr13	22048767	22050767	247.642	-0.502101	0.00238189	down		chr13.tRNA996-SerTGA	chr13	21923016	21925016	46.9949	0.794074	0.02739	up
chr13.tRNA99-MetCAT	chr13	23317465	23319465	62.9137	-0.739779	0.0139461	down		chr13.tRNA983-ThrAGT	chr13	22028173	22030173	97.0927	-0.307364	0.213318	no-change		chr13.tRNA997-ArgTCT	chr13	21915247	21917247	33.3018	0.0365469	0.933526	no-change
chr13.tRNA990-SerAGA	chr13	21938995	21940995	145.968	0.155951	0.430741	no-change		chr13.tRNA984-SerCGA	chr13	22020500	22022500	124.488	-0.464869	0.0362505	down		chr13.tRNA999-IleTAT	chr13	21895031	21897031	93.2779	-0.229729	0.344398	no-change
chr13.tRNA992-SerAGA	chr13	21935175	21937175	188.81	0.25096	0.149608	no-change		chr13.tRNA985-ArgACG	chr13	22019216	22021216	21.8773	-0.33331	0.520309	no-change		chr14.tRNA189-LeuAAG	chr14	51063882	51065882	59.5035	-0.467157	0.136054	no-change
chr13.tRNA993-AspGTC	chr13	21933568	21935568	58.8451	-0.0872326	0.768278	no-change		chr13.tRNA986-ValAAC	chr13	22013863	22015863	91.6242	-0.129549	0.611168	no-change		chr14.tRNA191-ThrTGT	chr14	51088649	51090649	220.448	0.0343091	0.831248	no-change
chr13.tRNA994-GlnCTG	chr13	21932032	21934032	18.5685	0.406722	0.488808	no-change		chr13.tRNA987-GlnCTG	chr13	21994652	21996652	84.7334	-0.340294	0.195073	no-change		chr14.tRNA192-TyrGTA	chr14	51089488	51091488	10.6225	0.254746	0.748233	no-change
chr13.tRNA995-MetCAT	chr13	21929240	21931240	28.2724	-0.427547	0.346907	no-change		chr13.tRNA988-SerGCT	chr13	21992271	21994271	90.5044	-0.743676	0.00441343	down		chr14.tRNA210-ArgACG	chr14	54517695	54519695	76.636	-0.331613	0.203837	no-change
chr13.tRNA996-SerTGA	chr13	21923016	21925016	69.3681	0.318633	0.239412	no-change		chr13.tRNA99-MetCAT	chr13	23317465	23319465	74.7192	-0.578486	0.0404301	down		chr14.tRNA352-GluTTC	chr14	76152773	76154773	124.079	-0.377755	0.0890504	no-change
chr13.tRNA997-ArgTCT	chr13	21915247	21917247	39.1337	0.0486416	0.897547	no-change		chr13.tRNA990-SerAGA	chr13	21938995	21940995	183.635	-0.276302	0.13479	no-change		chr14.tRNA364-GluTTC	chr14	79481667	79483667	113.224	-0.0783456	0.727534	no-change
chr13.tRNA999-IleTAT	chr13	21895031	21897031	121.467	0.335887	0.10067	no-change		chr13.tRNA992-SerAGA	chr13	21935175	21937175	242.178	-0.346026	0.045416	down		chr14.tRNA462-PheGAA	chr14	118087597	118089597	82.6149	-0.595212	0.0198307	down
chr14.tRNA189-LeuAAG	chr14	51063882	51065882	79.0186	-0.332625	0.202202	no-change		chr13.tRNA993-AspGTC	chr13	21933568	21935568	59.4211	-0.682395	0.0333871	down		chr14.tRNA709-LeuTAG	chr14	51080911	51082911	35.9547	0.245222	0.56862	no-change
chr14.tRNA191-ThrTGT	chr14	51088649	51090649	284.019	0.00564498	0.974093	no-change		chr13.tRNA994-GlnCTG	chr13	21932032	21934032	19.3019	-0.675059	0.214431	no-change		chr14.tRNA711-ProAGG	chr14	51062885	51064885	12.8839	-0.313938	0.657763	no-change
chr14.tRNA192-TyrGTA	chr14	51089488	51091488	7.89617	-0.08895	0.910961	no-change		chr13.tRNA995-MetCAT	chr13	21929240	21931240	50.0278	-0.416728	0.220711	no-change		chr15.tRNA355-MetCAT	chr15	88641531	88643531	6.37977	-2.98702	0.0165263	down
chr14.tRNA193-ProTGG	chr14	51090646	51092646	4.53876	0.115734	0.899714	no-change		chr13.tRNA996-SerTGA	chr13	21923016	21925016	97.5994	-0.483186	0.0538118	no-change		chr15.tRNA913-MetCAT	chr15	57974055	57976055	87.813	-0.373725	0.137021	no-change
chr14.tRNA210-ArgACG	chr14	54517695	54519695	106.206	0.183059	0.40248	no-change		chr13.tRNA997-ArgTCT	chr13	21915247	21917247	56.8342	-0.295355	0.352025	no-change		chr16.tRNA50-ThrCGT	chr16	13437322	13439322	134.645	-0.38326	0.294271	no-change
chr14.tRNA352-GluTTC	chr14	76152773	76154773	141.767	-0.247429	0.210248	no-change		chr13.tRNA999-IleTAT	chr13	21895031	21897031	143.997	-0.393717	0.06129	no-change		chr16.tRNA76-LysCTT	chr16	16854263	16856263	19.8841	-0.463236	0.408694	no-change
chr14.tRNA364-GluTTC	chr14	79481667	79483667	167.905	0.253235	0.173849	no-change		chr14.tRNA189-LeuAAG	chr14	51063882	51065882	104.357	-0.427189	0.0754688	no-change		chr17.tRNA112-GlyCCC	chr17	25875087	25877087	113.505	-0.706642	0.0420348	down
chr14.tRNA462-PheGAA	chr14	118087597	118089597	88.8413	0.0606316	0.797903	no-change		chr14.tRNA191-ThrTGT	chr14	51088649	51090649	342.818	-0.324824	0.0252251	down		chr17.tRNA457-CysGCA	chr17	71599270	71601270	40.4261	-0.324862	0.411748	no-change
chr14.tRNA634-ThrAGT	chr14	58816226	58818226	4.61702	-1.47023	0.328465	no-change		chr14.tRNA192-TyrGTA	chr14	51089488	51091488	18.2758	-1.07272	0.0603263	no-change		chr17.tRNA515-IleTAT	chr17	83861943	83863943	175.264	-0.177949	0.375881	no-change
chr14.tRNA709-LeuTAG	chr14	51080911	51082911	57.1002	-0.00498214	0.986826	no-change		chr14.tRNA193-ProTGG	chr14	51090646	51092646	5.70436	-0.298457	0.760854	no-change		chr17.tRNA719-GluCTC	chr17	56090072	56092072	11.0415	-1.49988	0.0632915	no-change
chr14.tRNA711-ProAGG	chr14	51062885	51064885	12.6748	0.594991	0.380658	no-change		chr14.tRNA210-ArgACG	chr14	54517695	54519695	110.617	-0.347329	0.163037	no-change		chr17.tRNA82-ProCGG	chr17	23540914	23542914	114.944	-0.111182	0.618166	no-change
chr15.tRNA355-MetCAT	chr15	88641531	88643531	8.47254	-1.16705	0.138056	no-change		chr14.tRNA352-GluTTC	chr14	76152773	76154773	190.258	-0.620087	0.000790875	down		chr17.tRNA993-ArgCCG	chr17	23548335	23550335	68.2282	-0.24662	0.386505	no-change
chr15.tRNA913-MetCAT	chr15	57974055	57976055	119.829	-0.161202	0.440693	no-change		chr14.tRNA364-GluTTC	chr14	79481667	79483667	190.285	-0.227442	0.20961	no-change		chr17.tRNA994-ArgCCT	chr17	23546840	23548840	50.3848	-0.351238	0.306228	no-change
chr16.tRNA50-ThrCGT	chr16	13437322	13439322	157.244	-0.0524591	0.775099	no-change		chr14.tRNA462-PheGAA	chr14	118087597	118089597	120.894	-0.436199	0.0516799	no-change		chr17.tRNA995-ProTGG	chr17	23544547	23546547	90.8772	-0.166876	0.494695	no-change
chr16.tRNA76-LysCTT	chr16	16854263	16856263	22.4478	-0.100607	0.844494	no-change		chr14.tRNA709-LeuTAG	chr14	51080911	51082911	93.7535	-0.388885	0.141298	no-change		chr17.tRNA997-ProTGG	chr17	23536837	23538837	28.1908	-0.247124	0.607581	no-change
chr17.tRNA112-GlyCCC	chr17	25875087	25877087	142.52	-0.170127	0.393634	no-change		chr14.tRNA711-ProAGG	chr14	51062885	51064885	14.4697	-0.473048	0.465177	no-change		chr18.tRNA633-ThrCGT	chr18	46284500	46286500	4.28766	-2.32737	0.105594	no-change
chr17.tRNA457-CysGCA	chr17	71599270	71601270	41.7003	0.232783	0.52189	no-change		chr15.tRNA355-MetCAT	chr15	88641531	88643531	8.05483	-2.09127	0.0242556	down		chr19.tRNA106-PheGAA	chr19	12002235	12004235	56.3236	0.206209	0.50621	no-change
chr17.tRNA515-IleTAT	chr17	83861943	83863943	213.928	-0.0214396	0.900879	no-change		chr15.tRNA913-MetCAT	chr15	57974055	57976055	158.913	-0.538941	0.00981645	down		chr19.tRNA107-LysTTT	chr19	12006038	12008038	92.5963	-0.716765	0.0039412	down
chr17.tRNA719-GluCTC	chr17	56090072	56092072	10.4619	-0.76707	0.286483	no-change		chr16.tRNA50-ThrCGT	chr16	13437322	13439322	230.929	-0.366797	0.0306782	down		chr19.tRNA109-ValTAC	chr19	12011930	12013930	88.548	-0.38053	0.126601	no-change
chr17.tRNA82-ProCGG	chr17	23540914	23542914	169.283	0.162714	0.36282	no-change		chr16.tRNA76-LysCTT	chr16	16854263	16856263	19.7803	-0.383402	0.474505	no-change		chr19.tRNA639-ArgTCT	chr19	12009673	12011673	59.3556	-0.147933	0.625476	no-change
chr17.tRNA993-ArgCCG	chr17	23548335	23550335	97.5309	-0.0339244	0.881069	no-change		chr17.tRNA112-GlyCCC	chr17	25875087	25877087	193.77	-0.720816	9.18768e-05	down		chr19.tRNA641-LysTTT	chr19	12007768	12009768	18.8372	-0.408459	0.479883	no-change
chr17.tRNA994-ArgCCT	chr17	23546840	23548840	68.9697	-0.119446	0.659878	no-change		chr17.tRNA457-CysGCA	chr17	71599270	71601270	65.3722	-0.435427	0.160001	no-change		chr19.tRNA713-SerGCT	chr19	5036385	5038385	48.6449	-0.0301846	0.930456	no-change
chr17.tRNA995-ProTGG	chr17	23544547	23546547	112.074	0.326465	0.141119	no-change		chr17.tRNA515-IleTAT	chr17	83861943	83863943	295.388	-0.522443	0.00121515	down		chr19.tRNA8-AlaAGC	chr19	3576262	3578262	103.165	-0.473218	0.0404115	down
chr17.tRNA997-ProTGG	chr17	23536837	23538837	38.064	0.117644	0.760574	no-change		chr17.tRNA719-GluCTC	chr17	56090072	56092072	14.7568	-1.08179	0.096424	no-change		chr2.tRNA1431-HisGTG	chr2	122375434	122377434	151.589	-0.465284	0.0331207	down
chr18.tRNA633-ThrCGT	chr18	46284500	46286500	5.27006	-0.0499188	0.953602	no-change		chr17.tRNA82-ProCGG	chr17	23540914	23542914	201.515	-0.263355	0.136679	no-change		chr2.tRNA1432-HisGTG	chr2	122373565	122375565	9.10913	-0.732881	0.414049	no-change
chr19.tRNA106-PheGAA	chr19	12002235	12004235	92.1218	-0.255019	0.281229	no-change		chr17.tRNA993-ArgCCG	chr17	23548335	23550335	108.128	-0.382648	0.110662	no-change		chr2.tRNA1506-IleGAT	chr2	119054226	119056226	7.54901	-1.09183	0.251959	no-change
chr19.tRNA107-LysTTT	chr19	12006038	12008038	100.102	-0.186877	0.407635	no-change		chr17.tRNA994-ArgCCT	chr17	23546840	23548840	84.0764	-0.377224	0.169247	no-change		chr2.tRNA1509-SerGCT	chr2	119044831	119046831	62.0321	-0.49253	0.102925	no-change
chr19.tRNA109-ValTAC	chr19	12011930	12013930	127.758	0.0400867	0.842334	no-change		chr17.tRNA995-ProTGG	chr17	23544547	23546547	135.211	-0.304526	0.158781	no-change		chr2.tRNA1747-GlyGCC	chr2	57180464	57182464	80.4596	-0.442597	0.0794264	no-change
chr19.tRNA639-ArgTCT	chr19	12009673	12011673	82.7799	-0.309534	0.216103	no-change		chr17.tRNA997-ProTGG	chr17	23536837	23538837	54.352	-0.165368	0.61408	no-change		chr2.tRNA1947-AsnGTT	chr2	18585117	18587117	29.6459	-0.347633	0.460095	no-change
chr19.tRNA641-LysTTT	chr19	12007768	12009768	25.2555	-0.178779	0.723518	no-change		chr19.tRNA106-PheGAA	chr19	12002235	12004235	123.498	-0.52396	0.0184369	down		chr2.tRNA263-AlaCGC	chr2	57182077	57184077	8.48708	-0.792612	0.366026	no-change
chr19.tRNA713-SerGCT	chr19	5036385	5038385	60.5319	-0.276089	0.351717	no-change		chr19.tRNA107-LysTTT	chr19	12006038	12008038	125.266	-0.452004	0.0446081	down		chr2.tRNA511-AspGTC	chr2	114103366	114105366	6.26521	-0.217236	0.837421	no-change
chr19.tRNA8-AlaAGC	chr19	3576262	3578262	146.675	-0.0523178	0.781851	no-change		chr19.tRNA109-ValTAC	chr19	12011930	12013930	151.093	-0.44278	0.0299881	down		chr2.tRNA587-HisGTG	chr2	122377967	122379967	145.676	-0.150661	0.49533	no-change
chr2.tRNA1431-HisGTG	chr2	122375434	122377434	204.44	0.0805102	0.635986	no-change		chr19.tRNA639-ArgTCT	chr19	12009673	12011673	122.299	-0.440583	0.0472333	down		chr3.tRNA1-LysCTT	chr3	3123739	3125739	5.22006	-0.220468	0.84953	no-change
chr2.tRNA1432-HisGTG	chr2	122373565	122375565	15.7691	0.0732789	0.907613	no-change		chr19.tRNA641-LysTTT	chr19	12007768	12009768	28.0394	-0.0931598	0.838758	no-change		chr3.tRNA1040-ArgACG	chr3	19626031	19628031	38.7773	-0.960191	0.0173291	down
chr2.tRNA1506-IleGAT	chr2	119054226	119056226	8.84968	-0.420885	0.578966	no-change		chr19.tRNA713-SerGCT	chr19	5036385	5038385	109.667	-0.359413	0.124575	no-change		chr3.tRNA27-TyrGTA	chr3	19628354	19630354	162.71	-0.300691	0.148798	no-change
chr2.tRNA1509-SerGCT	chr2	119044831	119046831	76.4232	0.166253	0.536059	no-change		chr19.tRNA8-AlaAGC	chr19	3576262	3578262	153.73	-0.424834	0.0337081	down		chr3.tRNA282-GlyCCC	chr3	96311253	96313253	33.8129	-1.05415	0.0155004	down
chr2.tRNA1747-GlyGCC	chr2	57180464	57182464	101.145	0.1649	0.474217	no-change		chr2.tRNA1431-HisGTG	chr2	122375434	122377434	254.99	-0.509924	0.0016539	down		chr3.tRNA283-AsnGTT	chr3	96322073	96324073	80.0387	0.24405	0.334817	no-change
chr2.tRNA1947-AsnGTT	chr2	18585117	18587117	38.177	-0.299004	0.438317	no-change		chr2.tRNA1432-HisGTG	chr2	122373565	122375565	15.4229	-0.0453128	0.94137	no-change		chr3.tRNA285-AsnGTT	chr3	96334970	96336970	33.6364	-0.423922	0.324579	no-change
chr2.tRNA263-AlaCGC	chr2	57182077	57184077	10.5922	-0.452385	0.530389	no-change		chr2.tRNA1506-IleGAT	chr2	119054226	119056226	7.49684	-1.36567	0.136756	no-change		chr3.tRNA289-AsnGTT	chr3	96402217	96404217	125.3	0.020477	0.927754	no-change
chr2.tRNA511-AspGTC	chr2	114103366	114105366	7.52008	-1.35406	0.109259	no-change		chr2.tRNA1509-SerGCT	chr2	119044831	119046831	100.744	-0.29754	0.221812	no-change		chr3.tRNA29-AlaAGC	chr3	19628994	19630994	5.47574	0.166698	0.882495	no-change
chr2.tRNA587-HisGTG	chr2	122377967	122379967	196.272	0.106261	0.542236	no-change		chr2.tRNA1747-GlyGCC	chr2	57180464	57182464	113.25	-0.731466	0.00161434	down		chr3.tRNA291-HisGTG	chr3	96410068	96412068	117.972	-0.0053094	0.981355	no-change
chr3.tRNA1-LysCTT	chr3	3123739	3125739	4.28022	-0.755546	0.427917	no-change		chr2.tRNA1947-AsnGTT	chr2	18585117	18587117	38.9383	-0.651669	0.0916616	no-change		chr3.tRNA292-LysCTT	chr3	96428234	96430234	47.2424	0.281777	0.424574	no-change
chr3.tRNA1040-ArgACG	chr3	19626031	19628031	55.2316	0.049902	0.871308	no-change		chr2.tRNA263-AlaCGC	chr2	57182077	57184077	15.2268	-0.252448	0.677547	no-change		chr3.tRNA293-HisGTG	chr3	96435971	96437971	66.6676	-0.38031	0.170406	no-change
chr3.tRNA27-TyrGTA	chr3	19628354	19630354	222.464	0.199717	0.234296	no-change		chr2.tRNA511-AspGTC	chr2	114103366	114105366	5.25643	-0.340865	0.741971	no-change		chr3.tRNA297-GlnCTG	chr3	96479390	96481390	49.2671	0.485494	0.155584	no-change
chr3.tRNA282-GlyCCC	chr3	96311253	96313253	32.7777	-0.1795	0.668702	no-change		chr2.tRNA587-HisGTG	chr2	122377967	122379967	226.065	-0.419499	0.0164709	down		chr3.tRNA303-GluCTC	chr3	97158084	97160084	215.568	-0.526117	0.00188557	down
chr3.tRNA283-AsnGTT	chr3	96322073	96324073	112.675	0.100629	0.636042	no-change		chr3.tRNA1-LysCTT	chr3	3123739	3125739	5.4362	-0.731712	0.47181	no-change		chr3.tRNA309-GlnCTG	chr3	97681458	97683458	58.4003	-0.253705	0.409976	no-change
chr3.tRNA285-AsnGTT	chr3	96334970	96336970	49.9728	0.16906	0.609729	no-change		chr3.tRNA1040-ArgACG	chr3	19626031	19628031	66.7261	-0.638206	0.0404927	down		chr3.tRNA48-ValAAC	chr3	30601269	30603269	238.508	-0.461188	0.00335682	down
chr3.tRNA289-AsnGTT	chr3	96402217	96404217	164.106	-0.143172	0.42875	no-change		chr3.tRNA27-TyrGTA	chr3	19628354	19630354	242.615	-0.378693	0.0203954	down		chr3.tRNA628-ArgTCT	chr3	122291032	122293032	76.6175	-0.374808	0.149735	no-change
chr3.tRNA29-AlaAGC	chr3	19628994	19630994	5.83015	0.468803	0.578413	no-change		chr3.tRNA282-GlyCCC	chr3	96311253	96313253	31.8557	-0.106446	0.802531	no-change		chr3.tRNA745-GluCTC	chr3	96499518	96501518	53.4209	-0.464279	0.152025	no-change
chr3.tRNA291-HisGTG	chr3	96410068	96412068	167.273	0.00813741	0.964917	no-change		chr3.tRNA283-AsnGTT	chr3	96322073	96324073	176.077	-0.351441	0.0646756	no-change		chr3.tRNA748-LysCTT	chr3	96497584	96499584	44.0727	-0.336996	0.367774	no-change
chr3.tRNA292-LysCTT	chr3	96428234	96430234	79.0886	-0.232974	0.354073	no-change		chr3.tRNA284-ValCAC	chr3	96332739	96334739	4.15842	-0.4395	0.707607	no-change		chr3.tRNA749-HisGTG	chr3	96462043	96464043	27.6083	-0.0490201	0.918916	no-change
chr3.tRNA293-HisGTG	chr3	96435971	96437971	96.285	-0.0507985	0.824918	no-change		chr3.tRNA285-AsnGTT	chr3	96334970	96336970	74.4969	-0.0542265	0.847506	no-change		chr3.tRNA752-GlyCCC	chr3	96422103	96424103	11.662	-0.27235	0.715217	no-change
chr3.tRNA297-GlnCTG	chr3	96479390	96481390	73.9339	0.0154731	0.953466	no-change		chr3.tRNA289-AsnGTT	chr3	96402217	96404217	210.882	-0.443349	0.0127263	down		chr3.tRNA753-GlnCTG	chr3	96397130	96399130	37.2344	0.475278	0.270639	no-change
chr3.tRNA303-GluCTC	chr3	97158084	97160084	209.682	-0.147201	0.387422	no-change		chr3.tRNA29-AlaAGC	chr3	19628994	19630994	6.5286	0.079478	0.931253	no-change		chr3.tRNA756-GlnCTG	chr3	96339227	96341227	21.6341	-0.192825	0.720987	no-change
chr3.tRNA309-GlnCTG	chr3	97681458	97683458	60.6521	-0.175124	0.554053	no-change		chr3.tRNA291-HisGTG	chr3	96410068	96412068	226.983	-0.240361	0.1537	no-change		chr3.tRNA757-AsnGTT	chr3	96332688	96334688	4.94194	-0.400183	0.738232	no-change
chr3.tRNA48-ValAAC	chr3	30601269	30603269	278.787	-0.0921008	0.571327	no-change		chr3.tRNA292-LysCTT	chr3	96428234	96430234	94.5836	-0.420807	0.0921936	no-change		chr3.tRNA792-MetCAT	chr3	90473931	90475931	88.143	-0.760827	0.0311609	down
chr3.tRNA628-ArgTCT	chr3	122291032	122293032	89.5432	-0.0718215	0.762719	no-change		chr3.tRNA293-HisGTG	chr3	96435971	96437971	132.489	-0.450719	0.0389339	down		chr3.tRNA878-GlyGCC	chr3	84227081	84229081	31.1838	0.0499831	0.914383	no-change
chr3.tRNA745-GluCTC	chr3	96499518	96501518	69.0041	0.0382725	0.88829	no-change		chr3.tRNA297-GlnCTG	chr3	96479390	96481390	97.6253	-0.621939	0.0152022	down		chr3.tRNA92-ProTGG	chr3	51358353	51360353	156.511	-0.161588	0.432499	no-change
chr3.tRNA748-LysCTT	chr3	96497584	96499584	56.7508	-0.0771807	0.79819	no-change		chr3.tRNA303-GluCTC	chr3	97158084	97160084	374.761	-0.609075	1.23006e-05	down		chr3.tRNA928-ValCAC	chr3	59472997	59474997	3.07895	-5.12714	0.014007	down
chr3.tRNA749-HisGTG	chr3	96462043	96464043	47.5935	-0.228874	0.49634	no-change		chr3.tRNA309-GlnCTG	chr3	97681458	97683458	76.1813	-0.118612	0.677653	no-change		chr3.tRNA93-ProAGG	chr3	51359406	51361406	67.5754	-0.459622	0.101674	no-change
chr3.tRNA752-GlyCCC	chr3	96422103	96424103	14.9996	-0.0987841	0.872684	no-change		chr3.tRNA48-ValAAC	chr3	30601269	30603269	381.79	-0.613452	6.72145e-06	down		chr4.tRNA1177-ValAAC	chr4	139428577	139430577	62.6054	-0.536741	0.0700718	no-change
chr3.tRNA753-GlnCTG	chr3	96397130	96399130	46.1789	-0.17977	0.597118	no-change		chr3.tRNA628-ArgTCT	chr3	122291032	122293032	105.807	-0.962629	0.000137579	down		chr4.tRNA1308-GlyGCC	chr4	133112566	133114566	45.7455	-0.889352	0.0144542	down
chr3.tRNA756-GlnCTG	chr3	96339227	96341227	29.6652	0.00596391	0.989201	no-change		chr3.tRNA745-GluCTC	chr3	96499518	96501518	89.4617	-0.67427	0.0119653	down		chr4.tRNA16-SerAGA	chr4	10874063	10876063	84.9897	-0.120521	0.627908	no-change
chr3.tRNA757-AsnGTT	chr3	96332688	96334688	5.01044	0.376626	0.665482	no-change		chr3.tRNA748-LysCTT	chr3	96497584	96499584	64.7811	-0.59025	0.0510871	no-change		chr4.tRNA1691-HisGTG	chr4	82617694	82619694	13.3351	-0.206769	0.764924	no-change
chr3.tRNA792-MetCAT	chr3	90473931	90475931	105.195	-0.287235	0.199598	no-change		chr3.tRNA749-HisGTG	chr3	96462043	96464043	62.6822	-0.532415	0.0896082	no-change		chr4.tRNA62-IleAAT	chr4	27904778	27906778	3.85526	-2.78049	0.0930782	no-change
chr3.tRNA878-GlyGCC	chr3	84227081	84229081	34.9852	0.285041	0.478771	no-change		chr3.tRNA752-GlyCCC	chr3	96422103	96424103	23.8656	-0.966181	0.0552311	no-change		chr4.tRNA622-AlaCGC	chr4	132125258	132127258	13.5059	-0.967563	0.170962	no-change
chr3.tRNA92-ProTGG	chr3	51358353	51360353	212.742	0.220688	0.209867	no-change		chr3.tRNA753-GlnCTG	chr3	96397130	96399130	71.0923	-0.477816	0.27394	no-change		chr4.tRNA641-AlaAGC	chr4	132516007	132518007	67.6848	-0.325539	0.240874	no-change
chr3.tRNA928-ValCAC	chr3	59472997	59474997	5.67713	-1.41272	0.116052	no-change		chr3.tRNA756-GlnCTG	chr3	96339227	96341227	43.8397	-0.220568	0.543848	no-change		chr4.tRNA67-GlyCCC	chr4	32230249	32232249	5.18445	-0.256191	0.826608	no-change
chr3.tRNA93-ProAGG	chr3	51359406	51361406	81.6943	-0.0258836	0.917653	no-change		chr3.tRNA757-AsnGTT	chr3	96332688	96334688	8.07509	-0.450643	0.595892	no-change		chr5.tRNA1044-AsnGTT	chr5	149227074	149229074	82.7098	0.144167	0.561379	no-change
chr4.tRNA1177-ValAAC	chr4	139428577	139430577	51.5069	0.195569	0.540655	no-change		chr3.tRNA792-MetCAT	chr3	90473931	90475931	134.407	-0.42918	0.04865	down		chr5.tRNA109-TyrGTA	chr5	30888082	30890082	217.906	-0.228824	0.160953	no-change
chr4.tRNA1308-GlyGCC	chr4	133112566	133114566	39.2099	-0.0369337	0.922038	no-change		chr3.tRNA878-GlyGCC	chr3	84227081	84229081	54.5231	-0.526241	0.110229	no-change		chr5.tRNA110-AlaAGC	chr5	30888514	30890514	6.26702	-2.09379	0.0683214	no-change
chr4.tRNA16-SerAGA	chr4	10874063	10876063	127.93	-0.175558	0.38485	no-change		chr3.tRNA92-ProTGG	chr3	51358353	51360353	263.101	-0.296099	0.0693007	no-change		chr5.tRNA1136-SerAGA	chr5	143345192	143347192	49.1028	-0.735403	0.0359588	down
chr4.tRNA1691-HisGTG	chr4	82617694	82619694	20.0201	-0.128732	0.811524	no-change		chr3.tRNA93-ProAGG	chr3	51359406	51361406	107.351	-0.651568	0.00608766	down		chr5.tRNA1315-AspGTC	chr5	125407087	125409087	82.0295	0.0236958	0.924555	no-change
chr4.tRNA62-IleAAT	chr4	27904778	27906778	4.07213	0.450267	0.630582	no-change		chr4.tRNA1177-ValAAC	chr4	139428577	139430577	66.0738	-0.0401736	0.892004	no-change		chr5.tRNA1316-PheGAA	chr5	125404127	125406127	61.3443	-0.0903128	0.761513	no-change
chr4.tRNA622-AlaCGC	chr4	132125258	132127258	16.2087	-0.602661	0.327488	no-change		chr4.tRNA1308-GlyGCC	chr4	133112566	133114566	50.3588	-0.603338	0.0791316	no-change		chr5.tRNA1318-AlaTGC	chr5	125402321	125404321	25.7716	0.124097	0.800681	no-change
chr4.tRNA641-AlaAGC	chr4	132516007	132518007	63.734	0.0455552	0.872793	no-change		chr4.tRNA16-SerAGA	chr4	10874063	10876063	177.134	-1.01609	1.16167e-07	down		chr5.tRNA1610-AspGTC	chr5	100990945	100992945	13.2938	0.219376	0.749513	no-change
chr4.tRNA67-GlyCCC	chr4	32230249	32232249	7.21744	-0.0301775	0.969671	no-change		chr4.tRNA1691-HisGTG	chr4	82617694	82619694	20.4943	-0.382798	0.472433	no-change		chr5.tRNA703-AlaTGC	chr5	125409471	125411471	110.538	-0.279168	0.227627	no-change
chr5.tRNA1044-AsnGTT	chr5	149227074	149229074	97.7949	-0.0572964	0.803429	no-change		chr4.tRNA622-AlaCGC	chr4	132125258	132127258	14.7189	-1.17904	0.0828804	no-change		chr6.tRNA107-ArgCCT	chr6	38533930	38535930	275.171	-0.367327	0.00915148	down
chr5.tRNA109-TyrGTA	chr5	30888082	30890082	290.006	-0.0871419	0.592335	no-change		chr4.tRNA641-AlaAGC	chr4	132516007	132518007	81.0761	-0.346278	0.22439	no-change		chr6.tRNA157-CysGCA	chr6	47978996	47980996	46.1689	-0.161177	0.649576	no-change
chr5.tRNA110-AlaAGC	chr5	30888514	30890514	8.37504	0.36855	0.629624	no-change		chr4.tRNA67-GlyCCC	chr4	32230249	32232249	6.03316	0.110304	0.909152	no-change		chr6.tRNA161-CysGCA	chr6	48133936	48135936	5.11094	-4.35496	0.0146273	down
chr5.tRNA1136-SerAGA	chr5	143345192	143347192	64.448	-0.220822	0.435511	no-change		chr5.tRNA1044-AsnGTT	chr5	149227074	149229074	129.214	-0.371745	0.104662	no-change		chr6.tRNA164-CysGCA	chr6	48160178	48162178	5.10345	-3.29779	0.0280128	down
chr5.tRNA1315-AspGTC	chr5	125407087	125409087	114.358	0.15252	0.466566	no-change		chr5.tRNA109-TyrGTA	chr5	30888082	30890082	337.966	-0.314042	0.0399653	down		chr6.tRNA167-CysGCA	chr6	48186317	48188317	4.57714	-3.12663	0.0441748	down
chr5.tRNA1316-PheGAA	chr5	125404127	125406127	85.1725	-0.0497032	0.839318	no-change		chr5.tRNA110-AlaAGC	chr5	30888514	30890514	11.7234	-1.6798	0.0246444	down		chr6.tRNA317-GlyCCC	chr6	86403892	86405892	100.479	-0.647376	0.00726935	down
chr5.tRNA1318-AlaTGC	chr5	125402321	125404321	31.6551	0.45482	0.283344	no-change		chr5.tRNA1136-SerAGA	chr5	143345192	143347192	54.5372	-0.163953	0.614431	no-change		chr6.tRNA46-ProAGG	chr6	29388823	29390823	24.0779	-0.305499	0.548549	no-change
chr5.tRNA1610-AspGTC	chr5	100990945	100992945	15.643	0.38474	0.532686	no-change		chr5.tRNA1315-AspGTC	chr5	125407087	125409087	170.519	-0.594972	0.00301574	down		chr6.tRNA651-ValGAC	chr6	135265848	135267848	9.28404	-0.326348	0.700891	no-change
chr5.tRNA703-AlaTGC	chr5	125409471	125411471	132.064	-0.193131	0.341615	no-change		chr5.tRNA1316-PheGAA	chr5	125404127	125406127	100.304	-0.915684	0.000455203	down		chr7.tRNA1217-ThrAGT	chr7	35232843	35234843	109.549	-0.389096	0.0968279	no-change
chr6.tRNA1025-CysGCA	chr6	48242387	48244387	3.68725	-0.526379	0.588579	no-change		chr5.tRNA1318-AlaTGC	chr5	125402321	125404321	43.9519	-0.418459	0.267077	no-change		chr7.tRNA1280-LysTTT	chr7	28792060	28794060	54.8722	-0.535773	0.0968724	no-change
chr6.tRNA107-ArgCCT	chr6	38533930	38535930	281.129	0.17986	0.274542	no-change		chr5.tRNA1610-AspGTC	chr5	100990945	100992945	10.1547	-0.27361	0.711812	no-change		chr7.tRNA158-IleTAT	chr7	28372998	28374998	167.597	-0.570216	0.00349194	down
chr6.tRNA157-CysGCA	chr6	47978996	47980996	60.8751	-0.345218	0.240782	no-change		chr5.tRNA703-AlaTGC	chr5	125409471	125411471	154.175	-0.428053	0.0340374	down		chr7.tRNA339-GluTTC	chr7	58399314	58401314	55.8892	-0.269742	0.389128	no-change
chr6.tRNA161-CysGCA	chr6	48133936	48135936	3.98881	-1.48413	0.144222	no-change		chr6.tRNA1024-CysGCA	chr6	48250174	48252174	3.68779	-1.93032	0.150578	no-change		chr7.tRNA389-ArgTCG	chr7	79466418	79468418	136.794	-0.207865	0.328259	no-change
chr6.tRNA164-CysGCA	chr6	48160178	48162178	4.96452	-1.11549	0.226741	no-change		chr6.tRNA107-ArgCCT	chr6	38533930	38535930	454.66	-0.500355	0.000120291	down		chr7.tRNA443-ProTGG	chr7	98815414	98817414	130.996	-0.741962	0.00113687	down
chr6.tRNA166-CysGCA	chr6	48164100	48166100	4.4509	-1.27919	0.182414	no-change		chr6.tRNA157-CysGCA	chr6	47978996	47980996	79.8295	-0.473557	0.0833624	no-change		chr7.tRNA561-LeuAAG	chr7	120917516	120919516	97.0429	-0.109672	0.649605	no-change
chr6.tRNA168-CysGCA	chr6	48197025	48199025	6.51552	-0.830681	0.323123	no-change		chr6.tRNA164-CysGCA	chr6	48160178	48162178	3.18672	0.301083	0.823512	no-change		chr7.tRNA863-LeuTAG	chr7	120833560	120835560	28.6323	-0.361418	0.458279	no-change
chr6.tRNA317-GlyCCC	chr6	86403892	86405892	125.779	-0.0889365	0.668626	no-change		chr6.tRNA168-CysGCA	chr6	48197025	48199025	5.16804	-1.2515	0.243815	no-change		chr7.tRNA88-SeCTCA	chr7	19301243	19303243	63.8879	-0.353968	0.232091	no-change
chr6.tRNA46-ProAGG	chr6	29388823	29390823	44.1276	-0.269677	0.448788	no-change		chr6.tRNA317-GlyCCC	chr6	86403892	86405892	203.036	-0.658048	0.000223586	down		chr7.tRNA969-GluCTC	chr7	99541971	99543971	12.9007	-1.98156	0.0109828	down
chr6.tRNA651-ValGAC	chr6	135265848	135267848	6.97867	-1.78169	0.0463575	down		chr6.tRNA46-ProAGG	chr6	29388823	29390823	68.5893	-0.323191	0.276344	no-change		chr7.tRNA979-ProAGG	chr7	98813747	98815747	75.7885	-0.252208	0.332039	no-change
chr7.tRNA1217-ThrAGT	chr7	35232843	35234843	131.485	-0.153773	0.440664	no-change		chr6.tRNA651-ValGAC	chr6	135265848	135267848	8.41141	-1.35897	0.1178	no-change		chr8.tRNA1013-LeuCAG	chr8	94702086	94704086	102.746	-0.396938	0.0877991	no-change
chr7.tRNA1280-LysTTT	chr7	28792060	28794060	64.4451	-0.442972	0.116659	no-change		chr7.tRNA1217-ThrAGT	chr7	35232843	35234843	185.965	-0.558568	0.0025586	down		chr8.tRNA416-LeuCAG	chr8	94703630	94705630	63.8458	-0.76583	0.008114	down
chr7.tRNA158-IleTAT	chr7	28372998	28374998	190.987	-0.0438882	0.800226	no-change		chr7.tRNA1280-LysTTT	chr7	28792060	28794060	97.434	-0.444951	0.0839279	no-change		chr8.tRNA562-GlyGCC	chr8	111062560	111064560	93.1156	-0.176606	0.474501	no-change
chr7.tRNA339-GluTTC	chr7	58399314	58401314	64.9713	-0.0635615	0.822309	no-change		chr7.tRNA158-IleTAT	chr7	28372998	28374998	232.101	-0.320006	0.0545206	no-change		chr8.tRNA788-MetCAT	chr8	121577301	121579301	272.838	-0.403334	0.00393236	down
chr7.tRNA389-ArgTCG	chr7	79466418	79468418	205.438	-0.0434779	0.797982	no-change		chr7.tRNA339-GluTTC	chr7	58399314	58401314	67.7229	-0.622848	0.0353429	down		chr8.tRNA891-GlyGCC	chr8	110629316	110631316	12.7879	-1.23208	0.0872531	no-change
chr7.tRNA443-ProTGG	chr7	98815414	98817414	155.622	-0.229523	0.231229	no-change		chr7.tRNA389-ArgTCG	chr7	79466418	79468418	223.637	-0.652873	0.000186433	down		chr8.tRNA892-GlyGCC	chr8	110628623	110630623	14.4404	-0.718901	0.286158	no-change
chr7.tRNA561-LeuAAG	chr7	120917516	120919516	147.155	-0.065856	0.725851	no-change		chr7.tRNA443-ProTGG	chr7	98815414	98817414	240	-0.543098	0.00105391	down		chr9.tRNA1035-LysCTT	chr9	90124581	90126581	82.7155	-0.100508	0.682496	no-change
chr7.tRNA863-LeuTAG	chr7	120833560	120835560	41.1925	0.312704	0.396824	no-change		chr7.tRNA561-LeuAAG	chr7	120917516	120919516	192.935	-0.840754	1.72608e-05	down		chr9.tRNA1100-AlaAGC	chr9	75107012	75109012	3.79515	-1.53792	0.294192	no-change
chr7.tRNA88-SeCTCA	chr7	19301243	19303243	66.1115	0.0764543	0.785581	no-change		chr7.tRNA863-LeuTAG	chr7	120833560	120835560	38.0777	-0.574392	0.145993	no-change		chr9.tRNA1514-LysCTT	chr9	14956505	14958505	5.35345	-2.69966	0.0418504	down
chr7.tRNA969-GluCTC	chr7	99541971	99543971	11.5498	-0.664692	0.343761	no-change		chr7.tRNA88-SeCTCA	chr7	19301243	19303243	101.866	-0.377187	0.118085	no-change		chr9.tRNA342-GlnCTG	chr9	64738045	64740045	40.9695	-0.400193	0.2982	no-change
chr7.tRNA979-ProAGG	chr7	98813747	98815747	100.4	0.0028187	0.989984	no-change		chr7.tRNA969-GluCTC	chr7	99541971	99543971	10.6659	-1.29727	0.0912121	no-change		chr9.tRNA592-CysGCA	chr9	104400119	104402119	13.0211	-0.79942	0.279779	no-change
chr8.tRNA1013-LeuCAG	chr8	94702086	94704086	129.259	-0.0383494	0.847588	no-change		chr7.tRNA979-ProAGG	chr7	98813747	98815747	131.289	-0.501832	0.0237729	down		chr9.tRNA593-CysGCA	chr9	104404055	104406055	6.27269	-1.76863	0.109264	no-change
chr8.tRNA320-LysTTT	chr8	79909277	79911277	5.6635	-1.76882	0.058924	no-change		chr8.tRNA1013-LeuCAG	chr8	94702086	94704086	157.944	-0.1126	0.568197	no-change		chr9.tRNA783-ArgACG	chr9	123527497	123529497	84.3906	-0.101166	0.692046	no-change
chr8.tRNA416-LeuCAG	chr8	94703630	94705630	80.895	-0.176102	0.481118	no-change		chr8.tRNA320-LysTTT	chr8	79909277	79911277	3.8908	-2.71038	0.0606278	no-change		chr9.tRNA961-GluTTC	chr9	104406738	104408738	52.6694	0.0749582	0.817323	no-change
chr8.tRNA562-GlyGCC	chr8	111062560	111064560	125.231	0.113332	0.572736	no-change		chr8.tRNA416-LeuCAG	chr8	94703630	94705630	88.5592	-0.452527	0.0914872	no-change		chrX.tRNA321-ArgCCT	chrX	111377216	111379216	28.2964	0.226667	0.629928	no-change
chr8.tRNA788-MetCAT	chr8	121577301	121579301	311.556	0.0514494	0.750909	no-change		chr8.tRNA562-GlyGCC	chr8	111062560	111064560	141.299	-0.421254	0.0452956	down		chrX.tRNA460-ValTAC	chrX	160766109	160768109	29.7492	-0.537189	0.249614	no-change
chr8.tRNA891-GlyGCC	chr8	110629316	110631316	23.9604	-0.681756	0.174426	no-change		chr8.tRNA788-MetCAT	chr8	121577301	121579301	402.484	-0.44858	0.00213596	down		chrX.tRNA643-LysCTT	chrX	136193804	136195804	24.5177	0.349915	0.495553	no-change
chr8.tRNA892-GlyGCC	chr8	110628623	110630623	23.0458	-0.658572	0.205166	no-change		chr8.tRNA891-GlyGCC	chr8	110629316	110631316	16.4651	-1.04944	0.0820099	no-change		chrX.tRNA940-GlnTTG	chrX	13857237	13859237	16.6039	-0.223139	0.717074	no-change
chr9.tRNA1035-LysCTT	chr9	90124581	90126581	108.708	0.168309	0.464319	no-change		chr8.tRNA892-GlyGCC	chr8	110628623	110630623	17.6262	-1.03526	0.0892239	no-change
chr9.tRNA1100-AlaAGC	chr9	75107012	75109012	4.49734	0.063288	0.944984	no-change		chr9.tRNA1035-LysCTT	chr9	90124581	90126581	127.708	-0.251822	0.250064	no-change
chr9.tRNA1514-LysCTT	chr9	14956505	14958505	10.2482	-0.390351	0.589207	no-change		chr9.tRNA342-GlnCTG	chr9	64738045	64740045	68.0632	-0.0958183	0.746477	no-change
chr9.tRNA342-GlnCTG	chr9	64738045	64740045	55.4886	-0.00778939	0.979958	no-change		chr9.tRNA592-CysGCA	chr9	104400119	104402119	22.2255	0.118071	0.813583	no-change
chr9.tRNA592-CysGCA	chr9	104400119	104402119	22.7867	-0.763434	0.140874	no-change		chr9.tRNA593-CysGCA	chr9	104404055	104406055	7.71345	-0.984905	0.256853	no-change
chr9.tRNA593-CysGCA	chr9	104404055	104406055	8.7861	0.174074	0.814384	no-change		chr9.tRNA783-ArgACG	chr9	123527497	123529497	138.192	-0.694776	0.00117592	down
chr9.tRNA783-ArgACG	chr9	123527497	123529497	121.237	-0.146645	0.476601	no-change		chr9.tRNA961-GluTTC	chr9	104406738	104408738	121.035	-0.200292	0.369657	no-change
chr9.tRNA961-GluTTC	chr9	104406738	104408738	117.359	0.147159	0.483215	no-change		chrX.tRNA321-ArgCCT	chrX	111377216	111379216	37.3907	-0.405517	0.30532	no-change
chrX.tRNA321-ArgCCT	chrX	111377216	111379216	38.7948	0.0646456	0.864026	no-change		chrX.tRNA375-AlaTGC	chrX	136590364	136592364	5.29784	0.234028	0.817948	no-change
chrX.tRNA460-ValTAC	chrX	160766109	160768109	39.552	-0.131771	0.738017	no-change		chrX.tRNA460-ValTAC	chrX	160766109	160768109	42.3328	-0.405858	0.278506	no-change
chrX.tRNA643-LysCTT	chrX	136193804	136195804	20.718	-0.0256521	0.961589	no-change		chrX.tRNA643-LysCTT	chrX	136193804	136195804	36.3651	-0.786845	0.049533	down
chrX.tRNA940-GlnTTG	chrX	13857237	13859237	22.6767	-0.532922	0.304186	no-change		chrX.tRNA940-GlnTTG	chrX	13857237	13859237	41.9826	-0.524902	0.156769	no-change
