# Supplementary material for: Cross-regulome profiling of RNA polymerases highlights the regulatory role of polymerase III on mRNA transcription by maintaining local chromatin architecture
Source: Genome Biol. 2022 Nov 28;23:246. doi: 10.1186/s13059-022-02812-w (PMC9703767; doi:10.1186/s13059-022-02812-w)
Supplement: Supplementary file 11 — Additional file 11: Table S10. Pol III_degron_anti-Pol II DIA ChIP-MS. [file 13059_2022_2812_MOESM11_ESM.xlsx]

## Sheet: Table S10
Table S10. Pol III_degron_anti-Pol II DIA ChIP-MS.
Genes	log2(IAA 1hr/untreated)	P.Value	proteinID	Pol III untreated_1	Pol III untreated_2	Pol III IAA 1hr_1	Pol III IAA 1hr_2
Zyx	0.377519	0.428959	Q62523	5025.19	4011.71	5673.41	5996.9
Zwint	-1.03039	0.346925	Q9CQU5	94972.1	93312.3	18951.2	112083
Zwilch	-0.51493	0.381237	Q8R060	41764.4	40342.1	20738.2	39790.2
Zscan4f	0.429785	0.470201	Q3URS2	58942.9	50324.6	52136.3	103235
Zscan10	-0.226395	0.674778	Q3URR7	9047.26	13372.8	7643.41	11565.1
Zranb2	-1.82527	0.185903	Q9R020	229837	248053	22693.6	200050
Zpr1	-0.0767326	0.886144	Q62384	79901.3	67410.6	52864.1	91606
Znrd2	0.570328	0.347175	P56873	45109.1	34958.2	81367.3	42730.2
Znhit6	-1.01391	0.317128	Q3UFB2	13079	25355.3	4359.66	18653.3
Znhit3	-1.58748	0.325018	Q9CQK1	103191	127488	9674.69	150562
Znf830	-0.645834	0.433624	Q8R1N0	37183.8	36475.7	12590.1	44004.6
Znf638	0.405608	0.479439	Q61464	44024.4	82899.3	76332	83895.4
Znf622	-0.6629	0.402038	Q91VY9	21371.2	24690	8135.41	25874.1
Znf609	-0.210801	0.654613	Q8BZ47	14885.3	11910.9	10587	12503.1
Znf568	0.423856	0.646207	E9PYI1	3653.24	4630.44	2610.3	11662.7
Znf428	-0.807481	0.46594	Q8C1M2	19961.9	18053.6	4299.64	27364.2
Znf326	-0.272481	0.590578	O88291	10998.1	16270.8	12161.2	10085.5
Znf296	0.543349	0.345314	E9Q6W4	8163.45	7643.41	8539.88	15518.1
Znf281	-0.187427	0.753864	Q99LI5	83366.5	107536	58251.2	118685
Znf219	-0.376925	0.485537	Q6IQX8	13365.9	16234.6	8841.04	14554.8
Znf207	-0.370587	0.523393	Q9JMD0	330255	496007	239555	409086
Znf143	-0.0180822	0.968375	O70230	53959.3	65776	56266.9	61516.8
Zmym2	0.0638567	0.921092	Q9CU65	22706.6	25500.6	16158.4	39151.6
Zmiz2	-0.0717301	0.887961	Q8CIE2	27410.2	42378.2	35857.8	29328.2
Zfr	-0.151043	0.776651	O88532	109326	109972	74761.1	130435
Zfp42	-0.837067	0.407325	P22227	29026.6	23987.6	6562.36	33247.4
Zfand6	-0.88941	0.338712	Q9DCH6	37350	31651.8	9089.59	37902.4
Zcchc8	0.0355492	0.939063	Q9CYA6	93523.6	112221	94629.3	116513
Zc3hc1	0.25827	0.568332	Q80YV2	17160.3	17857.5	20311.4	21582.4
Zc3h4	0.751808	0.202833	Q6ZPZ3	12831.8	7486.11	17682.1	15404.4
Zc3h18	-0.510569	0.46997	Q0P678	108771	98583	44393	119017
Zc3h14	0.235711	0.632225	Q8BJ05	57081.5	62942.7	58656.4	84925.4
Zc3h11a	0.462707	0.424484	Q6NZF1	24481	41739.3	36865.9	52641.4
Yy1	-0.0271244	0.961299	Q00899	79705.1	89915.3	60305.4	114455
Ywhaz	-1.32465	0.209974	P63101	742502	408873	104556	462831
Ywhaq	-1.13828	0.2471	P68254	567857	322596	97550.2	387579
Ywhah	-1.23031	0.316538	P68510	298528	325556	48463.4	364315
Ywhag	-1.27615	0.293268	P61982	466926	520180	75882.2	545688
Ywhae	-1.27826	0.295679	P62259	1.14161e+06	1.04612e+06	166485	1.21938e+06
Ywhab	-0.990206	0.385348	Q9CQV8	76520.9	83709.4	15703.7	103369
Ythdf3	0.0487984	0.917885	Q8BYK6	32759.2	26516.6	26987.4	34440.5
Ythdf2	-0.0424813	0.92821	Q91YT7	42493.7	54350.3	51418.5	42347.8
Ythdf1	0.442519	0.357209	P59326	24576	20031.7	29944.4	30362.4
Ylpm1	0.0704088	0.891723	Q9R0I7	20339.1	17424.8	15500.2	25208.8
Yes1	-0.466923	0.616903	Q04736	32403.1	32768	50710.6	10960.3
Ybx1	-0.88569	0.364723	P62960	82048.1	66414.1	18561.2	85997.3
Yars	-0.301844	0.534437	Q91WQ3	104368	143637	95950.3	102816
Yap1	-0.0795231	0.872034	P46938	77664.2	117645	92041.7	88906.4
Xrn2	-0.306961	0.601024	Q9DBR1	146066	107582	73731.8	139260
Xrcc6	-0.177053	0.699344	P23475	147579	176353	149522	136178
Xrcc5	0.0804248	0.858162	P27641	458752	517598	490332	541379
Xrcc1	0.10009	0.857974	Q60596	115032	74506.5	77935.9	126338
Xpot	0.130473	0.781122	Q9CRT8	59654.1	51853.8	53602	69149.9
Xpo7	-0.0970287	0.855508	Q9EPK7	67258.9	71469.1	48983.2	85783.4
Xpo5	-0.00423789	0.993685	Q924C1	151212	164758	118353	209267
Xpo4	-0.0779588	0.869394	Q9ESJ0	72195	85934.8	65083.3	85560
Xpo1	0.251155	0.693944	Q6P5F9	67156.9	109420	71610	145353
Xpnpep1	0.3269	0.528902	Q6P1B1	50071.9	31872	46987.8	53435.6
Xab2	0.261865	0.581213	Q9DCD2	99655.4	86419.6	98647.9	125512
Wwp2	0.491297	0.433167	Q9DBH0	54630	25531.7	57052.4	48308.8
Wtap	-0.240023	0.659306	Q9ER69	61912	72765.6	42939	75221.3
Wrnip1	0.322152	0.539418	Q91XU0	39660.6	34137.6	36358.4	58202.5
Wiz	-0.135774	0.760547	O88286	30598.3	28732.2	26801	27175.1
Wdtc1	0.0994145	0.840257	Q80ZK9	68706.6	68713.3	59888.9	90478.8
Wdr92	-1.24029	0.296222	Q8BGF3	1.63582e+06	1.18148e+06	227756	1.52043e+06
Wdr82	-1.17393	0.305097	Q8BFQ4	307327	415129	63572.1	394222
Wdr77	-1.00075	0.398504	Q99J09	58959.5	134205	18053.6	109458
Wdr76	-0.108939	0.823723	A6PWY4	29556	30410.8	22851.5	33819.8
Wdr70	0.15212	0.733626	Q3TWF6	58678.5	56029.9	61572.6	65932.1
Wdr61	-1.20056	0.343926	Q9ERF3	334212	415596	56669.6	464020
Wdr5	-1.40292	0.292726	P61965	60987	74927.1	8539.88	76520.9
Wdr48	0.461023	0.37596	Q8BH57	15862	18115.7	19083	28531.9
Wdr43	-0.946812	0.234943	Q6ZQL4	9356.25	10601	8902.53	2998.45
Wdr33	-0.0385135	0.933672	Q8K4P0	51710.2	60912.8	49323.9	60539.6
Wdr26	0.565023	0.256721	Q8C6G8	14229.5	17723.2	24154.4	22851.5
Wdr18	-1.23487	0.292047	Q4VBE8	100289	121735	18305.6	120397
Wdr1	0.393867	0.465005	O88342	108736	76536.4	98647.9	145642
Wdhd1	-0.154893	0.752395	P59328	123929	138298	97289.7	142123
Wbp4	0.706176	0.293322	Q61048	5461.05	11788	15498.8	11055.5
Wbp11	-0.401484	0.598009	Q923D5	90252.4	80055.5	36358.4	113901
Wasl	0.620187	0.216949	Q91YD9	40768.3	33456.5	57052.4	56483.2
Wasf2	0.860297	0.215627	Q8BH43	9843.78	4837.35	9946.68	15777.6
Wapl	-0.0474514	0.92078	Q65Z40	90774.2	92572.9	74761.1	105245
Wac	-0.44269	0.458754	Q924H7	14872.2	19238.3	8964.45	17277.9
Vwa8	-0.591111	0.494487	Q8CC88	97805.6	106432	34397.1	133362
Vwa5a	0.751517	0.14958	Q99KC8	8231.66	8364.13	12677.7	15393.1
Vta1	-1.03081	0.412946	Q9CR26	13634.4	15076.4	2418.67	20358.5
Vrk1	-0.159014	0.836142	Q80X41	23250.3	26987.4	12416.8	40536.5
Vps4b	-0.0989313	0.879535	P46467	71270.8	95505.9	50012.5	118659
Vps36	-0.643485	0.458581	Q91XD6	20634.6	19705.1	6562.36	25392
Vps35	0.349811	0.499795	Q9EQH3	114360	109152	113317	178903
Vps26a	-1.20451	0.365775	P40336	51561.2	60766.9	7912.95	74552.9
Vps16	0.717519	0.215016	Q920Q4	4921.77	7858.29	11585.2	9026.81
Virma	-0.138466	0.832862	A2AIV2	42321.2	45387.3	25187.3	62942.7
Vim	-0.189991	0.681906	P20152	99707.7	100164	77887.9	98533.5
Vdac3	-1.79576	0.266629	Q60931	188236	345398	19648.4	274498
Vdac2	-1.68546	0.313362	Q60930	92082.1	146591	8843.83	147535
Vdac1	-0.633513	0.487942	Q60932	56985.9	80070.1	21416.1	88528.7
Vcp	0.110905	0.809362	Q01853	902634	998798	924029	1137825
Vcl	0.0155314	0.976003	Q64727	88136.5	107707	77935.9	124456
Vbp1	0.909104	0.299636	P61759	29805.5	29442	106873	28955.6
Vasp	-0.720605	0.4195	P70460	87000.9	65579.4	23170.5	90679.4
Vars	-0.227338	0.684221	Q9Z1Q9	102977	98973.6	62866.3	118296
Vac14	1.25156	0.117414	Q80WQ2	6101.56	4513.4	7858.29	19866.9
Uxt	-2.18519	0.270781	Q9WTZ0	824783	995752	36865.9	1.07708e+06
Utp4	0.269514	0.601194	Q8R2N2	10332.9	14775.9	12765.8	17377.7
Utp14a	-0.888393	0.336093	Q640M1	8230.62	4096	1686.71	5832.91
Usp9x	0.197907	0.709101	P70398	71139.1	55671.4	56658.3	91966.4
Usp8	0.257519	0.574183	Q80U87	20240.6	22693.6	24322.4	26987.4
Usp7	0.152267	0.78124	Q6A4J8	345900	209725	251465	356284
Usp5	0.363696	0.457383	P56399	232108	238585	258535	354636
Usp48	0.0846947	0.849055	Q3V0C5	129866	125452	129972	140966
Usp4	0.109392	0.842478	P35123	24153.9	24439.9	19215.7	35751.2
Usp39	-0.8174	0.440098	Q3TIX9	29807.1	50180	9541.5	50478.9
Usp38	0.380404	0.504107	Q8BW70	11789.8	7383.04	9809.75	15035.2
Usp28	0.575794	0.244835	Q5I043	58292.5	61120.6	81245.5	97423.5
Usp19	0.062877	0.894953	Q3UJD6	7680.83	8575.95	7231.1	9938.98
Usp15	1.08207	0.140346	Q8R5H1	6144	14437.5	18690.3	21271.6
Usp14	0.482351	0.336308	Q9JMA1	99396.9	107714	124002	168509
Usp10	-0.00494987	0.992212	P52479	42066.6	53796.2	38698.8	58078
Usp1	0.0525189	0.912887	Q8BJQ2	15880.4	20882.4	21173.9	16844.6
Uso1	0.461299	0.410743	Q9Z1Z0	23919.9	25246.2	25355.3	45145.8
Urod	-1.89748	0.26174	P70697	14411.8	31000.4	1448.15	22226.6
Uri1	-0.0349813	0.949244	Q3TLD5	2.22095e+06	1569308	1407793	2358564
Uqcrfs1	0.887013	0.402875	Q9CR68	26121.3	24060.3	110218	19501.9
Uqcrc2	-1.51056	0.286705	Q9DB77	66873.9	75654.9	7696.57	80974.5
Uqcrc1	-0.812569	0.28941	Q9CZ13	76880.4	105606	30899	85180.9
Uqcc2	-0.288141	0.877313	Q9CQY6	13916.2	5673.41	1379.57	38383.5
Upp1	-1.14079	0.385019	P52624	650678	681273	99334	917833
Upf1	0.135775	0.76562	Q9EPU0	170457	156605	164759	195576
Umps	-0.282577	0.590857	P13439	61739.9	88843.3	51023.8	72659
Uhrf1	0.0454013	0.922194	Q8VDF2	327148	417688	358216	406243
Ugdh	-0.42162	0.442476	O70475	60567.5	102655	54350.3	63764
Uck2	-1.28167	0.286397	Q99PM9	71628.8	71472	11113.3	77935.9
Uchl5	-1.13132	0.359268	Q9WUP7	216248	244824	37640.6	293108
Uchl3	-0.785539	0.439058	Q9JKB1	33960.8	35119.9	8754.74	45850.7
Uchl1	-0.800811	0.423362	Q9R0P9	238892	328928	72744.7	355931
Ubxn7	-0.407282	0.449697	Q6P5G6	54964.4	60475.2	33689.2	56099.6
Ubxn1	-0.755402	0.45201	Q922Y1	329177	404233	95856.7	487125
Ubtf	0.146793	0.752383	P25976	259204	276936	336442	261510
Ubr7	0.460096	0.392431	Q8BU04	17020.2	24496.5	23740	33234.8
Ubr5	-0.194077	0.755776	Q80TP3	51974.5	58826.9	32093.6	72795.1
Ubr4	0.323136	0.612739	A2AN08	6607.88	5375.13	4938.99	11255.4
Ubqln4	0.652519	0.213028	Q99NB8	42493.7	31872	53974.9	62000.8
Ubqln1	0.827519	0.134873	Q8R317	28035.4	20311.4	40342.1	44453.2
Ubn2	0.342519	0.465128	Q80WC1	19687.1	20452.7	27939.1	23170.5
Ublcp1	-1.54319	0.273928	Q8BGR9	146547	168600	16844.6	172696
Ubl5	-1.18629	0.247427	Q9EPV8	225321	151609	37902.4	174039
Ubl4a	-0.361828	0.652297	P21126	83741.6	37640.6	26987.4	70728.3
Ube4b	-0.0105998	0.98182	Q9ES00	34997.5	40887.9	33456.5	42147.2
Ube3c	-0.000871209	0.999015	Q80U95	18128	11910.9	9089.59	23726.1
Ube3a	-0.064792	0.883811	O08759	88266.8	88292.3	87076.8	81810.6
Ube2z	-1.01932	0.44458	Q3UE37	66957	53974.9	9475.59	92830.6
Ube2v1	-1.85262	0.255345	Q9CZY3	383900	400899	27939.1	422329
Ube2n	-1.17122	0.272964	P61089	245349	278749	50301.9	268082
Ube2m	-1.32212	0.323977	P61082	405194	427386	54350.3	509666
Ube2k	0.548309	0.426976	P61087	30645.4	23010.4	60724.9	24833.5
Ube2i	-1.91924	0.291694	P63280	127043	184234	8659.09	188952
Ube2e3	-0.582481	0.366147	P52483	58858.5	72214.4	29532.2	64187.3
Ube2d2	-1.73013	0.298925	P62838	584804	697362	46935.9	789446
Ube2c	-1.09932	0.351124	Q9D1C1	345495	337653	60305.4	421403
Ubap2l	0.211044	0.797789	Q80X50	21537.2	7445.14	9946.68	21599.5
Ubap2	0.0384961	0.932007	Q91VX2	18859.6	18433	17559.9	20882.4
Uba2	0.110761	0.810153	Q9Z1F9	671472	723488	671138	843980
Uba1y	1.03752	0.110635	P31254	3408.6	1845.76	5184.54	5113.16
Uba1	-0.0959904	0.842367	Q02053	397230	499646	361615	480469
Uap1l1	0.162519	0.735416	Q3TW96	22303.2	16844.6	23987.6	19619.5
U2surp	0.180186	0.69565	Q6NV83	26971.6	27285.5	27579.7	34255.7
U2af2	-0.73059	0.393086	P26369	510592	760178	201786	698619
U2af1	-0.897395	0.320757	Q9D883	754357	934453	228602	888729
Txnrd1	0.171072	0.70879	Q9JMH6	125882	118152	124864	150996
Txnl1	-1.17836	0.308972	Q8CDN6	397097	636196	89475.3	551238
Txndc17	-1.00013	0.38073	Q9CQM5	164185	249237	40342.1	253540
Txn	-1.47269	0.300299	P10639	1.61711e+06	2014960	199354	2.12193e+06
Txlna	0.141144	0.769662	Q6PAM1	27966.4	23199.7	24154.4	32666.3
Twf1	1.89872	0.0283696	Q91YR1	4466.6	4870.99	11585.2	26111.4
Tut1	-0.237882	0.754425	Q8R3F9	13713.1	11190.6	5914.33	18657.9
Tufm	-0.697086	0.430386	Q8BFR5	76567.7	61775.9	21469.5	83821.5
Tubb6	0.127755	0.858762	Q922F4	17257.8	34997.2	17928.9	40214.4
Tubb5	-0.101639	0.863108	P99024	1.48931e+06	1369279	921566	1922017
Tubb4b	-0.00229069	0.997205	P68372	1.50007e+06	1.40974e+06	918542	2.29496e+06
Tubb2b	-0.809892	0.124254	Q9CWF2	133888	154701	80126.9	84110.6
Tubb2a	-0.0743764	0.915699	Q7TMM9	527904	859944	404588	1.01212e+06
Tubal3	0.791873	0.243892	Q3UX10	14041	19063	19257.4	41662.6
Tuba4a	0.109154	0.849514	P68368	74710.2	95746.7	65843.7	126388
Tuba3a	-0.213267	0.723144	P05214	36621.1	77554.2	42688.3	49502.6
Tuba1a	-0.0838502	0.878688	P68369	2.33854e+06	1891330	1483504	2654247
Ttll12	0.0635887	0.889205	Q3UDE2	152194	157483	145434	179991
Ttk	0.532519	0.278354	P35761	5499.03	6122.9	7696.57	9152.82
Tti1	0.0101792	0.985904	Q91V83	114170	135413	88982.8	176212
Ttf2	0.480107	0.560567	Q5NC05	9205.45	3304.01	5220.6	11334.9
Ttc39b	0.717519	0.169239	Q8BYY4	8334.98	9946.68	13777.2	16270.8
Ttc27	-0.160564	0.720713	Q8CD92	25866.2	23149.5	21769.2	22017.2
Ttc1	-1.10498	0.415695	Q91Z38	30256.6	31433.2	4482.23	45861.4
Tssc4	-1.22748	0.295244	Q9JHE7	23412	28924.4	4329.55	28526.2
Tsr1	-0.181419	0.812167	Q5SWD9	25266.9	28329.2	13124.7	42410.2
Tsn	-1.0694	0.426087	Q62348	26523.1	40622.7	5042.77	48515.9
Tsen54	0.0544653	0.911273	Q8C2A2	19551.1	26914.7	26801	21173.9
Tsen2	0.458662	0.355614	Q6P7W5	10935.9	10149.5	12503.1	16765.7
Trrap	-0.0427592	0.952587	Q80YV3	10090.7	7858.29	5113.16	14615.6
Trmt6	0.0708386	0.896141	Q8CE96	80403.1	146091	111757	115950
Trmt5	-0.310313	0.734212	Q9D0C4	12118.8	24707.6	7181.15	27118.7
Trmt2a	0.346091	0.465793	Q8BNV1	32249.9	33719.6	37380.6	47003.9
Trmt112	-1.43741	0.434693	Q9DCG9	92171.7	255766	12077.2	266112
Trmt1	0.024336	0.960032	Q3TX08	106513	106842	89524.8	131478
Trip13	-0.607491	0.499864	Q3UA06	9248.24	10660.6	3191.46	13307.8
Trip12	0.249428	0.634049	G5E870	114982	96654.9	98647.9	159197
Trip10	0.117522	0.792888	Q8CJ53	46177.3	41189.8	47314.7	47312.7
Trim71	0.168153	0.771637	Q1PSW8	32095.5	21370.2	22073.1	39230.8
Trim33	0.0180415	0.970823	Q99PP7	150998	146730	122344	185682
Trim28	0.109294	0.810855	Q62318	1.11132e+07	9028063	10925152	10685810
Trim25	-0.0838201	0.851197	Q61510	83024.1	89720.5	77935.9	85092.9
Trim24	0.328732	0.479897	Q64127	143555	126882	160038	179519
Trap1	0.370631	0.48155	Q9CQN1	70785.4	56567.3	65991.8	101429
Tra2b	-1.70667	0.267376	P62996	93046.3	118129	8964.45	115083
Tpx2	0.302404	0.527826	A2APB8	75585.9	70534.8	78319	103524
Tpt1	0.863446	0.143685	P63028	5537.28	5955.47	13307.9	8202.54
Tpr	0.211763	0.645628	F6ZDS4	90206.3	80645.9	90774.5	107485
Tpp2	0.142519	0.781764	Q64514	32653.8	21027.7	25888.1	32316.9
Tpm3	-0.13952	0.831622	P21107	541581	601742	328380	817894
Tpm1	-0.507266	0.565221	P58771	380492	431322	141139	575566
Tpi1	-0.772742	0.414088	P17751	53972	145213	29410.7	91291.8
Tpd52l2	-0.426276	0.482771	Q9CYZ2	44606.9	51400.2	24795.4	51209.7
Tox4	0.123793	0.78756	Q8BU11	161368	201033	201441	191191
Top2b	0.722833	0.239912	Q64511	10328.4	5518.27	13777.2	11268.4
Top2a	0.467628	0.325602	Q01320	629483	661165	843149	943908
Top1	0.018206	0.970777	Q04750	126020	190235	146457	167872
Tonsl	0.736814	0.221528	Q6NZL6	11625.2	18930.3	20594.9	29675.9
Tomm70	0.892044	0.189949	Q9CZW5	20006.2	26242.4	29328.2	61651.9
Tomm6	-0.912863	0.323174	Q9CQN3	25224.4	59755	11747	36196.8
Tomm40	-1.44069	0.306595	Q9QYA2	20954.4	35985.8	3213.66	31843.8
Tomm34	-0.772059	0.397855	Q9CYG7	219056	219620	62866.3	262412
Toe1	0.0390071	0.930567	Q9D2E2	51031.8	56342.2	52498.9	57810.8
Tnpo3	0.0115358	0.985841	Q6P2B1	17082	14755.4	10226.3	25044.7
Tnpo2	0.413086	0.405469	Q99LG2	73813.8	100466	108048	121686
Tnpo1	-0.111091	0.873176	Q8BFY9	227580	156543	108701	280966
Tmpo	0.0510961	0.909438	Q61033	307625	307879	295306	344264
Tmem33	0.182519	0.741248	Q9CR67	4624.12	7082.29	8135.41	5184.54
Tmem214	1.09866	0.425953	Q8BM55	54048.9	5624.15	26068.1	53480.2
Tln1	0.108549	0.824678	P26039	45677.8	39841.4	38166	55426.4
Tlk2	1.12881	0.129323	O55047	2490.78	5792.62	7434.4	9280.58
Tle4	0.115022	0.833559	Q62441	18502.3	21453.9	16046.8	29013.1
Tle3	-0.0988467	0.840547	Q08122	152395	224706	182812	163331
Tle1	0.553046	0.275767	Q62440	131451	166104	197296	238228
Tkt	-0.443947	0.488921	P40142	1.49701e+06	3390340	1529790	1792893
Tjp2	0.0576072	0.913613	Q9Z0U1	36166.8	41146.7	30573.6	52720.7
Tjp1	0.857261	0.16418	P39447	9402.45	6251.56	11190.6	17238.5
Tjap1	0.038066	0.935383	Q9DCD5	5993.19	4737.8	4973.34	6018.72
Timm44	-1.59248	0.195199	O35857	10120.3	10660.6	1323.37	8964.45
Timeless	-0.599611	0.458698	Q9R1X4	18440	23501.9	7538.18	25037.8
Tigar	-0.303916	0.788176	Q8BZA9	46654.9	44453.2	13777.2	98778.5
Ticrr	0.977519	0.0764802	Q8BQ33	3093.37	2977.74	6251.56	5712.87
Tial1	-0.747197	0.370365	P70318	66367.6	98388.5	26615.9	87076.8
Tia1	-1.02967	0.330124	P52912	232462	280745	53974.9	290102
Thumpd3	0.232173	0.666158	P97770	40646	32612.9	32995.9	55428
Thumpd1	-0.327606	0.611178	Q99J36	76876.4	85086.4	41951.8	99006.7
Thrap3	-0.60258	0.412864	Q569Z6	377448	530411	179936	482571
Thop1	-0.188055	0.7808	Q8C1A5	31082.3	61244.9	27175.1	53974.9
Thoc6	-1.30899	0.33108	Q5U4D9	51669.5	91893.6	9345.14	82764
Thoc5	-0.348841	0.578717	Q8BKT7	21898	32820.2	14766.1	30009.4
Thoc2	0.289908	0.682786	B1AZI6	30540.3	11346.8	19484	26583.5
Thoc1	0.184958	0.704393	Q8R3N6	44013.3	51964.6	46020.8	64223.2
Tgs1	0.414809	0.490925	Q923W1	5121.76	2737.06	4153.18	5998.79
Tgm3	0.766137	0.304896	Q08189	18902.2	44725.7	37465.6	65267.8
Tgm1	0.228088	0.713579	Q9JLF6	63950.2	61585	48871.7	110556
Tgif1	-0.622477	0.502704	P70284	66380.8	81166.9	22720	100056
Tfrc	0.208645	0.712825	Q62351	8601.59	5741.88	6251.56	10550.2
Tfip11	-0.608078	0.226954	Q9ERA6	73028	82952.2	55878.3	46663.3
Tfe3	0.0149824	0.974612	Q64092	67901.9	58124.1	55492.3	72614.9
Tfcp2l1	0.257927	0.658446	Q3UNW5	15277.2	30879.6	25709.2	26237
Tex10	-0.841675	0.464713	Q3URQ0	21061.9	31089.3	5518.27	36945.9
Tet2	0.049498	0.911505	Q4JK59	82546.1	81810.6	80684.3	89643.3
Terf2ip	-0.855332	0.155878	Q91VL8	38183.6	25888.1	21027.7	14362.3
Terf1	-0.417481	0.584982	P70371	3997.72	7912.95	2646.74	6700.25
Tent4b	0.365804	0.477335	Q68ED3	11995.3	18371.9	18179.2	20129.2
Telo2	-0.0580033	0.909216	Q9DC40	53866	56517.5	41764.8	67261.4
Tead1	0.938627	0.19135	P30051	9574.37	17079.8	17559.9	34212.1
Tdp2	-0.0158181	0.976855	Q9JJX7	27542.6	21819.2	18305.6	32117.1
Tdh	-1.16009	0.357741	Q8K3F7	129731	186522	24641.3	196638
Tcp1	-0.00750399	0.986484	P11983	492766	493492	507347	474349
Tcof1	-0.962481	0.32327	O08784	20523.1	31216	6251.56	26987.4
Tcf7l1	0.162519	0.719879	Q9Z1J1	26339.9	29532.2	29532.2	32995.9
Tcf20	0.382518	0.444582	Q9EPQ8	8933.2	10809.4	14972.2	10960.3
Tcerg1	0.486469	0.325386	Q8CGF7	254975	298519	346117	431647
Tcea3	-0.871611	0.374661	P23881	799587	950879	219318	1.03551e+06
Tcea1	-1.56736	0.248534	P10711	1.71025e+07	15164480	1802186	16384973
Tbx3	0.692345	0.203863	P70324	14996.4	10924.6	18305.6	23369.1
Tbl1xr1	-0.733823	0.180333	Q8BHJ5	132070	182399	84110.6	103555
Tbl1x	0.144949	0.744689	Q9QXE7	72559.3	74580.4	80126.9	82567.1
Tbcd	-0.161856	0.815596	Q8BYA0	13324.5	12966.3	7082.29	19491.5
Tbcb	-0.923392	0.355125	Q9D1E6	365198	374483	88194	431105
Tbc1d15	0.410932	0.426461	Q9CXF4	6701.19	7130.51	7434.4	11361.4
Tasor	0.686877	0.31256	Q69ZR9	80940.4	34208.9	79575	90171.4
Tars2	0.164952	0.734913	Q3UQ84	36737.4	26161	32093.6	37640.6
Tars	0.167327	0.756877	Q9D0R2	59696	40550.7	44453.2	68672.2
Tardbp	-0.879497	0.335838	Q921F2	1.18536e+06	1.42149e+06	351900	1.4147e+06
Taldo1	-1.64035	0.263501	Q93092	174016	194541	17559.9	198375
Tagln2	-1.35917	0.254324	Q9WVA4	180768	163240	25888.1	173198
Taf9	-1.22391	0.298926	Q8VI33	84691.2	128716	17600.8	113519
Taf7	-0.48716	0.478954	Q9R1C0	99152.1	126817	50609.7	126458
Taf6l	0.199587	0.820759	Q8R2K4	15427.5	5634.22	6382.92	17958.7
Taf6	0.273234	0.557628	Q62311	83226.3	91669	95950.3	116129
Taf5l	0.516291	0.456509	Q91WQ5	40265.5	15696.3	33225.4	38913.4
Taf5	0.147566	0.764386	Q8C092	41402.7	44925.3	39239	58162.9
Taf4b	0.285072	0.535623	G5E8Z2	68911.3	72500.5	80126.9	92572.9
Taf3	-0.120599	0.793082	Q5HZG4	65033.5	63845.7	52864.1	66450.9
Taf1	-0.00527379	0.994662	Q80UV9	6229.77	9877.98	4389.98	13915.6
Tada3	-0.0743636	0.91736	Q8R0L9	4603.21	3104.19	2179.83	5913.1
Tacc3	0.590992	0.441736	Q9JJ11	7424.17	2740.08	5220.6	8841.04
Tacc2	0.67591	0.341853	Q9JJG0	1789.03	3373.43	2740.08	5621.67
Syncrip	-0.304415	0.539909	Q7TMK9	423424	451170	293483	426832
Sympk	0.594556	0.299276	Q80X82	41465.2	23741.7	44762.4	50146.4
Syk	0.67102	0.220892	P48025	5614.58	8480.89	11665.8	10347.6
Swi5	-1.00498	0.378469	Q8K3D3	91466	103629	18951.2	124180
Swap70	0.226709	0.649642	Q6A028	21978.5	20990.1	20452.7	30885.6
Suz12	0.106932	0.813871	Q80U70	152761	142182	145434	173210
Supt6h	0.104609	0.81438	Q62383	2.98249e+06	3240561	3291855	3394219
Supt5h	0.362806	0.439762	O55201	1.64185e+06	1945452	2367841	2230655
Supt16h	-0.364019	0.442432	Q920B9	413829	457641	307293	372076
Sumo3	-0.238742	0.640018	Q9Z172	1.30273e+06	1694665	1043010	1520236
Sumo1	0.219688	0.670052	P63166	266623	318485	270952	424970
Sugt1	-1.56647	0.318396	Q9CX34	453808	440625	39786.7	572922
Sugp1	0.134448	0.772099	Q8CH02	86201	104754	95950.3	113392
Suclg2	-0.853094	0.336933	Q9Z2I8	10131.9	8485.98	2628.46	10024.9
Sucla2	-0.951225	0.290435	Q9Z2I9	22487.2	20875.4	5712.87	21979.7
Sub1	-1.61322	0.262182	P11031	1.38147e+06	1.76617e+06	156834	1.66219e+06
Stxbp2	0.037049	0.935305	Q64324	75478.7	68580.7	66913.1	81436.8
Stub1	-0.936424	0.38731	Q9WUD1	40909.3	53943.1	10226.3	58919
Stt3a	0.24746	0.672006	P46978	19340.4	22333.9	17438.6	34906.3
Strn4	0.268309	0.663758	P58404	5461.05	11055.5	7750.1	11300.2
Strn3	0.992093	0.158067	Q9ERG2	8277.41	14429.3	16158.4	29244.2
Strbp	-0.296749	0.536767	Q91WM1	27792	27385.3	19349.4	26068.1
Strap	-0.599615	0.491103	Q9Z1Z2	34043	35057.6	11500.2	45196.1
Stoml2	-0.466262	0.605514	Q99JB2	80314.6	54601	23657.3	97120.7
Stn1	-0.969108	0.301766	Q8K2X3	78735.8	101583	22536.9	92606
Stmn2	-1.21317	0.303284	P55821	163573	146802	25709.2	173760
Stmn1	-0.849543	0.425447	P54227	29633.9	42642.4	8364.13	46530.1
Stk26	-0.526552	0.617381	Q99JT2	3730.01	4482.23	1168.14	6897.5
Stk17b	1.00055	0.292553	Q8BG48	2.06565e+06	481938	2.00536e+06	1.98722e+06
Stip1	0.184613	0.695441	Q60864	1532481	1532482	1507502	2012244
Stau1	-0.137966	0.839815	Q9Z108	4659.41	2062.24	3717.2	2134.97
Stat3	0.40251	0.397445	P42227	10517.8	12794.4	15608	15063.7
Stam2	0.50625	0.327031	O88811	11229.2	15076.4	16384	20845.7
Stam	-0.0862597	0.849904	P70297	8551.52	10230.3	9280.58	8364.13
Stag2	0.289936	0.546117	O35638	17670	18990.2	19349.4	25921.5
Stag1	0.127349	0.806107	Q9D3E6	40340	29481.1	30786.3	46088.7
St13	-0.50069	0.495256	Q99L47	137549	133232	56243.1	162761
Ssu72	-0.85132	0.373702	Q9CY97	59935.8	95675.3	20470.3	86062.8
Ssrp1	-0.813095	0.0450351	Q08943	631962	638558	343537	380526
Ssb	-1.06419	0.223369	P32067	98252.6	94554.5	24681	86090.5
Ss18	-0.243135	0.704971	Q62280	9256.62	3875.05	4973.34	5148.73
Srsf9	-0.106136	0.825608	Q9D0B0	134981	189221	139701	157814
Srsf7	-2.04601	0.250545	Q8BL97	828089	1.10245e+06	52327.8	1.02301e+06
Srsf6	-0.835187	0.276408	Q3TWW8	374710	503132	146576	404092
Srsf5	-0.976128	0.232638	O35326	161216	201963	52502.8	160254
Srsf4	-1.15958	0.278794	Q8VE97	2.24736e+06	2.89516e+06	496000	2.62861e+06
Srsf3	-2.01318	0.246664	P84104	2.42925e+06	3613538	174154	3.09327e+06
Srsf2	-1.71635	0.256113	Q62093	886264	1.22305e+06	91648.2	1.09531e+06
Srsf10	-1.62748	0.282366	Q9R0U0	85578.6	176585	11828.7	133826
Srsf1	-0.845952	0.263986	Q6PDM2	884863	1.16189e+06	343984	925097
Srrt	0.00289773	0.995017	Q99MR6	1031967	1330866	1120057	1231132
Srrm2	-0.74623	0.290316	Q8BTI8	182669	245004	81507.7	195148
Srprb	-0.892481	0.464957	P47758	20954.4	25180.2	4389.98	34877.3
Srpk1	0.71578	0.556711	O70551	57838.5	11346.8	21618.8	81884.4
Srp68	0.101081	0.831801	Q8BMA6	51120.1	53554.6	47643.8	66105.9
Srm	-1.58144	0.306876	Q64674	198250	233490	19484	265265
Srfbp1	-0.742481	0.373339	Q9CZ91	1086.12	1379.57	396.177	1351.18
Srbd1	0.407519	0.384558	Q497V5	72967.3	80684.3	98647.9	104998
Sptbn1	-0.0940602	0.870755	Q62261	23395	22750	15181.2	30772.8
Sptan1	-0.054239	0.917043	P16546	42470.8	50596.2	34877.3	57149.2
Spr	-1.91113	0.217102	Q64105	14115.2	38626.6	1951	19756
Spen	0.122983	0.78603	Q62504	5060.14	5869.7	6208.38	5673.41
Spdl1	0.555484	0.360706	Q923A2	30326.8	15120.8	30152.7	32848
Spc24	-1.2054	0.166209	Q9D083	23535.2	31565.1	6643.76	21027.7
Spats2	0.158242	0.775292	Q8K1N4	14791.6	9343.18	10587	16255.9
Spata5	0.710047	0.251724	Q3UMC0	28962.8	18179.2	29328.2	48041.9
Spag7	-1.07047	0.30673	Q7TNE3	203889	252079	47422.7	245730
Sp3	0.0581718	0.896456	O70494	9834.64	10297.5	9877.98	11113.3
Sp2	0.262519	0.572396	Q9D2H6	21996.1	23987.6	30362.4	25006.2
Sp1	0.595106	0.250368	O89090	26064.3	19349.4	31651.8	36358.4
Sox2	-2.66477	0.228519	P48432	25979.5	31352.7	699.413	28961.6
Son	-0.229775	0.684997	Q9QX47	31352	36278.6	20882.4	39609.2
Sod1	-1.40015	0.25165	P08228	164868	263798	30573.6	204213
Snx5	-0.274012	0.676675	Q9D8U8	30837.2	28505.5	15608	38519.7
Snx3	-1.49756	0.309835	O70492	94160.5	98806.3	9877.98	118132
Snx27	0.125519	0.828177	Q3UHD6	24326.7	14066.7	16158.4	25202.7
Snx2	0.405723	0.398492	Q9CWK8	41838.1	36159	46987.8	56503.2
Snx12	-1.01197	0.295659	O70493	41619.2	61103.8	12161.2	51418.5
Snx1	1.80352	0.0416702	Q9WV80	3456.18	7643.41	13969.6	23042.4
Snw1	-0.263376	0.598708	Q9CSN1	64670.8	80228.2	50383.6	71478.9
Snu13	-2.13124	0.242675	Q9D0T1	99290	132146	5712.87	119665
Snrpg	-1.25056	0.311039	P62309	146490	224921	28329	205444
Snrpf	-2.4167	0.30799	P62307	119076	172874	3444.31	209630
Snrpe	-3.03468	0.233086	P62305	498272	1.38555e+06	12416.8	827982
Snrpd3	-1.89706	0.240079	P62320	1.53042e+06	1.93648e+06	122066	1.75017e+06
Snrpd2	-2.9898	0.221043	P62317	422581	550581	7769.29	474581
Snrpd1	-2.32037	0.234224	P62315	98987.8	195975	5634.22	138022
Snrpc	-1.8483	0.250671	Q62241	57383.3	63926.4	4420.52	64003.8
Snrpb2	-0.776229	0.451166	Q9CQI7	85100	23657.3	15076.4	45526.4
Snrpb	-1.14019	0.307029	P27048	330897	627826	89415.9	478252
Snrpa1	-0.952886	0.303537	P57784	193254	215698	52184.3	213177
Snrpa	-0.598039	0.421437	Q62189	889945	993378	365748	1.05497e+06
Snrnp70	-1.75509	0.223662	Q62376	694186	894052	72958	746612
Snrnp40	-1.46316	0.252108	Q6PE01	246191	274951	33689.2	264317
Snrnp200	-0.137554	0.778251	Q6P4T2	95982	120428	83594.2	114268
Snf8	-1.27825	0.186931	Q9CZ28	19217	20120.9	4011.71	16384
Snd1	0.0116955	0.982493	Q78PY7	110463	91449.5	77522.2	132438
Smyd5	-0.717506	0.410969	Q3TYX3	6194.93	9541.5	2469.49	8852.43
Smyd3	-1.40915	0.314063	Q9CWR2	9311.14	8135.41	1016.93	10560.9
Smurf1	0.889611	0.189557	Q9CUN6	53699.7	97164.3	103516	173009
Smu1	-0.817631	0.33656	Q3UKJ7	65613.9	119637	28724.6	87971.9
Smtnl2	1.37033	0.108652	Q8CI12	140852	50797.7	258783	184795
Smtn	0.262519	0.592099	Q921U8	8933.2	12077.2	11268.4	13777.2
Smndc1	-1.13988	0.315122	Q8BGT7	42284.5	66440.7	9877.98	58569.5
Smg7	0.242332	0.65733	Q5RJH6	6678.63	3717.2	6080.61	5712.87
Smchd1	-0.147007	0.785418	Q6P5D8	44427.1	54723.4	33923.6	58453.8
Smc6	0.74755	0.413593	Q924W5	37452.5	8915.66	31872	29532.2
Smc5	0.31176	0.564912	Q8CG46	20531	35760.6	34636.4	32657.3
Smc4	0.639667	0.330747	Q8CG47	188224	84172	180295	213293
Smc3	0.294034	0.530517	Q9CW03	111919	97601.9	117313	139972
Smc2	-0.0370389	0.93946	Q8CG48	146551	152399	119778	177131
Smc1a	0.0997356	0.858123	Q9CU62	39516.4	48341.3	34471.2	63633.7
Smarce1	-0.341702	0.550985	O54941	106260	114500	62866.3	120512
Smarcd2	0.510835	0.351285	Q99JR8	18191	11202	18690.3	22135.7
Smarcd1	-0.259136	0.596001	Q61466	482914	681675	502931	457008
Smarcc2	0.637519	0.319113	Q6PDG5	2711.66	1314.23	3350.13	2574.36
Smarcc1	1.62034	0.0188228	P97496	33602.7	43975.6	115500	120934
Smarcb1	-1.03585	0.28646	Q9Z0H3	322508	399039	83501.3	366622
Smarcal1	1.44086	0.137495	Q8BJL0	773.341	2876.3	3468.27	4726.89
Smarcad1	-0.0327123	0.950544	Q04692	59576.9	50673.8	41333.7	69801.1
Smarca5	-0.382525	0.47674	Q91ZW3	302191	508662	293925	307730
Smarca4	-0.0115697	0.982031	Q3TKT4	195929	192342	150044	247166
Smarca1	-0.29516	0.646061	Q6PGB8	424753	575261	268615	604181
Smap	-1.21579	0.26788	Q9R0P4	15608	38166	5007.94	22048.7
Smad2	0.133144	0.775992	Q62432	56757.8	43538.4	57052.4	52093.6
Slu7	-0.293023	0.561482	Q8BHJ9	34582.8	38953.8	24491.6	36641.7
Slfn9	0.952519	0.346141	B1ARD6	8451.33	41764.8	33225.4	39786.7
Slc7a6os	-0.59947	0.51732	Q7TPE5	40804.4	33149.8	11585.2	50858.7
Slc3a2	0.121586	0.84858	P10852	35291.8	25335.2	21769.2	48613.6
Slc25a5	-0.331614	0.794511	P51881	956002	1024066	254032	2.43359e+06
Slc25a41	0.24425	0.739858	Q8BVN7	17866.4	22381.2	13777.2	40720.4
Slc25a4	-1.26346	0.404115	P48962	65761.8	73222.5	7804.01	107059
Slc25a3	-0.628775	0.501845	Q8VEM8	120078	129453	37900.6	171541
Slc25a13	-0.155917	0.732554	Q9QXX4	49082.2	58569.9	49904.6	46407.3
Slc16a1	0.0596247	0.91423	P53986	28658.8	23067.1	19893.4	36094.4
Slc13a1	0.228756	0.703007	Q9JHI4	22677.6	28139.2	20594.9	42547.4
Slbp	-1.35248	0.247917	P97440	29429.2	41764.8	5518.27	34159.5
Skp2	-1.21377	0.346014	Q9Z0Z3	16354	16567.4	2418.67	20822.8
Skp1	-1.69368	0.276351	Q9WTX5	277079	352682	26432	353311
Six4	0.887518	0.116681	Q61321	9120.91	11585.2	21618.8	16728.3
Sirt1	-0.12922	0.7849	Q923E4	44554.7	59143.3	43919.4	50158.5
Sin3a	-0.127604	0.806305	Q60520	57695.2	65217.4	43683.6	72170.4
Shoc2	0.0225186	0.961375	O88520	14411.8	17438.6	17805.1	14562.8
Shmt1	-0.566776	0.472141	P50431	23843.5	29510.7	10015.9	32020.5
Shcbp1	0.488395	0.392289	Q9Z179	37833	21769.2	35610.1	45517.9
Shc3	0.538714	0.5244	Q61120	131981	92681.9	84892.1	304072
Sh3gl1	-0.781196	0.386114	Q62419	100718	120938	32093.6	128506
Sh3bgrl3	-0.812481	0.409207	Q91VW3	18625.1	19893.4	4973.34	24154.4
Sgf29	-1.83748	0.282366	Q9DA08	36737.4	55492.3	3019.3	52864.1
Sfswap	-0.462019	0.395126	Q3USH5	26651.2	39665.3	20031.7	27812.8
Sfr1	0.237731	0.712	Q8BP27	199134	97121.5	127488	210921
Sfpq	-0.0838351	0.853829	Q8VIJ6	3.31234e+06	3791253	3102900	3603100
Sf3b4	-1.03604	0.266747	Q8QZY9	113481	128866	29328.2	118581
Sf3b3	1.06964	0.153665	Q921M3	182861	457225	603962	609856
Sf3b1	-0.243791	0.61311	Q99NB9	348711	438448	293447	371601
Sf3a3	-0.114647	0.815079	Q9D554	487922	678736	475801	593746
Sf3a2	0.275979	0.640519	Q62203	205434	299260	220436	408880
Sf3a1	0.230455	0.612169	Q8K4Z5	104548	119334	131756	130334
Sf1	0.53956	0.310956	Q64213	282215	189573	307452	367644
Setx	0.309372	0.505686	A2AKX3	15491.7	13034.1	18053.6	17174.1
Setdb1	-0.192482	0.764318	O88974	20240.6	17682.1	25531.7	10734.7
Setd2	-0.165523	0.768329	E9Q5F9	28332.7	17939.7	15936	25355.3
Set	-1.31082	0.293643	Q9EQU5	1.74976e+06	1.76518e+06	255304	1.96571e+06
Serpinb6	-1.11022	0.3182	Q60854	54559.5	55998.6	10441.2	62787.8
Serbp1	-0.67624	0.355211	Q9CY58	218105	260640	90666.8	245539
Septin9	-0.709637	0.397864	Q80UG5	88646.1	102498	31000.4	109588
Septin7	-0.562792	0.353664	O55131	20729.8	29277.2	12331	22557.6
Septin11	-0.468856	0.520891	Q8C1B7	66599.3	68476	28724.6	82884.7
Septin1	0.0161198	0.978195	P42209	117621	109645	79299.9	166304
Sephs1	-0.947481	0.335994	Q8BH69	29429.2	37122.3	7967.99	36865.9
Senp3	-0.750652	0.352346	Q9EP97	90774.2	125121	35857.8	111885
Sec61a1	-0.214173	0.771167	P61620	33157.1	31068.2	15885.5	48188.8
Sec31a	0.262388	0.631045	Q3UPL0	37335.8	41910.7	35610.1	63219.4
Sec24a	0.937519	0.194937	Q3U2P1	11625.2	4737.8	14066.7	14362.3
Sec23ip	0.173773	0.708107	Q6NZC7	10315	8192	9946.68	10809.4
Sec23b	0.144021	0.753715	Q9D662	55349.3	66906.1	63743.9	70933.1
Sec22b	0.0375188	0.932961	O08547	6273.1	6517.03	6936.54	6208.38
Sdha	0.377918	0.470294	Q8K2B3	36668.9	48509.4	45387.3	66178.9
Sde2	-0.0576364	0.913112	Q8K1J5	95529.4	97708.9	70518	122200
Scp2	-0.796078	0.408891	P32020	14939.2	63878.9	13800.9	22934.6
Scaf8	-0.130214	0.842221	Q6DID3	51877.1	96061.7	46020.8	90401.3
Scaf1	-0.605456	0.385299	Q5U4C3	36238.9	38752.6	15393.1	39412
Sbno1	0.0183612	0.967352	Q689Z5	53012.1	58437.6	53231.8	59696.8
Sbds	-0.602422	0.452833	P70122	116892	168751	52032.5	164461
Sart3	0.19908	0.702719	Q9JLI8	296777	245912	244589	393216
Sart1	-0.140338	0.765437	Q9Z315	94610.9	121120	89740	105119
Sarnp	-0.942995	0.363371	Q9D1J3	658498	589198	140856	745251
Sar1b	0.734189	0.282741	Q9CQC9	28218.4	38193.8	81810.6	36453.8
Sap30l	0.690829	0.190659	Q5SQF8	19148.7	24693.8	38345	32132.1
Sap30	-0.189576	0.744012	O88574	446764	251465	360590	239555
Sap130	-0.158435	0.76818	Q8BIH0	35295.1	33529.8	23170.5	41003.6
Samhd1	0.309531	0.534673	Q60710	32831.1	26963	31216	43554.4
Samd1	0.231728	0.6196	D3YXK1	54313.3	66774.2	66450.9	75253.8
Sall4	0.470484	0.319665	Q8BX22	276128	280099	373647	397393
Sall1	0.0534459	0.910892	Q9ER74	150733	153463	132902	187439
Safb2	0.129523	0.788844	Q80YR5	58273.4	54217.2	51418.5	73530.8
Safb	-1.21962	0.27426	D3YXK2	78422.4	98452.8	15676.8	90807.9
Sae1	-1.08988	0.300989	Q9R1T2	249072	251436	51063.3	270689
Saal1	0.0852269	0.898213	Q9D2C2	32453.3	38009.1	23354	59442.3
S100a6	-0.452273	0.52731	P14069	56586.1	73600.2	77453.1	28724.6
S100a14	-0.633719	0.470211	Q9D2Q8	22969.6	27554.5	8192	32093.6
Ryr3	-0.433762	0.443166	A2AGL3	44667.7	79605.4	48308.8	40342.1
Rybp	-0.27739	0.645862	Q8CCI5	113333	129607	68794.2	145353
Rxrb	-0.00167922	0.998195	P28704	7885.37	15717.9	7082.29	17459.5
Ruvbl2	-0.296914	0.582514	Q9WTM5	4.12303e+06	4228272	2574150	4487310
Ruvbl1	-0.400939	0.459086	P60122	3.27506e+06	4100766	2181848	3530775
RTRAF	-0.491517	0.326829	Q9CQE8	173770	166096	103730	140769
Rtf1	-0.619137	0.375818	A2AQ19	170524	183484	71964.3	184292
Rtcb	-0.526832	0.379516	Q99LF4	128820	157379	71220.3	137133
RtcA	-0.394677	0.562192	Q9D7H3	52533.1	63339	27554.5	69870.4
Rsrc2	-0.177481	0.721916	A2RTL5	15446.2	20738.2	13587.6	18433
Rrp9	0.222522	0.736125	Q91WM3	21543.4	8964.45	18690.3	14066.7
Rrp1	0.579811	0.284933	P56183	1.59527e+06	1452393	1819353	2845005
Rrm2	-1.06622	0.291439	P11157	47538.9	35335.2	9026.81	42441.8
Rrm1	0.15451	0.784285	P07742	127198	99109.8	92041.7	169682
Rreb1	0.452983	0.492417	Q3UH06	4592.18	10877.6	8841.04	10587
Rrbp1	0.0895232	0.851945	Q99PL5	45732.8	37781.2	38166	51253.6
Rras2	0.192519	0.670322	P62071	33109.6	32995.9	40342.1	35364.2
Rpusd2	0.658177	0.269411	Q149F1	58858.5	39239	59888.9	96037.9
Rpsa	-1.32859	0.316154	P14206	1.47537e+06	1.41455e+06	191044	1.73178e+06
Rps9	-1.19544	0.345329	Q6ZWN5	184343	209455	29911.1	246126
Rps8	-1.13781	0.373067	P62242	115428	153772	20884.4	175525
Rps7	-1.69344	0.124533	P62082	342279	414092	53209.2	254646
Rps6ka3	-0.00480829	0.991427	P18654	22757.2	22781.6	24322.4	21173.9
Rps6ka1	-0.384512	0.416802	P18653	94894.3	109150	83529.6	72765.2
Rps5	-0.257481	0.609819	P97461	138063	140479	93975.7	144429
Rps4x	-2.1449	0.209437	P62702	115459	325084	11910.9	161109
Rps3a	-1.82535	0.0831988	P97351	375736	374035	52581.8	212808
Rps3	-1.71922	0.268897	P62908	1.45974e+06	1.6501e+06	128970	1.72276e+06
Rps28	-1.48912	0.261756	P62858	491654	550331	62883	546019
Rps27a	-0.343854	0.543641	P62983	4368726	4989309	2700234	5011563
Rps26	-1.24125	0.373881	P62855	250132	593296	53857.1	493053
Rps25	-1.3114	0.276015	P62852	154053	223895	28843.9	194143
Rps23	-1.99839	0.234198	P62267	92574.4	155164	7638.49	117795
Rps21	-1.47796	0.364998	Q9CQR2	238162	313955	24154.4	398956
Rps20	-2.46605	0.259031	P60867	2.06679e+06	2.26211e+06	60786.9	2.51936e+06
Rps2	-1.37156	0.353429	P25444	65263.4	102572	9152.82	109240
Rps19	-1.41743	0.399999	Q9CZX8	137908	148754	12331	233176
Rps18	-1.7354	0.307866	P62270	235924	434216	23252.2	397372
Rps16	-2.42055	0.254126	P14131	1.27568e+06	2.129e+06	51643.7	1.83477e+06
Rps15a	-2.06624	0.236702	P62245	1.35619e+06	1.69733e+06	85047.3	1.54322e+06
Rps14	-2.52112	0.265948	P62264	1.59143e+06	1.72502e+06	41469.7	2.00902e+06
Rps13	-2.30758	0.233382	P62301	1.11084e+06	1.06572e+06	43413.7	1.11266e+06
Rps12	-2.27122	0.288831	P63323	392725	504750	14664.1	580097
Rps10	-1.41224	0.254483	P63325	228379	270129	34578	251869
Rprd2	0.0138402	0.979063	Q6NXI6	31981.6	38100	27175.1	45707.3
Rprd1b	-1.03579	0.378706	Q9CSU0	178589	309901	44935.5	293010
Rprd1a	-0.682004	0.455916	Q8VDS4	122874	140825	39786.7	168964
Rpp25	-0.712481	0.19375	Q91WE3	31323.6	31651.8	23493.9	15716.6
Rpn2	-0.20871	0.699209	Q9DBG6	66052.3	80813.2	48308.8	82734.6
Rpn1	0.445952	0.341941	Q91YQ5	68926.7	71040.7	93975.7	96687.1
Rplp0	-1.84097	0.243021	P14869	104081	165534	10156.6	132172
Rpl9	-1.51113	0.108224	P51410	94522	79023.8	16384	56115.3
Rpl8	-1.01281	0.276353	P62918	328588	371163	85997.2	348307
Rpl6	-1.16007	0.344707	P47911	132743	188484	25973.5	192896
Rpl5	-1.20181	0.331254	P47962	75994.6	19756	7804.01	36357.9
Rpl4	-1.88777	0.264799	Q9D8E6	154256	170638	10587	181549
Rpl37a	-2.31416	0.136175	P61514	59267.9	121838	5442.3	53648.6
Rpl35a	-2.49189	0.246435	O55142	691606	683313	19756	755985
Rpl35	-0.8735	0.471796	Q6ZWV7	22614.5	46833	6746.86	46766.9
Rpl31	-1.34665	0.354034	P62900	36231.6	137750	9809.75	78660.7
Rpl30	-2.34623	0.27667	P62889	316389	549714	13172.5	510647
Rpl27a	-1.55537	0.312378	P14115	431945	570629	46248.8	616963
Rpl27	-2.46994	0.212327	P61358	421438	548780	16844.6	447324
Rpl26	-1.75405	0.225632	P61255	276519	393251	30573.6	312611
Rpl24	-2.01411	0.232782	Q8BP67	95874.5	150705	7486.11	118292
Rpl23	-2.37487	0.232241	P62830	909563	830586	31651.8	887165
Rpl22	-2.35003	0.234917	P67984	825444	1.28788e+06	39003.6	1048576
Rpl19	-1.0865	0.417645	P84099	202788	247462	33653.9	330657
Rpl18a	-1.99152	0.235909	P62717	75018.7	91320.2	5184.54	83563
Rpl15	-1.30741	0.31021	Q9CZM2	158053	180158	23551.8	197375
Rpl14	-0.499064	0.494537	Q9CR57	52484.9	111246	37347.2	78269.8
Rpl13a	-0.214443	0.758276	P19253	29205.2	46324.4	20171.1	49823.5
Rpl13	-0.660476	0.446854	P47963	168865	206874	60658.1	230521
Rpl12	-1.97261	0.273925	P35979	258972	413543	18433	377182
Rpl11	-1.81512	0.273859	Q9CXW4	1.02659e+06	1.39055e+06	84804.6	1.3594e+06
Rpl10a	-0.787006	0.391339	P53026	250964	282793	75462	315884
Rpl10	-1.71492	0.1058	Q6ZWV3	106429	42347.8	11582.8	36107.2
Rpap3	0.141099	0.755669	Q9D706	1.08081e+06	1207437	1180218	1344621
Rpap2	0.0988717	0.838989	Q8VC34	665848	684756	597342	875417
Rpap1	-0.327384	0.621708	Q80TE0	31680.8	36338.7	17198.6	42517.6
Rpa3	-2.36803	0.256924	Q9CQ71	144989	185364	5404.7	186593
Rpa2	-1.6218	0.208248	Q62193	454980	352377	47314.7	357753
Rpa1	0.312694	0.492526	Q8VEE4	485784	497739	606438	615062
RO60	1.04584	0.0760166	O08848	3158.37	3902.01	6382.92	8229.8
Rnpep	1.21549	0.214561	Q8VCT3	13540.2	3432.36	12416.8	20183.9
Rnmt	-0.240664	0.614825	Q9D0L8	316740	428056	301124	322525
Rnh1	-0.775109	0.270566	Q91VI7	268725	317725	109457	266351
Rngtt	0.512884	0.436568	O55236	45212.7	21216.8	35857.8	54468.2
Rnf40	-0.112283	0.809141	Q3U319	41894.7	43529.3	34636.4	45061.6
Rnf220	-1.13727	0.337532	Q6PDX6	60095.2	89684.4	12854.6	86655.2
Rnf214	0.572519	0.277235	Q8BFU3	3202.45	2288.2	3640.7	4451.27
Rnf20	-0.376471	0.528141	Q5DTM8	23340.5	32444.8	15393.1	29192.5
Rnf2	-0.268012	0.74274	Q9CQJ4	20958.6	30187.7	11229.1	38858.7
Rnaseh2b	-0.91621	0.385279	Q80ZV0	30936.7	29532.2	6793.79	37761
Rnaseh2a	-1.53249	0.246613	Q9CWY8	37450	39301.7	4544.8	38698.8
Riok2	-0.234974	0.637958	Q9CQS5	31431.5	34836.8	23010.4	34356.7
Rif1	-0.251251	0.62453	Q6PR54	114681	119160	124002	77790.6
Rhoa	-0.19616	0.670486	Q9QUI0	126166	156233	123145	121955
Rgn	-0.847154	0.484191	Q64374	23493.8	174191	45864.1	27572.1
Rfx1	0.312517	0.540849	P48377	26547.4	19893.4	24154.4	33720
Rfc5	-1.26009	0.330215	Q9D0F6	249450	342636	42055.3	354282
Rfc4	-1.03159	0.317235	Q99J62	17802.5	34421.6	5736.48	25561.6
Rfc3	-0.645211	0.490925	Q8R323	75099.6	80061.4	23324.1	105390
Rfc2	-0.960451	0.369793	Q9WUK4	389431	426901	87888.9	499545
Rfc1	0.445514	0.447767	P35601	95736.7	94629.3	92681.9	181274
Resf1	0.0217858	0.961627	Q5DTW7	44553.9	53520.8	48308.8	50874.3
Recql5	-0.134707	0.805956	Q8VID5	88697.1	111766	68319	120386
Rdx	0.481282	0.397145	P26043	150619	172688	168221	301317
Rcor2	-0.0148364	0.976935	Q8C796	128140	177972	124002	180167
Rchy1	-0.317481	0.517071	Q9CR50	2988	3615.55	2288.2	3040.3
Rcc2	-0.528858	0.417967	Q8BK67	242396	338177	134757	292223
Rcc1	-0.856367	0.336597	Q8VE37	128692	169877	42055.3	158592
Rbx1	-2.07264	0.266951	P62878	285924	322737	14868.8	350730
Rbpms2	0.745144	0.298057	Q8VC52	66313.2	57514.4	165543	64727.2
Rbpms	0.346049	0.467998	Q9WVB0	165036	185497	248344	199161
Rbpj	0.039815	0.937491	P31266	231238	248099	194580	311571
Rbmxl1	-0.864185	0.329738	Q91VM5	937530	1.16797e+06	296365	1.11506e+06
Rbm8a	-1.1628	0.14175	Q9CWZ3	61273.2	66405.9	17365.2	46743.4
Rbm7	-1.23559	0.142316	Q9CQT2	126517	103938	28329.2	83712.4
Rbm5	0.407186	0.481931	Q91YE7	14285.6	16050	14531.9	27746
Rbm42	0.297005	0.70176	Q91V81	6817.19	22432.5	16046.8	14385
Rbm39	-0.540028	0.463855	Q8VH51	593798	787031	281768	784532
Rbm33	0.647905	0.299329	Q9CXK9	17026.8	9475.59	16158.4	24514.2
Rbm3	-1.67014	0.294005	O89086	212867	290909	20594.9	296878
Rbm27	0.0191928	0.966479	Q5SFM8	84025.4	93942.2	81810.6	99087.1
Rbm26	0.136983	0.771787	Q6NZN0	126384	155199	137588	172374
Rbm25	-0.303098	0.667178	B2RY56	139468	304492	119870	232731
Rbm22	-0.343057	0.650881	Q8BHS3	134440	127964	58251.2	183556
Rbm19	0.601927	0.460783	Q8R3C6	7723.09	2721.15	4973.34	9734
Rbm17	-0.473753	0.489225	Q8JZX4	151166	171462	72640.6	185018
Rbm15	-0.196345	0.690325	Q0VBL3	77657.3	73836.4	54350.3	80360
Rbm14	0.369971	0.430774	Q8C2Q3	55233.9	47762	63324.7	69576.1
Rbm12	-0.052419	0.909685	Q8R4X3	216279	184672	174154	213267
Rbm10	0.164465	0.726831	Q99KG3	108910	144313	145434	135746
Rbfox2	0.033322	0.943763	Q8BP71	14296.3	12077.2	15393.1	11747
Rbbp7	-0.302451	0.674601	Q60973	166987	273100	108093	277406
Rbbp6	-0.36509	0.578603	P97868	18746.5	26132.8	11357.2	26003.4
Rbbp5	-0.000669644	0.999006	Q8BX09	365634	433900	301124	526365
Rbbp4	-0.324057	0.662816	Q60972	631364	767109	320968	962884
Raver1	0.302742	0.514388	Q9CW46	32085	31001.2	35610.1	42498.8
Rars	-0.524008	0.503869	Q9D0I9	289133	327190	118950	384634
Rangap1	-0.324202	0.55019	P46061	118124	114285	70239.8	122619
Ranbp9	-0.0113623	0.987882	P69566	17580.4	6608.01	7912.95	14451.7
Ranbp3	0.236938	0.611861	Q9CT10	74596.3	71322.3	76408.3	96706.1
Ranbp2	-0.443088	0.35939	Q9ERU9	16115.5	15902.3	10513.8	13188
Ranbp17	0.324135	0.582897	Q99NF8	31760.9	60874.5	47643.8	63601.9
Ranbp10	0.221251	0.641891	Q6VN19	46958.3	39914.1	44453.2	57298.2
Ranbp1	-0.406342	0.590374	P34022	225993	300675	113765	340048
Ran	0.565343	0.300971	P62827	607969	594493	1.13195e+06	699149
Raly	-0.679987	0.399361	Q64012	320310	331819	111694	370722
Rae1	-0.727481	0.607022	Q8C570	23089.7	40063.5	5404.7	62432.1
Rad54l	1.42381	0.106903	P70270	78204.5	170265	466010	205674
Rad51	-1.36435	0.3173	Q08297	57133	71220.3	7967.99	77041.2
Rad50	-0.12903	0.788828	P70388	63627.2	66051	49667	70757.2
Rad23b	-0.0583183	0.895842	P54728	293572	293230	296979	267354
Rad21	0.148031	0.751241	Q61550	114248	123657	115698	149923
Rad18	-0.194929	0.698789	Q9QXK2	19420	28369.8	18305.6	22970
Rack1	-1.14007	0.363962	P68040	1.00088e+06	1.33961e+06	185630	1.48704e+06
Racgap1	0.253003	0.610008	Q9WVM1	26337.6	29890.9	27746.2	40293.4
Rac1	-1.58215	0.211337	P63001	143971	175390	19619.5	143562
Rabggta	0.532518	0.268979	Q9JHK4	19824	19083	29328.2	26987.4
Rabep2	0.482519	0.367079	Q91WG2	7460.01	5077.84	7486.11	9877.98
Rab9a	0.572519	0.453188	Q9R0M6	12203.1	11190.6	30362.4	9946.68
Rab8a	0.632519	0.229063	P55258	26158	30362.4	51063.3	37380.6
Rab7a	-0.164302	0.783894	P51150	14293.5	28724.6	21073.6	15514.4
Rab6a	-0.887481	0.219647	P35279	21394.7	26249.5	20031.7	8192
Rab5a	1.05735	0.138452	Q9CQD1	35486	53943.1	129136	64200
Rab2a	-0.647481	0.365014	P53994	16440.5	26801	8779.97	20452.6
Rab1b	0.675425	0.470167	Q9D1G1	9640.97	13068.3	37370	8599.28
Rab1A	0.595956	0.685638	P62821	3997.72	10248.5	33225.4	2817.11
Rab11b	0.219147	0.721439	P46638	38033	58073.3	76801.4	38967.9
Rab10	-0.689842	0.19172	P61027	13538.8	18403.3	10105.2	9475.59
R3hdm2	1.01748	0.115388	Q80TM6	17779.6	21190.3	29328.2	52645.2
Qrich1	0.0350433	0.942528	Q3UA37	196111	249044	194580	263499
Qki	-0.958971	0.332107	Q9QYS9	272091	337910	72214.4	336925
Qdpr	-1.00063	0.346409	Q8BVI4	37301.8	59741.5	10360.8	53724.4
Qars	-0.0860694	0.866338	Q8BML9	157868	178352	124864	200132
Pygb	-0.1547	0.825054	Q8CI94	42860.3	85631.2	37223.7	79566.4
Pwp1	0.0424207	0.929535	Q99LL5	45398	38873.8	36865.9	50770.1
Pus7	0.602744	0.250141	Q91VU7	18892.4	26925.3	35119.9	33402.8
Pus10	0.299417	0.521573	Q9D3U0	30143.8	29737.6	33225.4	40860.1
Pus1	-1.10359	0.314077	Q9WU56	58456.3	74264.4	12821.5	73324.2
Puf60	-0.0704556	0.880868	Q3UEB3	275738	358109	277091	323200
Ptpn6	-0.032481	0.947971	P29351	25266.9	25355.3	30786.3	19893.4
Ptpn2	-0.896185	0.182189	Q06180	51151.7	54889.5	19484	41602.1
Ptpn11	-0.662377	0.282317	P35235	18950.2	19690.9	8659.09	17203.4
Ptpa	-1.44467	0.239403	P58389	46886.1	52225.4	6841.04	48308.8
Ptma	-0.963152	0.297899	P26350	56020.8	53253.1	13873.1	56577.9
Ptges3	-0.90712	0.32959	Q9R0Q7	340435	351439	90043	377827
Ptcd3	1.35252	0.0293516	Q14C51	2217.88	2134.97	5752.61	5367.37
Ptbp2	0.4702	0.350783	Q91Z31	70557.7	98557.3	118129	112971
Ptbp1	-0.42554	0.427345	P17225	1.00368e+06	1307897	1055869	689222
Psph	-0.502481	0.475877	Q99LS3	14213.4	24491.6	8719.32	19893.4
Pspc1	0.301851	0.642361	Q8R326	76054.8	68711.1	57449.2	138230
Psmg2	-1.46899	0.293635	Q9EST4	44939	73393.4	6653.97	64681.7
Psmg1	-0.963128	0.410189	Q9JK23	131517	164059	28526.2	199011
Psme4	0.262093	0.708686	Q5SSW2	8829.51	5719.81	5367.37	13531.7
Psme3	-0.900662	0.361852	P61290	100758	173917	33999.6	147875
Psme2	-1.11063	0.316127	P97372	54775.4	60725.6	10960.3	65083.3
Psme1	-1.51782	0.232753	P97371	61455.2	93870.5	9809.75	71715.6
Psmd8	-1.63833	0.337409	Q9CX56	71938.4	96749.6	6208.38	115680
Psmd7	-1.13623	0.352695	P26516	64401.4	82124.6	12077.2	90640.2
Psmd6	-1.16694	0.306851	Q99JI4	14040.1	16482.8	2702.35	16986.1
Psmd5	-0.164081	0.770873	Q8BJY1	67666.9	68174.7	43661.8	84161.1
Psmd4	-0.109425	0.834515	O35226	35057.6	28075.1	22851.5	37009.1
Psmd3	0.312756	0.524982	P14685	76342.6	73316.7	77935.9	110798
Psmd2	0.33113	0.563268	Q8VDM4	194465	344594	277091	382726
Psmd14	-0.716852	0.447215	O35593	211394	204474	59475.2	269033
Psmd13	-1.24794	0.309315	Q9WVJ2	195793	206409	30954.7	231455
Psmd12	0.0942787	0.884357	Q9D8W5	33386.2	57251.7	32541.7	66938.8
Psmd11	-1.57609	0.193072	Q8BG32	141356	97879.8	15716.6	99025.6
Psmd1	0.639102	0.219685	Q3TXS7	92837.8	68638.9	119778	129032
Psmc6	-0.644147	0.45465	P62334	102451	107442	34397.1	131024
Psmc5	-0.712204	0.265248	P62196	98459.1	82699.5	38431.5	78937.3
Psmc4	-0.0639296	0.889853	P54775	184050	207122	167059	208835
Psmc3	0.226036	0.709975	O88685	52598.9	50867.5	40985.1	89305.6
Psmc2	-0.314813	0.631829	P46471	96953	84626.2	46663.3	113646
Psmc1	-0.241466	0.611335	P62192	132317	162275	111757	137473
Psmb7	-0.348372	0.623616	P70195	132530	244590	93446.9	214017
Psmb6	0.633958	0.267226	Q60692	94462.4	83587.4	179890	105700
Psmb5	-1.46418	0.235744	O55234	390954	441197	56395.9	401780
Psmb4	1.02606	0.140478	P99026	58912.7	60445.9	179042	82483.8
Psmb3	0.762884	0.355417	Q9R1P1	19687.1	43501.8	79154.8	31153.9
Psmb2	1.52092	0.0581492	Q9R1P3	19148.7	25006.2	93681.9	42093.8
Psmb1	1.32355	0.112415	O09061	77337	70728.3	310590	110319
Psma8	-1.22172	0.30495	Q9CWH6	371501	413543	63835.3	442458
Psma7	-1.0125	0.377768	Q9Z2U0	71024.7	91836	15640.2	102470
Psma6	-0.947574	0.357369	Q9QUM9	309235	454213	87078.9	433649
Psma5	-1.18468	0.33947	Q9Z2U1	371327	430924	63101.2	490760
Psma4	-1.24451	0.219977	Q9R1P0	563304	312741	87414.8	358981
Psma3	-1.22365	0.367789	O70435	279707	308346	39822.6	397102
Psma2	1.46219	0.0334112	P49722	46179.4	32768	123425	93072.1
Psma1	-0.960081	0.215851	Q9R1P4	312257	203424	80931.6	207382
Psip1	-1.04234	0.257877	Q99JF8	163513	197834	44247.3	172351
Prune1	0.108453	0.843025	Q8BIW1	33712.8	49772.2	34877.3	55915.8
Prrc2c	-0.0729956	0.901927	Q3TLH4	24081.7	17358	13873.1	27231.1
Prrc2a	0.538515	0.402829	Q7TSC1	9299.7	4124.49	8841.04	9152.82
Prr12	0.627519	0.210942	E9PYL2	5772.43	4973.34	8719.32	7858.29
Prpf8	-0.57392	0.496014	Q99PV0	92949.2	141965	41526	143408
Prpf6	0.186875	0.751669	Q91YR7	81939.5	113771	79099.7	152707
Prpf40a	-0.305731	0.641297	Q9R1C7	87023	130014	57531.6	128721
Prpf4	-0.14774	0.776512	Q9DAW6	107443	179494	123145	127603
Prpf39	0.106189	0.82147	Q8K2Z2	90602.1	75874	79023.8	100787
Prpf38a	-1.80248	0.265791	Q4FK66	22303.2	29532.2	1910.85	28329.2
Prpf31	0.0945243	0.833758	Q8CCF0	194223	219457	209996	231392
Prpf3	0.0258109	0.957757	Q922U1	248165	362694	290867	320720
Prpf19	0.389671	0.592532	Q99KP6	935226	322807	682278	759457
Prpf18	-0.849724	0.493011	Q8BM39	10846.7	11910.9	2179.83	18248.8
Prmt7	0.0389222	0.932402	Q922X9	75406.5	87077.2	75804.7	91422
Prmt6	-1.47886	0.250024	Q6NZB1	40910	26801	4299.64	32823.6
Prmt5	0.181672	0.709898	Q8CIG8	50851.9	61616.8	53974.9	74677.9
Prmt1	-0.366879	0.571182	Q9JIF0	255400	407766	173757	360418
Prkdc	0.0431143	0.935244	P97313	12423.7	12414.9	9674.69	16924.5
Prkci	0.573785	0.264296	Q62074	7653.83	10266.8	12331	14117.9
Prim2	-0.325492	0.598544	P33610	35711	36862.6	19484	43027.4
Prim1	-0.691928	0.388528	P20664	11997.9	19349.4	5480.15	16233
Prep	0.356024	0.44984	Q9QUR6	38116.2	35617.3	42939	51792.5
Prdx6	-0.966577	0.36651	O08709	250775	516703	83605.3	405839
Prdx2	-1.04276	0.0987025	Q61171	1.38448e+06	1.87226e+06	625770	975961
Prdx1	0.533371	0.350285	P35700	1423857	1298834	2631912	1471871
Prdm16	-0.41825	0.494157	A2A935	433647	459870	229487	486633
Prc1	0.0904976	0.847947	Q99K43	78293.2	88449.6	76784.4	102243
Pqbp1	-1.10403	0.260796	Q91VJ5	163682	196834	39715.7	175568
Ppwd1	0.0371504	0.944686	Q8CEC6	35581.6	34551.6	26987.4	47962.2
Ppp6r3	0.721216	0.247516	Q922D4	9114.91	5113.16	9345.14	13554.1
Ppp6c	-1.07248	0.437446	Q9CQR6	33339.9	44762.4	5634.22	59888.9
Ppp4r3b	-0.261533	0.610212	Q922R5	13542.9	16133.9	15286.8	9946.68
Ppp4r3a	0.116664	0.806351	Q6P2K6	85196.8	89871.9	80684.3	111557
Ppp4r2	-0.0134018	0.976428	Q0VGB7	28702.2	31860.6	27554.5	32576.7
Ppp4r1	0.397519	0.53051	Q8K2V1	1623.58	1758.34	1478.58	3350.13
Ppp4c	-1.91353	0.296453	P97470	33805.3	59064.3	2538.92	55411.6
Ppp3cb	-0.509915	0.53898	P48453	43992.3	81662.3	23879.1	74195.9
Ppp2r5c	-1.08676	0.398904	Q60996	17498.7	28329.9	3615.55	30393.5
Ppp2r2a	-0.425216	0.560849	Q6P1F6	71956.3	77208.1	32541.7	94686.2
Ppp2r1b	0.0280891	0.949295	Q7TNP2	38531.6	38954.2	39672.7	39336.1
Ppp2r1a	0.802473	0.278768	Q76MZ3	26865.2	72803.8	78211.4	76069.6
Ppp2cb	-0.231087	0.722163	P62715	62577.5	87597.6	41700.7	95419.9
Ppp1r8	-0.20397	0.773851	Q8R3G1	61854.9	77029.6	35894.5	100047
Ppp1r7	-0.898876	0.357944	Q3UM45	50570.2	41595.7	11425.7	52951.8
Ppp1r35	-2.04035	0.264591	Q9D8C8	281766	316726	15500.2	340269
Ppp1r21	0.807519	0.210816	Q3TDD9	5025.19	2574.36	5518.27	7181.15
Ppp1r12a	0.711868	0.348105	Q9DBR7	19433.6	6746.86	20452.6	17198.6
Ppp1r10	-0.227344	0.639587	Q80W00	201786	257778	171756	220979
Ppp1cc	-0.623711	0.448258	P63087	487152	554679	181098	628465
Ppp1cb	-0.454693	0.544022	P62141	112931	137425	52646.7	156949
Ppp1ca	-0.613685	0.398559	P62137	530435	636310	230126	626412
Ppme1	-0.822991	0.407706	Q8BVQ5	15546.8	14135.3	3769.09	18630.3
Ppm1g	-0.175931	0.77429	Q61074	252429	244567	147373	328245
Ppm1b	-0.83125	0.459603	P36993	46500.6	52864.1	10884.6	71342
Ppil2	0.125004	0.808096	Q9D787	66916.8	67154.8	57052.4	93669.5
Ppil1	-1.69242	0.274607	Q9D0W5	221265	254976	20171.1	267759
Ppih	-1.73459	0.26568	Q9D868	227418	290033	21173.9	281286
Ppie	-1.24194	0.248836	Q9QZH3	33310.2	38436.7	6562.36	34877.3
Ppid	-0.443405	0.577176	Q9CR16	129483	153607	56639.1	189911
Ppib	-1.39312	0.292104	P24369	43061.5	76686	7643.41	62628.8
Ppia	-1.70759	0.284911	P17742	5.13259e+06	5.52022e+06	425278	6245242
Pphln1	-1.56768	0.217719	Q8K2H1	43463.2	61056.7	6427.31	46987.8
Ppa1	-1.26596	0.331275	Q9D819	91787	115851	14562.8	126255
Pou5f1	0.110903	0.883225	P20263	279053	185042	142440	422759
Pou2f3	0.283295	0.645378	P31362	14411.8	23121.3	16158.4	30541.6
Pou2f1	0.193951	0.697596	P25425	185363	188144	172950	263852
Pot1	0.602519	0.252293	Q91WC1	3072	2164.77	3691.52	4153.18
Por	0.350986	0.655739	P37040	5423.33	14766.1	8079.22	16124.1
Polr3f	-1.01389	0.361829	Q921X6	38169.8	43911.2	8192	50174.2
Polr3e	0.0518652	0.934646	Q9CZT4	8517.83	4039.61	7538.18	4904.87
Polr3d	-0.706624	0.230403	Q91WD1	18474.5	25180.2	10369.1	16844.6
Polr3b	0.215193	0.68888	P59470	14573.3	21319.3	16612.7	25202.9
Polr2m	-0.299572	0.647193	Q6P6I6	453323	380217	217358	523483
Polr2l	-1.88166	0.413832	P62876	2.52695e+06	4.02712e+06	112494	6.6617e+06
Polr2k	-2.08697	0.272897	Q63871	4779594	5209134	233005	5.91981e+06
Polr2j	-1.97397	0.308286	O08740	6.20691e+06	7.04992e+06	317819	8.92142e+06
Polr2i	-2.29856	0.226495	P60898	8.56345e+06	8.2359e+06	349912	8.32775e+06
Polr2h	-3.69964	0.210527	Q923G2	3.43422e+07	3.01775e+07	204431	3.00303e+07
Polr2g	-1.59272	0.045246	P62488	4.03738e+06	3.79273e+06	881560	1.90936e+06
Polr2f	-2.34727	0.173594	P61219	6.76741e+06	6.60586e+06	328433	5.25666e+06
Polr2e	-0.992872	0.365228	Q80UW8	1.29867e+07	15381076	2914839	17302225
Polr2d	-1.79418	0.243497	Q9D7M8	5.26813e+06	5777147	447601	5652968
Polr2c	-1.72922	0.20153	P97760	2.38105e+07	19012375	2202110	18701280
Polr2b	-0.577679	0.350399	Q8CFI7	8563197	11685828	4824882	9311321
Polr2a	-0.0814927	0.860476	P08775	3.88582e+07	47406843	44219235	37209047
Polr1d	-1.97993	0.265684	P97304	59883.2	59475.2	3373.43	67847.1
Polr1c	-2.11774	0.22231	P52432	327031	363488	18951.2	332996
Polr1b	-1.06814	0.108181	P70700	26619.4	24938.4	16961.8	8902.53
Polr1a	-0.826838	0.313625	O35134	17974.6	19083	5752.61	18951.2
Pole	-0.0492639	0.929449	Q9WVF7	29023.9	28958.5	20311.4	38648.5
Poldip3	-0.601478	0.421977	Q8BG81	41710.3	49319.5	17559.9	50887.8
Pold3	-0.658652	0.408058	Q9EQ28	90894	121772	37640.6	117999
Pold2	-0.419873	0.499175	O35654	62612.6	76164.4	35364.2	75346.2
Pold1	0.174212	0.722027	P52431	168416	171189	158070	232218
Pola2	-0.257114	0.602074	P33611	152761	215779	140480	164289
Pola1	0.334237	0.495187	P33609	92923	76080.6	92681.9	121236
Pogz	0.859598	0.228674	Q8BZH4	22732.4	14362.3	22226.6	48364.5
Pof1b	0.130051	0.881866	Q8K4L4	25509.4	36955.9	16801.2	67195.7
Pno1	-2.48845	0.100122	Q9CPS7	191487	58251.2	7281.4	48644.9
Pnn	-0.772559	0.472731	O35691	29881.1	42441.9	8659.09	50187.1
Pnkp	0.550011	0.397646	Q9JLV6	44338.2	55946.2	48983.2	108553
Pmm2	-1.1596	0.289708	Q9Z2M7	71001	81245.5	14263.1	81040
Pmm1	-1.05673	0.337	O35621	44933.7	51145.3	9475.59	56047.9
Pml	0.231321	0.616886	Q60953	144334	175932	193235	181090
Plrg1	-0.0559887	0.91241	Q922V4	37829.8	36502.3	28133.5	45417.5
Plk1	-0.136838	0.780124	Q07832	15023.8	20013.9	13777.2	18053.6
Plec	0.202079	0.76471	Q9QXS1	21100.1	42888.5	25006.2	47889.5
Plcb3	0.152429	0.752301	P51432	51124	40288.5	44146.2	57634.8
Plaa	-0.0149821	0.976017	P27612	120689	169546	123145	162750
Pkp1	-0.25587	0.71687	P97350	82025.2	208300	87669.6	136691
Pkm	-0.141316	0.759126	P52480	2.85e+06	2767282	2269527	2856818
Pin1	-1.17351	0.394906	Q9QUR7	467408	274230	50360.3	500261
Pik3ap1	1.08345	0.333637	Q9EQ32	181940	29532.2	161369	149522
Pih1d1	-1.02349	0.353973	Q9CQJ2	1.36614e+06	1.36334e+06	273160	1.64998e+06
Pias4	-0.346091	0.549441	Q9JM05	23439.5	32373.9	16158.4	29065.4
Pias2	-0.191688	0.762599	Q8C5D8	79450.5	67335.1	42055.3	97523.6
Phgdh	0.0926419	0.843384	Q61753	151602	198871	175057	195827
Phf8	-0.566025	0.35027	Q80TJ7	58533.2	73633.8	31995.4	61462.6
Phf23	-0.552777	0.434133	Q8BSN5	55726.6	64586.8	25180.2	66426.8
Phc1	0.727519	0.175148	Q64028	20954.4	15716.6	32541.7	27746.2
Phb2	-1.2204	0.332508	O35129	398775	341722	55898.8	448997
Phb	-0.987905	0.408151	P67778	234908	276683	47368.4	348829
Phax	-0.714939	0.332992	Q9JJT9	101952	115061	39786.7	109434
Pgm3	0.621519	0.425461	Q9CYR6	9431.45	3444.31	6653.97	11555.6
Pgm2	0.93106	0.207743	Q7TSV4	6532.33	15553.5	15936	23177.8
Pgls	-1.63965	0.305271	Q9CQ60	102775	152615	10513.8	153658
Pgk1	-0.954523	0.316763	P09411	1.1743e+06	1031819	272438	1.18423e+06
Pgd	-0.441998	0.551984	Q9DCD0	71464.7	97513.2	36317.9	103974
Pgam5	-2.28248	0.271573	Q8BX10	94955.4	114105	3640.7	125733
Pgam1	-1.28728	0.414232	Q9DBJ1	26339.9	7486.11	1698.45	19489.5
Pfn1	-1.32051	0.275679	P62962	168115	400708	43237.6	249772
Pfkp	0.564467	0.327611	Q9WUA3	35608.8	28133.5	35610.1	61524.9
Pfkm	0.306954	0.579057	P47857	70467	57691.9	59475.2	104609
Pfkl	0.853104	0.348816	P12382	387452	103717	284881	460283
Pfdn6	-0.746194	0.454291	Q03958	260423	322492	77230.6	386505
Pfdn5	-0.428594	0.720189	Q9WU28	122440	113845	30786.3	249943
Pfdn2	-2.11778	0.258899	O70591	1.22261e+06	1.23226e+06	57983.6	1.37928e+06
Pfas	0.484661	0.344428	Q5SUR0	125714	87076.8	141457	151516
Pex10	-0.4033	0.649685	B1AUE5	30679	41773.8	13400.5	54678.1
Pes1	-0.66467	0.401708	Q9EQ61	40799.3	42581.8	14658.9	47163.4
Pelp1	0.12446	0.862935	Q9DBD5	67828.8	91424.1	51063.3	144311
Pebp1	-1.31759	0.125323	P70296	715402	863944	182287	545776
Pdxdc1	2.66752	0.147058	Q99K01	9912.01	541.193	13034.1	16612.7
Pds5b	-0.684576	0.251629	Q4VA53	31414.7	21173.9	20311.4	12677.6
Pds5a	-0.246365	0.634188	Q6A026	162684	134382	155872	99676.3
Pdrg1	-2.01812	0.284797	P59048	1.08109e+06	1.21601e+06	56658.3	1.41419e+06
Pdlim1	-0.262978	0.704327	O70400	51339	54664.9	26801	72723.7
Pdia4	0.165038	0.807042	P08003	18689.3	7486.11	11346.8	15500.2
Pdia3	-0.672158	0.239271	P27773	60689.2	88781.9	38431.7	55216.3
Pdhx	-0.0136185	0.987637	Q8BKZ9	3485.71	826.001	1573.76	1795.29
Pdhb	-1.55794	0.265712	Q9D051	25772.7	28971	2936.74	29328.2
Pdha1	-1.6346	0.286704	P35486	142046	195578	14972.2	192459
Pde12	0.330369	0.533331	Q3TIU4	14430.3	22890.2	25531.7	20452.7
Pdcd6ip	0.580037	0.238146	Q9WU78	36864	31872	51063.3	51418.5
Pdcd4	0.397038	0.473211	Q61823	25891	21021.5	23493.9	40169.7
Pcnt	-0.170549	0.807241	P48725	15170352	31115183	13398488	27811968
Pcnp	0.67999	0.364667	Q6P8I4	18140.7	12677.6	39992.4	14760.8
Pcna	-1.18583	0.240463	P17918	827365	1.51354e+06	242387	998256
Pcm1	0.242196	0.708442	Q9R0L6	12045.1	5792.62	7696.57	12682.5
Pck2	0.417519	0.394487	Q8BH04	17020.2	17438.6	26615.9	19893.4
Pcif1	-0.0837188	0.861824	P59114	34336.1	39239	40905.3	29328.2
Pcid2	-1.00503	0.327598	Q8BFV2	21988.4	25637.8	5256.91	26622.8
Pcgf6	-0.56653	0.390692	Q99NA9	12007.7	13316.8	5595.3	13030.3
Pcca	-0.577481	0.289092	Q91ZA3	3136.55	4576.41	2916.45	2210.26
Pcbp2	-1.01154	0.324824	Q61990	3.68079e+06	2.80687e+06	713981	3.56017e+06
Pcbp1	-0.826461	0.405423	P60335	3.56824e+06	3.51476e+06	898015	4.44107e+06
Pbrm1	0.119543	0.80147	Q8BSQ9	10705.1	11120.7	10085.5	13931.5
Pbk	-1.11825	0.362075	Q9JJ78	55959	61572.6	9741.99	75050.6
Pbdc1	-0.12804	0.848121	Q9D0B6	17020.2	18179.2	10015.9	25868
Paxbp1	-1.59326	0.213863	P58501	46596.4	70659.3	7033.37	51418.5
Parp2	0.753705	0.40198	O88554	3114.88	12114.6	8719.32	12303.9
Parp1	0.824225	0.120345	P11103	459620	519480	916750	816488
Parn	0.199541	0.694877	Q8VDG3	10909.4	12719.5	10884.6	16811.1
Park7	-0.0998688	0.861016	Q99LX0	744967	379822	526242	468171
Parg	0.201796	0.694063	O88622	20908.3	31780.7	26432	33254.2
Papss1	0.267519	0.591258	Q60967	3136.55	3444.31	3258.52	4803.93
Papolg	1.20252	0.0437997	Q6PCL9	4196.48	4011.71	10155.7	8779.97
Papola	-0.244928	0.62664	Q61183	102706	136826	85284.7	117336
Pald1	-0.177297	0.769174	P70261	47042.3	58814.5	32093.6	67423.4
Pak2	-0.177481	0.69497	Q8CIN4	11787.4	11747	9674.69	11190.6
Pak1ip1	0.274943	0.711059	Q9DCE5	14127	6208.38	7750.1	16567.3
Paics	-0.753166	0.388978	Q9DCL9	580994	522910	167439	638690
Pafah1b3	0.887519	0.210173	Q61205	25797.8	31433.2	80684.3	34397.1
Pafah1b1	-0.876198	0.104705	P63005	13601	15836.5	7643.41	8364.13
Paf1	0.0165012	0.971976	Q8K2T8	1.11179e+06	1480528	1367057	1231931
Pacsin2	-0.702481	0.26962	Q9WVE8	27268.8	26432	23821.9	11425.7
Pabpn1	-0.696389	0.391456	Q8CCS6	104766	102221	34877.3	116937
Pabpc1	0.258973	0.648936	P29341	353368	435698	343512	641783
Pa2g4	-1.18848	0.319089	P50580	345220	355095	57890.4	407663
P4hb	-1.58841	0.236648	P09103	9748.15	66181.8	5077.84	14049.6
P2rx3	0.304515	0.64293	Q3UR32	34813.4	41947	30362.4	73358
Oxsr1	1.42718	0.0337408	Q6P9R2	13729.2	12854.6	29328.2	43517.7
Otud5	-0.0707621	0.873794	Q3U2S4	22641.6	24997.3	22381.2	22925.3
Otud4	-0.136548	0.762741	B2RRE7	24951.1	22951.2	20311.4	23331.6
Otub1	-1.14597	0.301963	Q7TQI3	362944	412313	71953.6	424688
Otc	-2.03344	0.246954	P11725	8569.31	147659	6038.61	12503.1
Ostf1	0.731591	0.328667	Q62422	21422.2	17928.9	54350.3	19484
Osgep	-1.11248	0.367024	Q8BWU5	62647.2	60305.4	10155.7	79573.5
Orc6	-0.783829	0.441209	Q9WUJ8	103673	114105	27554.5	144832
Orc1	-0.39932	0.622327	Q9Z1N2	12384.8	11791.9	4870.99	17236.2
Ogt	0.190972	0.678159	Q8CGY8	332291	403530	434802	401864
Ogdh	0.275358	0.605282	Q60597	14717.8	21180.6	17559.9	26004
Oga	1.04506	0.0715268	Q9EQQ9	40641.4	50223	85877.9	101200
Nxf1	1.3314	0.298065	Q99JX7	111351	14366.8	79023.8	128197
Nvl	-0.140082	0.792642	Q9DBY8	90159.5	154523	99334	115497
Nutf2	-0.717256	0.462923	P61971	107301	94184.5	27746.2	134757
Nup98	0.893516	0.155323	Q6PFD9	14628.7	10369.1	17682.1	29604.9
Nup93	-0.155716	0.753123	Q8BJ71	128198	177064	118950	153778
Nup88	-0.0127789	0.980672	Q8CEC0	13905.6	14388.9	10660.6	18439.2
Nup85	1.03951	0.0929096	Q8R480	8623.36	7383.04	13034.1	20638.5
Nup62	-0.204337	0.68099	Q63850	28734.1	34102	22536.9	32753.7
Nup54	0.0675189	0.882838	Q8BTS4	15770.7	17318.2	19215.7	15608
Nup50	-0.21959	0.643924	Q9JIH2	74480.4	100287	74932.8	73520.7
Nup214	2.80252	0.00426351	Q80U93	1230.44	2149.82	10809.4	11910.9
Nup160	0.500331	0.327318	Q9Z0W3	11544.9	12503.1	14294.3	20205.7
Nup155	0.731522	0.202466	Q99P88	8054.15	7782.73	10226.3	16898.7
Nup133	0.352909	0.467676	Q8R0G9	10046.7	13576.2	15181.2	14654.5
Nup107	0.404985	0.642854	Q8BH74	84429.2	26432	42055.3	93031
Numa1	-0.223576	0.659485	E9Q7G0	66321.1	75564.7	48869.1	75219.4
Nufip2	-1.17053	0.122018	Q5F2E7	33335	30921.1	22226.6	9152.82
Nudt5	-1.32096	0.359676	Q9JKX6	187043	200219	22693.6	264391
Nudt21	-0.338934	0.637668	Q9CQF3	182014	414802	156088	302354
Nudt16l1	1.48513	0.110624	Q8VHN8	11465.1	20452.7	73731.8	24923.5
Nudcd2	-1.35943	0.291664	Q9CQ48	272083	324944	40342.1	332883
Nudcd1	-0.421432	0.399425	Q6PIP5	38466.3	45752.2	36358.4	26987.4
Nudc	-0.761297	0.403415	O35685	521841	431470	138045	567704
Nub1	0.169496	0.726645	P54729	21851.1	21132	20171.1	28955.6
Nt5c3b	-1.11558	0.320026	Q3UFY7	63596.3	75300.6	12944	78798.3
Nt5c2	0.00251895	0.995459	Q3V1L4	21394.7	20311.4	21173.9	20594.9
Nsun2	0.451916	0.396536	Q1HFZ0	78722	103325	101261	150293
Nsmce3	-0.876169	0.385615	Q9CPR8	55100.9	67689	14868.8	74455.2
Nsmce2	-1.19669	0.335495	Q91VT1	56695.5	61572.6	9216.48	72092.8
Nsmce1	-1.79748	0.228262	Q9D720	24746.9	43237.6	2876.3	30786.3
Nsfl1c	-1.00114	0.320123	Q9CZ44	69809.3	85316.1	17559.9	84659.7
Nsf	0.0619055	0.925185	P46460	150214	138206	94629.3	239047
Nsd1	1.10997	0.213905	O88491	6127.25	1924.14	5634.22	9748.44
Nrf1	0.193365	0.670929	Q9WU00	68803.9	67199.8	71715.6	84291.7
Nrdc	0.0775184	0.86361	Q8BHG1	16326.9	14562.8	17318.2	15286.8
Nr0b1	0.564076	0.415975	Q61066	14577.2	6208.38	11505.2	17193.5
Npm3	0.199805	0.671092	Q9CPP0	84772.6	76332	105065	81245.5
Npm1	-1.27267	0.27993	Q61937	3.0135e+06	3.07262e+06	488065	3.24997e+06
Nploc4	0.111789	0.804564	P60670	40874	37872	39511.9	45744.8
Npepps	1.05101	0.338235	Q11011	67819.8	12655	45387.3	81181.2
Nosip	-0.959177	0.321541	Q9D6T0	114203	139637	30786.3	137037
Nop2	-0.341663	0.564096	Q922K7	20356.6	22679	11910.9	24136.9
Nop10	-1.68248	0.452089	Q9CQS2	22771.8	51776.1	1499.22	76332
Nono	0.17995	0.696419	Q99K48	713118	796088	775155	939885
Nomo1	0.622519	0.293477	Q6GQT9	14817	26615.9	27364.2	34159.5
Nolc1	-1.32692	0.338686	E9Q5C9	39594.4	77865.5	7231.1	67747.1
Nol9	-0.653188	0.509951	Q3TZX8	35600.7	51617.6	12331	60256.1
Nol11	0.892127	0.193646	Q8BJW5	5506.98	4067.71	6038.61	12777.4
NoGeneName	-1.10248	0.27661	Q8R3Y5	5499.03	4837.35	1097.5	5256.91
Nmral1	-1.06227	0.344456	Q8K2T1	102659	127580	22073.1	136072
Nme2	-2.12209	0.264805	Q01768	1.82298e+06	1.99762e+06	87431.4	2.19787e+06
Nmd3	-0.0674812	0.91239	Q99L48	20100.8	38967.9	33689.2	21173.9
Nle1	-0.275231	0.665092	Q8VEJ4	27100.2	26432.7	14462.2	33820
Nisch	-0.12053	0.78667	Q80TM9	39410.2	41903.4	36611.3	38166
Nipbl	-0.606564	0.389455	Q6KCD5	55776	66076.7	24833.5	64013.2
Nif3l1	0.137519	0.759907	Q9EQ80	24919.1	28526.2	29532.2	29125.6
Niban2	0.399728	0.747624	Q8R1F1	30657.2	6038.61	8599.28	37468.6
Nfrkb	0.777519	0.145796	Q6PIJ4	20665.9	16384	33689.2	29532.2
Nfatc2ip	-0.837223	0.348714	O09130	135107	165879	42642.4	164653
Nelfe	-0.420772	0.456543	P19426	112391	165626	80660.7	128785
Nelfcd	0.45059	0.365727	Q922L6	29979.2	37427.8	40868.3	51275.4
Nelfb	0.115311	0.805137	Q8C4Y3	267505	328180	291473	353403
Nelfa	0.0407663	0.926559	Q8BG30	110104	113027	116502	113030
Nedd4	0.889611	0.189557	P46935	53699.7	97164.3	103516	173009
Ndufs1	-0.0575019	0.896666	Q91VD9	35142.9	35219.4	32995.9	34637
Ndufb10	-0.702481	0.325896	Q9DCS9	9574.37	12245.8	4182.07	10587
Ndor1	0.437519	0.434025	A2AI05	4688.67	2683.69	4420.52	5220.6
Nde1	-0.808784	0.374364	Q9CZA6	24667.6	26681.3	7231.1	29661.5
Ndc80	0.222519	0.635756	Q9D0F1	21100.1	18690.3	20594.9	26068.1
Ncor1	0.563261	0.283273	Q60974	17775.8	12996.6	25180.2	20031.7
Ncoa5	-0.261012	0.601416	Q91W39	39361	50885.3	31872	43762.8
Ncoa3	0.243556	0.639149	O09000	40928.9	37433.9	59064.3	36358.4
Ncl	-0.0395437	0.932437	P09405	1.08863e+06	837323	878943	981758
Nccrp1	-0.212575	0.766295	G3X9C2	50779.7	90774.5	37596.9	91310.1
Ncbp3	-0.402099	0.582676	Q8BZR9	17580.3	15308	7281.4	21166.2
Ncbp1	-0.00940774	0.987612	Q3UYV9	81091.6	132755	75731.4	140310
Ncaph2	-0.341461	0.541999	Q8BSP2	50943.1	59529.1	32316.9	58452.8
Ncaph	-0.12502	0.853384	Q8C156	70037	51035.7	34636.4	86776
Ncapd2	-0.520772	0.552132	Q8K2Z4	18911.9	16846.1	6208.38	24929.9
Nbn	0.0562423	0.906107	Q9R207	86871.7	97985.9	81810.6	112485
Nat10	-0.593278	0.565547	Q8K224	46701	46020.8	12944	72949.4
Nasp	0.827263	0.147623	Q99MD9	197211	236556	315535	465456
Nars	-0.125329	0.812601	Q8BP47	211012	236937	156956	267737
Napa	-0.851462	0.370252	Q9DB05	85693	99470.6	24322.4	107647
Nap1l4	-0.118396	0.854708	Q78ZA7	209233	207256	122628	300099
Nap1l1	-0.500422	0.400853	P28656	184154	231040	105728	201091
Nans	-1.50638	0.279781	Q99J77	58858.5	91020.1	8306.36	79911
Naf1	-0.327481	0.63582	Q3UMQ8	26707.6	25781.6	12765.8	34255.7
Nae1	0.388085	0.453291	Q8VBW6	43548.7	29044.5	42642.4	50798.2
Nacc1	-0.0551293	0.934171	Q7TSZ8	60349.6	126427	62320.5	113421
Nabp1	-0.275197	0.666519	Q8BGW5	55683.5	65536	32768	76045.2
Naa30	-1.67225	0.0182905	Q8CES0	23516.9	18218.3	5832.91	7231.1
Naa25	1.05777	0.188885	Q8BWZ3	6723.34	12125.6	11993.8	29456.1
Naa15	0.0784167	0.873146	Q80UM3	51867.1	71346	56658.3	72813
N4bp1	0.00520476	0.991769	Q6A037	27944.1	31563.7	23821.9	37293.6
Myl6	-1.1785	0.296817	Q60605	208018	258390	41613.9	252122
Myl12b	-1.21067	0.326933	Q3THE2	90834.2	94689.8	14462.2	111025
Myh9	0.0630193	0.909016	Q8VDD5	52115.3	48255.7	38378.4	71510.3
Myg1	-1.13266	0.347788	Q9JK81	48475.3	58159.1	8964.45	65416.5
Myef2	0.106264	0.819547	Q8C854	282837	358613	320508	366692
Mybl2	0.407518	0.419848	P48972	10771.7	15608	16612.7	17805.1
Mybbp1a	-0.446308	0.660674	Q7TPV4	44873.2	37092	12765.8	70228.5
Mtrex	0.0222986	0.964	Q9CZU3	283452	285370	233965	356584
Mtpn	-0.872482	0.30557	P62774	38563.9	36107.2	10884.6	38166
Mtmr9	0.50842	0.547337	Q9Z2D0	48751.5	13307.9	41476.3	31651.8
Mtmr7	0.114017	0.879652	Q9Z2C9	11952	33156.5	28329.2	16384
Mthfd1l	0.082041	0.864643	Q3V3R1	37534.2	26249.5	33923.6	32541.7
Mthfd1	0.0439332	0.921391	Q922D8	357177	394546	381003	393101
Mtf2	-0.117207	0.878755	Q02395	8089.26	4162.72	3258.52	8784.16
Mtco2	0.504024	0.550649	P00405	59514.2	211819	192896	131437
Mtap	-1.26428	0.280931	Q9CQ65	213957	237742	36611.3	240794
Mta3	-0.282745	0.546334	Q924K8	39116.6	48679.8	37122.3	34661.3
Mta2	-0.268682	0.632879	Q9R190	372228	404284	234788	441629
Mta1	0.214223	0.697312	Q8K4B0	143739	172556	136638	244291
Mt2	-1.93748	0.129007	P02798	16902.7	12765.8	1499.22	9809.75
Msto1	-0.269362	0.55835	Q2YDW2	57486.7	58098.1	44146.2	52079.2
Msn	-0.0950476	0.833492	P26041	81250.9	73222.5	67378.5	77397.5
Msh6	-0.191025	0.697939	P54276	1.18476e+06	1186469	853409	1263923
Msh5	0.164368	0.716196	Q9QUM7	235454	210222	237901	261306
Msh2	0.0939403	0.833801	P43247	1142952	1277188	1327616	1252472
Msantd2	0.00269134	0.995208	Q6NZR2	40232.6	44308.4	40063.5	44661.7
Mrtfa	1.17252	0.0730058	Q8K4J6	2601.2	1782.89	4011.71	5873.48
Mrps28	-1.09599	0.334047	Q9CY16	40775.6	40957.9	7590.61	48151.4
Mrps24	-0.872481	0.362058	Q9CQV5	18885.1	27746.2	6038.61	25888.1
Mrpl22	0.378044	0.495019	Q8BU88	98394.5	70814.2	85284.7	137983
Mri1	-1.41986	0.296837	Q9CQT1	155351	158257	18951.2	181218
Mre11	0.179495	0.693311	Q61216	60304.2	61404.1	63303.6	75021.1
Mphosph8	0.110247	0.851017	Q3TYA6	109319	156150	102444	194146
Morf4l2	-0.836989	0.384746	Q9R0Q4	81101.3	98762.4	23493.9	106843
Morf4l1	-0.871568	0.357442	P60762	70285.5	69317	18179.2	80056.1
Morc3	-0.195152	0.681655	F7BJB9	45962.2	59631.2	42055.3	49723.4
Morc2a	0.0289377	0.948481	Q69ZX6	210245	206815	228210	198333
Mocs3	-1.01387	0.31503	A2BDX3	8052780	8219327	1822068	8908545
Mnat1	-1.14251	0.293275	P51949	226687	268906	47314.7	264346
Mms19	0.0986052	0.859099	Q9D071	43996.5	31394.9	30362.4	52156.3
Mlh1	0.365793	0.473592	Q9JK91	63965.1	80260	77397.5	110140
Mlf2	-1.35533	0.304022	Q99KX1	50122.1	38846.1	5832.91	50991.8
Mki67	0.289006	0.594018	E9PVX6	7226.85	4548.73	5955.47	8239.9
Mif	-1.62708	0.340643	P34884	857874	1.36675e+06	82032.6	1.49805e+06
Mier1	0.0720932	0.878556	Q5UAK0	41853	38673.3	36358.4	49196.9
Mical1	0.0835358	0.871584	Q8VDP3	14795.9	14791.6	12161.2	20205.7
Mga	-0.192357	0.724936	A2AWL7	31197.7	39122.2	23170.5	40346
Mettl3	-0.154758	0.729904	Q8C3P7	33407.4	32353.6	31000.4	28133.5
Mettl16	0.468261	0.365958	Q9CQG2	21577.8	17928.9	22693.6	32627
Mepce	-0.0175222	0.979975	Q8K3A9	49578.9	29017	24154.4	58130.3
Men1	-0.17429	0.737106	O88559	36312.1	43792.4	27939.1	44699.7
Mef2d	0.540283	0.35203	Q63943	14106.6	9741.99	13307.9	21839.4
Med8	-1.04867	0.29969	Q9D7W5	67509.8	94339	17805.1	83589.6
Med7	-1.08146	0.28336	Q9CZB6	67514.6	90147.5	17079.8	79573.5
Med6	-1.11524	0.340807	Q921D4	48475.3	86936.8	11993.8	74873.2
Med4	-0.421963	0.571493	Q9CQA5	75129.3	87035.3	34877.3	104452
Med31	-1.40748	0.288852	Q9CXU1	32653.8	47314.7	5042.77	43538.4
Med30	-0.232301	0.699125	Q9CQI9	47477.7	94456.8	48532.9	66961.9
Med28	-0.222481	0.65479	Q920D3	5423.33	3743.05	3541.14	4211.15
Med27	-0.689843	0.409289	Q9DB40	42437.2	59792.6	16961.8	57490.5
Med26	0.0342431	0.948973	Q7TN02	70335.5	91197.7	63473.1	105970
Med25	0.402634	0.409334	Q8VCB2	58442.6	65536	93326.6	71715.6
Med24	-0.0878205	0.864572	Q99K74	30678.8	41588.1	27554.5	40996.1
Med23	-0.0622156	0.88928	Q80YQ2	42128.1	39834.4	41476.3	37116.9
Med22	-1.27397	0.245744	Q62276	161313	107204	23657.3	124999
Med21	-1.41016	0.300365	Q9CQ39	37709.5	51418.5	5404.7	50792
Med20	0.640725	0.448924	Q9R0X0	39231.3	41571.4	120721	32839.7
Med18	-0.714724	0.255522	Q9CZ82	77664.2	90147.5	36107.2	71990.3
Med17	0.336607	0.465956	Q8VCD5	308572	332554	386471	423409
Med15	1.13231	0.0816662	Q924H2	5673.08	6675.27	10369.1	17549.6
Med14	0.389366	0.519509	A2ABV5	10835.3	22618.9	19756	21283.1
Med12	0.334105	0.545361	A2AGH6	1759.61	2915.84	2452.44	3324.57
Med10	-1.63571	0.281112	Q9CXU0	59267.9	102837	7281.4	86687.8
Med1	0.359224	0.454064	Q925J9	64946.5	70058.9	76332	98081.4
Meaf6	-0.0724815	0.901388	Q2VPQ9	10771.7	22226.6	15286.8	14164.6
Mdh2	-1.37751	0.286114	P08249	37770.2	137588	11993.8	64184.3
Mdh1	-1.26042	0.258315	P14152	118892	196797	27505.2	148220
Mdc1	1.31171	0.244371	Q5PSV9	44423.9	7643.41	41764.8	50097.9
Mcrs1	-0.354399	0.577079	Q99L90	16305.2	15716.6	8248.98	19007
Mcmbp	-0.0522993	0.912056	Q8R3C0	145689	150234	121450	167614
Mcm7	0.446663	0.450586	Q61881	280601	556852	526680	551062
Mcm6	0.184047	0.738799	P97311	444106	823307	692776	681182
Mcm5	0.501438	0.297073	P49718	1.05529e+06	971955	1356579	1.51519e+06
Mcm4	0.157166	0.795859	P49717	722869	478803	469263	917113
Mcm3	0.128239	0.775169	P25206	998855	962665	1008150	1.13936e+06
Mcm2	0.132341	0.766363	P97310	848908	870493	914493	970785
Mcm10	0.381514	0.42212	Q0VBD2	82138.4	81747.2	95950.3	118759
Mccc1	0.954844	0.124567	Q99MR8	5095.34	5518.27	7804.01	13537.3
Mbtd1	1.03752	0.069919	Q6P5G3	11952	10809.4	21173.9	25709.2
Mbd3	-0.732697	0.417674	Q9Z2D8	84892.9	96077.4	26832.1	110080
Mavs	0.391999	0.567532	Q8VCF0	7211.09	2896.31	5148.73	6984.78
Matr3	-0.152297	0.758949	Q8K310	393796	589467	410062	458341
Mat2b	-1.35704	0.412833	Q99LB6	84083.3	55109	6338.83	111404
Mat2a	-0.292033	0.710861	Q3THS6	138500	180460	70997.6	234837
Mars	0.318064	0.512475	Q68FL6	125061	123163	131984	181374
Mapk6	0.630331	0.359779	Q61532	12988.9	20573.3	17079.8	37488.1
Mapk1	-1.07299	0.302899	P63085	389302	385277	80884.5	418976
Map4	-0.177832	0.726262	P27546	34954.9	33864.6	24154.4	38299.3
Map3k19	-2.76418	0.202853	E9Q3S4	559959	3230651	40905.3	958222
Map1s	0.361898	0.503489	Q8C052	36601.5	25530.5	32093.6	48086.4
Maged1	0.32853	0.56982	Q9QYH6	8616.83	4608.24	6984.78	8964.45
Maea	-0.719357	0.397635	Q4VC33	33884	39401.9	11665.8	42218.3
Mad2l1	0.269951	0.611688	Q9Z1B5	83671.8	80030.2	128677	75658.8
Mad1l1	0.216623	0.753727	Q9WTX8	12633.8	4973.34	7696.57	11023.1
Macf1	0.770139	0.3584	Q9QXZ0	44606.4	115698	184083	81541.2
Lyz1	-1.37958	0.245554	P17897	392248	314395	52864.1	344575
Lypla1	0.724978	0.232446	P97823	74371.1	88417.6	181485	98987.8
Lyar	-0.846247	0.340821	Q08288	4947.53	2033.85	1060.11	2936.74
Luc7l3	-0.386743	0.501144	Q5SUF2	38518.1	52452.1	25834.3	45749.7
Luc7l2	-0.815585	0.364885	Q7TNC4	111943	133471	34893.9	138230
Luc7l	-0.834964	0.413009	Q9CYI4	93036.5	109476	24818.3	128974
Lta4h	-0.0872005	0.861312	P24527	115677	135316	95950.3	144561
Lsm3	-2.68971	0.247582	P62311	284767	329519	6562.36	343512
Lsm14a	-0.15119	0.77226	Q8K2F8	13681.6	16447.6	10587	17236.2
Lsm12	0.89	0.457905	Q9D0R8	6676.9	4182.07	26339.9	3640.7
Lsg1	-0.305849	0.74061	Q3UM18	20958.9	22851.5	8248.98	37996.4
LRWD1	0.625464	0.413534	Q8BUI3	19551.1	51326.6	37122.3	64334.7
Lrrc47	0.0232675	0.960645	Q505F5	18021.6	14340.9	14664.1	18202.1
Lrrc40	0.413899	0.501416	Q9CRC8	14768.1	18928.9	15500.2	32011.5
Lrpprc	0.464607	0.466253	Q6PB66	16681	8539.88	13034.1	20812.1
Lmnb2	-0.0510439	0.916376	P21619	31449.2	30934.6	24833.5	36499.3
Lmnb1	0.0361407	0.939345	P14733	353218	319528	294044	403552
Lmna	-0.156548	0.818579	P48678	49251.5	54633.2	28526.2	75924.3
Lin28a	-0.177651	0.747621	Q8K3Y3	139388	136769	89602.2	166317
Lima1	0.244873	0.605796	Q9ERG0	58261.4	45073.8	57052.4	64633.8
Lig3	-0.0704968	0.883249	P97386	106249	142973	106464	129400
Lig1	-0.0794905	0.858878	P37913	331712	325736	292890	330418
Leo1	-0.142313	0.753053	Q5XJE5	216773	229014	187298	217598
Ldha	-1.06362	0.357991	P06151	473279	509516	90693.6	608605
Lasp1	-0.790367	0.382372	Q61792	307133	365938	96542.9	389193
Las1l	0.0438237	0.928182	A2BE28	102184	123257	97715.7	136966
Lars	0.351403	0.550021	Q8BMJ2	109581	97207.9	93326.6	185779
Larp7	-1.04908	0.367772	Q05CL8	23004.2	22318.9	4182.07	28673.3
Larp4	0.0127588	0.977244	Q8BWW4	87338.7	89676.6	83529.6	95439.2
Larp1	-0.0643079	0.892841	Q6ZQ58	47455.1	50977.3	39786.7	55616.6
Lap3	-0.374706	0.493622	Q9CPY7	118275	152504	80684.3	132982
Lancl1	-1.11298	0.364814	O89112	51239.3	62100.3	9410.14	72280.4
Lamp1	-0.198528	0.764958	P11438	20756	39815.8	17928.9	35004.2
Lactb2	-1.37037	0.332153	Q99KR3	41226.4	55492.3	5673.41	60328.3
L1td1	-0.290549	0.654683	Q587J6	179294	119623	80799.4	177437
Krt8	0.210575	0.708512	P11679	233616	138014	171756	251358
Krt76	-0.0881106	0.863211	Q3UV17	4.23564e+07	59998348	39993009	56237599
Krt24	0.30565	0.794187	A1L317	112286	709558	548778	221787
Kpnb1	-0.0828032	0.880994	P70168	680700	708772	478646	898661
Kpna6	0.445007	0.350801	O35345	30412.6	25709.2	37902.4	38229.4
Kpna3	-0.278636	0.546703	O35344	116258	128135	93326.6	108475
Kpna2	-0.520128	0.461041	P52293	197736	238531	93326.6	245742
Kpna1	0.537848	0.336226	Q60960	14552.9	16214.4	17079.8	29119.5
Kntc1	0.152519	0.834307	Q8C3Y4	1071.16	3213.66	2091.03	2033.85
Klhl22	0.452519	0.341198	Q99JN2	31981.8	36865.9	46987.8	46987.8
Klf5	0.197519	0.740113	Q9Z0Z7	9120.91	14462.2	17682.1	9809.75
Klf4	-0.00711699	0.987321	Q60793	26041.2	28565.8	25709.2	28650.6
Klf2	-1.54248	0.211721	Q60843	47807.9	69754.6	7643.41	51418.5
Klc4	-0.652866	0.291334	Q9DBS5	15489.7	25473.6	9877.98	16158.4
Kin	-1.24814	0.212615	Q8K339	20684.7	23987.6	4451.27	19756
Kifc1	-0.0226053	0.961621	Q9QWT9	116686	156235	127191	138909
Kif5b	0.193173	0.72282	Q61768	26158.6	28932.6	23493.9	42106.4
Kif4	0.110466	0.805489	P33174	43036.3	46728.2	46020.8	50929.1
Kif2c	0.637501	0.250024	Q922S8	52330.7	67127.7	75281.1	112924
Kif2a	0.572164	0.263563	P28740	16846.9	20352.5	24322.4	31160.7
Kif23	-0.12006	0.793846	E9Q5G3	18179.1	15182.5	16384	14263.1
Kif22	0.228536	0.680984	Q3V300	17885.7	32887	30362.4	26594.1
Kif20b	0.56879	0.265705	Q80WE4	17112.6	13000.5	20594.9	23766.4
Kif20a	-0.119789	0.81615	P97329	41586.2	61369.7	39786.7	54330.6
Kif11	0.197404	0.726203	Q6P9P6	29977.7	20311.4	21769.2	36774.3
Khsrp	-0.1765	0.796054	Q3U0V1	965572	2340194	1648449	1073241
Khdrbs1	0.0898512	0.849964	Q60749	218272	243035	209996	286124
Khdc3	-0.0216837	0.960908	Q9CWU5	24548.8	23657.3	24154.4	23331.6
Kdm6a	0.816859	0.368564	O70546	13646.9	3350.13	11425.7	12416.8
Kdm5c	0.0440406	0.928974	P41230	108191	104549	88906.4	135236
Kdm5b	0.207687	0.678496	Q80Y84	60860	56169.6	54728.3	83303
Kdm4c	-0.0570444	0.922762	Q8VCD7	12204.3	14107.6	8779.97	18118.8
Kdm4a	0.857327	0.21559	Q8BW72	8222.41	3615.55	10809.4	9026.81
Kdm3b	0.0190606	0.96622	Q6ZPY7	133606	154192	151609	139521
Kdm3a	0.0177031	0.972084	Q6PCM1	13551.5	14718.7	11346.8	18015.3
Kdm2a	-0.339592	0.698897	P59997	9708.03	17424.7	5367.37	19682.4
Kdm1a	0.160301	0.730364	Q6ZQ88	107943	107080	105728	136529
Katnb1	0.702519	0.315542	Q8BG40	2248.84	903.888	2179.83	2469.49
Kat8	0.467519	0.5207	Q9D1P2	4688.67	13216	11993.8	9877.98
Kat7	-0.192983	0.695773	Q5SVQ0	87715.9	102816	69210.1	99719.5
Kat6b	0.0218063	0.971548	Q8BRB7	29297.9	19083	17079.8	33738.9
Kars	0.80645	0.253399	Q99MN1	70777.9	131549	121719	233968
Kansl2	-0.42333	0.553079	Q8BQR4	19258.7	16343.3	7967.99	21965.8
Kansl1	-0.853772	0.171137	Q80TG1	6562.74	4203.75	2336.28	3615.55
Jup	0.0856394	0.90003	Q02257	240794	408860	219603	504825
Jpt2	0.278024	0.576854	Q6PGH2	28542.5	32613.9	44588	30694.7
Jmjd1c	0.107707	0.828273	Q69ZK6	31663.7	27097.3	25888.1	38480
Jarid2	-0.397742	0.554199	Q62315	14120.6	13540.1	6608.01	16670.2
Jade1	-0.443907	0.414204	Q6ZPI0	108720	177495	112001	93113.9
Iws1	-0.669048	0.368741	Q8C1D8	348744	515292	163988	433452
Ivns1abp	0.306138	0.564118	Q920Q8	32986.4	25180.2	28526.2	44510.5
Itpk1	-0.979714	0.342131	Q8BYN3	19195.5	12677.7	3565.78	17548.4
Itgb1	0.842519	0.136192	P09055	4956.01	3396.89	7033.37	7696.57
Itga6	0.797906	0.134695	Q61739	17498.7	21488.7	31872	35661.2
Itch	0.822519	0.34516	Q8C863	17377.9	6251.56	12161.2	27939.1
Isyna1	1.31743	0.194273	Q9JHU9	151081	551118	489178	1.0572e+06
Isy1	-0.931584	0.380733	Q69ZQ2	53739.2	73374.9	14066.7	77050.5
Irf2bpl	0.299165	0.52903	Q8K3X4	40527.8	50757.3	59888.9	52002
Irf2bp2	0.316611	0.497429	E9Q1P8	19234	22433.3	27364.2	24456.8
Irf2bp1	0.0680595	0.896298	Q8R3Y8	25738.4	43519.4	36107.2	34091.6
Ireb2	-1.97347	0.274973	Q811J3	119125	147958	7332.05	155872
Iqgap1	0.0741827	0.890862	Q9JKF1	25175.2	20694.3	18179.2	31762.4
Ipo9	0.125756	0.850056	Q91YE6	9915.99	14596.7	8539.88	20176.8
Ipo8	-0.574775	0.243433	Q7TMY7	18819.9	16379.2	12331	11268.4
Ipo7	0.0657328	0.900908	Q9EPL8	122294	132496	101557	174773
Ipo5	0.203831	0.754705	Q8BKC5	28650.2	36464.6	24092.6	57521.8
Ipo4	-0.446616	0.48373	Q8VI75	60301.9	53438.4	27746.2	62530.6
Ipo11	0.810554	0.362417	Q8K2V6	16963.9	4397.52	13682.1	16771.9
Ints9	0.58043	0.241257	Q8K114	94362	86474.1	146445	124584
Ints8	-0.0351361	0.950169	Q80V86	22936.7	44052.9	29367	32771.2
Ints7	-0.151624	0.787006	Q7TQK1	247139	359518	205674	350102
Ints6	-0.337786	0.633704	Q6PCM2	118755	234906	89868.4	194344
Ints5	-0.292855	0.635863	Q8CHT3	167451	276267	128559	239773
Ints4	-0.1298	0.789458	Q8CIM8	402096	518526	363208	479510
Ints3	-0.0796593	0.872277	Q7TPD0	148999	204318	143283	190254
Ints2	-0.0299584	0.951884	Q80UK8	75934.4	75031.1	59588.3	91723.8
IntS13	0.103737	0.841278	Q8QZV7	384584	637958	550354	514752
Ints12	0.0269604	0.953877	Q9D168	288490	382755	342636	334541
Ints11	-0.0424382	0.934414	Q9CWS4	190750	312145	223513	251170
Ints10	-0.131285	0.83746	Q8K2A7	153049	209861	108701	246314
Ints1	0.332903	0.466786	Q6P4S8	192810	197976	248214	243972
Ing4	-1.76668	0.257008	Q8C0D7	54537.6	69195.6	4973.34	65536
Incenp	-0.516321	0.34841	Q9WU62	15229.1	14749.8	8079.22	13590.5
Impdh2	0.176449	0.738678	P24547	83423.2	76304.3	69058.3	117721
Impact	-0.981426	0.39781	O55091	30519.4	33008.4	6122.9	42205.2
Impa2	-1.07515	0.416723	Q91UZ5	27458.4	31872	4544.8	43377.4
Immt	0.27991	0.574775	Q8CAQ8	60388.2	52322.6	56658.3	82205.5
Ilkap	-0.550847	0.44213	Q8R0F6	49856.5	70340.4	25180.2	64897
Ilf3	-0.220298	0.65595	Q9Z1X4	242566	241872	170570	253443
Ilf2	-1.07602	0.30721	Q9CXY6	335749	521720	88634.9	444653
Ik	0.15058	0.775156	Q9Z1M8	258014	167211	196600	270384
Igkc	0.290332	0.681839	P01837	1.51803e+07	19414016	34700399	12701632
Igf2bp3	-0.64108	0.304229	Q9CPN8	60462.3	60239.1	26987.4	55492.3
Igf2bp2	-0.131129	0.786028	Q5SF07	65124.5	58118.6	47314.7	66698.5
Igf2bp1	0.127699	0.794736	O88477	320176	244251	263967	353637
Idh3a	0.302066	0.873493	Q9D6R2	24868.6	2194.99	2574.36	32231.2
Idh2	-1.13007	0.326077	P54071	37026.8	44317.3	7281.4	47044.1
Idh1	-0.927431	0.296003	O88844	77013.6	153401	32416.9	100752
Ide	0.0492427	0.92458	Q9JHR7	18522.2	19781.4	15286.8	25661.3
Ice1	-0.225482	0.689541	E9Q286	90825.6	112943	63743.9	117726
Iars	0.654983	0.248254	Q8BU30	110198	80533.8	120611	182434
Huwe1	0.309546	0.552048	Q7TMY8	21825.8	14396.8	19484	24770
Htatsf1	0.421876	0.438828	Q8BGC0	40432.3	46691.3	44951.6	75372.6
Hsph1	0.121391	0.788619	Q61699	287125	273898	280868	331316
Hspe1	-0.807943	0.425313	Q64433	66558.3	188619	33809	121151
Hspd1	0.0255355	0.968357	P63038	362617	214574	198066	406995
Hspbp1	-1.14223	0.298609	Q99P31	148001	223663	35119.9	193470
Hspbap1	0.0101695	0.982012	Q8BK58	114694	134511	120611	129728
Hspb1	-0.445603	0.570897	P14602	1.14346e+06	1.38004e+06	509964	1.66838e+06
Hspa9	0.674605	0.235451	P38647	187088	147496	211124	332996
Hspa8	0.236567	0.63099	P63017	3.4467e+06	3499948	3380244	4953861
Hspa5	0.641702	0.407549	P20029	258206	99846.2	184281	340534
Hspa4l	0.721805	0.182509	P48722	296262	292890	405685	581785
Hspa4	-0.0481352	0.91526	Q61316	491706	556309	472362	541710
Hspa2	0.30484	0.532909	P17156	6.32063e+06	8348872	8129291	9905303
Hspa14	-0.0257574	0.954422	Q99M31	87711.4	88722.7	79573.5	94365.9
Hsp90b1	-0.167129	0.759164	P08113	80206.2	101695	61147.2	105805
Hsp90ab1	-0.518636	0.387633	P11499	1.3611e+07	11876941	6326965	12449449
Hsp90aa1	-0.424916	0.471181	P07901	5.79926e+06	5203733	2916721	5740741
Hsd17b4	-0.490461	0.393946	P51660	13208.3	15452.9	7538.18	13718.3
Hs1bp3	-0.149826	0.836493	Q3TC93	8394.15	10369.1	4922.69	14365.2
Hprt1	-0.143944	0.834025	P00493	37250.2	76862.9	34397.1	68180.6
Hpf1	-1.14616	0.327345	Q8CFE2	70570.7	75486.6	12677.6	85782.4
Hook3	0.632519	0.299514	Q8BUK6	4167.49	2272.4	4096	5556.65
Hook2	0.0214849	0.963453	Q7TMK6	8581.6	6382.92	7696.57	7332.05
Hnrnpul2	0.254336	0.574573	Q00PI9	112637	122574	141447	138870
Hnrnpul1	0.00103675	0.998162	Q8VDM6	43589	48600.8	43237.6	49066.3
Hnrnpu	0.198951	0.661578	Q8VEK3	1.8525e+06	2136957	2219889	2349653
Hnrnpm	0.228649	0.65409	Q9D0E1	677910	1.07189e+06	973626	1024687
Hnrnpll	0.616686	0.215694	Q921F4	14729.7	16093.7	22073.1	25250.4
Hnrnpl	0.0284225	0.953192	Q8R081	1295412	1596756	1253405	1716592
Hnrnpk	-0.258011	0.570432	P61979	7.86636e+06	8773112	6966331	6927645
Hnrnph2	-0.638734	0.308806	P70333	55085.2	58719.6	25355.3	52625.1
Hnrnph1	-0.0905457	0.893212	O35737	1.01239e+06	1.08739e+06	608062	1.59689e+06
Hnrnpf	-0.318852	0.581488	Q9Z2X1	3.00837e+06	2856272	1676825	3293631
Hnrnpdl	-0.630114	0.469576	Q9Z130	348785	467309	134003	507785
Hnrnpd	-0.669811	0.385488	Q60668	1.78443e+06	4212375	1206216	2462263
Hnrnpc	-1.0517	0.291615	Q9Z204	7.78535e+06	8064479	1761929	8292387
Hnrnpab	-0.905396	0.357853	Q99020	6817587	8116707	1829487	8621413
Hnrnpa3	-1.08559	0.312343	Q8BG05	6.15653e+06	5613966	1175972	6525604
Hnrnpa2b1	-0.686095	0.534625	O88569	6.60862e+06	12404598	2333532	13570915
Hnrnpa1	-1.17903	0.226925	P49312	2.70422e+06	3.00617e+06	608157	2.60731e+06
Hnrnpa0	-0.803874	0.393731	Q9CX86	138859	337313	68196.8	225352
Hmmr	0.927915	0.282284	Q00547	105932	31000.4	93326.6	127365
Hmgcs2	-1.53748	0.170483	P54869	6494.32	32316.9	6427.31	3875.05
Hmgcs1	-0.12268	0.815226	Q8JZK9	40068.4	33811.3	26249.5	43539.4
Hmgb2	-0.15591	0.736076	P30681	994188	792049	766668	827458
Hmgb1	0.280707	0.539389	P63158	91514.6	92981	119109	105424
Hmg20b	-0.692366	0.347309	Q9Z104	55674.6	52136.3	20031.7	55492.3
Hmces	-0.684453	0.422599	Q8R1M0	42948.8	53351	15608	56841.3
Hmbs	-0.667525	0.377945	P22907	21623.9	17318.2	7181.15	20670.6
Hk2	0.530536	0.37392	O08528	70199.4	105989	95374.6	162770
Hk1	0.1364	0.843374	P17710	15501.2	25152.5	13969.6	33719.8
Hjurp	-0.225478	0.664586	Q6PG16	22696.4	26112.9	16384	26463.2
Hist1h4a;	-1.80647	0.236298	P62806	9.79404e+06	1.29421e+07	926668	1.11799e+07
Hist1h1e	-1.42368	0.214456	P43274	983906	1.32131e+06	176702	1.0223e+06
Hist1h1c	-1.18385	0.217163	P15864	560375	874916	157206	604267
Hist1h1b	-0.793319	0.321989	P43276	417333	677779	181690	518341
Hirip3	-1.32859	0.293026	Q8BLH7	4290.07	3104.19	522.758	4038.52
Hint1	-1.76916	0.249784	P70349	1.55716e+06	1.8601e+06	140480	1.77466e+06
Hic2	-0.0492975	0.914552	Q9JLZ6	37499.2	45681.2	37380.6	42799.1
Hgs	-0.205138	0.673128	Q99LI8	27793.4	30082.6	21027.7	29919.9
Hexim1	0.0287549	0.955177	Q8R409	47535.4	68851.5	49667	68576.4
Herc4	-0.0731205	0.875621	Q6PAV2	51024.3	57251.4	45073.8	58562.1
Hells	0.0458369	0.920534	Q60848	789363	889818	779764	959867
Helb	0.112041	0.821824	Q6NVF4	15563.9	11585.2	12416.8	16961.8
Heatr3	-0.620189	0.337043	Q8BQM4	193228	207460	87682.4	193510
Hdlbp	0.647757	0.226982	Q8VDJ3	39525	27440.5	48308.8	55109.3
Hdgfl2	-0.816857	0.385799	Q3UMU9	337059	425967	103372	447590
Hdgf	-1.20247	0.301897	P51859	260665	307575	48085.1	314821
Hdac6	0.340753	0.579445	Q9Z2V5	18265.3	9762.06	13400.5	21340.3
Hdac2	-0.0420791	0.939677	P70288	16160.6	20515.9	13124.7	23830
Hdac1	0.169426	0.753333	O09106	1.07059e+06	1152990	938502	1.66348e+06
Hcfc1	0.218909	0.644868	Q61191	481844	623998	687024	592808
Hccs	0.803105	0.226759	P53702	103191	197064	200050	309478
Hbb-b1	-1.65072	0.345349	P02088	4.1349e+06	1.09525e+07	8.96632e+06	512304
Hba	-1.66733	0.260762	P01942	1.08389e+07	18955085	14898834	1366870
Haus8	-0.692481	0.446203	Q99L00	11869.4	12944	3743.05	15716.6
Hat1	-0.906043	0.322646	Q8BY71	214370	298364	68319	266609
Hars	-0.0473161	0.941769	Q61035	38667.8	54071.1	29125.6	67228.4
Hal	0.268982	0.707516	P35492	16847	46722.3	29334.1	38959.8
Hadha	-0.339098	0.710786	Q8BMS1	5022.8	22056	7231.1	9574.37
Habp2	-0.163143	0.719927	Q8K0D2	75390.2	76269.5	62000.8	73968.4
Gulo	-0.490417	0.491373	P58710	345175	298510	138546	376829
Gtf3c5	-0.0286365	0.95476	Q8R2T8	47321.3	62825.9	44453.2	64276.4
Gtf3c4	0.00589029	0.990497	Q8BMQ2	53982.4	82192.1	65083.3	68732
Gtf3c2	-0.162481	0.727384	Q8BL74	7723.09	10015.9	7967.99	7750.1
Gtf3c1	-0.720704	0.444007	Q8K284	49838.1	224514	63743.9	64633.8
Gtf2i	0.239745	0.595171	Q9ESZ8	139825	131238	161831	158098
Gtf2h4	-1.82748	0.187617	O70422	36737.4	45073.8	3848.28	34159.5
Gtf2h2	-0.704845	0.331386	Q9JIB4	107745	116789	42055.3	112621
Gtf2h1	0.583304	0.247574	Q9DBA9	9248.24	9061.85	12077.2	15577.3
Gtf2f2	-1.62431	0.24469	Q8R0A0	5.97674e+06	7.70181e+06	709782	6.82341e+06
Gtf2f1	-1.15334	0.259528	Q3THK3	8.22436e+06	8208962	1677613	8134235
Gtf2e2	-0.709886	0.405765	Q9D902	28129.6	44264.4	11697.5	39786.2
Gtf2e1	-0.548407	0.303469	Q9D0D5	240598	343031	173446	222478
Gtf2b	-0.934446	0.349959	P62915	2.5726e+06	2445764	593867	2900717
Gtdc1	0.0100742	0.988021	Q8BW56	165133	342741	175258	327481
Gstp2	0.544589	0.363305	P46425	40195.6	63554.4	94625	57437.2
Gstp1	-0.574089	0.668779	P19157	51382.1	488078	156233	72425.4
Gsto1	1.03265	0.308556	O09131	14920	26771.4	85799.1	19484
Gstm1	-1.04821	0.28352	P10649	22245.7	73419.9	12369.1	30877
Gsta4	0.692519	0.501653	P24472	15553.6	13969.6	55878.3	10155.7
Gsta3	-0.183838	0.813892	P30115	104404	245850	217636	91405.9
Gss	-2.30606	0.17456	P51855	375161	25103.3	16389.6	23496.2
Gspt1	0.198928	0.6575	Q8R050	113397	111414	124864	133313
Gsdma	-1.33481	0.315952	Q9EST1	16554.8	80945.2	6700.25	31433.2
Grwd1	-0.732965	0.166177	Q810D6	84608.3	102653	50710.6	62000.8
Grn	-2.22023	0.241352	P28798	7.84399e+06	7.21555e+06	329255	7.917e+06
Grhpr	-1.45658	0.287541	Q91Z53	173697	238670	24154.4	227849
Grb7	0.397519	0.431223	Q03160	19281.9	27175.1	27746.2	32768
Grb2	-0.874585	0.262036	Q60631	57416.2	59888.9	54728.3	18690.3
Gpx4	-1.81936	0.302152	O70325	28035.4	47643.8	2352.53	45584.3
Gpx1	-1.36764	0.223698	P11352	7995.44	37910.6	4544.8	10015.9
Gps1	0.650775	0.206914	Q99LD4	96782.2	120558	157054	183126
Gpn3	-1.14952	0.35507	Q9D3W4	244925	222263	37380.6	295919
Gpn1	-1.13208	0.312667	Q8VCE2	605289	596382	110985	677084
Gpi	-0.0776166	0.887436	P06745	11731.4	20271.2	16844.6	12677.6
Gpd2	1.45252	0.0437093	Q64521	10332.9	13307.9	24491.6	42055.3
Gpatch11	-0.871447	0.367332	Q3UFS4	32869.2	35119.9	8659.09	39829.6
Gpalpp1	-0.392481	0.552526	Q69ZC8	5461.05	9475.59	3848.28	7804.01
Gpaa1	0.141414	0.766039	Q9WTK3	720756	785392	711251	968258
Got2	-0.836453	0.466994	P05202	40985.8	31973.9	7750.1	53030.7
Gnmt	-1.77629	0.187659	Q9QXF8	14472.5	111877	8841.04	15608
Gnl3l	0.179254	0.774848	Q6PGG6	56070.5	34159.5	35364.2	69439.2
Gnl1	0.597518	0.269285	P36916	17620.4	12245.8	19619.5	25180.2
Gnb2	-1.03563	0.37081	P62880	143929	177560	30152.7	201678
Gmps	0.433642	0.406632	Q3THK7	264158	321750	322737	480411
Gmnn	-0.679237	0.322986	O88513	72398.7	76862.9	29845	72716.7
Gmeb1	0.685003	0.221018	Q9JL60	69272.5	43237.6	87076.8	88906.4
Glyr1	-0.636046	0.28722	Q922P9	47817.6	88488.5	38499.3	45507.6
Glul	-1.58708	0.301243	P15105	21394.7	61796.5	3717.2	39403.8
Glud1	-0.298	0.585739	P26443	15123.9	21549.7	11677.5	18464.6
Glrx3	-0.994568	0.370513	Q9CQM9	302849	354682	66450.9	407171
Glo1	-0.156445	0.84231	Q9CPU0	27268.8	82280.1	55934.3	32291.8
Glg1	0.0593909	0.907448	Q61543	11577.4	10965.5	9216.48	14956.5
Gins3	1.41258	0.199213	Q9CY94	4528.96	6080.61	31872	6123.42
Gigyf2	-0.881647	0.471352	Q6Y7W8	521334	249979	73731.8	520666
Gga2	0.165342	0.767675	Q6P5E6	21771.9	22354.2	17928.9	34138.7
Gfpt2	1.08226	0.118651	Q9Z2Z9	10846.7	17928.9	22536.9	38684.7
Gfm1	0.341992	0.47294	Q8K0D5	10557.8	10734.7	11910.9	15286.8
Gemin5	1.229	0.193866	Q8BX17	16990.8	5914.33	15181.2	36369.8
Gdi2	-0.505492	0.427463	Q61598	343499	420956	181549	395214
Gcn1	-0.499587	0.546998	E9PVA8	18754.7	45293.5	12854.6	33060.1
Gclc	1.13649	0.0727033	P97494	7290.45	4973.34	11505.2	15231.6
Gba	0.677519	0.334396	P17439	5385.87	12331	10513.8	16158.4
Gatad2b	-0.0051052	0.991453	Q8VHR5	64596.6	82570.7	64633.8	81941.3
Gatad2a	0.122424	0.787362	Q8CHY6	148316	177461	174154	179088
Gart	0.823169	0.138407	Q64737	161082	133862	223650	301810
Gars	-0.0787945	0.860894	Q9CZD3	52297.5	54532.4	46987.8	54414.1
Gapdh	-1.69781	0.200838	P16858	30887886	70445691	5470512	37794523
Ganab	0.0416427	0.948717	Q8BHN3	16460.4	6700.25	11113.3	10513.8
Galk2	-0.255118	0.687315	Q68FH4	26112.5	25531.7	14164.6	33046.7
Galk1	-1.05848	0.294003	Q9R0N0	761405	786525	169190	815993
Gabpa	-0.262064	0.582659	Q00422	84714.9	113511	81245.5	82304
Gabarapl2	-1.71023	0.268847	P60521	89091.5	124645	8964.45	115698
Gab1	0.862055	0.113818	Q9QYY0	12546.2	10809.4	19215.7	23316.6
G3bp2	-0.0512229	0.924878	P97379	170190	152487	115698	208931
G3bp1	0.144172	0.848027	P97855	48248.3	112114	54783.2	120586
Fyttd1	-1.87092	0.240931	Q91Z49	52614	88394.9	5113.16	67988.3
Fxr2	-0.210279	0.668001	Q9WVR4	134403	149478	102127	146977
Fxr1	0.158376	0.808701	Q61584	13250.4	14271.1	9741.99	24176.3
Fus	0.277764	0.575951	P56959	1.69963e+06	2406980	2247782	2674868
Fubp1	0.376653	0.422061	Q91WJ8	874586	1026036	1212875	1247145
Fto	-0.169692	0.766873	Q8BGW1	9120.91	16434.2	9152.82	12944
Ftl1	-2.17248	0.173499	P29391	39923.8	88292.3	3929.15	44146.2
Fscn1	-0.0764922	0.899531	Q61553	318440	301132	198277	434969
Frg1	-1.47322	0.272446	P97376	75324	118575	11585.2	100013
Foxp4	0.592519	0.2307	Q9DBY0	40201.5	35364.2	59475.2	54350.3
Fnta	-1.86404	0.0103295	Q61239	26483.6	25625.2	6608.01	7750.1
Fnbp4	0.238059	0.613216	Q6ZQ03	7662.91	5874.32	7967.99	7858.29
Fmr1	-0.31348	0.685487	P35922	9648.43	5148.73	3420.52	9404.39
Flnb	0.201904	0.752702	Q80X90	65660.9	40186.3	41189.8	84752.6
Flna	0.202574	0.671949	Q8BTM8	61966.7	53602.7	57449.2	76563.6
Fkbp5	-0.125762	0.85491	Q64378	41094.6	61661.6	29219.7	72846.3
Fkbp4	-0.297004	0.52382	P30416	961827	1.15742e+06	828596	890080
Fkbp3	-1.42446	0.349032	Q62446	209190	234630	22536.9	302289
Fkbp1a	0.208123	0.878983	P26883	39651	9475.59	8248.98	60780.3
Fiz1	0.0132509	0.978793	Q9WTJ4	45179.3	50513	38967.9	59650.4
Fip1l1	-0.68831	0.3402	Q9D824	126625	167188	56356.8	144669
Fignl1	0.0163664	0.97547	Q8BPY9	59838.3	71763.4	50710.6	86623.8
Fhl3	-1.00248	0.381227	Q9R059	11706	12245.8	2320.15	15393.1
Fh	-1.61599	0.0682978	P97807	47066.1	47521.1	9152.82	26008.8
Fen1	-0.464835	0.465494	P39749	345450	434347	189855	414897
Fdps	0.392519	0.53823	Q920E5	33109.6	54728.3	77935.9	40063.5
Fbxo15	-0.203835	0.77151	Q9QZN0	57328.6	50082	27939.1	77467.4
Fbp1	-2.49981	0.207098	Q9QXD6	1483.68	36729.6	922.88	1845.76
Fblim1	-0.341262	0.498947	Q71FD7	10417.1	8815.73	9089.59	6295.04
Fasn	-0.315464	0.626711	P19096	83777.5	68718.5	39754.8	93515.5
Farsb	0.363415	0.461935	Q9WUA2	107359	130120	131984	175171
Farsa	-0.349705	0.569778	Q8C0C7	129099	111451	64187.3	138043
Fam98b	-0.361609	0.494632	Q80VD1	91496.3	100027	58251.2	95171.6
Fam98a	0.682519	0.197504	Q3TJZ6	4167.49	3590.58	7181.15	5367.37
Fam76b	-1.35705	0.263437	Q80XP8	44090	55543	7332.05	50900
Fam76a	-0.782007	0.339035	Q922G2	18885.1	28310.5	7643.41	23657.3
Fam50a	-1.10344	0.196472	Q9WV03	75513.6	67658.6	18433	60036.4
Fam49b	-1.19926	0.40505	Q921M7	19687.1	20882.4	2556.58	30498.2
Fam192a	-1.01773	0.29598	Q91WE2	114574	158061	31872	138602
Fam169a	-0.00037121	0.999331	Q5XG69	43442.6	43911.6	42347.8	45023.6
FAM120A	0.364589	0.892422	Q6A0A9	75324	2062.24	2721.15	94629.3
Faf1	0.0880746	0.857606	P54731	175973	165223	148489	221232
Fabp5	-0.465059	0.583892	Q05816	180916	579780	167921	327826
Ezr	0.841977	0.170081	P26040	40924.1	61284.2	72214.4	111590
Ezh2	0.576282	0.248582	Q61188	48342.7	46354.1	63201.9	78821.6
Eya3	0.164631	0.726038	P97480	101493	89212.2	93975.7	121050
Exosc9	0.167639	0.76739	Q9JHI7	41156.2	53816.9	38967.9	71709.2
Exosc6	-1.78046	0.289564	Q8BTW3	129133	139447	9410.14	162148
Exosc10	0.0809907	0.88141	P56960	34835.4	35433	27554.5	50118.4
Exoc4	0.486358	0.484583	O35382	9948.07	5220.6	7033.37	14491.5
Ewsr1	-0.0170421	0.971049	Q61545	1152645	1560435	1308969	1341997
Etfb	-1.52515	0.288406	Q9DCW4	80895.9	104901	9741.99	105155
Etfa	-1.78284	0.160171	Q99LC5	65062.2	68986	7383.04	51342.4
Etf1	-0.227145	0.679238	Q8BWY3	41584.2	61095.8	34159.5	54284.1
Esyt1	0.492868	0.331624	Q3U7R1	7256.02	5220.6	8248.98	9094
Esrrb	-0.584093	0.476857	Q61539	148416	248609	72268.1	227191
Esf1	1.10231	0.222	Q3V1V3	74703.9	20594.9	75281.1	94205
Esd	-1.26811	0.337546	Q9R0P3	145059	238751	26285.9	227136
Erlin2	-1.24609	0.352126	Q8BFZ9	28230.4	28535.2	3875.05	36948.5
Erh	-1.87627	0.347713	P84089	375093	552202	21920.6	701059
Erf	0.493788	0.392477	P70459	25977.3	37835.7	56658.3	34397.1
Ercc6l	1.33049	0.217382	Q8BHK9	14962	2957.17	14263.1	19619.5
Ercc3	1.00352	0.175256	P49135	5575.8	2683.69	5873.48	10240.5
Ercc2	0.174564	0.757302	O08811	8249.21	12260.2	8719.32	14775
Eps8	-0.802091	0.236152	Q08509	10617.7	5673.41	5792.62	3420.52
Eps15l1	0.384746	0.526393	Q60902	13834	8588.11	10660.6	18997.9
Eprs	0.26995	0.589832	Q8CGC7	361260	244541	336442	381757
Ephx2	0.0829155	0.857183	P34914	22353.2	26541.8	23657.3	28133.5
Ep400	0.782519	0.199221	Q8CHI8	4081.72	2225.63	5007.94	5367.37
Ep300	0.657519	0.185785	B2RWS6	43386.6	43841.2	67847.1	69754.6
Enox1	0.707784	0.210496	Q8BHR2	4435.75	6661.14	7804.01	10100.1
Eno1	-0.401687	0.464101	P17182	249906	312689	164001	273025
Enah	-0.31733	0.510043	Q03173	63629.5	53022.8	41476.3	52392.6
Emsy	0.622519	0.332383	Q8BMB0	20809.6	9607.86	20452.6	23170.5
Emc8	0.558692	0.339059	O70378	162326	168586	332751	178426
Elp3	0.0568764	0.924487	Q9CZX0	44145.3	45374	31651.8	68475.6
Elp2	0.293405	0.633329	Q91WG4	25183.5	13873.1	17682.1	29675.9
Elp1	-0.300654	0.684015	Q7TT37	20773.5	21275.9	9809.75	29698
Elob	-1.91123	0.219284	P62869	322300	199160	19349.4	234487
Eloa	-0.50923	0.40189	Q8CB77	49329.5	61572.3	27554.5	54414.3
Ell	0.193986	0.666265	O08856	311151	342331	373537	373143
Elf2	0.12062	0.788539	Q9JHC9	8107.06	8779.97	8659.09	9716.38
Elavl1	-1.07161	0.344031	P70372	1.25412e+06	1560247	265751	1666801
Elac2	-0.0816999	0.908932	Q80Y81	24015.5	27011.8	14164.6	40893.3
Eif6	-1.4062	0.372691	O55135	10190.7	17805.1	1341.84	19250
Eif5b	-0.0830942	0.875766	Q05D44	45238.2	40052.7	30573.6	52815.6
Eif5a	-0.218942	0.877108	P63242	1.0451e+06	273296	154795	1.36214e+06
Eif5	-1.02295	0.340063	P59325	8688.93	13873.1	2352.53	12408.8
Eif4h	0.0612162	0.901704	Q9WUK2	195496	209465	171072	260571
Eif4g2	-0.213363	0.707956	Q62448	52476.3	48496.4	31216	60651
Eif4g1	-0.128284	0.844574	Q6NZJ6	74671.2	64169.9	40342.1	99424
Eif4e	1.1487	0.21336	P63073	52519	20452.7	117146	45073.8
Eif4b	-0.4806	0.431887	Q8BGD9	320177	317184	158048	330038
Eif4a3	-0.610021	0.337535	Q91VC3	196266	221509	93455.7	199692
Eif4a1	-0.861984	0.313638	P60843	2031972	1709616	546958	1922632
Eif3l	0.113054	0.810819	Q8QZY1	262142	225939	229797	301474
Eif3k	1.0177	0.21316	Q9DBZ5	74949.8	65972.6	248667	81513.7
Eif3i	-1.56131	0.29252	Q9QZD9	178284	173190	17198.6	206131
Eif3h	-0.711114	0.392708	Q91WK2	153434	157217	50710.6	177495
Eif3g	-0.694143	0.320091	Q9Z1D1	131693	134642	52022.5	130208
Eif3f	-0.349933	0.50038	Q9DCH4	50575.9	48965.5	31000.4	49179.6
Eif3e	-0.418837	0.502568	P60229	168744	176928	87076.8	191849
Eif3d	0.408662	0.416572	O70194	79509.8	81315.8	88906.4	128145
Eif3c	-0.569873	0.486063	Q8R1B4	39653.5	61106.4	18428	59675.1
Eif3b	0.303239	0.553505	Q8JZQ9	137826	117669	127488	193684
Eif3a	-0.241173	0.714251	P23116	86910.1	68737.9	42018.1	101772
Eif2s3x	-0.74034	0.468102	Q9Z0N1	25619.6	38281.7	8306.36	42308.2
Eif2s2	0.0219204	0.967957	Q99L45	93666.7	113901	78562.6	139989
Eif2s1	-1.31394	0.305162	Q6ZWX6	560958	560657	78425.6	648779
Eif2d	1.48653	0.333476	Q61211	51666.6	3956.47	31216	51418.5
Eif2b5	-0.0772725	0.879505	Q8CHW4	79367.7	58484.7	53602	77800.5
Eif2a	-0.138836	0.765771	Q8BJW6	130252	145996	110985	141343
Ehmt2	-0.152481	0.818955	Q9Z148	10694.2	17244.9	8135.41	18349.6
Ehmt1	-0.307197	0.508058	Q5DW34	21601.1	24586.4	19756	17559.9
Ehd4	1.4052	0.075476	Q9EQP2	1704.3	3565.78	5184.54	8222.53
Ehd1	0.552205	0.415298	Q9WVK4	13687.3	7332.05	10587	20381.4
Eftud2	-0.479024	0.372111	O08810	2.45188e+06	3921346	2352670	2103641
Efl1	-0.0782582	0.88909	Q8C0D5	23275.4	12677.6	18433	14362.3
Eefsec	-0.627823	0.207564	Q9JHW4	83385.4	85890.2	51063.3	58740.5
Eef2	-0.691873	0.194565	P58252	1.90502e+06	1.65613e+06	941479	1.28421e+06
Eef1g	-0.844721	0.249397	Q9D8N0	454015	453964	156252	408970
Eef1d	-0.481086	0.560532	P57776	535379	433408	182792	651565
Eef1b	-1.34598	0.334545	O70251	412040	424087	50797.7	532343
Eef1a1	-0.328106	0.58102	P10126	2.59778e+06	2355797	1376826	2820467
Eed	-0.415109	0.524244	Q921E6	108880	128145	57848.8	135655
Edc4	-0.074885	0.892786	Q3UJB9	32394.2	24367.4	20031.7	35520.1
Edc3	-0.857829	0.143202	Q8K2D3	37498.4	39269.3	26801	16728.3
Ect2	-0.102532	0.82403	Q07139	24406.2	31110.9	25531.7	25799.1
Ecpas	0.904121	0.138148	Q6PDI5	37886	61273.2	79573.5	102168
Echs1	-1.23714	0.247398	Q8BH95	22838.3	41299	5996.9	28303.9
Ecd	0.172519	0.710813	Q9CS74	14213.4	13216	13682.1	17438.6
E2f4	-0.178243	0.706173	Q8R0K9	77961.6	93992.2	67378.5	84945.1
Dynll2	-1.59307	0.351117	Q9D0M5	86576.9	129575	8135.41	151503
Dync1li1	-0.09165	0.900781	Q8R1Q8	11706	18697.5	8364.13	23045.8
Dync1i2	1.88253	0.173592	O88487	17418.3	2288.2	15936	34003.1
Dync1h1	-0.257576	0.753579	Q9JHU4	37886	30608.3	14972.2	54194.7
Dus3l	0.496987	0.479246	Q91XI1	26141.1	34476.1	26432	67909.2
Dtymk	1.33501	0.132707	P97930	45453	46719.1	209791	64420.8
Dtx2	0.857519	0.128376	Q8R3P2	7669.74	5330.3	11910.9	11268.4
Dstn	-1.56642	0.286826	Q9R0P5	185272	222874	20171.1	233380
Dsp	0.140598	0.790132	E9Q557	621687	709081	562290	952698
Dsc1	0.174319	0.794644	P55849	170569	354241	204674	375912
Drosha	-0.323184	0.61948	Q5HZJ0	14166.6	18253.2	8422.31	19615.4
Drg1	-1.56903	0.311705	P32233	34270.5	37640.5	3258.52	44968.3
Dpy30	-1.96942	0.20565	Q99LT0	264759	266694	19215.7	239607
Dppa5a	-1.59795	0.300557	Q9CQS7	501601	596795	49323.9	662316
Dppa4	-0.468918	0.510468	Q8CCG4	61463.3	67088.6	27979.2	76933.1
Dppa2	-0.929535	0.35146	Q9CWH0	95726.9	122958	26068.1	124465
Dpp3	0.442519	0.35972	Q99KK7	26158	22851.5	36358.4	30362.4
Dpf2	-1.1535	0.260325	Q61103	79208.5	112563	19619.5	91833.9
Dpcd	1.00197	0.1263	Q8BPA8	24950.5	24491.6	68608.8	35724.4
Dohh	-1.47584	0.332597	Q99LN9	31981.8	47643.8	3902.01	50475.3
Dnpep	-0.984304	0.08789	Q9Z2W0	43294.5	43439.2	18690.3	25709.2
Dnmt3l	-0.570715	0.368791	Q9CWR8	343980	344911	157113	342312
Dnmt3a	-0.0169982	0.978221	O88508	145083	183344	107950	240672
Dnmt1	0.124789	0.803634	P13864	19578.8	17523.5	16274.1	25063.5
Dnm2	0.15973	0.864714	P39054	163199	149013	79573.5	381364
Dnm1l	0.116531	0.836352	Q8K1M6	28363.4	37298.5	26068.1	47697.9
Dnajc9	-1.29353	0.340872	Q91WN1	31085.4	48204.4	5148.73	48435
Dnajc8	-0.466321	0.484985	Q6NZB0	289952	327354	142829	348155
Dnajc7	-0.116964	0.797344	Q9QYI3	398700	478440	418237	387821
Dnajc24	-1.00835	0.371318	Q91ZF0	101864	120962	21920.6	138907
Dnajc21	-0.577027	0.523346	E9Q8D0	14043.6	11479	4153.18	17442.1
Dnajc2	0.279988	0.614896	P54103	85345.3	63849.8	68319	117589
Dnajc17	-0.982528	0.39654	Q91WT4	19633.2	21079.3	3929.15	26977.9
Dnajb6	-0.986402	0.252232	O54946	118230	128718	33456.5	115882
Dnajb1	-0.946931	0.330897	Q9QYJ3	29566.5	33549.6	7643.41	34921.3
Dnaja2	-0.874241	0.323636	Q9QYJ0	698518	566334	177201	664415
Dnaja1	-0.0357368	0.963771	P63037	57340.1	145968	59428.1	134032
Dnaaf5	0.387521	0.470044	B9EJR8	46274.6	46740.8	46987.8	78770.4
Dna2	-0.446754	0.656798	Q6ZQJ5	26688.2	128492	31433.2	58726.6
Dmap1	-0.273271	0.569108	Q9JI44	122848	165119	113317	122560
Dlst	-0.613969	0.472394	Q9D2G2	43275.6	54153.1	16438.4	60864.1
Dlgap5	-0.60156	0.42956	Q8K4R9	1.07219e+06	1.37271e+06	465844	1.37225e+06
Dlat	0.0922243	0.850777	Q8BMF4	11629.9	8902.53	9345.14	12590.1
Dkc1	-0.369493	0.578311	Q9ESX5	52679.8	51063.3	25460.6	63303.6
Dis3	0.198956	0.684773	Q9CSH3	75069.1	73900.8	70671.6	103431
Dido1	-0.0419404	0.929364	Q8C9B9	146657	197824	155872	175616
Dhx9	0.322961	0.551269	O70133	400784	556136	471658	739444
Dhx8	-0.00248139	0.995817	A2A4P0	28035.4	31872	25709.2	34636.4
Dhx29	-0.382477	0.552679	Q6PGC1	80129.2	52899.3	34397.1	72517.8
Dhx15	-0.165032	0.74516	O35286	655298	786770	517589	792397
Dgcr8	0.0897094	0.875852	Q9EQM6	27985.3	41067.3	26987.4	48225.3
Derpc	0.391608	0.582831	P0CG14	6151.77	2665.15	7181.15	3929.15
Dera	-1.25998	0.352081	Q91YP3	16713.5	23331.6	2665.15	25509.9
Dek	-0.759677	0.302485	Q7TNV0	181705	209411	70219.2	189034
Ddx6	0.235648	0.753709	P54823	22720	11346.8	11993.8	29798.8
Ddx56	-0.360186	0.661828	Q9D0R4	10580.7	8684.27	3929.15	14193.8
Ddx5	0.222231	0.653253	Q61656	1919721	2565786	2261911	2963325
Ddx49	-0.362041	0.53476	Q4FZF3	27649.4	53569.3	27554.5	32541.7
Ddx46	-0.161893	0.772403	Q569Z5	103827	164578	93226.3	146444
Ddx42	0.195338	0.667279	Q810A7	190409	222249	236257	234827
Ddx41	-0.28286	0.576582	Q91VN6	9662.36	9872.64	6472.02	9958.14
Ddx3x	0.0249222	0.957032	Q62167	336102	329816	297276	386000
Ddx39b	-0.400482	0.583623	Q9Z1N5	72706	148482	52720.7	117530
Ddx39a	-0.487983	0.478334	Q8VDW0	730937	1.30627e+06	478818	1.01378e+06
Ddx21	-0.350934	0.589336	Q9JIK5	60302.3	66389.9	32102	76669.1
Ddx20	0.795225	0.305836	Q9JJY4	14640	5042.77	13216	16822.2
Ddx19a	0.0971799	0.847651	Q61655	31691.1	47114.5	36611.3	46664.4
Ddx17	-0.00770437	0.986995	Q501J6	4.83164e+06	5975748	4739038	6027790
Ddx11	-0.703446	0.764044	Q6AXC6	122874	16046.8	3983.99	186643
Ddx1	0.520147	0.321945	Q91VR5	104269	139996	149864	200325
Ddost	-0.98708	0.35682	O54734	83203.1	99257.1	19349.4	108631
Ddi2	-0.0174132	0.978471	A2ADY9	80129.2	41587.4	42055.3	77347.8
Ddhd2	-0.210162	0.824266	Q80Y98	124692	73849.6	39239	175364
Ddb1	0.137682	0.785648	Q3U1J4	300218	282811	254976	403020
Ddah2	-0.988909	0.46955	Q99LD8	19961.9	24154.4	3396.89	36035.8
Dctn2	0.295804	0.642827	Q99KJ8	20711.7	13777.2	14263.1	30147.9
Dctn1	0.217558	0.666875	O08788	15647.6	11746.5	13307.9	18673.6
Dcakd	0.0725186	0.911305	Q8BHC4	22614.5	26615.9	16498	40342.1
Dcaf8	0.525038	0.382687	Q8N7N5	8871.5	16670	15181.2	20171.1
Dcaf1	-0.485621	0.382136	Q80TR8	22245.7	17318.2	10960.3	17928.9
Dbr1	0.529783	0.280324	Q923B1	28844.6	28853.6	37640.6	46086.1
Dbnl	-1.0374	0.250087	Q62418	52040.8	13848.5	13777.2	12416.8
Dazap1	-0.635719	0.303187	Q9JII5	313588	336688	147464	296593
Dars2	0.722519	0.24993	Q8BIP0	7306.49	4803.93	7383.04	12944
Dars	-0.290941	0.627493	Q922B2	228216	187378	117969	242177
Czib	0.477519	0.538693	Q8BHG2	15661.8	15286.8	38698.8	11993.8
Cycs	-0.758383	0.48319	P62897	13079	24322.4	4513.4	24631.2
Cyc1	0.0354796	0.952255	Q9D0M3	47158.3	88704.2	54084.1	81244.4
Cyb5r3	-1.08167	0.233937	Q9DCN2	48167.4	54636.2	12503.1	46987.8
Cxxc1	-0.435109	0.52427	Q9CWW7	26883.6	31124.7	13400.5	34159.3
Cwf19l1	0.644689	0.241116	Q8CI33	34736.5	38747.7	46020.8	71485.7
Cwc27	-0.232603	0.726826	Q3TKY6	47425.7	52249.3	26615.9	67439.3
Cwc15	-1.00786	0.339134	Q9JHS9	297736	337699	67847.1	366472
Cul5	0.477871	0.504182	Q9D5V5	126477	51394	88292.3	142793
Cul4b	0.00797267	0.987266	A2A432	314888	322382	256611	399992
Cul4a	-0.0790959	0.87344	Q3TCH7	14918.7	10734.7	10441.2	13745.2
Cul3	0.0116284	0.982307	Q9JLV5	120405	160726	111757	175978
Cul2	-0.129489	0.785979	Q9D4H8	161322	191592	139509	185144
Cul1	0.371268	0.468722	Q9WTX6	16641.1	19250	18951.2	28281.5
Ctu2	0.0533661	0.907917	Q3U308	24109	19162.3	21173.9	23493.9
Cttn	0.973718	0.364266	Q60598	93232	16802	66450.9	90920.6
Ctsd	0.892519	0.128492	P18242	11151.6	15076.4	20311.4	28526.2
Ctr9	-0.425236	0.519945	Q62018	647761	1.27538e+06	507235	903288
Ctps1	-0.178801	0.717791	P70698	204701	215378	151609	226958
Ctnnd1	-0.142156	0.796816	P30999	57915.9	61080	39511.9	73516.1
Ctnnbl1	-0.314932	0.65451	Q9CWL8	16666.5	37570.4	14778.8	27380.6
Ctnnb1	-0.258761	0.712145	Q02248	67769.9	57134.9	31433.2	86051.8
Ctnna1	-0.308209	0.602789	P26231	76182.9	92700.6	47975.2	96020.3
Ctdp1	0.205806	0.785955	Q7TSG2	1944186	1298240	1061886	3161712
Ctbp2	-0.303757	0.597377	P56546	654446	650505	378148	738894
Cstf3	0.0589883	0.903276	Q99LI7	382212	558157	492580	470000
Cstf2t	0.44394	0.361897	Q8C7E9	89576.9	100729	144429	115605
Cstf2	0.0819817	0.855805	Q8BIQ5	373435	362622	422913	358738
Cstf1	-0.00304943	0.995527	Q99LC2	59218	84201.2	55109	90097.7
Csrp2	-1.24365	0.314913	P97314	32937.1	40905.5	5634.22	42646.1
Csnk2b	-0.730921	0.363588	P67871	96280.9	160254	43926.8	127515
Csnk2a1	-1.6616	0.251509	Q60737	385083	437780	39511.9	426281
Csnk1a1	-0.364911	0.651871	Q8BK63	37477.3	39239	15825.9	56029.9
Cse1l	0.445652	0.386904	Q9ERK4	164505	232920	240203	295880
Csde1	0.187934	0.73938	Q91W50	53296.2	47558.6	41476.3	79299.9
Cs	-1.48099	0.256185	Q9CZU6	33571.8	43750.6	4803.93	39239
Crnkl1	-0.0928563	0.835239	P63154	93733.6	104411	93326.6	92199.7
Crlf3	-0.342038	0.457633	Q9Z2L7	54992.4	55062	41476.3	45438.8
Creb1	-1.29007	0.201943	Q01147	117390	138468	24662	110218
Cpsf7	-0.378842	0.469641	Q8BTV2	36865.8	58609.4	34262.1	37298.5
Cpsf6	-0.161669	0.734832	Q6NVF9	208967	249793	234215	178118
Cpsf4	-0.83988	0.535949	Q8BQZ5	30264.4	35857.8	5634.22	60120.7
Cpsf3	0.0702929	0.878645	Q9QXK7	213585	270265	244589	260162
Cpsf2	-0.217936	0.691072	O35218	95535.4	111675	66450.9	118689
Cpsf1	0.245837	0.604286	Q9EPU4	108763	103163	144429	109235
Cps1	-1.58611	0.324075	Q8C196	12250.4	187728	13885.1	18373.8
Cpne3	0.217393	0.717945	Q8BT60	26342.4	48165.2	32768	52338.7
Cpne1	0.428681	0.434647	Q8C166	64906.6	92580.4	84695.6	128540
Cox5a	-1.27814	0.312453	P12787	46500.6	75349.9	8841.04	67378.5
Cox4i1	-1.15673	0.308584	P19783	89174.9	132364	19893.4	119366
Coro1c	0.203041	0.671663	Q9WUM4	56980.9	56447	55492.3	76803.4
Coro1b	1.04439	0.235763	Q9WUM3	93916.6	26432	96617.7	109295
Cops8	-2.19748	0.179944	Q8VBV7	47477.7	65083.3	3281.18	44762.4
Cops7a	-1.35783	0.307844	Q9CZ04	82868.1	106831	12245.8	110054
Cops6	-1.06928	0.372712	O88545	105171	112111	19083	140323
Cops5	-0.965239	0.425518	O35864	150618	144313	27175.1	209836
Cops4	-0.710357	0.452741	O88544	124319	138623	37640.6	171017
Cops3	-1.10755	0.36088	O88543	115032	124643	20311.4	152032
Cops2	-0.0610336	0.917223	P61202	26385.1	42935.1	24491.6	42501.9
Copg2	0.434639	0.549382	Q9QXK3	11524.2	5404.7	7383.04	15410.9
Cope	-1.34149	0.349011	O89079	38444.5	45426.7	4904.87	55444.9
Copb2	0.253347	0.630838	O55029	44743.1	40320.3	39239	65322.4
Copb1	0.0843121	0.869898	Q9JIF7	17632.3	12346.8	13124.7	18643.8
Copa	-0.676759	0.211436	Q8CIE6	39144.3	44360.9	31433.2	21618.8
Cog5	-0.872182	0.488079	Q8C0L8	109037	135544	22661.4	194653
Cog4	0.297501	0.56008	Q8R1U1	33368.7	30206.5	31433.2	48435.6
Cobl	0.946345	0.218937	Q5NBX1	21745.4	8306.36	21769.2	30810.1
Cnot3	0.40786	0.3995	Q8K0V4	4484.29	5389.97	5955.47	7143.64
Cnot2	0.217668	0.687278	Q8C5L3	22979.9	13945.7	18053.6	24003.5
Cnn3	-0.680887	0.399453	Q9DAW9	277232	209578	83766.4	269888
Cnn2	-0.98101	0.291613	Q08093	238879	306012	68319	274629
Cndp2	-0.301039	0.666463	Q9D1A2	67959.1	53980.1	30082.2	80339.3
Cnbp	-0.942481	0.336455	P53996	58858.5	149522	26432	90147.5
Cmtr1	0.125663	0.803554	Q9DBC3	98762.2	62735.9	88906.4	82952.6
Cmpk1	0.00458013	0.993953	Q9DBP5	51954.5	88652.7	90774.5	51063.3
Cluh	0.440935	0.396884	Q5SW19	17163.2	15449	17928.9	27253
Cltc	-0.147205	0.773834	Q68FD5	145528	158161	107950	173860
Clta	-1.23883	0.365503	O08585	87376.8	79998.1	11113.3	112923
Clpp	-0.957481	0.342317	O88696	28230.4	88292.3	14664.1	45073.8
Clpb	0.267519	0.557681	Q60649	22930.2	23657.3	29737.6	26432
Clp1	-0.264927	0.704171	Q99LI9	45988.3	63829.2	27939.1	72769.8
Clic4	-0.581375	0.526536	Q9QYB1	27929.5	21173.9	7858.29	33613.5
Clic1	-0.920311	0.420102	Q9Z1Q5	29429.2	44378.4	7538.18	48372.8
Clec16a	-0.853311	0.378059	Q80U30	19281.9	34829.1	7064.38	29125.6
Ckb	-0.788133	0.357425	Q04447	394132	532368	141547	497107
Ckap4	0.7037	0.32399	Q8BMK4	10717.1	4269.94	9674.69	12546.8
Cip2a	0.21722	0.711656	Q8BWY9	26282.1	27092.2	21618.8	44509.4
Ciapin1	-0.60074	0.551574	Q8WTY4	206398	209855	59336.8	317409
Chtf18	0.342809	0.479227	Q8BIW9	30580.6	25532.3	31433.2	39952.1
Chordc1	-0.78818	0.443254	Q9D1P4	8345.69	7507.33	1978.24	10620.3
Chmp1a	-0.875629	0.440725	Q921W0	132462	136444	28329.2	189509
Chfr	0.233627	0.714653	Q810L3	4053.53	6841.04	4389.98	8732.73
Cherp	-0.2393	0.6571	Q8CGZ0	346631	475904	434802	272284
Chek2	0.376359	0.419662	Q9Z265	22614.5	23987.6	28526.2	32042.1
Chek1	-0.228682	0.707829	O35280	10683.5	8025.15	5480.15	11394.5
Chd9	0.872519	0.20888	Q8BYH8	2547.67	5634.22	6038.61	7967.99
Chd8	-0.353449	0.503222	Q09XV5	94299	114182	64611.8	102092
Chd7	0.0418026	0.956963	A2AJK6	38563.9	75819.8	33689.2	91968.6
Chd4	-0.0372697	0.941715	Q6PDQ2	303720	297842	230141	373273
Chd2	-0.450716	0.554098	E9PZM4	39117.2	52381.9	19083	57483.7
Chd1l	-0.179611	0.784495	Q9CXF7	7990.3	12056	5752.61	13054.6
Chchd3	-0.526526	0.50102	Q9CRB9	43350.1	43417.2	16728.3	54225.2
Chchd2	-1.78356	0.28351	Q9D1L0	103779	124619	8135.41	134123
Champ1	-0.0739944	0.867798	Q8K327	46367	46603.1	42347.8	46051.5
Chaf1b	-0.182417	0.745901	Q9D0N7	57389.7	101072	57052.4	78952.3
Cggbp1	-1.35456	0.282592	Q8BHG9	153846	201352	24833.5	190756
Cfl1	-1.58177	0.28415	P18760	712193	757049	71564.3	840825
Cfdp1	-0.540223	0.420942	O88271	543274	621132	257278	620230
Cep55	1.34209	0.177289	Q8BT07	6774.17	1698.45	6936.54	10660.6
Celf1	-0.110145	0.833792	P28659	223541	191809	148489	247866
Cdv3	-1.02615	0.248312	Q4VAA2	134845	129050	33834.4	124002
Cdkn2aip	0.189982	0.678222	Q8BI72	45190.5	47151.9	47975.2	57797.7
Cdk9	-1.26727	0.336363	Q99J95	220919	272580	34026.4	305450
Cdk7	-1.0693	0.345323	Q03147	281672	507151	74894.3	433160
Cdk2	-1.14027	0.305087	P97377	125509	140782	24746.9	146956
Cdk13	0.108734	0.806927	Q69ZA1	20774.6	22226.6	23493.9	22851.5
Cdk12	0.407519	0.411505	Q14AX6	10477.2	13034.1	17559.9	13682.1
Cdk11b	-0.684802	0.336227	P24788	148895	169609	61491.9	158935
Cdk1	-1.0623	0.337015	P11440	852376	859622	167179	1.00505e+06
Cdc73	-0.270108	0.592107	Q8JZM7	1.9585e+06	2841629	1765895	2167232
Cdc7	0.246836	0.609203	Q9Z0H0	452872	626207	654485	610103
Cdc5l	0.0617133	0.905913	Q6A068	535294	649567	481253	787042
Cdc45	0.003543	0.996341	Q9Z1X9	7564.15	8427.68	4389.98	14592.8
Cdc40	0.0539038	0.913877	Q9DC48	28426.8	44045.8	37122.3	36345.4
Cdc37	-0.280911	0.686699	Q61081	81379.7	68299.1	37380.6	100730
Cdc27	-0.314997	0.580451	A2A6Q5	9674.65	5113.16	6038.61	5293.48
Cdc23	0.655091	0.265472	Q8BGZ4	17262.7	30387.7	32768	39697.3
Cdc16	0.984488	0.291553	Q8R349	22088.7	5556.65	25888.1	18561.2
Cd2bp2	-0.499265	0.38163	Q9CWK3	147268	166509	82594.7	148596
Cd2ap	0.0280957	0.953474	Q9JLQ0	7617.5	8923.93	7131.55	9910.59
Cct8	0.136723	0.768808	P42932	1.24798e+06	1014212	1141518	1340199
Cct7	0.0513146	0.911107	P80313	425951	383665	375903	466800
Cct6a	-0.0785589	0.866636	P80317	476186	605852	469563	551000
Cct5	0.144519	0.758971	P80316	738557	657232	672190	882307
Cct4	-0.967608	0.411208	P80315	1.82725e+06	2.85703e+06	447348	3.05146e+06
Cct3	0.214097	0.711313	P80318	753047	592604	558935	1.0743e+06
Cct2	0.0204656	0.968359	P80314	131088	213439	182121	158051
Ccnt2	-1.2784	0.142002	Q7TQK0	27871.8	36114.4	7434.4	23010.4
Ccnt1	0.0260957	0.963103	Q9QWV9	32976.5	37705.2	25888.1	49798.6
Ccnk	0.0962195	0.877193	O88874	50960.3	84443.8	50360.3	97643.1
Ccnb1	1.02364	0.215985	P24860	6383.82	2149.82	6295.04	9011.12
Ccdc6	0.865205	0.200409	D3YZP9	35377.5	18820.3	37122.3	59514.6
Ccdc47	-0.977481	0.489484	Q9D024	16785.9	12765.8	2179.83	25355.3
Ccar2	-0.218315	0.667255	Q8VDP4	48150.9	60015.7	37902.4	56333.2
Ccar1	-0.638923	0.299104	Q8CH18	192690	252359	102837	195011
Cc2d1b	0.446111	0.358862	Q8BRN9	10604.4	10267.3	12590.1	16051
Cbx5	-0.136848	0.758237	Q61686	156679	158879	145680	141347
Cbx3	-1.52034	0.173342	P23198	373719	482604	64652.1	339017
Cbr1	-1.38038	0.257176	P48758	143476	149555	21173.9	149522
Cbll1	0.208303	0.746627	Q9JIY2	24635.1	10441.2	16728.3	20524.1
Cbfb	-1.4003	0.217494	Q08024	29433.5	40710.2	5518.27	31165.9
Cat	-0.580118	0.30958	P24270	44332.5	74112.1	43306.7	33946.2
Casp8ap2	-0.871485	0.173676	Q9WUF3	32961.9	39909.8	27364.2	14362.3
Casp3	-0.857199	0.413043	P70677	31709.8	37604.2	8135.41	44664.7
Cask	0.453558	0.365824	O70589	53836.2	75116.8	85877.9	88307.8
Cars	0.292237	0.542356	Q9ER72	48631.7	39786.7	48308.8	60058.7
Carnmt1	-0.940265	0.359368	Q80UY1	118360	115679	26801	138744
Carm1	0.0667916	0.88633	Q9WVG6	172771	230207	209996	207774
Capzb	-1.19643	0.332392	P47757	118970	122009	18951.2	145839
Capza2	-1.47677	0.32083	P47754	200144	273809	24154.4	292878
Capza1	-1.94748	0.279988	P47753	28426.8	39511.9	1897.65	39786.7
Caprin1	-0.0520679	0.908176	Q60865	141456	124820	120533	136286
Capns1	0.020826	0.981025	O88456	14512	37938.8	13938.1	40657.9
Capg	0.0687728	0.87962	P24452	26294.1	21618.8	25180.2	24833.5
Cap1	-0.189434	0.714414	P40124	16873.4	18137.8	11993.8	19623.7
Canx	0.362969	0.602527	P35564	28889.8	27571	22073.1	59684.9
Cand2	-0.0557604	0.928969	Q6ZQ73	34474	34476.1	21769.2	50535.5
Cand1	-0.124375	0.826642	Q6ZQ38	336598	388002	238467	460930
Calr	-1.34347	0.163637	P14211	12667.3	30323	4544.8	13124.7
Cad	0.164461	0.805486	B2RQC6	208889	123633	121450	267097
Cacybp	-1.01842	0.367134	Q9CXW3	218289	227395	43514.8	277987
Ca3	-0.88573	0.447496	P16015	27949.7	191870	47976.3	32741.2
C1qbp	-1.81331	0.292995	O35658	44916.6	59488.1	3420.52	63244.3
Bzw2	-1.38573	0.231397	Q91VK1	56511.4	52686	8422.31	51773.8
Bzw1	-0.16781	0.81553	Q9CQC6	171655	177270	90774.5	265641
Bysl	-1.19164	0.35512	O54825	19148.7	30573.6	3691.52	30397.7
Bub3	-0.911942	0.375336	Q9WVA3	410876	494898	105177	546086
Bub1b	-0.408401	0.416206	Q9Z1S0	34112.6	26046.2	25355.3	19893.4
Btf3l4	0.309481	0.613366	Q9CQH7	52385.9	79396.2	57472.7	111142
Bsg	0.0775188	0.865323	P18572	37509.3	30152.7	35610.1	35364.2
Brpf1	-0.637256	0.477426	B2RRD7	5772.43	12663.5	3040.3	9938.72
Brd9	0.350133	0.559922	Q3UQU0	8277.4	10896.3	8599.28	17041.7
Brd8	-0.0634536	0.923516	Q8R3B7	14521.7	16567.4	9345.14	23576.8
Brd4	0.289284	0.52656	Q9ESU6	217423	196112	254976	249733
Brd3	-0.750499	0.301758	Q8K2F0	191109	315384	95950.3	221937
Brd2	-0.820881	0.34881	Q7JJ13	104782	140882	35966.5	131530
Brca1	-0.323092	0.520981	P48754	33534.9	44311.1	26615.9	35673.6
Bop1	0.120853	0.848396	P97452	11667.4	8725.79	7332.05	16417.8
Bola2	-1.08217	0.389093	Q8BGS2	152260	253397	33225.4	259051
Bod1l	-0.0843766	0.850207	E9Q6J5	15702.9	14831.3	13682.1	15142.8
Blvrb	-0.17249	0.86707	Q923D2	18408.9	47374.4	55298.5	12416.8
Blmh	0.470343	0.673163	Q8R016	9057.91	47523.6	17682.1	46728.2
Bicral	-0.491568	0.515963	Q8CHH5	28580.6	34497.6	12854.6	38801.3
Bhmt	-0.554902	0.61917	O35490	35701	241932	61925.4	64628
Bclaf1	-0.659517	0.41864	Q8K019	290241	375636	114810	380609
Bckdha	-1.82748	0.0108993	P50136	12203.1	13969.6	3743.05	3615.55
Bcas3	1.18982	0.0767049	Q8CCN5	5130.78	8364.13	12590.1	17738.7
Bcas2	-0.926333	0.297473	Q9D287	81620.1	118306	27286.1	97983.7
Baz2a	0.279626	0.595772	Q91YE5	37645.2	39717.9	36358.4	60596
Baz1b	-0.819921	0.412092	Q9Z277	75982.6	90257.1	21027.7	104656
Bap18	-0.992481	0.244146	Q9DCT6	34040.5	46663.3	11113.3	36107.2
Banp	0.00322699	0.994216	Q8VBU8	42443.3	38622.3	39511.9	41673.7
Banf1	-0.862214	0.588653	O54962	8871.5	27554.5	2320.15	31883.8
Bag6	0.352055	0.568211	Q9Z1R2	42028.8	19349.4	34397.1	38516.8
Bag4	0.0902758	0.860548	Q8CI61	40481.1	59064.3	61147.2	44315.2
Bag3	0.637993	0.202691	Q9JLV1	19674.2	20452.7	28924.4	33689.2
Aurka	-0.10211	0.887627	P97477	21628.8	28819.5	13777.2	39271.6
Atxn3	-0.779807	0.423074	Q9CVD2	36601.5	40666.5	10297.5	49036
Atxn2l	0.277267	0.584774	Q7TQH0	79000.4	51417.8	74244.7	80354.1
Atxn2	0.382519	0.47428	O70305	7830.9	4973.34	9152.82	7231.1
Atxn10	-0.174492	0.777849	P28658	109367	168874	85284.7	170029
Atrx	-0.329269	0.583287	Q61687	55541	96188.4	45387.3	74569.8
Atp6v1g1	-1.26694	0.357732	Q9CR51	60513.2	76160.7	8841.04	90013.1
Atp6v1e1	-0.194603	0.779175	P50518	26938	26409.8	14066.7	38616.6
Atp6v1c1	-0.978578	0.387886	Q9Z1G3	52679.8	70346.6	12245.8	77935.9
Atp6v1b2	-0.558948	0.319269	P62814	137432	182413	85284.7	135441
Atp6v1a	-0.600218	0.307075	P50516	107859	99138.7	92681.9	50204
Atp5po	0.956384	0.238532	Q9DB20	38531	64448.1	159815	58506.2
Atp5pd	-1.01748	0.151735	Q9DCX2	31107.2	59475.2	16498	27364.2
Atp5pb	0.243248	0.61003	Q9CQQ7	50184.8	65493.9	63303.6	72743.5
Atp5f1d	-1.78525	0.326787	Q9D3D9	63963.6	71830.2	4096	94417.4
Atp5f1c	-2.64499	0.229141	Q91VR2	131524	224293	4389.98	171756
Atp5f1b	-0.344779	0.620897	P56480	169894	195938	87624.8	235555
Atp5f1a	-0.30563	0.624788	Q03265	423980	474226	242285	543246
Atp2a2	-0.238292	0.621183	O55143	21949.4	25291.2	17198.6	23197.2
Atp1a2	0.627901	0.381691	Q6PIE5	20114.2	9280.58	15500.2	28759
Atp1a1	-0.37599	0.634463	Q8VDN2	39566.1	26249.5	44146.2	13969.6
Atp11c	-0.459741	0.479245	Q9QZW0	34267.2	50619.9	20738.2	44222
Atn1	0.327519	0.706329	O35126	12633.5	7082.29	22536.9	6251.56
Atic	-0.0104011	0.984718	Q9CWJ9	162201	125615	107950	186043
Atg4d	-0.197818	0.681113	Q8BGV9	360363	469702	322737	398671
Atf2	0.182519	0.683905	P16951	12809.8	12331	13777.2	14766.1
Atad3	1.01408	0.141725	Q925I1	7256.02	13896.9	16612.7	24757.7
Ass1	-0.623238	0.485489	P16460	245428	513841	126008	421823
Aspscr1	0.460367	0.353815	Q8VBT9	48530.3	56058.6	62866.3	81923.1
Asns	0.661919	0.199848	Q61024	218234	280312	376660	406565
Asna1	-0.757525	0.463244	O54984	316877	399726	90673.5	488761
Ash2l	-0.0743904	0.868431	Q91X20	674006	766987	659037	707545
Asf1b	-1.09967	0.282463	Q9DAP7	226529	214408	46340.9	228210
Asah1	-0.683644	0.542858	Q9WV54	17498.7	56538.5	9216.48	41609.4
Arpc4	-1.35201	0.312773	P59999	49740.1	63650	7281.4	66727.1
Arpc2	-1.58017	0.159779	Q9CVB6	27268.8	44762.4	5256.91	25971.1
Arpc1b	-0.70842	0.442476	Q9WV32	25236.9	22536.9	7033.37	30287
Arnt	0.417439	0.435655	P53762	51964.9	36611.3	48644.9	69760.7
Armc8	0.384408	0.458113	Q9DBR3	5818.84	4098.75	5556.65	7313.28
Armc6	-0.0116167	0.983517	Q8BNU0	23596.2	16830.8	14868.8	26283.2
Arl3	0.502519	0.423685	Q9WUL7	10404.8	12590.1	23657.3	11113.3
Arih2	-0.131364	0.77192	Q9Z1K6	68358.2	80260	65536	69778.3
Arih1	-0.131838	0.784728	Q9Z1K5	45229.1	58604.1	53231.8	41476.3
Arid3a	0.0570995	0.901887	Q62431	18203.3	18228.2	16612.7	21618.7
Arid2	-0.767481	0.334979	E9Q7E2	2280.23	5293.48	1379.57	3019.3
Arid1a	-0.111044	0.811341	A2BH40	145685	161298	125373	160689
Arhgef7	0.0775183	0.872559	Q9ES28	14817	21173.9	17805.1	19619.5
Arhgef1	0.494599	0.647172	Q61210	7357.31	37181.6	14972.2	36269.4
Arhgdia	0.782496	0.211864	Q99PT1	48123.3	62650.2	128492	69424.4
Arglu1	-0.64983	0.415978	Q3UL36	217223	265593	85237.6	274951
Arg1	-0.213499	0.838588	Q61176	34353.4	201332	60197.6	85460.4
Arfgap2	0.947129	0.124289	Q99K28	7723.09	5673.41	10226.3	15927.4
Arfgap1	0.352312	0.569681	Q9EPJ9	39359.9	42841.2	35364.2	77707.8
Arf5	-1.58248	0.319843	P84084	38033	44146.2	3541.14	52864.1
Arcn1	-0.0176056	0.973351	Q5XJY5	118213	98594.5	82379.6	138069
Aqr	0.270598	0.646953	Q8CFQ3	99847.4	58985.8	72214.4	118680
Aprt	-0.352481	0.447699	P08030	29633.9	28329.2	24154.4	21321.2
Api5	-0.431939	0.45199	O35841	68844	77850.5	39749.5	74087.1
Apex1	-1.1339	0.289549	P28352	193230	251760	43538.4	232015
Ap3b1	-0.514342	0.406247	Q9Z1T1	11622.7	11952.2	5673.41	12001.8
Ap2s1	-2.28797	0.301083	P62743	2.37745e+06	3.14283e+06	3.78012e+06	82876.5
Ap2b1	-0.29832	0.540505	Q9DBG3	14010	13330.8	9410.14	13124.7
Ap2a1	0.345134	0.538105	P17426	8107.06	8248.98	7643.41	14117.8
Ap1g1	0.352228	0.556944	P22892	9801.9	14304.6	11036.5	20702.1
Ap1b1	0.446496	0.464221	O35643	10276.1	5042.77	8841.04	10884.6
Anxa7	-0.858601	0.335643	Q07076	167365	166133	46663.3	181225
Anxa6	0.274201	0.618346	P14824	44327.8	62363.7	49785.3	81206.8
Anxa4	-0.0728605	0.91343	P97429	15102	11027.8	7804.01	19290.3
Anxa2	0.0720907	0.910202	P07356	248303	351128	207372	464624
Anxa11	-0.562629	0.404289	P97384	23929.7	25924.8	10809.4	26309.6
Anxa10	-1.35248	0.265109	Q9QZ10	38832.1	64633.7	7643.41	50360.3
Anxa1	0.438309	0.59575	P10107	22746.9	6888.62	13216	21769.2
Anp32e	-0.930264	0.369316	P97822	500709	692281	136188	700897
Anp32b	-0.541113	0.489178	Q9EST5	64258.3	135100	40679.2	100793
Anp32a	-0.29102	0.647085	O35381	995286	738131	471323	1041240
Anln	0.153226	0.745571	Q8K298	86273.1	81735.5	80538	108277
Ankrd28	0.762528	0.267404	Q505D1	13479.8	7131.55	12416.8	22281.6
Ankrd17	0.491937	0.45619	Q99NH0	15880.4	35858.2	39239	28701.8
Anapc7	0.622618	0.254851	Q9WVM3	27268.8	31433.2	36358.4	55885.9
Anapc5	-0.0314427	0.951353	Q8BTZ4	47215.3	68623.3	46987.8	66014.3
Anapc16	-3.97167	0.221244	Q9CPV2	3.47607e+06	4733002	4079611	16384
Anapc1	1.16176	0.0644209	P53995	25977.3	32093.6	53602	77854.2
Ampd2	0.274915	0.620251	Q9DBT5	11981.4	10725.7	10155.7	18524.2
Ambra1	0.607519	0.270602	A2AH22	6449.46	4904.87	10441.2	7033.37
Alyref	-1.45367	0.308832	O08583	224448	315192	29686.7	317636
Alpl	0.341297	0.550596	P09242	22969.1	12077.2	20031.7	22226.6
Alkbh6	-0.732481	0.434353	Q8K2U2	16440.5	21321.2	5404.7	23493.9
Alkbh5	-0.147292	0.87017	Q3TSG4	10638.8	9280.58	4269.94	18852.4
Alg13	0.294781	0.619421	Q9D8C3	32135.9	20510.2	23657.3	41924.7
Aldoc	-1.61539	0.272083	P05063	292968	365500	31651.8	360368
Aldob	-0.349048	0.729134	Q91Y97	11561.2	63495.7	22575.6	20043
Aldoa	-1.45239	0.282816	P05064	1645320	1686460	199595	1856312
Aldh9a1	-1.24865	0.277982	Q9JLJ2	5607.92	17228.1	1992	8589.86
Aldh2	-0.325223	0.573867	P47738	139342	233328	115723	178990
Aldh16a1	0.310122	0.506088	Q571I9	26156.8	22381.2	28329.2	31764.8
Akr7a2	-1.06718	0.239592	Q8CG76	60660.9	58085	14562.8	55109
Akr1b8	-1.97528	0.0353249	P45377	187512	220177	31528.5	84695.6
Akr1b1	-0.649099	0.426074	P45376	1.09883e+06	1.38235e+06	429822	1.43702e+06
Akap8l	1.43752	0.0480333	Q9R0L7	4887.78	2665.15	8902.53	10734.7
Akap8	-0.135886	0.831227	Q9DBR0	168583	105390	84110.6	174965
Akap12	-0.639478	0.209852	Q9WTQ5	6192.43	5052.1	3821.7	3373.43
Ak1	1.14252	0.165279	Q9R0Y5	25266.9	23821.9	93326.6	31433.2
Aimp2	-2.36248	0.175542	Q8R010	18241.8	47643.8	1530.73	21469.5
Aimp1	-0.852845	0.438903	P31230	118706	124915	26987.4	168446
Aifm1	-0.0233062	0.962885	Q9Z0X1	40037	48005.8	35119.9	52987.2
Ahsa1	-1.02222	0.388083	Q8BK64	96408.5	89758.6	17079.8	122821
Ahcy	-0.562156	0.329755	P50247	1.97108e+06	2290137	1077891	1921049
Agps	0.147983	0.774078	Q8C0I1	11144.4	6793.79	9475.59	9809.75
Aggf1	-0.267481	0.600775	Q7TN31	6960.44	9345.14	5634.22	7967.99
Agfg1	-0.23612	0.705912	Q8K2K6	51160.6	40890.7	26068.1	57848.5
Aff4	-1.13536	0.360988	Q9ESC8	75357.9	114203	15286.8	116663
Aebp2	-0.785515	0.36048	Q9Z248	36517	45702.3	12503.1	44925
Adss	-0.362775	0.562371	P46664	59198.2	57372.8	30267.5	67861.8
Adsl	-0.556525	0.432852	P54822	38289.5	33719.8	14972.2	39867.3
Adrm1	-1.22015	0.369174	Q9JKV1	166384	141457	20882.4	207659
Adnp	-0.112269	0.826855	Q9Z103	15161.1	17511	11914.7	19070.7
Adh5	-1.24578	0.0938276	P28474	75025.2	62712.4	19484	42939
Adh1	-1.30279	0.3731	P00329	20022.4	244873	28558.6	28207.3
Add1	0.0607439	0.896809	Q9QYC0	27336	23657.3	23331.6	30152.7
Adat2	-1.9712	0.209001	Q6P6J0	54021.9	71220.3	4451.27	56222.4
Adat1	0.532518	0.333358	Q9JHI2	19824	18179.2	35364.2	21321.2
Adar	0.182519	0.685456	Q99MU3	5025.19	5634.22	6122.9	5955.47
Actr8	-0.139435	0.829943	Q8R2S9	24890.2	21951.7	13587.6	33144.1
Actr5	0.756977	0.189652	Q80US4	11839.5	8659.09	14066.7	20814.1
Actr2	-1.27839	0.435286	P61161	89106.9	156984	11910.9	199595
Actn4	0.0941404	0.860146	P57780	100887	115038	87193.1	151661
Actn1	0.423771	0.522379	Q7TPR4	59610.9	72657.2	57075.2	136550
Actl6a	-0.235521	0.681885	Q9Z2N8	189619	221213	124864	242358
Acsl1	-0.914391	0.403291	P41216	3338.45	20224.5	4269.94	4451.27
Acsf2	0.305003	0.596552	Q8VCW8	11113.3	20452.7	21469.5	16158.4
Acp1	-1.4958	0.29259	Q9D358	1.04169e+06	1.26095e+06	124864	1.32263e+06
Aco2	0.176958	0.730853	Q99KI0	10924.3	13523	11036.5	17107
[truncated: 15 more rows]
