# Supplementary material for: Cross-regulome profiling of RNA polymerases highlights the regulatory role of polymerase III on mRNA transcription by maintaining local chromatin architecture
Source: Genome Biol. 2022 Nov 28;23:246. doi: 10.1186/s13059-022-02812-w (PMC9703767; doi:10.1186/s13059-022-02812-w)
Supplement: Supplementary file 12 — Additional file 12: Table S11. Oligos used in this study. [file 13059_2022_2812_MOESM12_ESM.xlsx]

## Sheet: Table S11
Table S11. Oligos used in the study.
Name	Sequence(5'-3')	Use
RPAC1-UD-F	CCATGGCGGCCGCGGGAATTCGATCAGGCTGATGTCTTCCCAGAG	Construction of RPAC1 degron knock-in homology arm
RPAC1-UD-R	TCTCCTTggCGCCTGCACCGGATCCGTCCATCTCAACTGCATCCAG	Construction of RPAC1 degron knock-in homology arm
RPAC1-DD-F	ttgggtcgttGGATCCGGTACccagTGAAGCTTGCACACATACCTGGGAG	Construction of RPAC1 degron knock-in homology arm
RPAC1-DD-R	aggcggccgcgaattcactagtgatACCTAGTGTGGGACACAGTC	Construction of RPAC1 degron knock-in homology arm
RPAC1 gRNA-F	CACC G TGAAGCTTACACACATACCT	Target RPAC1 C-terminal for knock-in
RPAC1 gRNA-R	AAAC AGGTATGTGTGTAAGCTTCA C	Target RPAC1 C-terminal for knock-in
Pol II NTD-UD-F	GGCGGCCGCGGGAATTCGATCCGCCTTCATTACCGATGCGTAGGACA	Construction of Pol II N-terminal degron knock-in homology arm
Pol II NTD-UD-R	attcttcttgagacaaaggcttggcCATGGCGAGGCAGGCGCGCT	Construction of Pol II N-terminal degron knock-in homology arm
Pol II NTD-DD-F	gtacaagGGATCCGGTGCAGGCGccCACGGGGGTGGCCCCCCCTCCGG	Construction of Pol II N-terminal degron knock-in homology arm
Pol II NTD-DD-R	AGGCGGCCGCGAATTCACTAGTGATTCTTCAGTGCACTCTCCGCACCCAC	Construction of Pol II N-terminal degron knock-in homology arm
Pol II NTD gRNA-F	CACC GCCTGCCTCGCCATGCACGG	Target Pol II N-terminal for knock-in
Pol II NTD gRNA-F	AAAC CCGTGCATGGCGAGGCAGGC	Target Pol II N-terminal for knock-in
I5-502	AATGATACGGCGACCACCGAGATCTACAC CTCTCTAT TCGTCGGCAGCGTC	Library primer for Illumina Nextera® _Sample Preparation kits
I5-503	AATGATACGGCGACCACCGAGATCTACAC TATCCTCT TCGTCGGCAGCGTC	Library primer for Illumina Nextera® _Sample Preparation kits
I5-504	AATGATACGGCGACCACCGAGATCTACAC AGAGTAGA TCGTCGGCAGCGTC	Library primer for Illumina Nextera® _Sample Preparation kits
I5-505	AATGATACGGCGACCACCGAGATCTACAC GTAAGGAG TCGTCGGCAGCGTC	Library primer for Illumina Nextera® _Sample Preparation kits
I5-506	AATGATACGGCGACCACCGAGATCTACAC ACTGCATA TCGTCGGCAGCGTC	Library primer for Illumina Nextera® _Sample Preparation kits
I5-517	AATGATACGGCGACCACCGAGATCTACAC GCGTAAGA TCGTCGGCAGCGTC	Library primer for Illumina Nextera® _Sample Preparation kits
I7-701	CAAGCAGAAGACGGCATACGAGAT TCGCCTTA GTCTCGTGGGCTCGG	Library primer for Illumina Nextera® _Sample Preparation kits
I7-702	CAAGCAGAAGACGGCATACGAGAT CTAGTACG GTCTCGTGGGCTCGG	Library primer for Illumina Nextera® _Sample Preparation kits
I7-703	CAAGCAGAAGACGGCATACGAGAT TTCTGCCT GTCTCGTGGGCTCGG	Library primer for Illumina Nextera® _Sample Preparation kits
I7-704	CAAGCAGAAGACGGCATACGAGAT GCTCAGGA GTCTCGTGGGCTCGG	Library primer for Illumina Nextera® _Sample Preparation kits
I7-705	CAAGCAGAAGACGGCATACGAGAT AGGAGTCC GTCTCGTGGGCTCGG	Library primer for Illumina Nextera® _Sample Preparation kits
I7-706	CAAGCAGAAGACGGCATACGAGAT CATGCCTA GTCTCGTGGGCTCGG	Library primer for Illumina Nextera® _Sample Preparation kits
I7-707	CAAGCAGAAGACGGCATACGAGAT GTAGAGAG GTCTCGTGGGCTCGG	Library primer for Illumina Nextera® _Sample Preparation kits
I7-708	CAAGCAGAAGACGGCATACGAGAT CCTCTCTG GTCTCGTGGGCTCGG	Library primer for Illumina Nextera® _Sample Preparation kits
TruSeq Universal Adapter	AATGATACGGCGACCACCGAGATCTACACTCTTTCCCTACACGACGCTCTTCCGATCT	Adaptor for Truseq library
TruSeq Adapter, Index 1	GATCGGAAGAGCACACGTCTGAACTCCAGTCACATCACGATCTCGTATGCCGTCTTCTGCTTG	Adaptor for Truseq library
TruSeq Adapter, Index 2	GATCGGAAGAGCACACGTCTGAACTCCAGTCACCGATGTATCTCGTATGCCGTCTTCTGCTTG	Adaptor for Truseq library
TruSeq Adapter, Index 3	GATCGGAAGAGCACACGTCTGAACTCCAGTCACTTAGGCATCTCGTATGCCGTCTTCTGCTTG	Adaptor for Truseq library
TruSeq Adapter, Index 4	GATCGGAAGAGCACACGTCTGAACTCCAGTCACTGACCAATCTCGTATGCCGTCTTCTGCTTG	Adaptor for Truseq library
TruSeq Adapter, Index 5	GATCGGAAGAGCACACGTCTGAACTCCAGTCACACAGTGATCTCGTATGCCGTCTTCTGCTTG	Adaptor for Truseq library
TruSeq Adapter, Index 6	GATCGGAAGAGCACACGTCTGAACTCCAGTCACGCCAATATCTCGTATGCCGTCTTCTGCTTG	Adaptor for Truseq library
TruSeq Adapter, Index 7	GATCGGAAGAGCACACGTCTGAACTCCAGTCACCAGATCATCTCGTATGCCGTCTTCTGCTTG	Adaptor for Truseq library
TruSeq Adapter, Index 8	GATCGGAAGAGCACACGTCTGAACTCCAGTCACACTTGAATCTCGTATGCCGTCTTCTGCTTG	Adaptor for Truseq library
Truseq PCR 1.0	AATGATACGGCGACCACCGAGATCTACACTCTTTCCCTACACGA	Library primer for Truseq library
Truseq PCR 2.0	CAAGCAGAAGACGGCATACGAGAT	Library primer for Truseq library
Intergenic-F	CTAACGCCTCTGCCAGTATTT	Pol II ChIP-Qpcr
Intergenic-R	TTGTGGGATGAGCAGGATTTAG	Pol II ChIP-Qpcr
Bub1_TSS_F	AGCCGCACTTGTGATGTCGAA	Pol II/SSRP1 ChIP-Qpcr
Bub1_TSS_R	GACTTTGTCTCCCAGCAACGG	Pol II/SSRP1 ChIP-Qpcr
Bub1_GB1_F	TAGCACTGGCATGCTGCAG	Pol II ChIP-Qpcr
Bub1_GB1_R	GCTGAGTACAACAGTGACCGTC	Pol II ChIP-Qpcr
Bub1_GB2_F	TGGCCACTTACAGGAACAGGAA	Pol II ChIP-Qpcr
Bub1_GB2_R	CAGTCATCAGACCTCAGAGAGTT	Pol II ChIP-Qpcr
Bub1_GB3_F	GAACCTGGGTCCTCTGGAAGAT	Pol II ChIP-Qpcr
Bub1_GB3_R	ACTTACCAGCTCCCCAACCAA	Pol II ChIP-Qpcr
NIPBL_1F	AGGAATTTACCTGGGCGAATC	Pol II/SSRP1 ChIP-Qpcr
NIPBL_1R	CCGGATTATAGTCTCGCTCTCT	Pol II/SSRP1 ChIP-Qpcr
NIPBL_2F	GCCTCTATGGGCTCACATATT	Pol II ChIP-Qpcr
NIPBL_2R	CTCCAAGGACACTTCCATCAG	Pol II ChIP-Qpcr
NIPBL_3F	AGGAACACTGAAGAAGGAACAG	Pol II ChIP-Qpcr
NIPBL_3R	ACCAATAGCCATGTCGTGTATAG	Pol II ChIP-Qpcr
NIPBL_4F	AGGTAACTTTCTTGACAGCTT	Pol II ChIP-Qpcr
NIPBL_4R	GTACATAAAAGCATCATTGGC	Pol II ChIP-Qpcr
NIPBL_5F	TTCTGTGCCTCAACTCCTTATC	Pol II ChIP-Qpcr
NIPBL_5R	CATGCCAAGGACAAACATGAG	Pol II ChIP-Qpcr
NIPBL_6F	ACTGAAATTCAACCCTGCTC	Pol II ChIP-Qpcr
NIPBL_6R	CTGTCTTGTAGCCCAGGATT	Pol II ChIP-Qpcr
NIPBL_7F	CAGGTCCAAACCACACAGATAA	Pol II ChIP-Qpcr
NIPBL_7R	TGGAAGGACACGTAGGAGATAG	Pol II ChIP-Qpcr
NIPBL_8F	CCTTCTCCGATGATGGTAAGTG	Pol II ChIP-Qpcr
NIPBL_8R	GTAGTGATGTGGATGGAGAACC	Pol II ChIP-Qpcr
NIPBL_9F	TGCTACATTATAAGCGATCTC	Pol II ChIP-Qpcr
NIPBL_9R	ACTGTGCATTCATTCTCTAC	Pol II ChIP-Qpcr
IGS-1-F	TTAGTTGGCTGGTTTGGGAGGT	Pol I ChIP-Qpcr
IGS-1-R	GTGGCTCACAACCATCCGTAAC	Pol I ChIP-Qpcr
IGS-2-F	GTATAGCCCTGGCTGTCCTGGAA	Pol I ChIP-Qpcr
IGS-2-R	ACATTAAACATGGGGCCTGGC	Pol I ChIP-Qpcr
IGS-3-F	AGCTGTCTTCAGACACACCAGAAG	Pol I ChIP-Qpcr
IGS-3-R	CCGACTGCTCTTCCAAAGGTCC	Pol I ChIP-Qpcr
IGS-4-F	TCTGCCTGAAGTCCCTGAGTGA	Pol I ChIP-Qpcr
IGS-4-R	TGTTTGGTTCAGTCAGTTGCCAGA	Pol I ChIP-Qpcr
IGS-5-F	GAACTGTTGAGCCTTGTCTATCCAG	Pol I ChIP-Qpcr
IGS-5-R	GTGACCTGAAAGACAGTGAGTTCAG	Pol I ChIP-Qpcr
IGS-6-F	CTGTAGCTGTCTTCAGACACACCA	Pol I ChIP-Qpcr
IGS-6-R	GACTGCTCTTCCGAAGGTCCGAA	Pol I ChIP-Qpcr
Rn45S-F	agcaggcacctaggagacaa	Pol I ChIP-Qpcr
Rn45S-R	gccctcacgtgtttcacttt	Pol I ChIP-Qpcr
MIR-F	CATTGTGGGTAAGAGGAAGCGC	Pol II/III ChIP-Qpcr
MIR-R	GTCTTCTATCAGGCAGCGGCC	Pol II/III ChIP-Qpcr
tRNA_Asp-R	GGGATACTCACCACTATACTAACG	Pol III ChIP-Qpcr
tRNA_Asp-F	TCTGTGTCTTTCTATAGCAGCTT	Pol III ChIP-Qpcr
Bub1_Pol III-F	GGGACGGATAAGACTTGGTAAT	Pol III ChIP-Qpcr
Bub1_Pol III-R	GAGAAGCAGAGGAGGTGAAAG	Pol III ChIP-Qpcr
Nipbl_Pol III-F	CCTTCCCTCAGCAACCATTA	Pol III ChIP-Qpcr
Nipbl_Pol III-R	CAAGACGAACAAAGAGCACATC	Pol III ChIP-Qpcr
Mycbp2_Pol III-F	CACGAGAAGCCAAGGAAGAA	Pol III ChIP-Qpcr
Mycbp2_Pol III-R	ATAGTGCAGTGAGGACCAAAG	Pol III ChIP-Qpcr
Mycbp2_1F	TCTCCATGCTTTGTGGTCTTAT	Pol II/SSRP1 ChIP-Qpcr
Mycbp2_1R	GTTAACGCTAGAGAGGGTGATG	Pol II/SSRP1 ChIP-Qpcr
Mycbp2_2F	TGTAAGCCATCTAATGTGGATGC	Pol II ChIP-Qpcr
Mycbp2_2R	TTCTGGTGCATTGGCACTAGA	Pol II ChIP-Qpcr
Mycbp2_3F	GCCACTGCCCAAGAGTAAA	Pol II ChIP-Qpcr
Mycbp2_3R	TCCCAGAATAACACCCAAACC	Pol II ChIP-Qpcr
Mycbp2_4F	AGTGGGATGACACACTCACT	Pol II ChIP-Qpcr
Mycbp2_4R	AGGGATAGACGTAGCTAGATAGT	Pol II ChIP-Qpcr
Mycbp2_5F	ATTCTCCTCTTCCTCCAAACAG	Pol II ChIP-Qpcr
Mycbp2_5R	GCTACTCTGCCCATTCAGTAG	Pol II ChIP-Qpcr
Mycbp2_6F	CCCTAGTGCCTCAGTGATTAAAG	Pol II ChIP-Qpcr
Mycbp2_6R	CTGCTATTCCCAAGGTGTGTAA	Pol II ChIP-Qpcr
Mycbp2_7F	ATGGCTTTCTGACACGTGCTA	Pol II ChIP-Qpcr
Mycbp2_7R	GTGTTATCACACTGCCATCCA	Pol II ChIP-Qpcr
Mycbp2_8F	CTTGCTTGGCTGGTTCTAAAG	Pol II ChIP-Qpcr
Mycbp2_8R	AGTCGGAAGTGTGCTAACAG	Pol II ChIP-Qpcr
Mycbp2_9F	CAGAGGATGGAATCATGTAT	Pol II ChIP-Qpcr
Mycbp2_9R	CTGACCTCCATAGCTCCTT	Pol II ChIP-Qpcr
Mycbp2_10F	AGCTGTGCCTACATATGTTG	Pol II ChIP-Qpcr
Mycbp2_10R	GGCACTTAGGAAATGAGTGT	Pol II ChIP-Qpcr
Adaptor_A:	5`- GACGCTCTTCCGATC*T/Phos/-3`	TELP library linker
Adaptor_B:	5`-/Phos/GATCGGAAGAGCGTCGTGTAGGGAAAGAGTGT/Phos/-3`	TELP library linker
P1_L primer	AATGATACGGCGACCACCGAGATCTACACTCTTTCCCTACACGACGCTCTTCCGATCT	TELP library primer
P2M_G5	GTGACTGGAGTTCAGACGTGTGCTCTTCCGATCTGGGGG	TELP library primer
universal_primer	AATGATACGGCGACCACCGA	TELP library primer
Index_primer_1	CAAGCAGAAGACGGCATACGAGATCGTGATGTGACTGGAGTTCAGACGTG	TELP library primer
Index_primer_2	CAAGCAGAAGACGGCATACGAGATACATCGGTGACTGGAGTTCAGACGTG	TELP library primer
Index_primer_3	CAAGCAGAAGACGGCATACGAGATGCCTAAGTGACTGGAGTTCAGACGTG	TELP library primer
Index_primer_4	CAAGCAGAAGACGGCATACGAGATTGGTCAGTGACTGGAGTTCAGACGTG	TELP library primer
